# Supplementary material for: Analyses of long non-coding RNA and mRNA profiling in the spleen of diarrheic piglets caused by Clostridium perfringens type C
Source: PeerJ. 2018 Nov 30;6:e5997. doi: 10.7717/peerj.5997 (PMC6276591; doi:10.7717/peerj.5997)
Supplement: Supplemental Information 2 [file peerj-06-5997-s002.xlsx]

## Sheet: Novel lncRNA
Novel_lncRNA_ID	Novel_lncRNA_Gene_ID	Gene_Type	Status	Chromosome	Start	End	Strand	Exon_number	Length	ORF	FPKM
LNC_000217	XLOC_012884	lincRNA	Novel_lncRNA	GL896427.1	630	3609	-	3	1995	113	0.434347
LNC_000216	XLOC_012854	lincRNA	Novel_lncRNA	GL896420.2	3	2834	-	2	1089	80	2.38276
LNC_000215	XLOC_012835	lincRNA	Novel_lncRNA	GL896416.1	27212	31380	+	2	1809	114	0.880176
LNC_000214	XLOC_012823	lincRNA	Novel_lncRNA	GL896412.1	23781	24962	-	2	794	176	7.10746
LNC_000213	XLOC_012767	lincRNA	Novel_lncRNA	GL896401.1	2370	3807	+	2	686	99	3.49633
LNC_000212	XLOC_012701	lincRNA	Novel_lncRNA	GL896379.1	3744	7494	-	3	1260	75	8.24138
LNC_000211	XLOC_012701	lincRNA	Novel_lncRNA	GL896379.1	3744	7490	-	3	1202	75	1.14896
LNC_000210	XLOC_012701	lincRNA	Novel_lncRNA	GL896379.1	3744	7450	-	2	1759	75	1.87195
LNC_001346	XLOC_079972	lincRNA	Novel_lncRNA	chr3	55651212	55657093	-	2	2821	146	1.06557
LNC_001347	XLOC_080041	lincRNA	Novel_lncRNA	chr3	59899407	59914037	-	3	526	111	0.924211
LNC_001344	XLOC_079972	lincRNA	Novel_lncRNA	chr3	55651212	55656476	-	3	1583	115	0.309209
LNC_001345	XLOC_079972	lincRNA	Novel_lncRNA	chr3	55651212	55657093	-	3	2652	132	0.145751
LNC_001342	XLOC_079912	lincRNA	Novel_lncRNA	chr3	54790510	54794422	-	2	3705	254	1.59841
LNC_001343	XLOC_079929	lincRNA	Novel_lncRNA	chr3	55121773	55122757	-	2	436	119	1.91173
LNC_000219	XLOC_012884	lincRNA	Novel_lncRNA	GL896427.1	630	3615	-	3	2045	155	2.90949
LNC_000218	XLOC_012884	lincRNA	Novel_lncRNA	GL896427.1	630	3615	-	2	2267	113	1.79206
LNC_001188	XLOC_071133	lincRNA	Novel_lncRNA	chr2	144497137	144691438	+	5	2683	156	0.22732
LNC_001189	XLOC_071133	lincRNA	Novel_lncRNA	chr2	144519717	144562026	+	3	12547	158	1.9966
LNC_001180	XLOC_070890	lincRNA	Novel_lncRNA	chr2	137287955	137435190	+	4	765	80	0.738973
LNC_001181	XLOC_070890	lincRNA	Novel_lncRNA	chr2	137337490	137453082	+	5	1092	118	0.533695
LNC_001182	XLOC_071018	antisense_lncRNA	Novel_lncRNA	chr2	140620948	140623744	+	5	1155	133	2.40999
LNC_001183	XLOC_071018	antisense_lncRNA	Novel_lncRNA	chr2	140620950	140622385	+	4	663	114	0.481617
LNC_001184	XLOC_071018	antisense_lncRNA	Novel_lncRNA	chr2	140620950	140623744	+	5	1204	150	0.407716
LNC_001185	XLOC_071131	lincRNA	Novel_lncRNA	chr2	143846050	143853495	+	2	2120	122	0.637422
LNC_001186	XLOC_071133	lincRNA	Novel_lncRNA	chr2	144497137	144562026	+	5	5814	158	1.10138
LNC_001187	XLOC_071133	lincRNA	Novel_lncRNA	chr2	144497137	144574276	+	5	7077	156	2.53095
LNC_000109	XLOC_006937	lincRNA	Novel_lncRNA	GL894406.2	11327	13767	+	2	1857	93	0.538643
LNC_000108	XLOC_006921	lincRNA	Novel_lncRNA	GL894399.1	25822	32979	+	2	3230	87	6.14768
LNC_000103	XLOC_006755	lincRNA	Novel_lncRNA	GL894330.1	4090	9197	+	2	486	113	4.39506
LNC_000102	XLOC_006576	lincRNA	Novel_lncRNA	GL894265.1	9327	10639	+	2	455	101	6.48995
LNC_000101	XLOC_006559	lincRNA	Novel_lncRNA	GL894261.2	45691	55963	-	2	2713	116	0.796971
LNC_000100	XLOC_006537	lincRNA	Novel_lncRNA	GL894257.1	55676	57096	-	2	1031	121	2.91111
LNC_000107	XLOC_006907	antisense_lncRNA	Novel_lncRNA	GL894386.1	8231	17327	+	3	4377	140	1.48912
LNC_000106	XLOC_006907	antisense_lncRNA	Novel_lncRNA	GL894386.1	8016	14938	+	4	4866	174	1.83716
LNC_000105	XLOC_006907	antisense_lncRNA	Novel_lncRNA	GL894386.1	7994	14938	+	3	5416	171	0.266885
LNC_000104	XLOC_006907	antisense_lncRNA	Novel_lncRNA	GL894386.1	7988	14938	+	4	2607	171	3.52111
LNC_001980	XLOC_118073	lincRNA	Novel_lncRNA	chr9	94138049	94244565	-	2	13140	137	1.20862
LNC_001981	XLOC_118273	antisense_lncRNA	Novel_lncRNA	chr9	101854440	101875212	-	2	1599	85	1.3146
LNC_001982	XLOC_118492	antisense_lncRNA	Novel_lncRNA	chr9	116634410	116646507	-	2	10845	165	1.41926
LNC_001983	XLOC_118520	lincRNA	Novel_lncRNA	chr9	117861538	117862209	-	2	513	68	4.4367
LNC_001984	XLOC_118609	lincRNA	Novel_lncRNA	chr9	119331447	119354220	-	2	1618	128	2.47075
LNC_001985	XLOC_118644	lincRNA	Novel_lncRNA	chr9	120073678	120106475	-	2	31206	193	1.98063
LNC_001986	XLOC_118813	lincRNA	Novel_lncRNA	chr9	132195152	132195933	-	2	643	116	1.59521
LNC_001987	XLOC_118880	lincRNA	Novel_lncRNA	chr9	135675601	135696602	-	2	20029	210	3.53018
LNC_001988	XLOC_118992	lincRNA	Novel_lncRNA	chr9	137766975	137780161	-	3	1560	94	0.2225
LNC_001989	XLOC_119040	lincRNA	Novel_lncRNA	chr9	139622936	139625142	-	2	2098	93	16.8182
LNC_001298	XLOC_077801	lincRNA	Novel_lncRNA	chr3	102930723	102938891	+	2	8068	103	0.670241
LNC_001299	XLOC_077824	lincRNA	Novel_lncRNA	chr3	103489557	103501313	+	2	5685	203	1.68205
LNC_001294	XLOC_077505	antisense_lncRNA	Novel_lncRNA	chr3	89645936	89690293	+	4	886	138	0.147129
LNC_001295	XLOC_077670	lincRNA	Novel_lncRNA	chr3	96245345	96247747	+	2	1880	97	2.16536
LNC_001296	XLOC_077724	antisense_lncRNA	Novel_lncRNA	chr3	98558490	98593317	+	2	4095	93	11.679
LNC_001297	XLOC_077755	lincRNA	Novel_lncRNA	chr3	100155754	100171254	+	2	15380	212	2.90789
LNC_001290	XLOC_077229	lincRNA	Novel_lncRNA	chr3	78469961	78483621	+	2	5893	107	0.685576
LNC_001291	XLOC_077313	lincRNA	Novel_lncRNA	chr3	82015943	82027632	+	2	6107	129	1.94184
LNC_001292	XLOC_077313	lincRNA	Novel_lncRNA	chr3	82015952	82033818	+	2	5984	107	1.93255
LNC_001293	XLOC_077440	lincRNA	Novel_lncRNA	chr3	85472913	85645510	+	4	1100	73	0.802127
LNC_001968	XLOC_117238	lincRNA	Novel_lncRNA	chr9	49429097	49464268	-	2	34434	143	2.01193
LNC_001969	XLOC_117247	lincRNA	Novel_lncRNA	chr9	49504991	49541215	-	2	6816	117	9.79785
LNC_001348	XLOC_080113	lincRNA	Novel_lncRNA	chr3	62799854	62800576	-	2	446	130	6.24205
LNC_001962	XLOC_116922	lincRNA	Novel_lncRNA	chr9	32187913	32196883	-	2	2570	73	9.31079
LNC_001963	XLOC_116955	lincRNA	Novel_lncRNA	chr9	35809851	35816520	-	2	6620	132	5.5687
LNC_001960	XLOC_116877	lincRNA	Novel_lncRNA	chr9	31200171	31201194	-	2	560	80	0.91122
LNC_001349	XLOC_080221	antisense_lncRNA	Novel_lncRNA	chr3	72441666	72452450	-	2	4193	104	0.635031
LNC_001966	XLOC_117185	lincRNA	Novel_lncRNA	chr9	46702102	46705449	-	2	2788	170	0.358817
LNC_001967	XLOC_117207	lincRNA	Novel_lncRNA	chr9	47821504	47828498	-	2	6803	160	2.76842
LNC_001964	XLOC_116956	lincRNA	Novel_lncRNA	chr9	35821177	35837734	-	2	7154	128	3.78974
LNC_001965	XLOC_117081	lincRNA	Novel_lncRNA	chr9	40842139	40846984	-	2	3035	276	6.82836
LNC_001340	XLOC_079758	lincRNA	Novel_lncRNA	chr3	48601181	48604829	-	2	3268	141	0.918826
LNC_001341	XLOC_079887	lincRNA	Novel_lncRNA	chr3	54360973	54366860	-	2	5556	185	1.34028
LNC_000965	XLOC_057324	lincRNA	Novel_lncRNA	chr15	57887560	57905308	-	2	17569	127	0.822716
LNC_000964	XLOC_057260	lincRNA	Novel_lncRNA	chr15	55983032	55984360	-	2	477	82	0.775056
LNC_000967	XLOC_057820	lincRNA	Novel_lncRNA	chr15	89296908	89332165	-	2	3340	104	0.517117
LNC_000966	XLOC_057751	lincRNA	Novel_lncRNA	chr15	83951072	83959581	-	2	3853	193	3.4966
LNC_000961	XLOC_057177	lincRNA	Novel_lncRNA	chr15	53457456	53458457	-	2	559	69	2.67504
LNC_000960	XLOC_057173	lincRNA	Novel_lncRNA	chr15	53450167	53460839	-	2	1080	69	5.18592
LNC_000963	XLOC_057241	antisense_lncRNA	Novel_lncRNA	chr15	55498925	55506422	-	2	5805	168	0.465879
LNC_000962	XLOC_057222	lincRNA	Novel_lncRNA	chr15	54739423	54758689	-	2	4560	212	0.93053
LNC_000969	XLOC_058127	lincRNA	Novel_lncRNA	chr15	104500530	104503535	-	2	626	69	2.04135
LNC_000968	XLOC_058127	lincRNA	Novel_lncRNA	chr15	104500530	104503222	-	2	860	69	0.585269
LNC_001728	XLOC_102531	lincRNA	Novel_lncRNA	chr7	89124198	89137590	+	3	7681	125	0.849529
LNC_001729	XLOC_102531	lincRNA	Novel_lncRNA	chr7	89132524	89137590	+	2	4969	102	0.204874
LNC_000819	XLOC_048204	lincRNA	Novel_lncRNA	chr14	72324289	72324658	+	2	279	88	7.91135
LNC_000818	XLOC_048154	lincRNA	Novel_lncRNA	chr14	70586697	70590367	+	2	2261	142	8.54775
LNC_001432	XLOC_084288	lincRNA	Novel_lncRNA	chr4	122459319	122621602	+	2	278	63	15.8407
LNC_001433	XLOC_084294	lincRNA	Novel_lncRNA	chr4	122472728	122635097	+	2	374	56	7.8834
LNC_001434	XLOC_084298	lincRNA	Novel_lncRNA	chr4	122479925	122642700	+	2	552	57	1.24537
LNC_001435	XLOC_084317	lincRNA	Novel_lncRNA	chr4	122517516	122520996	+	2	634	75	7.27525
LNC_001436	XLOC_084384	lincRNA	Novel_lncRNA	chr4	129088912	129098894	+	3	3396	112	1.0672
LNC_001437	XLOC_084384	lincRNA	Novel_lncRNA	chr4	129088969	129098894	+	3	3247	112	0.237755
LNC_000811	XLOC_047929	lincRNA	Novel_lncRNA	chr14	55819257	55872255	+	3	2932	92	0.0795588
LNC_000810	XLOC_047929	lincRNA	Novel_lncRNA	chr14	55818346	55872255	+	2	4727	137	1.89943
LNC_000813	XLOC_048004	lincRNA	Novel_lncRNA	chr14	62312472	62345906	+	2	13997	256	2.03574
LNC_000812	XLOC_047929	lincRNA	Novel_lncRNA	chr14	55849804	55872255	+	3	4641	120	1.14108
LNC_000815	XLOC_048020	lincRNA	Novel_lncRNA	chr14	63668108	63697335	+	2	28831	219	3.15635
LNC_000814	XLOC_048005	lincRNA	Novel_lncRNA	chr14	62348348	62356473	+	2	5448	112	1.77607
LNC_000817	XLOC_048028	lincRNA	Novel_lncRNA	chr14	64167280	64174535	+	2	7193	168	0.481984
LNC_000816	XLOC_048028	lincRNA	Novel_lncRNA	chr14	64167280	64174535	+	2	7198	168	0.372103
LNC_001720	XLOC_102124	lincRNA	Novel_lncRNA	chr7	64084105	64089652	+	2	5241	167	0.747555
LNC_001721	XLOC_102225	lincRNA	Novel_lncRNA	chr7	72148012	72164586	+	3	1516	103	0.168516
LNC_001504	XLOC_088476	lincRNA	Novel_lncRNA	chr5	24097891	24099003	+	2	656	94	1.5391
LNC_001505	XLOC_088575	lincRNA	Novel_lncRNA	chr5	31492362	31493233	+	2	778	73	19.9139
LNC_001506	XLOC_088752	lincRNA	Novel_lncRNA	chr5	35171645	35184734	+	2	5562	118	0.557545
LNC_001507	XLOC_088770	antisense_lncRNA	Novel_lncRNA	chr5	35950016	35954735	+	4	1727	90	1.69138
LNC_001500	XLOC_088132	antisense_lncRNA	Novel_lncRNA	chr5	13340533	13343665	+	2	568	39	1.41768
LNC_001501	XLOC_088137	lincRNA	Novel_lncRNA	chr5	14110771	14114938	+	2	3862	105	0.710593
LNC_001502	XLOC_088247	lincRNA	Novel_lncRNA	chr5	17527315	17532401	+	2	4781	298	1.85821
LNC_001503	XLOC_088344	antisense_lncRNA	Novel_lncRNA	chr5	21325061	21328864	+	2	3630	129	0.893303
LNC_001508	XLOC_088770	antisense_lncRNA	Novel_lncRNA	chr5	35953351	35959483	+	5	1990	113	2.2643
LNC_001509	XLOC_088811	lincRNA	Novel_lncRNA	chr5	37126001	37127529	+	2	948	152	10.1843
LNC_002001	XLOC_119718	lincRNA	Novel_lncRNA	chrX	15341127	15343718	+	2	2134	183	0.625361
LNC_000587	XLOC_035474	lincRNA	Novel_lncRNA	chr12	25352292	25353767	+	3	1312	168	0.489234
LNC_000586	XLOC_035395	lincRNA	Novel_lncRNA	chr12	22518732	22523254	+	2	3506	121	2.96699
LNC_000585	XLOC_035362	antisense_lncRNA	Novel_lncRNA	chr12	21842919	21845892	+	2	2604	116	3.50663
LNC_000584	XLOC_035355	antisense_lncRNA	Novel_lncRNA	chr12	21799179	21811576	+	3	535	141	0.413505
LNC_000583	XLOC_035303	lincRNA	Novel_lncRNA	chr12	20161061	20162356	+	2	1052	190	0.753936
LNC_000582	XLOC_035178	antisense_lncRNA	Novel_lncRNA	chr12	15060567	15068970	+	4	1519	131	1.2114
LNC_000581	XLOC_035058	lincRNA	Novel_lncRNA	chr12	13297460	13298888	+	2	1305	85	6.4757
LNC_000580	XLOC_035034	lincRNA	Novel_lncRNA	chr12	12443403	12449371	+	2	5472	119	1.487
LNC_000589	XLOC_035542	lincRNA	Novel_lncRNA	chr12	32290287	32297825	+	2	7377	160	0.707911
LNC_000588	XLOC_035474	lincRNA	Novel_lncRNA	chr12	25352292	25353767	+	2	1364	168	1.71934
LNC_000741	XLOC_043518	antisense_lncRNA	Novel_lncRNA	chr13	39026016	39032973	-	4	4012	148	7.45828
LNC_000740	XLOC_043507	antisense_lncRNA	Novel_lncRNA	chr13	38201386	38205849	-	2	3236	162	0.455515
LNC_000743	XLOC_043588	lincRNA	Novel_lncRNA	chr13	43450504	43455163	-	2	4569	136	3.33268
LNC_000742	XLOC_043588	lincRNA	Novel_lncRNA	chr13	43450504	43455163	-	3	4086	125	3.39712
LNC_000745	XLOC_043861	lincRNA	Novel_lncRNA	chr13	51132172	51143655	-	2	1225	112	1.15715
LNC_000744	XLOC_043703	lincRNA	Novel_lncRNA	chr13	46380682	46390967	-	2	5972	107	1.62663
LNC_000747	XLOC_044074	lincRNA	Novel_lncRNA	chr13	58229088	58249814	-	2	15928	139	4.51325
LNC_000746	XLOC_043863	lincRNA	Novel_lncRNA	chr13	51226979	51241627	-	2	13328	124	0.837606
LNC_000749	XLOC_044077	lincRNA	Novel_lncRNA	chr13	58474086	58486205	-	2	10737	166	1.91711
LNC_000748	XLOC_044074	lincRNA	Novel_lncRNA	chr13	58229088	58296421	-	2	61397	192	2.73052
LNC_001612	XLOC_094353	antisense_lncRNA	Novel_lncRNA	chr6	44467768	44470352	+	2	673	115	0.80948
LNC_001613	XLOC_094460	antisense_lncRNA	Novel_lncRNA	chr6	46999152	47013583	+	2	4252	203	0.914739
LNC_001614	XLOC_094485	lincRNA	Novel_lncRNA	chr6	47956865	47960807	+	2	3194	226	2.8913
LNC_001615	XLOC_094620	lincRNA	Novel_lncRNA	chr6	51730608	51732049	+	2	1377	146	1.07113
LNC_001616	XLOC_095013	lincRNA	Novel_lncRNA	chr6	66137698	66142042	+	3	3750	242	0.484127
LNC_001617	XLOC_095373	lincRNA	Novel_lncRNA	chr6	78289523	78302528	+	2	4915	179	1.01517
LNC_001768	XLOC_104679	lincRNA	Novel_lncRNA	chr7	60606746	60609343	-	2	2268	171	4.24545
LNC_001769	XLOC_104773	lincRNA	Novel_lncRNA	chr7	63600111	63614932	-	4	1240	120	0.692034
LNC_001764	XLOC_104394	lincRNA	Novel_lncRNA	chr7	47135348	47160853	-	2	744	90	1.14517
LNC_001765	XLOC_104394	lincRNA	Novel_lncRNA	chr7	47151696	47160871	-	2	791	77	1.56204
LNC_001766	XLOC_104541	lincRNA	Novel_lncRNA	chr7	54190412	54195789	-	2	2991	126	1.14147
LNC_001767	XLOC_104649	lincRNA	Novel_lncRNA	chr7	59039654	59042238	-	2	2033	244	0.252288
LNC_001760	XLOC_104217	lincRNA	Novel_lncRNA	chr7	42502862	42505590	-	2	2572	115	5.04752
LNC_001761	XLOC_104217	lincRNA	Novel_lncRNA	chr7	42502862	42505590	-	2	2572	115	3.60231
LNC_001762	XLOC_104234	lincRNA	Novel_lncRNA	chr7	42887269	42888269	-	2	674	126	4.21144
LNC_001763	XLOC_104249	lincRNA	Novel_lncRNA	chr7	42925778	42926402	-	2	543	83	1.25842
LNC_000369	XLOC_022872	lincRNA	Novel_lncRNA	chr1	65245717	65262463	-	3	12000	160	1.05984
LNC_000368	XLOC_022831	antisense_lncRNA	Novel_lncRNA	chr1	62576247	62588276	-	2	11920	154	2.1166
LNC_000367	XLOC_022797	lincRNA	Novel_lncRNA	chr1	58756999	58759304	-	2	2164	120	0.982318
LNC_000366	XLOC_022608	lincRNA	Novel_lncRNA	chr1	48517233	48531784	-	2	11619	133	0.860033
LNC_000365	XLOC_022370	lincRNA	Novel_lncRNA	chr1	32043287	32044791	-	2	1160	72	1.19509
LNC_000364	XLOC_022248	lincRNA	Novel_lncRNA	chr1	28504915	28508231	-	2	2814	188	2.16254
LNC_000363	XLOC_022141	lincRNA	Novel_lncRNA	chr1	27745851	27835950	-	4	2109	87	0.49922
LNC_000362	XLOC_022068	lincRNA	Novel_lncRNA	chr1	27318304	27320312	-	2	834	74	0.733198
LNC_000361	XLOC_022006	lincRNA	Novel_lncRNA	chr1	24459717	24466736	-	2	6752	128	1.57923
LNC_000360	XLOC_021979	lincRNA	Novel_lncRNA	chr1	23447052	23462997	-	2	1002	102	0.340965
LNC_000569	XLOC_034725	lincRNA	Novel_lncRNA	chr12	894235	900503	+	2	6080	265	2.20502
LNC_000568	XLOC_034725	lincRNA	Novel_lncRNA	chr12	888536	900503	+	4	7221	265	0.331288
LNC_000561	XLOC_034498	lincRNA	Novel_lncRNA	chr11	82005505	82016226	-	4	1565	127	0.694564
LNC_000560	XLOC_034494	lincRNA	Novel_lncRNA	chr11	81785279	81786370	-	2	973	121	0.459453
LNC_000563	XLOC_034499	lincRNA	Novel_lncRNA	chr11	82016432	82020592	-	2	2174	94	0.941343
LNC_000562	XLOC_034499	lincRNA	Novel_lncRNA	chr11	82009097	82019884	-	2	3664	107	0.296261
LNC_000565	XLOC_034648	lincRNA	Novel_lncRNA	chr11	86140451	86141986	-	2	938	202	0.599646
LNC_000564	XLOC_034603	lincRNA	Novel_lncRNA	chr11	82710204	82714496	-	2	4147	91	1.13327
LNC_000567	XLOC_034725	lincRNA	Novel_lncRNA	chr12	888492	900503	+	3	8129	265	1.35208
LNC_000566	XLOC_034699	lincRNA	Novel_lncRNA	chr12	697356	699626	+	2	1939	158	1.14284
LNC_001829	XLOC_108542	lincRNA	Novel_lncRNA	chr8	124437326	124447533	+	2	5705	157	0.614573
LNC_001828	XLOC_108478	lincRNA	Novel_lncRNA	chr8	121562174	121587010	+	5	17146	198	0.42814
LNC_001359	XLOC_080629	lincRNA	Novel_lncRNA	chr3	90438258	90446417	-	2	8061	111	3.60765
LNC_001358	XLOC_080629	lincRNA	Novel_lncRNA	chr3	90438258	90446375	-	3	6467	128	1.44651
LNC_001355	XLOC_080493	lincRNA	Novel_lncRNA	chr3	83465369	83466576	-	2	1062	109	1.70049
LNC_001354	XLOC_080434	lincRNA	Novel_lncRNA	chr3	82003517	82015804	-	2	11464	142	5.73466
LNC_001357	XLOC_080625	antisense_lncRNA	Novel_lncRNA	chr3	90413698	90435536	-	3	2964	93	4.45978
LNC_001356	XLOC_080622	lincRNA	Novel_lncRNA	chr3	90396340	90398264	-	2	1799	82	3.35153
LNC_001351	XLOC_080257	antisense_lncRNA	Novel_lncRNA	chr3	73327809	73426078	-	2	2108	78	2.05689
LNC_001350	XLOC_080247	lincRNA	Novel_lncRNA	chr3	73116404	73130542	-	2	13933	157	4.33572
LNC_001353	XLOC_080419	lincRNA	Novel_lncRNA	chr3	81241123	81241708	-	2	460	68	7.75681
LNC_001352	XLOC_080296	lincRNA	Novel_lncRNA	chr3	75392486	75405403	-	3	12678	194	2.73611
LNC_001199	XLOC_071368	lincRNA	Novel_lncRNA	chr2	149311307	149320080	+	2	8487	236	2.61791
LNC_001198	XLOC_071277	lincRNA	Novel_lncRNA	chr2	147811270	147814013	+	2	2233	105	2.11624
LNC_001197	XLOC_071191	lincRNA	Novel_lncRNA	chr2	144665561	144673316	+	2	4480	123	0.640045
LNC_001196	XLOC_071138	lincRNA	Novel_lncRNA	chr2	144285903	144351904	+	2	6955	153	3.35862
LNC_001195	XLOC_071133	lincRNA	Novel_lncRNA	chr2	144745622	144754285	+	3	6975	147	0.430193
LNC_001194	XLOC_071133	lincRNA	Novel_lncRNA	chr2	144729515	144732198	+	2	390	84	1.30487
LNC_001193	XLOC_071133	lincRNA	Novel_lncRNA	chr2	144691821	144732198	+	2	4307	163	0.978891
LNC_001192	XLOC_071133	antisense_lncRNA	Novel_lncRNA	chr2	144691558	144754285	+	7	8782	230	0.31977
LNC_001191	XLOC_071133	lincRNA	Novel_lncRNA	chr2	144690203	144732198	+	3	4176	126	0.557113
LNC_001190	XLOC_071133	lincRNA	Novel_lncRNA	chr2	144519717	144574276	+	4	13032	149	0.174949
LNC_001821	XLOC_108283	lincRNA	Novel_lncRNA	chr8	118499417	118590202	+	2	699	180	2.56177
LNC_001820	XLOC_108236	lincRNA	Novel_lncRNA	chr8	112150734	112153869	+	2	1705	128	63.5164
LNC_000178	XLOC_010440	lincRNA	Novel_lncRNA	GL895660.1	29682	33954	+	2	4215	113	0.673383
LNC_000179	XLOC_010444	lincRNA	Novel_lncRNA	GL895666.1	8114	9107	+	2	561	109	5.22349
LNC_000176	XLOC_010294	lincRNA	Novel_lncRNA	GL895590.1	1	1326	+	2	1221	92	11.7746
LNC_000177	XLOC_010429	lincRNA	Novel_lncRNA	GL895660.1	833	3763	+	2	2874	168	0.743232
LNC_000174	XLOC_010197	lincRNA	Novel_lncRNA	GL895557.1	1	1310	+	2	1230	173	8.5581
LNC_000175	XLOC_010227	lincRNA	Novel_lncRNA	GL895563.1	44591	76304	-	4	1075	126	0.743642
LNC_000172	XLOC_010153	lincRNA	Novel_lncRNA	GL895524.1	13143	15516	+	2	882	103	0.412733
LNC_000173	XLOC_010163	lincRNA	Novel_lncRNA	GL895527.2	8292	10405	+	2	1415	125	0.949023
LNC_000170	XLOC_010153	lincRNA	Novel_lncRNA	GL895524.1	9753	15516	+	2	2097	92	0.55731
LNC_000171	XLOC_010153	lincRNA	Novel_lncRNA	GL895524.1	13118	16167	+	3	1154	143	0.379233
LNC_001997	XLOC_119580	lincRNA	Novel_lncRNA	chrX	10775598	10861672	+	4	3391	93	0.0849785
LNC_001996	XLOC_119580	lincRNA	Novel_lncRNA	chrX	10775598	10861672	+	4	3391	93	0.0754333
LNC_001995	XLOC_119539	lincRNA	Novel_lncRNA	chrX	10171730	10174787	+	2	2879	109	0.62276
LNC_001994	XLOC_119497	lincRNA	Novel_lncRNA	chrX	9797844	9819947	+	2	11678	139	2.44014
LNC_001993	XLOC_119497	lincRNA	Novel_lncRNA	chrX	9782011	9885161	+	2	6059	135	1.67345
LNC_001992	XLOC_119205	lincRNA	Novel_lncRNA	chr9	149976495	149979041	-	3	894	85	0.557994
LNC_001991	XLOC_119190	lincRNA	Novel_lncRNA	chr9	146894414	146899666	-	2	5072	173	0.452023
LNC_001990	XLOC_119190	lincRNA	Novel_lncRNA	chr9	146889659	146899666	-	3	4222	173	0.750115
LNC_001999	XLOC_119683	lincRNA	Novel_lncRNA	chrX	13654885	13676386	+	2	933	109	0.650577
LNC_001998	XLOC_119580	lincRNA	Novel_lncRNA	chrX	10818160	10861672	+	3	3242	93	0.500884
LNC_001283	XLOC_076999	lincRNA	Novel_lncRNA	chr3	62174981	62192942	+	2	4132	135	0.0709301
LNC_001282	XLOC_076999	lincRNA	Novel_lncRNA	chr3	62174981	62192942	+	3	3018	135	0.287069
LNC_001281	XLOC_076979	lincRNA	Novel_lncRNA	chr3	61699789	61722534	+	2	1063	126	1.12951
LNC_001280	XLOC_076894	lincRNA	Novel_lncRNA	chr3	58875808	58909715	+	2	1536	117	14.0185
LNC_001287	XLOC_077178	antisense_lncRNA	Novel_lncRNA	chr3	75917747	75932191	+	2	6617	150	1.57499
LNC_001286	XLOC_077170	lincRNA	Novel_lncRNA	chr3	75848355	75852297	+	2	3879	120	1.91887
LNC_001285	XLOC_077019	lincRNA	Novel_lncRNA	chr3	62911470	62920966	+	3	5792	133	3.58017
LNC_001284	XLOC_076999	lincRNA	Novel_lncRNA	chr3	62188748	62192942	+	2	3081	115	0.302797
LNC_001289	XLOC_077196	lincRNA	Novel_lncRNA	chr3	77035933	77041373	+	2	4859	125	3.09372
LNC_001288	XLOC_077182	lincRNA	Novel_lncRNA	chr3	76395292	76399075	+	2	3678	132	3.99778
LNC_001979	XLOC_118007	lincRNA	Novel_lncRNA	chr9	84998710	85016712	-	2	14637	200	0.838028
LNC_001978	XLOC_117899	antisense_lncRNA	Novel_lncRNA	chr9	83167574	83189820	-	4	3635	96	1.26899
LNC_001971	XLOC_117419	lincRNA	Novel_lncRNA	chr9	57491063	57492491	-	2	1071	125	0.429184
LNC_001970	XLOC_117419	lincRNA	Novel_lncRNA	chr9	57489375	57492478	-	2	1488	110	0.119366
LNC_001973	XLOC_117482	antisense_lncRNA	Novel_lncRNA	chr9	62612273	62613834	-	2	1466	99	0.319939
LNC_001972	XLOC_117440	antisense_lncRNA	Novel_lncRNA	chr9	59030704	59039488	-	2	4213	190	1.16715
LNC_001975	XLOC_117650	lincRNA	Novel_lncRNA	chr9	71962460	71977021	-	2	530	115	1.11389
LNC_001974	XLOC_117634	lincRNA	Novel_lncRNA	chr9	71123387	71124167	-	2	696	102	1.30636
LNC_001977	XLOC_117842	lincRNA	Novel_lncRNA	chr9	80798636	80801737	-	2	2580	92	0.221708
LNC_001976	XLOC_117842	lincRNA	Novel_lncRNA	chr9	80790468	80801737	-	2	2589	162	0.49111
LNC_000521	XLOC_031706	lincRNA	Novel_lncRNA	chr11	22380933	22385806	+	2	2984	103	1.15049
LNC_000520	XLOC_031659	lincRNA	Novel_lncRNA	chr11	21448039	21454302	+	2	5921	170	2.10602
LNC_000002	XLOC_000251	antisense_lncRNA	Novel_lncRNA	GL892334.1	13070	19681	-	3	625	93	5.97323
LNC_000003	XLOC_000251	antisense_lncRNA	Novel_lncRNA	GL892334.1	17188	19678	-	3	1745	112	6.18132
LNC_000001	XLOC_000086	lincRNA	Novel_lncRNA	GL892266.2	4233	13337	-	3	603	67	1.63162
LNC_000006	XLOC_000532	antisense_lncRNA	Novel_lncRNA	GL892404.2	31377	49597	+	2	1878	103	0.159945
LNC_000007	XLOC_000558	antisense_lncRNA	Novel_lncRNA	GL892411.2	25777	41521	+	2	2908	137	0.693829
LNC_000004	XLOC_000417	lincRNA	Novel_lncRNA	GL892381.1	80300	80790	-	2	388	45	2.58515
LNC_000005	XLOC_000434	lincRNA	Novel_lncRNA	GL892387.1	706	1725	-	2	354	103	13.1563
LNC_000008	XLOC_000566	lincRNA	Novel_lncRNA	GL892413.1	20558	22809	-	2	2125	117	0.355871
LNC_000009	XLOC_000660	lincRNA	Novel_lncRNA	GL892447.1	45413	46480	-	2	662	112	4.27035
LNC_000529	XLOC_032054	lincRNA	Novel_lncRNA	chr11	57026786	57349151	+	6	5907	144	0.847334
LNC_001031	XLOC_061590	lincRNA	Novel_lncRNA	chr16	55361992	55369182	-	2	2850	175	0.655661
LNC_001427	XLOC_084239	lincRNA	Novel_lncRNA	chr4	121846131	121849701	+	2	2537	133	0.728448
LNC_001426	XLOC_084131	lincRNA	Novel_lncRNA	chr4	117990705	117995461	+	2	2490	209	0.602437
LNC_001425	XLOC_084102	lincRNA	Novel_lncRNA	chr4	116222309	116224117	+	2	1499	125	0.529022
LNC_001424	XLOC_084096	lincRNA	Novel_lncRNA	chr4	116196919	116217374	+	3	1132	142	0.845532
LNC_000828	XLOC_048729	lincRNA	Novel_lncRNA	chr14	95643703	95644677	+	2	850	187	0.558589
LNC_000829	XLOC_049123	lincRNA	Novel_lncRNA	chr14	121293043	121295681	+	2	2536	105	0.491602
LNC_001421	XLOC_084010	lincRNA	Novel_lncRNA	chr4	112982442	112995449	+	2	2182	194	0.590859
LNC_001420	XLOC_083960	antisense_lncRNA	Novel_lncRNA	chr4	110280831	110283998	+	2	2710	159	2.20965
LNC_000824	XLOC_048617	lincRNA	Novel_lncRNA	chr14	87695158	87710130	+	2	14420	191	1.57193
LNC_000825	XLOC_048683	lincRNA	Novel_lncRNA	chr14	95001098	95053252	+	2	6671	140	5.80594
LNC_000826	XLOC_048687	lincRNA	Novel_lncRNA	chr14	95016776	95024686	+	2	7584	120	6.2958
LNC_000827	XLOC_048717	lincRNA	Novel_lncRNA	chr14	95422831	95434784	+	2	5090	106	1.40904
LNC_000820	XLOC_048352	lincRNA	Novel_lncRNA	chr14	81512303	81515152	+	2	1703	82	0.963647
LNC_000821	XLOC_048364	lincRNA	Novel_lncRNA	chr14	81545516	81553843	+	2	2824	89	0.328975
LNC_000822	XLOC_048437	lincRNA	Novel_lncRNA	chr14	82497612	82518304	+	2	5255	151	1.24349
LNC_000823	XLOC_048485	lincRNA	Novel_lncRNA	chr14	84131681	84444024	+	3	276157	249	8.18925
LNC_000958	XLOC_057125	lincRNA	Novel_lncRNA	chr15	52306695	52312628	-	2	1749	98	0.148709
LNC_000959	XLOC_057125	lincRNA	Novel_lncRNA	chr15	52311210	52312527	-	2	680	83	0.529244
LNC_000950	XLOC_056775	lincRNA	Novel_lncRNA	chr15	28756206	28766298	-	2	9633	156	3.06854
LNC_000951	XLOC_056785	lincRNA	Novel_lncRNA	chr15	34359666	34365951	-	2	1901	125	0.660078
LNC_000952	XLOC_057015	lincRNA	Novel_lncRNA	chr15	45444196	45471123	-	2	1510	83	0.206844
LNC_000953	XLOC_057015	lincRNA	Novel_lncRNA	chr15	45444196	45491689	-	3	1543	96	0.125312
LNC_000954	XLOC_057015	lincRNA	Novel_lncRNA	chr15	45444196	45491689	-	4	1597	96	0.0516203
LNC_000955	XLOC_057015	lincRNA	Novel_lncRNA	chr15	45444196	45491716	-	2	1158	97	0.501901
LNC_000956	XLOC_057015	lincRNA	Novel_lncRNA	chr15	45466703	45491690	-	2	4455	113	0.511235
LNC_000957	XLOC_057115	lincRNA	Novel_lncRNA	chr15	52254026	52262576	-	2	4736	149	1.45466
LNC_001519	XLOC_089251	lincRNA	Novel_lncRNA	chr5	63826794	63837098	+	2	7914	205	0.111471
LNC_001518	XLOC_089175	lincRNA	Novel_lncRNA	chr5	58255671	58262625	+	2	5595	146	0.935005
LNC_001513	XLOC_088855	lincRNA	Novel_lncRNA	chr5	45582691	45597856	+	3	1609	113	0.131578
LNC_001512	XLOC_088855	lincRNA	Novel_lncRNA	chr5	45582691	45597856	+	2	6139	123	0.803486
LNC_001511	XLOC_088855	lincRNA	Novel_lncRNA	chr5	45582656	45597856	+	2	1450	134	0.201592
LNC_001510	XLOC_088855	lincRNA	Novel_lncRNA	chr5	45582656	45597856	+	2	10564	138	1.95978
LNC_001517	XLOC_088894	lincRNA	Novel_lncRNA	chr5	47443224	47460202	+	2	16771	149	1.99536
LNC_001516	XLOC_088855	lincRNA	Novel_lncRNA	chr5	45582718	45597856	+	2	1495	144	0.180104
LNC_001515	XLOC_088855	lincRNA	Novel_lncRNA	chr5	45582706	45597856	+	3	1487	113	0.201066
LNC_001514	XLOC_088855	lincRNA	Novel_lncRNA	chr5	45582695	45597856	+	2	6242	123	0.614956
LNC_001902	XLOC_113370	antisense_lncRNA	Novel_lncRNA	chr9	39988072	40055517	+	2	1694	126	0.458014
LNC_000774	XLOC_046044	lincRNA	Novel_lncRNA	chr13	160582608	160597518	-	2	11724	166	0.852432
LNC_000775	XLOC_046044	lincRNA	Novel_lncRNA	chr13	160587370	160597518	-	2	4465	121	0.118971
LNC_000776	XLOC_046158	lincRNA	Novel_lncRNA	chr13	166284129	166293022	-	3	2961	68	0.481515
LNC_000777	XLOC_046159	lincRNA	Novel_lncRNA	chr13	166293253	166314086	-	3	5560	110	0.498026
LNC_000770	XLOC_045676	lincRNA	Novel_lncRNA	chr13	143399969	143408369	-	2	8047	155	0.952505
LNC_000771	XLOC_045676	lincRNA	Novel_lncRNA	chr13	143399969	143408376	-	2	8021	155	0.863535
LNC_000772	XLOC_045978	lincRNA	Novel_lncRNA	chr13	156457218	156503327	-	2	2223	110	1.19182
LNC_000773	XLOC_046040	lincRNA	Novel_lncRNA	chr13	160551743	160558379	-	2	4281	122	0.731633
LNC_001607	XLOC_093665	lincRNA	Novel_lncRNA	chr6	10250957	10259075	+	2	356	74	5.21968
LNC_001606	XLOC_093665	lincRNA	Novel_lncRNA	chr6	10250943	10346378	+	3	896	118	0.718246
LNC_001605	XLOC_093544	lincRNA	Novel_lncRNA	chr6	3294559	3298398	+	2	2798	197	1.58543
LNC_001604	XLOC_093531	lincRNA	Novel_lncRNA	chr6	2653318	2659677	+	5	980	176	0.378792
LNC_000778	XLOC_046159	lincRNA	Novel_lncRNA	chr13	166312968	166314819	-	2	1748	87	0.462355
LNC_000779	XLOC_046222	lincRNA	Novel_lncRNA	chr13	167529123	167557729	-	2	15265	143	0.699879
LNC_001601	XLOC_093223	antisense_lncRNA	Novel_lncRNA	chr5	105186691	105193893	-	3	4710	145	2.58096
LNC_001600	XLOC_093133	lincRNA	Novel_lncRNA	chr5	101190738	101197020	-	2	5988	113	1.52758
LNC_000488	XLOC_030548	lincRNA	Novel_lncRNA	chr10	56555135	56596842	-	3	4411	174	3.44517
LNC_000489	XLOC_030548	lincRNA	Novel_lncRNA	chr10	56589562	56592641	-	2	1019	65	1.88233
LNC_000486	XLOC_030530	lincRNA	Novel_lncRNA	chr10	55984969	55991667	-	2	1864	127	0.690788
LNC_000487	XLOC_030530	lincRNA	Novel_lncRNA	chr10	55987971	55992635	-	2	2454	87	0.980798
LNC_000484	XLOC_030527	lincRNA	Novel_lncRNA	chr10	55919716	55932607	-	2	3775	103	0.713361
LNC_000485	XLOC_030527	lincRNA	Novel_lncRNA	chr10	55919716	55933074	-	3	3333	103	0.249831
LNC_000482	XLOC_030395	lincRNA	Novel_lncRNA	chr10	47723358	47731244	-	2	7790	131	0.796543
LNC_000483	XLOC_030395	lincRNA	Novel_lncRNA	chr10	47723358	47740711	-	4	3230	131	0.260143
LNC_000480	XLOC_030392	lincRNA	Novel_lncRNA	chr10	47543373	47572298	-	2	28613	132	5.51705
LNC_000481	XLOC_030392	lincRNA	Novel_lncRNA	chr10	47543373	47572298	-	2	25046	132	3.41316
LNC_001773	XLOC_105137	lincRNA	Novel_lncRNA	chr7	78875609	78883724	-	2	6362	143	0.624249
LNC_001772	XLOC_105037	lincRNA	Novel_lncRNA	chr7	77398726	77877343	-	7	625	101	1.20641
LNC_001771	XLOC_104928	lincRNA	Novel_lncRNA	chr7	72242064	72250928	-	2	4992	108	7.59181
LNC_001770	XLOC_104779	lincRNA	Novel_lncRNA	chr7	63671111	63678459	-	2	5423	121	5.3586
LNC_001777	XLOC_105415	lincRNA	Novel_lncRNA	chr7	90571688	90579005	-	2	6286	99	0.725915
LNC_001776	XLOC_105408	lincRNA	Novel_lncRNA	chr7	90547418	90554672	-	2	1618	129	0.661381
LNC_001775	XLOC_105401	lincRNA	Novel_lncRNA	chr7	89995501	90002159	-	2	1213	94	0.335744
LNC_001774	XLOC_105226	lincRNA	Novel_lncRNA	chr7	81767655	81779255	-	2	11526	148	5.76654
LNC_001779	XLOC_105548	lincRNA	Novel_lncRNA	chr7	98658829	98661809	-	3	1831	134	0.224887
LNC_001778	XLOC_105415	lincRNA	Novel_lncRNA	chr7	90615710	90628282	-	2	6954	131	0.670293
LNC_000392	XLOC_024810	lincRNA	Novel_lncRNA	chr1	165588949	165597096	-	2	7681	143	1.01491
LNC_000393	XLOC_024829	lincRNA	Novel_lncRNA	chr1	168945709	168965520	-	2	4965	152	0.841559
LNC_000390	XLOC_024622	lincRNA	Novel_lncRNA	chr1	152172017	152174125	-	2	1940	102	4.72349
LNC_000391	XLOC_024688	lincRNA	Novel_lncRNA	chr1	155456067	155461131	-	3	814	99	0.74679
LNC_000396	XLOC_024834	lincRNA	Novel_lncRNA	chr1	168966025	168979160	-	4	5807	141	0.153659
LNC_000397	XLOC_024834	lincRNA	Novel_lncRNA	chr1	168966025	168980209	-	4	7461	141	0.113319
LNC_000394	XLOC_024834	lincRNA	Novel_lncRNA	chr1	168966025	168978186	-	4	5792	141	0.439804
LNC_000395	XLOC_024834	lincRNA	Novel_lncRNA	chr1	168966025	168979037	-	2	12921	141	0.39384
LNC_000398	XLOC_024834	lincRNA	Novel_lncRNA	chr1	168966025	168980209	-	3	13286	141	0.383765
LNC_000399	XLOC_024932	lincRNA	Novel_lncRNA	chr1	173480552	173500767	-	2	20058	159	0.365555
LNC_000558	XLOC_034383	lincRNA	Novel_lncRNA	chr11	77858678	77863607	-	2	4638	113	1.15443
LNC_000559	XLOC_034393	lincRNA	Novel_lncRNA	chr11	78083957	78104681	-	2	19438	137	1.65847
LNC_000554	XLOC_034100	lincRNA	Novel_lncRNA	chr11	53581857	53584212	-	2	1474	90	0.562532
LNC_000555	XLOC_034106	lincRNA	Novel_lncRNA	chr11	53741898	53743953	-	2	877	117	0.775671
LNC_000556	XLOC_034232	lincRNA	Novel_lncRNA	chr11	70319726	70332052	-	2	6892	137	2.25837
LNC_000557	XLOC_034276	lincRNA	Novel_lncRNA	chr11	73739302	73753491	-	3	13665	209	5.58607
LNC_000550	XLOC_033638	lincRNA	Novel_lncRNA	chr11	25635204	25637688	-	2	999	74	3.24576
LNC_000551	XLOC_033701	antisense_lncRNA	Novel_lncRNA	chr11	34987646	34989621	-	2	1297	175	4.42844
LNC_000552	XLOC_033895	lincRNA	Novel_lncRNA	chr11	50743987	50789283	-	3	14579	150	7.05138
LNC_000553	XLOC_033939	lincRNA	Novel_lncRNA	chr11	50968320	50995050	-	2	26187	148	16.6219
LNC_002056	XLOC_123708	lincRNA	Novel_lncRNA	chrY	1191517	1199821	+	2	7925	142	1.42114
LNC_002055	XLOC_123653	lincRNA	Novel_lncRNA	chrX	144220786	144224012	-	2	935	99	2.02215
LNC_001360	XLOC_080640	lincRNA	Novel_lncRNA	chr3	90502375	90512999	-	2	1502	90	0.706761
LNC_001361	XLOC_080667	antisense_lncRNA	Novel_lncRNA	chr3	92497901	92520054	-	2	1650	113	1.25929
LNC_001362	XLOC_080836	lincRNA	Novel_lncRNA	chr3	100342102	100348861	-	2	5818	177	0.463923
LNC_001363	XLOC_080851	lincRNA	Novel_lncRNA	chr3	100425600	100427614	-	2	1024	196	0.679649
LNC_001364	XLOC_080951	lincRNA	Novel_lncRNA	chr3	101850738	101876197	-	2	22750	142	1.81006
LNC_001365	XLOC_081036	lincRNA	Novel_lncRNA	chr3	103829853	103832763	-	2	2827	104	3.23892
LNC_001366	XLOC_081091	lincRNA	Novel_lncRNA	chr3	105466829	106021429	-	6	1417	102	0.48191
LNC_001367	XLOC_081171	lincRNA	Novel_lncRNA	chr3	108147841	108161007	-	2	1891	116	1.85583
LNC_001368	XLOC_081446	antisense_lncRNA	Novel_lncRNA	chr3	121863833	121870001	-	2	5520	129	1.6038
LNC_001369	XLOC_081522	lincRNA	Novel_lncRNA	chr3	125823363	125827021	-	3	1463	74	1.24369
LNC_002052	XLOC_123632	lincRNA	Novel_lncRNA	chrX	144009309	144026574	-	4	9943	247	0.843825
LNC_001162	XLOC_070134	lincRNA	Novel_lncRNA	chr2	104582383	104591308	+	2	8338	113	0.815379
LNC_001163	XLOC_070182	lincRNA	Novel_lncRNA	chr2	107363939	107369400	+	2	3572	170	3.19834
LNC_001160	XLOC_070009	lincRNA	Novel_lncRNA	chr2	93674102	93679416	+	2	684	48	2.40599
LNC_001161	XLOC_070134	lincRNA	Novel_lncRNA	chr2	104541823	104591308	+	2	2356	93	0.659407
LNC_001166	XLOC_070183	lincRNA	Novel_lncRNA	chr2	107656450	107779132	+	2	7204	143	0.867734
LNC_001167	XLOC_070183	lincRNA	Novel_lncRNA	chr2	107742507	108153156	+	4	961	58	0.319101
LNC_001164	XLOC_070182	lincRNA	Novel_lncRNA	chr2	107364877	107365871	+	2	418	68	7.42854
LNC_001165	XLOC_070183	lincRNA	Novel_lncRNA	chr2	107656448	108153156	+	4	1115	82	0.538849
LNC_001168	XLOC_070183	lincRNA	Novel_lncRNA	chr2	107742542	107873113	+	3	3637	101	0.789694
LNC_001169	XLOC_070319	lincRNA	Novel_lncRNA	chr2	112830180	113051087	+	2	1643	111	0.759415
LNC_000169	XLOC_010028	antisense_lncRNA	Novel_lncRNA	GL895469.1	7829	13011	+	3	889	110	2.07234
LNC_000168	XLOC_009994	lincRNA	Novel_lncRNA	GL895459.1	16618	22558	-	2	963	189	0.191309
LNC_000165	XLOC_009831	lincRNA	Novel_lncRNA	GL895401.1	90429	106090	+	2	4254	94	0.413921
LNC_000164	XLOC_009831	lincRNA	Novel_lncRNA	GL895401.1	90429	93916	+	2	2820	106	0.174369
LNC_000167	XLOC_009831	lincRNA	Novel_lncRNA	GL895401.1	102197	108009	+	2	3237	165	0.948311
LNC_000166	XLOC_009831	lincRNA	Novel_lncRNA	GL895401.1	90429	106090	+	2	4754	145	0.131697
LNC_000161	XLOC_009831	lincRNA	Novel_lncRNA	GL895401.1	82896	93916	+	2	2542	131	0.152784
LNC_000160	XLOC_009831	lincRNA	Novel_lncRNA	GL895401.1	82896	93916	+	3	1913	119	0.0745396
LNC_000163	XLOC_009831	lincRNA	Novel_lncRNA	GL895401.1	83169	93916	+	3	1647	119	0.0902193
LNC_000162	XLOC_009831	lincRNA	Novel_lncRNA	GL895401.1	83131	106090	+	3	3073	94	0.310353
LNC_001948	XLOC_116255	lincRNA	Novel_lncRNA	chr9	10678479	10681620	-	2	2105	104	1.17951
LNC_001949	XLOC_116276	lincRNA	Novel_lncRNA	chr9	11643863	11647858	-	2	3253	146	1.00359
LNC_001944	XLOC_115861	antisense_lncRNA	Novel_lncRNA	chr9	583726	589920	-	3	1352	121	0.262715
LNC_001945	XLOC_116199	lincRNA	Novel_lncRNA	chr9	8099765	8108389	-	2	3519	154	0.155696
LNC_001946	XLOC_116199	lincRNA	Novel_lncRNA	chr9	8099765	8108519	-	2	3766	177	0.623906
LNC_001947	XLOC_116254	lincRNA	Novel_lncRNA	chr9	10636998	10642319	-	3	1093	87	0.776602
LNC_001940	XLOC_115830	lincRNA	Novel_lncRNA	chr9	153389964	153408222	+	2	2596	151	1.3158
LNC_001941	XLOC_115841	lincRNA	Novel_lncRNA	chr9	153576276	153580961	+	2	4506	165	0.709214
LNC_001942	XLOC_115857	lincRNA	Novel_lncRNA	chr9	231248	239726	-	3	1663	128	0.868452
LNC_001943	XLOC_115857	lincRNA	Novel_lncRNA	chr9	231248	239726	-	3	4634	206	1.887
LNC_000011	XLOC_000725	lincRNA	Novel_lncRNA	GL892477.1	95198	98661	+	2	1026	83	3.46823
LNC_000010	XLOC_000691	lincRNA	Novel_lncRNA	GL892463.1	26605	28944	+	2	2268	88	3.03618
LNC_000013	XLOC_000725	lincRNA	Novel_lncRNA	GL892477.1	95230	98661	+	2	1186	97	2.60481
LNC_000012	XLOC_000725	lincRNA	Novel_lncRNA	GL892477.1	95200	113529	+	3	2050	146	0.366254
LNC_000015	XLOC_000725	lincRNA	Novel_lncRNA	GL892477.1	95261	98661	+	2	1148	98	0.357049
LNC_000014	XLOC_000725	lincRNA	Novel_lncRNA	GL892477.1	95240	113529	+	3	2202	146	0.661849
LNC_000017	XLOC_000828	lincRNA	Novel_lncRNA	GL892503.1	47146	48139	+	2	920	110	1.5837
LNC_000016	XLOC_000744	lincRNA	Novel_lncRNA	GL892484.1	27417	35041	+	3	987	136	1.85707
LNC_000019	XLOC_000884	lincRNA	Novel_lncRNA	GL892541.1	1926	11429	+	4	921	90	1.17159
LNC_000018	XLOC_000884	lincRNA	Novel_lncRNA	GL892541.1	1926	11429	+	3	759	104	6.15388
LNC_001388	XLOC_082193	lincRNA	Novel_lncRNA	chr4	16182006	16187467	+	2	1393	127	0.327296
LNC_001389	XLOC_082232	lincRNA	Novel_lncRNA	chr4	17213394	17230955	+	2	17498	194	1.10608
LNC_001382	XLOC_081964	lincRNA	Novel_lncRNA	chr4	7160413	7172277	+	3	729	110	1.9909
LNC_001383	XLOC_081979	lincRNA	Novel_lncRNA	chr4	7177979	7183324	+	2	337	46	4.2596
LNC_001380	XLOC_081736	lincRNA	Novel_lncRNA	chr3	142258282	142274340	-	5	1503	157	0.0842774
LNC_001381	XLOC_081737	lincRNA	Novel_lncRNA	chr3	142375511	142383276	-	2	2617	192	0.843118
LNC_001386	XLOC_082140	lincRNA	Novel_lncRNA	chr4	10796276	10800623	+	2	4291	133	12.3173
LNC_001387	XLOC_082173	lincRNA	Novel_lncRNA	chr4	15979396	16065113	+	2	1704	129	1.14387
LNC_001384	XLOC_081983	lincRNA	Novel_lncRNA	chr4	7192847	7194917	+	2	1576	224	0.758064
LNC_001385	XLOC_082127	lincRNA	Novel_lncRNA	chr4	10759553	10764680	+	2	1477	132	15.1459
LNC_001961	XLOC_116891	lincRNA	Novel_lncRNA	chr9	31993225	32061359	-	2	371	71	4.62295
LNC_000833	XLOC_049367	lincRNA	Novel_lncRNA	chr14	134427623	134463537	+	2	7176	190	0.100149
LNC_000832	XLOC_049367	lincRNA	Novel_lncRNA	chr14	134357641	134463537	+	2	8126	190	3.25379
LNC_000831	XLOC_049146	lincRNA	Novel_lncRNA	chr14	121990476	121998208	+	2	7670	145	4.95674
LNC_000830	XLOC_049126	lincRNA	Novel_lncRNA	chr14	121322014	121327577	+	2	5468	173	0.707022
LNC_000837	XLOC_049655	antisense_lncRNA	Novel_lncRNA	chr14	146932383	146939216	+	2	6109	190	3.18063
LNC_000836	XLOC_049511	lincRNA	Novel_lncRNA	chr14	137080556	137081523	+	2	693	110	1.57627
LNC_000835	XLOC_049436	lincRNA	Novel_lncRNA	chr14	135641961	135643246	+	2	381	83	4.14647
LNC_000834	XLOC_049389	lincRNA	Novel_lncRNA	chr14	134396529	134399367	+	2	1772	145	3.70817
LNC_000839	XLOC_049719	lincRNA	Novel_lncRNA	chr14	152517887	152521660	+	2	3582	385	1.43476
LNC_000838	XLOC_049712	lincRNA	Novel_lncRNA	chr14	152204898	152206803	+	2	988	103	0.821777
LNC_000949	XLOC_056600	lincRNA	Novel_lncRNA	chr15	18054262	18071345	-	2	8608	129	0.18417
LNC_000948	XLOC_056600	lincRNA	Novel_lncRNA	chr15	18054262	18071345	-	3	8699	129	0.333086
LNC_000947	XLOC_056600	lincRNA	Novel_lncRNA	chr15	18054262	18071345	-	3	8701	129	0.256414
LNC_000946	XLOC_056600	lincRNA	Novel_lncRNA	chr15	18054262	18071189	-	2	2784	138	0.268095
LNC_000945	XLOC_056600	lincRNA	Novel_lncRNA	chr15	17954129	18071375	-	3	434	105	1.10787
LNC_000944	XLOC_056600	lincRNA	Novel_lncRNA	chr15	17950436	18015361	-	4	2534	145	0.698197
LNC_000943	XLOC_056498	lincRNA	Novel_lncRNA	chr15	8174707	8184369	-	2	3173	130	3.90375
LNC_000942	XLOC_056486	lincRNA	Novel_lncRNA	chr15	7781832	7786789	-	2	4546	92	1.57488
LNC_000941	XLOC_056417	lincRNA	Novel_lncRNA	chr15	7575129	7723277	-	4	4282	105	0.677524
LNC_000940	XLOC_056417	lincRNA	Novel_lncRNA	chr15	7434736	7710897	-	4	1963	111	0.650877
LNC_001568	XLOC_091597	antisense_lncRNA	Novel_lncRNA	chr5	22374229	22396489	-	2	3471	178	0.172676
LNC_001569	XLOC_091597	antisense_lncRNA	Novel_lncRNA	chr5	22374229	22397741	-	2	4723	217	0.516743
LNC_001566	XLOC_091451	lincRNA	Novel_lncRNA	chr5	21534993	21580316	-	3	584	87	3.77678
LNC_001567	XLOC_091477	lincRNA	Novel_lncRNA	chr5	21700412	21701038	-	2	443	87	4.23938
LNC_001564	XLOC_091332	antisense_lncRNA	Novel_lncRNA	chr5	17766740	17770669	-	2	3752	208	0.28968
LNC_001565	XLOC_091381	lincRNA	Novel_lncRNA	chr5	18996707	19002390	-	2	4852	166	0.796397
LNC_001562	XLOC_091332	antisense_lncRNA	Novel_lncRNA	chr5	17766456	17770669	-	3	3621	208	1.2015
LNC_001563	XLOC_091332	antisense_lncRNA	Novel_lncRNA	chr5	17766740	17770669	-	3	3548	208	0.102183
LNC_001560	XLOC_091332	antisense_lncRNA	Novel_lncRNA	chr5	17766456	17769938	-	3	2526	139	1.23407
LNC_001561	XLOC_091332	antisense_lncRNA	Novel_lncRNA	chr5	17766456	17770669	-	3	3283	153	0.477359
LNC_001430	XLOC_084277	lincRNA	Novel_lncRNA	chr4	122440835	122605923	+	2	321	54	4.48234
LNC_000769	XLOC_045676	lincRNA	Novel_lncRNA	chr13	143399969	143408358	-	2	7121	155	1.07782
LNC_000768	XLOC_045666	lincRNA	Novel_lncRNA	chr13	143091070	143115939	-	2	1151	70	0.61247
LNC_001431	XLOC_084284	lincRNA	Novel_lncRNA	chr4	122451661	122454875	+	2	472	100	9.46347
LNC_000763	XLOC_045322	lincRNA	Novel_lncRNA	chr13	121914034	121939106	-	2	5737	126	2.02201
LNC_000762	XLOC_045252	lincRNA	Novel_lncRNA	chr13	121103248	121103756	-	2	392	55	1.16761
LNC_000761	XLOC_045087	antisense_lncRNA	Novel_lncRNA	chr13	109290193	109310828	-	2	1657	69	0.771465
LNC_000760	XLOC_045055	antisense_lncRNA	Novel_lncRNA	chr13	108047892	108066978	-	3	10421	143	0.524182
LNC_000767	XLOC_045486	lincRNA	Novel_lncRNA	chr13	131184121	131185352	-	2	786	68	0.645632
LNC_000766	XLOC_045483	lincRNA	Novel_lncRNA	chr13	130720937	130779663	-	4	1631	109	0.992434
LNC_000765	XLOC_045475	lincRNA	Novel_lncRNA	chr13	130157103	130164586	-	2	5292	118	7.24039
LNC_000764	XLOC_045363	lincRNA	Novel_lncRNA	chr13	124485750	124570029	-	3	18102	170	17.9245
LNC_001438	XLOC_084384	lincRNA	Novel_lncRNA	chr4	129089071	129098894	+	3	2998	105	0.150719
LNC_001439	XLOC_084384	lincRNA	Novel_lncRNA	chr4	129091180	129098894	+	3	4958	119	0.987557
LNC_001669	XLOC_098457	lincRNA	Novel_lncRNA	chr6	62176671	62184004	-	2	3129	212	1.48344
LNC_000499	XLOC_030946	lincRNA	Novel_lncRNA	chr10	71251591	71254549	-	2	1676	229	0.51563
LNC_000498	XLOC_030905	lincRNA	Novel_lncRNA	chr10	66583995	66592389	-	2	7267	136	20.4735
LNC_001668	XLOC_098365	lincRNA	Novel_lncRNA	chr6	57967709	57969054	-	2	1252	216	1.22782
LNC_000495	XLOC_030672	lincRNA	Novel_lncRNA	chr10	59216323	59218482	-	2	2044	126	0.365862
LNC_000494	XLOC_030649	lincRNA	Novel_lncRNA	chr10	58134349	58138373	-	2	2174	144	0.817761
LNC_000497	XLOC_030789	lincRNA	Novel_lncRNA	chr10	61926520	61938961	-	2	11096	137	2.02255
LNC_000496	XLOC_030777	lincRNA	Novel_lncRNA	chr10	61615782	61616940	-	2	828	109	0.944131
LNC_000491	XLOC_030570	lincRNA	Novel_lncRNA	chr10	57076912	57082073	-	3	3602	98	1.96612
LNC_000490	XLOC_030570	lincRNA	Novel_lncRNA	chr10	57076912	57082073	-	2	4659	98	4.53089
LNC_000493	XLOC_030614	lincRNA	Novel_lncRNA	chr10	57028904	57039627	-	2	10549	163	6.51779
LNC_000492	XLOC_030587	lincRNA	Novel_lncRNA	chr10	56779786	56785488	-	2	5494	123	1.71021
LNC_001706	XLOC_101377	antisense_lncRNA	Novel_lncRNA	chr7	27555301	27560099	+	2	4095	117	0.404577
LNC_001707	XLOC_101434	lincRNA	Novel_lncRNA	chr7	29549539	29555816	+	2	1035	188	1.91153
LNC_001704	XLOC_101359	lincRNA	Novel_lncRNA	chr7	27090911	27095840	+	2	4647	132	0.586712
LNC_001705	XLOC_101377	antisense_lncRNA	Novel_lncRNA	chr7	27555296	27560099	+	2	4076	117	0.650168
LNC_001702	XLOC_101208	lincRNA	Novel_lncRNA	chr7	22259659	22272036	+	4	6666	177	0.845007
LNC_001703	XLOC_101352	lincRNA	Novel_lncRNA	chr7	27042656	27078001	+	2	12640	144	1.03268
LNC_001700	XLOC_101208	lincRNA	Novel_lncRNA	chr7	22252491	22272036	+	5	8217	186	0.561568
LNC_001701	XLOC_101208	lincRNA	Novel_lncRNA	chr7	22259659	22272036	+	3	8236	177	0.608491
LNC_001708	XLOC_101434	lincRNA	Novel_lncRNA	chr7	29549548	29555816	+	2	1017	188	0.177883
LNC_001709	XLOC_101521	lincRNA	Novel_lncRNA	chr7	35306858	35310521	+	2	2101	152	4.44425
LNC_000381	XLOC_023742	lincRNA	Novel_lncRNA	chr1	117517791	117523319	-	2	5205	148	0.705582
LNC_000380	XLOC_023576	lincRNA	Novel_lncRNA	chr1	107538376	107539665	-	2	1157	85	1.22739
LNC_000383	XLOC_023988	lincRNA	Novel_lncRNA	chr1	126986269	126988692	-	2	1666	90	10.4882
LNC_000382	XLOC_023815	lincRNA	Novel_lncRNA	chr1	120058924	120061220	-	2	2040	103	18.4202
LNC_000385	XLOC_024086	lincRNA	Novel_lncRNA	chr1	127217721	127220135	-	2	280	93	12.09
LNC_000384	XLOC_024050	lincRNA	Novel_lncRNA	chr1	127099158	127108818	-	2	3032	118	18.1623
LNC_000387	XLOC_024539	lincRNA	Novel_lncRNA	chr1	147661781	147673409	-	2	10265	146	1.42568
LNC_000386	XLOC_024226	lincRNA	Novel_lncRNA	chr1	136010426	136020375	-	3	2895	188	0.741667
LNC_000389	XLOC_024601	lincRNA	Novel_lncRNA	chr1	150255496	150265196	-	2	1473	63	2.25164
LNC_000388	XLOC_024570	lincRNA	Novel_lncRNA	chr1	148544951	148549898	-	2	4883	85	11.3773
LNC_001666	XLOC_098234	lincRNA	Novel_lncRNA	chr6	53449536	53451010	-	2	782	125	1.27187
LNC_000543	XLOC_033219	lincRNA	Novel_lncRNA	chr11	11053090	11075578	-	2	20946	205	1.56586
LNC_000542	XLOC_033219	lincRNA	Novel_lncRNA	chr11	10984282	11052933	-	2	60126	173	1.42996
LNC_001018	XLOC_061013	lincRNA	Novel_lncRNA	chr16	25183487	25253851	-	2	1758	97	0.891101
LNC_001019	XLOC_061047	lincRNA	Novel_lncRNA	chr16	25507616	25514644	-	2	6843	126	3.21043
LNC_000547	XLOC_033481	lincRNA	Novel_lncRNA	chr11	18142447	18148711	-	2	5564	125	3.89906
LNC_000546	XLOC_033462	lincRNA	Novel_lncRNA	chr11	18021507	18023295	-	2	968	204	2.78042
LNC_000545	XLOC_033458	lincRNA	Novel_lncRNA	chr11	16708135	16713971	-	2	3624	110	1.45499
LNC_000544	XLOC_033337	lincRNA	Novel_lncRNA	chr11	14709796	14710602	-	2	716	74	1.57312
LNC_001012	XLOC_060573	lincRNA	Novel_lncRNA	chr16	79998731	80009819	+	3	10244	142	1.2248
LNC_001013	XLOC_060661	lincRNA	Novel_lncRNA	chr16	86350606	86351779	+	2	903	137	1.16508
LNC_001010	XLOC_060450	lincRNA	Novel_lncRNA	chr16	77475661	77485544	+	2	388	76	57.4876
LNC_001011	XLOC_060531	lincRNA	Novel_lncRNA	chr16	78809634	78817187	+	2	7222	156	1.01589
LNC_001016	XLOC_060713	lincRNA	Novel_lncRNA	chr16	16	16137	-	2	9664	294	5.86488
LNC_001017	XLOC_060741	lincRNA	Novel_lncRNA	chr16	4389780	4395043	-	3	4502	135	0.539305
LNC_001014	XLOC_060677	lincRNA	Novel_lncRNA	chr16	86430810	86431634	+	4	349	83	11.404
LNC_001015	XLOC_060699	lincRNA	Novel_lncRNA	chr16	86702871	86704976	+	2	2035	95	8.55551
LNC_001377	XLOC_081615	lincRNA	Novel_lncRNA	chr3	133072647	133077738	-	2	3280	180	0.464031
LNC_001376	XLOC_081599	lincRNA	Novel_lncRNA	chr3	132530961	132537756	-	2	2678	183	0.248404
LNC_001375	XLOC_081595	lincRNA	Novel_lncRNA	chr3	132507234	132509436	-	2	1256	105	0.273208
LNC_001374	XLOC_081531	antisense_lncRNA	Novel_lncRNA	chr3	127281841	127542509	-	4	690	92	1.29117
LNC_001373	XLOC_081531	antisense_lncRNA	Novel_lncRNA	chr3	127277743	127542509	-	5	673	92	0.477939
LNC_001372	XLOC_081531	antisense_lncRNA	Novel_lncRNA	chr3	127182610	127542509	-	5	5166	128	0.542639
LNC_001371	XLOC_081528	lincRNA	Novel_lncRNA	chr3	127044730	127047551	-	2	2241	129	0.520526
LNC_001370	XLOC_081528	lincRNA	Novel_lncRNA	chr3	127035898	127047711	-	3	3039	118	0.481649
LNC_001379	XLOC_081736	lincRNA	Novel_lncRNA	chr3	142249939	142274282	-	5	1015	163	0.149769
LNC_001378	XLOC_081685	lincRNA	Novel_lncRNA	chr3	137619654	137623080	-	2	2267	167	6.75659
LNC_001171	XLOC_070484	lincRNA	Novel_lncRNA	chr2	121030478	121048876	+	2	16513	184	2.66287
LNC_001170	XLOC_070482	antisense_lncRNA	Novel_lncRNA	chr2	120817526	120830578	+	2	8507	91	3.52528
LNC_001173	XLOC_070541	lincRNA	Novel_lncRNA	chr2	122439580	122454223	+	2	6395	139	1.16155
LNC_001172	XLOC_070493	lincRNA	Novel_lncRNA	chr2	121162642	121166071	+	2	3067	99	1.79265
LNC_001175	XLOC_070802	lincRNA	Novel_lncRNA	chr2	132530183	132556643	+	2	6510	126	0.880603
LNC_001174	XLOC_070777	lincRNA	Novel_lncRNA	chr2	130862235	130890523	+	4	16263	133	2.40232
LNC_001177	XLOC_070886	lincRNA	Novel_lncRNA	chr2	137174874	137179650	+	2	3801	90	0.814502
LNC_001176	XLOC_070809	lincRNA	Novel_lncRNA	chr2	132569785	132585138	+	3	2372	109	0.845515
LNC_001179	XLOC_070890	lincRNA	Novel_lncRNA	chr2	137287906	137453082	+	4	667	130	0.14132
LNC_001178	XLOC_070890	lincRNA	Novel_lncRNA	chr2	137287886	137453082	+	5	784	113	3.4772
LNC_000150	XLOC_008832	lincRNA	Novel_lncRNA	GL895036.1	1905	5069	-	3	837	135	0.656701
LNC_000151	XLOC_009023	lincRNA	Novel_lncRNA	GL895111.2	61162	135755	+	3	759	102	1.83759
LNC_000152	XLOC_009023	lincRNA	Novel_lncRNA	GL895111.2	132868	135755	+	2	1608	102	1.28688
LNC_000153	XLOC_009091	lincRNA	Novel_lncRNA	GL895140.1	166	574	+	2	348	95	4.05127
LNC_000154	XLOC_009097	lincRNA	Novel_lncRNA	GL895140.1	6356	7146	+	2	735	66	1.91579
LNC_000155	XLOC_009270	lincRNA	Novel_lncRNA	GL895196.1	557	9359	+	3	2826	92	1.1059
LNC_000156	XLOC_009398	lincRNA	Novel_lncRNA	GL895253.2	224060	225901	-	2	1353	108	0.633399
LNC_000157	XLOC_009474	lincRNA	Novel_lncRNA	GL895288.1	25809	81303	+	2	1462	118	2.48444
LNC_000158	XLOC_009637	lincRNA	Novel_lncRNA	GL895335.1	10536	10951	-	2	364	81	2.8116
LNC_000159	XLOC_009831	lincRNA	Novel_lncRNA	GL895401.1	82506	93916	+	3	2877	143	0.288835
LNC_001953	XLOC_116552	lincRNA	Novel_lncRNA	chr9	20607240	20609335	-	2	1826	99	0.748891
LNC_001952	XLOC_116465	lincRNA	Novel_lncRNA	chr9	18595704	18716338	-	3	1175	102	0.225081
LNC_001951	XLOC_116327	lincRNA	Novel_lncRNA	chr9	13375502	13377851	-	2	2096	75	5.40576
LNC_001950	XLOC_116308	lincRNA	Novel_lncRNA	chr9	13168599	13172461	-	2	619	92	0.280393
LNC_001957	XLOC_116762	antisense_lncRNA	Novel_lncRNA	chr9	24288890	24333566	-	5	2408	129	0.325669
LNC_001956	XLOC_116758	lincRNA	Novel_lncRNA	chr9	23919880	23924601	-	2	300	76	1.93931
LNC_001955	XLOC_116683	lincRNA	Novel_lncRNA	chr9	22508113	22515230	-	2	3114	109	1.51267
LNC_001954	XLOC_116640	antisense_lncRNA	Novel_lncRNA	chr9	22070830	22076262	-	2	4969	127	0.686775
LNC_001959	XLOC_116846	lincRNA	Novel_lncRNA	chr9	29559645	29562905	-	3	2951	223	3.56713
LNC_001958	XLOC_116836	lincRNA	Novel_lncRNA	chr9	29524167	29525341	-	2	750	143	2.48801
LNC_000024	XLOC_001424	lincRNA	Novel_lncRNA	GL892730.2	94931	103374	-	2	910	137	19.4742
LNC_000025	XLOC_001424	lincRNA	Novel_lncRNA	GL892730.2	182436	194658	-	2	1221	102	2.26466
LNC_000026	XLOC_001654	lincRNA	Novel_lncRNA	GL892808.2	16649	67491	-	2	2148	90	3.51989
LNC_000027	XLOC_001656	lincRNA	Novel_lncRNA	GL892808.2	21141	161920	-	2	1960	92	1.33966
LNC_000020	XLOC_001057	lincRNA	Novel_lncRNA	GL892594.2	150984	153695	-	2	2588	81	1.0811
LNC_000021	XLOC_001096	lincRNA	Novel_lncRNA	GL892597.1	1752	4051	-	2	2224	111	1.07833
LNC_000022	XLOC_001313	lincRNA	Novel_lncRNA	GL892663.2	88854	95707	+	2	1483	79	0.53269
LNC_000023	XLOC_001410	lincRNA	Novel_lncRNA	GL892730.2	105336	125512	+	2	899	59	1.06845
LNC_000028	XLOC_001678	lincRNA	Novel_lncRNA	GL892808.2	165544	167323	-	2	1724	95	8.82348
LNC_000029	XLOC_001691	antisense_lncRNA	Novel_lncRNA	GL892813.1	30327	37498	+	3	1640	158	0.4938
LNC_001399	XLOC_083268	lincRNA	Novel_lncRNA	chr4	80549182	80554107	+	2	4499	105	7.44871
LNC_001398	XLOC_083210	lincRNA	Novel_lncRNA	chr4	75702939	75705481	+	2	1243	90	0.235071
LNC_001391	XLOC_082514	lincRNA	Novel_lncRNA	chr4	37122112	37129971	+	2	6887	170	0.941067
LNC_001390	XLOC_082485	lincRNA	Novel_lncRNA	chr4	32867858	32878918	+	2	1111	66	0.51618
LNC_001393	XLOC_082994	lincRNA	Novel_lncRNA	chr4	69683454	69697894	+	2	438	131	0.759384
LNC_001392	XLOC_082636	lincRNA	Novel_lncRNA	chr4	44917474	44918930	+	2	1023	95	1.16412
LNC_001395	XLOC_083145	lincRNA	Novel_lncRNA	chr4	75232893	75350591	+	2	8751	156	0.983388
LNC_001394	XLOC_083082	lincRNA	Novel_lncRNA	chr4	74331728	74350047	+	5	1436	114	0.311491
LNC_001397	XLOC_083145	lincRNA	Novel_lncRNA	chr4	75459022	75471891	+	2	6418	115	0.239669
LNC_001396	XLOC_083145	lincRNA	Novel_lncRNA	chr4	75342225	75471891	+	2	12950	115	1.03757
LNC_000846	XLOC_050147	lincRNA	Novel_lncRNA	chr14	22058940	22072012	-	2	11992	316	1.73339
LNC_000847	XLOC_050152	lincRNA	Novel_lncRNA	chr14	22095051	22103561	-	2	8386	247	2.07037
LNC_000844	XLOC_050010	lincRNA	Novel_lncRNA	chr14	17851234	17859272	-	3	1033	133	0.28448
LNC_000845	XLOC_050146	lincRNA	Novel_lncRNA	chr14	22051969	22058880	-	2	6042	122	1.46197
LNC_000842	XLOC_049973	lincRNA	Novel_lncRNA	chr14	16891717	16903312	-	2	3933	104	0.595041
LNC_000843	XLOC_050010	lincRNA	Novel_lncRNA	chr14	17851234	17859261	-	3	1595	177	0.292704
LNC_000840	XLOC_049749	lincRNA	Novel_lncRNA	chr14	444511	454413	-	2	7663	149	5.55315
LNC_000841	XLOC_049951	lincRNA	Novel_lncRNA	chr14	15310515	15314963	-	2	1763	152	0.652652
LNC_000541	XLOC_033162	lincRNA	Novel_lncRNA	chr11	9873781	9894696	-	2	7446	126	2.22498
LNC_000848	XLOC_050187	antisense_lncRNA	Novel_lncRNA	chr14	24689727	24696346	-	2	485	117	1.35329
LNC_000849	XLOC_050221	lincRNA	Novel_lncRNA	chr14	28899043	28906163	-	3	2796	203	1.95461
LNC_000540	XLOC_033162	lincRNA	Novel_lncRNA	chr11	9808914	9841189	-	2	1030	99	1.11834
LNC_002054	XLOC_123635	lincRNA	Novel_lncRNA	chrX	144260579	144268588	-	3	3477	265	0.440465
LNC_000549	XLOC_033555	lincRNA	Novel_lncRNA	chr11	20988486	20991388	-	2	1457	161	0.613953
LNC_000548	XLOC_033527	antisense_lncRNA	Novel_lncRNA	chr11	19445820	19481107	-	2	344	93	2.7995
LNC_001579	XLOC_092389	lincRNA	Novel_lncRNA	chr5	64334580	64337198	-	2	1136	82	0.838602
LNC_001578	XLOC_092389	lincRNA	Novel_lncRNA	chr5	64328523	64336094	-	3	4501	134	1.03863
LNC_001575	XLOC_091876	lincRNA	Novel_lncRNA	chr5	35487331	35504891	-	3	1491	85	0.7134
LNC_001574	XLOC_091870	lincRNA	Novel_lncRNA	chr5	35089668	35127392	-	2	7932	136	1.21288
LNC_001577	XLOC_091979	lincRNA	Novel_lncRNA	chr5	42870363	42877285	-	2	6610	105	0.946375
LNC_001576	XLOC_091979	lincRNA	Novel_lncRNA	chr5	42858926	42877279	-	5	5339	108	3.84142
LNC_001571	XLOC_091684	lincRNA	Novel_lncRNA	chr5	23114643	23119155	-	2	4116	152	1.55922
LNC_001570	XLOC_091670	lincRNA	Novel_lncRNA	chr5	22917772	22922920	-	2	4166	159	1.14789
LNC_001573	XLOC_091808	antisense_lncRNA	Novel_lncRNA	chr5	31886906	31918776	-	2	31542	143	1.91222
LNC_001572	XLOC_091739	lincRNA	Novel_lncRNA	chr5	24673516	24676442	-	2	2693	113	0.731727
LNC_002051	XLOC_123632	lincRNA	Novel_lncRNA	chrX	144004813	144008602	-	2	2868	229	0.184087
LNC_000718	XLOC_042727	lincRNA	Novel_lncRNA	chr13	6121388	6134381	-	6	3468	126	0.259763
LNC_000719	XLOC_042727	lincRNA	Novel_lncRNA	chr13	6131396	6133989	-	3	889	62	0.677654
LNC_000716	XLOC_042595	lincRNA	Novel_lncRNA	chr13	217476778	217480322	+	2	1008	104	0.653614
LNC_000717	XLOC_042727	lincRNA	Novel_lncRNA	chr13	6121388	6132174	-	2	8844	147	0.685274
LNC_000714	XLOC_042470	lincRNA	Novel_lncRNA	chr13	208429596	208436860	+	3	344	91	2.01076
LNC_000715	XLOC_042531	antisense_lncRNA	Novel_lncRNA	chr13	213156873	213163741	+	2	6518	128	1.31376
LNC_000712	XLOC_042404	lincRNA	Novel_lncRNA	chr13	205538465	205541680	+	2	2906	158	0.767197
LNC_000713	XLOC_042408	lincRNA	Novel_lncRNA	chr13	205690845	205698973	+	2	1123	116	0.837626
LNC_000710	XLOC_042327	lincRNA	Novel_lncRNA	chr13	199568996	199770788	+	4	1180	92	0.330017
LNC_000711	XLOC_042381	lincRNA	Novel_lncRNA	chr13	203110474	203127534	+	2	9384	146	6.85282
LNC_002050	XLOC_123632	lincRNA	Novel_lncRNA	chrX	144004813	144008602	-	2	2906	229	0.124959
LNC_000622	XLOC_037433	lincRNA	Novel_lncRNA	chr12	38498175	38507500	-	2	6551	143	5.93894
LNC_000623	XLOC_037516	lincRNA	Novel_lncRNA	chr12	44209100	44210639	-	2	1141	209	0.982427
LNC_000620	XLOC_037244	lincRNA	Novel_lncRNA	chr12	34078584	34080928	-	2	1090	146	0.740786
LNC_000621	XLOC_037252	lincRNA	Novel_lncRNA	chr12	34152036	34152910	-	2	547	101	4.13483
LNC_000626	XLOC_037676	lincRNA	Novel_lncRNA	chr12	50955257	50961088	-	3	4691	141	0.163422
LNC_000627	XLOC_037963	lincRNA	Novel_lncRNA	chr12	57791417	57796509	-	2	4912	157	2.97627
LNC_000624	XLOC_037531	lincRNA	Novel_lncRNA	chr12	44659771	44662599	-	3	986	91	1.35628
LNC_000625	XLOC_037561	lincRNA	Novel_lncRNA	chr12	45648040	45654891	-	2	2042	156	0.744645
LNC_000628	XLOC_037978	antisense_lncRNA	Novel_lncRNA	chr12	58129743	58160951	-	7	12063	186	1.15217
LNC_000629	XLOC_038019	lincRNA	Novel_lncRNA	chr12	59670814	59673238	-	2	849	94	0.524861
LNC_001715	XLOC_101896	antisense_lncRNA	Novel_lncRNA	chr7	50193174	50199172	+	2	493	70	1.24455
LNC_001714	XLOC_101579	lincRNA	Novel_lncRNA	chr7	37868016	37872490	+	2	3235	110	2.03274
LNC_001717	XLOC_102113	lincRNA	Novel_lncRNA	chr7	63444155	63464005	+	2	18715	207	2.12146
LNC_001716	XLOC_101902	lincRNA	Novel_lncRNA	chr7	52559110	52573112	+	2	13691	166	2.85352
LNC_001711	XLOC_101555	antisense_lncRNA	Novel_lncRNA	chr7	36958721	36996140	+	3	6639	241	1.99796
LNC_001710	XLOC_101555	antisense_lncRNA	Novel_lncRNA	chr7	36958707	36996140	+	4	6770	285	1.82575
LNC_001713	XLOC_101563	antisense_lncRNA	Novel_lncRNA	chr7	37006043	37018281	+	2	7917	209	2.74291
LNC_001712	XLOC_101555	antisense_lncRNA	Novel_lncRNA	chr7	36958779	36996140	+	4	7040	207	1.02378
LNC_001719	XLOC_102113	antisense_lncRNA	Novel_lncRNA	chr7	63445022	63467650	+	3	1396	114	1.10023
LNC_001718	XLOC_102113	antisense_lncRNA	Novel_lncRNA	chr7	63444987	63467650	+	3	5617	191	0.581338
LNC_000536	XLOC_032800	lincRNA	Novel_lncRNA	chr11	2320489	2344359	-	2	1928	160	1.31763
LNC_000537	XLOC_032968	lincRNA	Novel_lncRNA	chr11	6528904	6535564	-	4	2030	151	0.584194
LNC_000534	XLOC_032580	lincRNA	Novel_lncRNA	chr11	81858948	81865851	+	2	5282	130	0.913956
LNC_000535	XLOC_032736	antisense_lncRNA	Novel_lncRNA	chr11	183290	193078	-	2	3866	391	2.71118
LNC_000532	XLOC_032192	lincRNA	Novel_lncRNA	chr11	68568430	68569066	+	2	522	99	2.48198
LNC_000533	XLOC_032318	lincRNA	Novel_lncRNA	chr11	73852009	73868306	+	2	819	91	0.984807
LNC_000530	XLOC_032054	lincRNA	Novel_lncRNA	chr11	57026846	57045097	+	3	13561	224	0.823034
LNC_000531	XLOC_032054	lincRNA	Novel_lncRNA	chr11	57030521	57157886	+	3	58656	434	0.426704
LNC_001001	XLOC_060077	lincRNA	Novel_lncRNA	chr16	54996948	55013992	+	3	618	64	3.04749
LNC_001000	XLOC_060077	lincRNA	Novel_lncRNA	chr16	54996898	55013137	+	2	15835	238	2.23748
LNC_001003	XLOC_060132	lincRNA	Novel_lncRNA	chr16	58651100	58654087	+	2	2820	166	6.29177
LNC_001002	XLOC_060118	lincRNA	Novel_lncRNA	chr16	58007541	58011363	+	2	3456	182	0.589359
LNC_001005	XLOC_060234	lincRNA	Novel_lncRNA	chr16	67919444	67932629	+	2	3205	123	0.423064
LNC_001004	XLOC_060132	lincRNA	Novel_lncRNA	chr16	58651104	58654087	+	3	1859	180	2.63513
LNC_000538	XLOC_032970	lincRNA	Novel_lncRNA	chr11	6540450	6559526	-	4	3097	145	0.750104
LNC_000539	XLOC_033010	lincRNA	Novel_lncRNA	chr11	6925972	6934152	-	2	7899	237	1.20797
LNC_001144	XLOC_068782	lincRNA	Novel_lncRNA	chr2	44888778	44894567	+	2	2212	184	1.24133
LNC_001145	XLOC_068852	antisense_lncRNA	Novel_lncRNA	chr2	48091824	48100024	+	2	7902	194	4.40434
LNC_001146	XLOC_068852	antisense_lncRNA	Novel_lncRNA	chr2	48091825	48100024	+	2	7906	194	0.463627
LNC_001147	XLOC_068928	lincRNA	Novel_lncRNA	chr2	53869006	53870790	+	2	770	115	3.08984
LNC_001140	XLOC_068557	lincRNA	Novel_lncRNA	chr2	20048876	20061552	+	2	8156	156	1.8395
LNC_001141	XLOC_068561	lincRNA	Novel_lncRNA	chr2	23407200	23450527	+	2	42783	199	2.20659
LNC_001142	XLOC_068580	lincRNA	Novel_lncRNA	chr2	27047634	27058674	+	2	3587	125	0.521283
LNC_001143	XLOC_068603	lincRNA	Novel_lncRNA	chr2	27855546	27867601	+	2	11656	153	0.555277
LNC_000442	XLOC_027354	lincRNA	Novel_lncRNA	chr10	3366273	3373225	+	2	6902	134	0.207516
LNC_000443	XLOC_027354	lincRNA	Novel_lncRNA	chr10	3366273	3373225	+	2	6803	134	0.515398
LNC_000440	XLOC_027351	lincRNA	Novel_lncRNA	chr10	3306542	3309489	+	2	2356	91	0.602862
LNC_000441	XLOC_027354	lincRNA	Novel_lncRNA	chr10	3366273	3373225	+	2	6853	134	0.302518
LNC_000446	XLOC_027430	lincRNA	Novel_lncRNA	chr10	11239405	11275442	+	3	272	79	1.79273
LNC_000447	XLOC_027434	antisense_lncRNA	Novel_lncRNA	chr10	11748843	11753824	+	2	624	133	0.777336
LNC_000444	XLOC_027358	lincRNA	Novel_lncRNA	chr10	3397053	3436368	+	4	4855	107	0.734231
LNC_000445	XLOC_027430	lincRNA	Novel_lncRNA	chr10	11239400	11253134	+	2	7631	118	0.52973
LNC_000147	XLOC_008685	lincRNA	Novel_lncRNA	GL894984.1	8920	11920	+	2	2931	129	0.577269
LNC_000146	XLOC_008535	lincRNA	Novel_lncRNA	GL894928.1	9542	10367	+	2	767	66	0.783507
LNC_000145	XLOC_008437	lincRNA	Novel_lncRNA	GL894891.1	7662	9633	+	3	974	109	1.09613
LNC_000144	XLOC_008437	lincRNA	Novel_lncRNA	GL894891.1	7635	8771	+	2	1027	117	0.818745
LNC_000143	XLOC_008433	lincRNA	Novel_lncRNA	GL894876.1	25444	27417	-	2	996	137	0.799074
LNC_000142	XLOC_008373	lincRNA	Novel_lncRNA	GL894864.1	37294	38886	+	2	1279	131	1.67301
LNC_000141	XLOC_008352	lincRNA	Novel_lncRNA	GL894848.1	6201	14007	-	3	1169	83	0.283123
LNC_000140	XLOC_008343	lincRNA	Novel_lncRNA	GL894840.1	3539	5925	-	2	1726	107	1.54804
LNC_000149	XLOC_008832	lincRNA	Novel_lncRNA	GL895036.1	345	5007	-	3	514	132	1.58869
LNC_000148	XLOC_008790	lincRNA	Novel_lncRNA	GL895030.2	39034	40463	+	2	771	66	0.339529
LNC_001618	XLOC_095599	lincRNA	Novel_lncRNA	chr6	90475162	90488022	+	2	12590	229	1.52953
LNC_001619	XLOC_095608	lincRNA	Novel_lncRNA	chr6	90740071	90743988	+	2	3768	134	1.18311
LNC_001926	XLOC_115544	lincRNA	Novel_lncRNA	chr9	137695257	137710466	+	2	10400	140	0.626397
LNC_001927	XLOC_115551	lincRNA	Novel_lncRNA	chr9	137731586	137733450	+	2	1690	93	0.260554
LNC_001924	XLOC_115508	lincRNA	Novel_lncRNA	chr9	136401551	136405869	+	2	3053	110	0.576337
LNC_001925	XLOC_115544	lincRNA	Novel_lncRNA	chr9	137695257	137710466	+	2	3290	119	0.144876
LNC_001922	XLOC_115396	lincRNA	Novel_lncRNA	chr9	132153078	132154645	+	2	1376	118	1.38007
LNC_001923	XLOC_115508	lincRNA	Novel_lncRNA	chr9	136400791	136405869	+	2	4517	112	0.604653
LNC_001920	XLOC_115175	lincRNA	Novel_lncRNA	chr9	120219439	120223001	+	2	691	171	0.726833
LNC_001921	XLOC_115204	lincRNA	Novel_lncRNA	chr9	125577398	125581186	+	2	1541	103	0.174251
LNC_001928	XLOC_115680	lincRNA	Novel_lncRNA	chr9	143028574	143035015	+	3	1317	139	0.64096
LNC_001929	XLOC_115680	lincRNA	Novel_lncRNA	chr9	143030015	143041049	+	4	3552	159	0.598425
LNC_001610	XLOC_094200	lincRNA	Novel_lncRNA	chr6	40780563	40782880	+	2	687	86	0.745281
LNC_000039	XLOC_002307	lincRNA	Novel_lncRNA	GL893064.1	21157	28688	-	4	685	110	0.395288
LNC_000038	XLOC_001948	lincRNA	Novel_lncRNA	GL892921.1	15968	19138	-	2	1334	121	0.410118
LNC_001611	XLOC_094331	lincRNA	Novel_lncRNA	chr6	43276475	43278835	+	3	1226	183	0.865488
LNC_000033	XLOC_001691	antisense_lncRNA	Novel_lncRNA	GL892813.1	34225	37498	+	2	1651	158	0.338868
LNC_000032	XLOC_001691	antisense_lncRNA	Novel_lncRNA	GL892813.1	34217	38927	+	2	1454	142	0.461374
LNC_000031	XLOC_001691	antisense_lncRNA	Novel_lncRNA	GL892813.1	30348	38927	+	5	1344	145	0.481909
LNC_000030	XLOC_001691	antisense_lncRNA	Novel_lncRNA	GL892813.1	30327	38927	+	3	1435	152	0.311249
LNC_000037	XLOC_001912	lincRNA	Novel_lncRNA	GL892915.1	21047	27930	-	2	2719	143	1.12015
LNC_000036	XLOC_001912	lincRNA	Novel_lncRNA	GL892915.1	21047	27913	-	2	2745	151	0.0677436
LNC_000035	XLOC_001874	lincRNA	Novel_lncRNA	GL892908.2	251	1053	+	2	747	155	0.703388
LNC_000034	XLOC_001794	lincRNA	Novel_lncRNA	GL892871.2	20717	21700	+	2	557	134	35.2557
LNC_001812	XLOC_107846	lincRNA	Novel_lncRNA	chr8	90194903	90195759	+	2	570	57	2.25559
LNC_001813	XLOC_107859	lincRNA	Novel_lncRNA	chr8	90286316	90288773	+	2	2173	98	2.20962
LNC_001810	XLOC_107302	antisense_lncRNA	Novel_lncRNA	chr8	69894864	69906136	+	2	4966	129	0.98702
LNC_001811	XLOC_107776	lincRNA	Novel_lncRNA	chr8	89798346	89802246	+	3	2232	140	0.776906
LNC_001816	XLOC_108021	lincRNA	Novel_lncRNA	chr8	96751263	96998027	+	6	658	80	0.673914
LNC_001817	XLOC_108067	lincRNA	Novel_lncRNA	chr8	103876586	103883786	+	2	1034	107	1.47827
LNC_001814	XLOC_107921	lincRNA	Novel_lncRNA	chr8	90845086	90848341	+	2	1845	71	0.727206
LNC_001815	XLOC_107950	lincRNA	Novel_lncRNA	chr8	91980073	91981585	+	2	751	62	1.13016
LNC_001818	XLOC_108067	lincRNA	Novel_lncRNA	chr8	103876586	103893676	+	3	4769	106	1.40521
LNC_001819	XLOC_108101	lincRNA	Novel_lncRNA	chr8	106356332	106359257	+	2	2753	81	0.543265
LNC_000855	XLOC_050513	lincRNA	Novel_lncRNA	chr14	43440518	43448386	-	5	2612	103	1.11628
LNC_000854	XLOC_050489	antisense_lncRNA	Novel_lncRNA	chr14	42690943	42691779	-	2	434	129	3.94818
LNC_000857	XLOC_050546	lincRNA	Novel_lncRNA	chr14	47031810	47053387	-	2	11377	172	3.68599
LNC_000856	XLOC_050546	lincRNA	Novel_lncRNA	chr14	47031810	47035543	-	2	2977	205	1.88175
LNC_000851	XLOC_050369	lincRNA	Novel_lncRNA	chr14	33496979	33503486	-	2	5920	121	0.729204
LNC_000850	XLOC_050221	lincRNA	Novel_lncRNA	chr14	28902412	28906340	-	2	2092	280	2.71222
LNC_000853	XLOC_050447	lincRNA	Novel_lncRNA	chr14	39840045	39955819	-	2	460	137	0.665457
LNC_000852	XLOC_050395	lincRNA	Novel_lncRNA	chr14	34592722	34596322	-	2	1441	177	1.0814
LNC_000859	XLOC_050720	lincRNA	Novel_lncRNA	chr14	52393114	52398065	-	4	1565	237	0.658979
LNC_000858	XLOC_050720	lincRNA	Novel_lncRNA	chr14	52390987	52398125	-	3	2940	243	0.377444
LNC_001540	XLOC_090291	lincRNA	Novel_lncRNA	chr5	92933278	92939870	+	2	4570	145	2.41186
LNC_001541	XLOC_090341	lincRNA	Novel_lncRNA	chr5	93808611	93824411	+	2	2364	92	0.682833
LNC_001542	XLOC_090366	lincRNA	Novel_lncRNA	chr5	93917466	93919863	+	2	1101	90	8.17084
LNC_001543	XLOC_090470	lincRNA	Novel_lncRNA	chr5	94717153	94771438	+	2	5857	131	0.188454
LNC_001544	XLOC_090470	lincRNA	Novel_lncRNA	chr5	94737305	94771438	+	2	5454	131	0.722845
LNC_001545	XLOC_090470	lincRNA	Novel_lncRNA	chr5	94752710	94771438	+	2	5521	131	0.555237
LNC_001546	XLOC_090487	lincRNA	Novel_lncRNA	chr5	94842908	94844075	+	2	939	107	6.06812
LNC_001547	XLOC_090487	lincRNA	Novel_lncRNA	chr5	94842969	94844075	+	3	553	94	0.350805
LNC_001548	XLOC_090488	lincRNA	Novel_lncRNA	chr5	94901092	94905872	+	2	668	93	1.46072
LNC_001549	XLOC_090541	lincRNA	Novel_lncRNA	chr5	95448501	95449360	+	2	727	78	1.20855
LNC_002043	XLOC_123303	lincRNA	Novel_lncRNA	chrX	127822776	127867020	-	5	5648	168	0.174164
LNC_002044	XLOC_123303	lincRNA	Novel_lncRNA	chrX	127863620	127867020	-	2	2777	143	0.865529
LNC_000709	XLOC_042254	lincRNA	Novel_lncRNA	chr13	192166426	192169896	+	2	3406	125	5.12851
LNC_000708	XLOC_042119	lincRNA	Novel_lncRNA	chr13	189776550	189783484	+	2	6799	102	0.976309
LNC_000705	XLOC_041918	antisense_lncRNA	Novel_lncRNA	chr13	170350490	170359667	+	2	5411	115	0.974002
LNC_000704	XLOC_041918	antisense_lncRNA	Novel_lncRNA	chr13	170350073	170359667	+	2	9223	139	2.66777
LNC_000707	XLOC_042086	lincRNA	Novel_lncRNA	chr13	189561117	189575299	+	2	3341	97	1.23425
LNC_000706	XLOC_041975	lincRNA	Novel_lncRNA	chr13	178023408	178030758	+	2	6966	172	1.31406
LNC_000701	XLOC_041833	lincRNA	Novel_lncRNA	chr13	160580536	160603020	+	4	1706	229	0.285238
LNC_000700	XLOC_041833	lincRNA	Novel_lncRNA	chr13	160580533	160613074	+	3	720	90	1.8593
LNC_000703	XLOC_041876	lincRNA	Novel_lncRNA	chr13	167153723	167178028	+	3	22003	116	0.550315
LNC_000702	XLOC_041833	lincRNA	Novel_lncRNA	chr13	160599925	160603020	+	2	2920	229	0.403426
LNC_002045	XLOC_123342	lincRNA	Novel_lncRNA	chrX	129866987	129868780	-	2	1729	138	0.113483
LNC_001496	XLOC_087813	lincRNA	Novel_lncRNA	chr5	3760318	3765704	+	2	4946	182	0.700417
LNC_001497	XLOC_087937	lincRNA	Novel_lncRNA	chr5	6074124	6077770	+	2	2048	158	1.1634
LNC_001494	XLOC_087726	lincRNA	Novel_lncRNA	chr5	779793	783940	+	2	1299	85	1.22858
LNC_001495	XLOC_087751	lincRNA	Novel_lncRNA	chr5	1615436	1616547	+	2	787	124	0.359223
LNC_001492	XLOC_087656	lincRNA	Novel_lncRNA	chr4	141280091	141294996	-	3	6968	228	0.377091
LNC_001493	XLOC_087656	lincRNA	Novel_lncRNA	chr4	141286066	141291142	-	2	4459	120	0.608254
LNC_001490	XLOC_087641	lincRNA	Novel_lncRNA	chr4	139634579	139639766	-	2	5119	206	1.52588
LNC_001491	XLOC_087648	lincRNA	Novel_lncRNA	chr4	139788495	139791767	-	2	761	134	0.654341
LNC_001498	XLOC_087971	antisense_lncRNA	Novel_lncRNA	chr5	7643280	7645783	+	2	1738	123	0.415763
LNC_001499	XLOC_088000	lincRNA	Novel_lncRNA	chr5	8594366	8599093	+	2	441	146	10.3055
LNC_001870	XLOC_111148	antisense_lncRNA	Novel_lncRNA	chr8	110326902	110330115	-	2	1245	127	4.07831
LNC_001871	XLOC_111296	antisense_lncRNA	Novel_lncRNA	chr8	117908964	117999125	-	2	1946	103	0.537873
LNC_002047	XLOC_123632	lincRNA	Novel_lncRNA	chrX	143994387	144026574	-	7	10224	304	0.131148
LNC_001872	XLOC_111329	lincRNA	Novel_lncRNA	chr8	120244567	120253065	-	2	1705	98	1.19535
LNC_000631	XLOC_038274	lincRNA	Novel_lncRNA	chr13	4314222	4316271	+	2	1923	106	11.4026
LNC_000630	XLOC_038273	lincRNA	Novel_lncRNA	chr13	4309878	4314010	+	2	4068	146	19.4553
LNC_000633	XLOC_038366	lincRNA	Novel_lncRNA	chr13	5283256	5286028	+	3	1913	104	0.77149
LNC_000632	XLOC_038334	lincRNA	Novel_lncRNA	chr13	4462127	4463769	+	2	309	77	27.152
LNC_000635	XLOC_038409	lincRNA	Novel_lncRNA	chr13	11512566	11527734	+	2	14772	195	5.76729
LNC_000634	XLOC_038398	lincRNA	Novel_lncRNA	chr13	11369084	11402656	+	2	31656	176	12.0129
LNC_000637	XLOC_038454	lincRNA	Novel_lncRNA	chr13	14646923	14657297	+	2	2300	100	0.744747
LNC_000636	XLOC_038445	lincRNA	Novel_lncRNA	chr13	14300969	14317859	+	3	9093	156	0.889284
LNC_000639	XLOC_038488	lincRNA	Novel_lncRNA	chr13	14876638	14886115	+	2	9107	138	1.73798
LNC_000638	XLOC_038470	lincRNA	Novel_lncRNA	chr13	14701247	14707402	+	2	3869	145	0.653986
LNC_001722	XLOC_102225	lincRNA	Novel_lncRNA	chr7	72148175	72164586	+	2	1276	95	1.29313
LNC_001723	XLOC_102246	lincRNA	Novel_lncRNA	chr7	74250278	74270941	+	2	19042	131	1.19215
LNC_001724	XLOC_102383	lincRNA	Novel_lncRNA	chr7	81817079	81844409	+	2	5384	106	0.392657
LNC_001725	XLOC_102399	lincRNA	Novel_lncRNA	chr7	81871013	81878349	+	2	3884	114	0.713253
LNC_001726	XLOC_102399	lincRNA	Novel_lncRNA	chr7	81874120	81878349	+	2	3767	114	0.58585
LNC_001727	XLOC_102531	lincRNA	Novel_lncRNA	chr7	89099284	89137590	+	4	5602	131	0.662316
LNC_001876	XLOC_111420	lincRNA	Novel_lncRNA	chr8	123631514	123639531	-	3	4224	180	0.367115
LNC_001877	XLOC_111580	lincRNA	Novel_lncRNA	chr8	127581118	127590828	-	2	8344	142	7.00625
LNC_001879	XLOC_111764	lincRNA	Novel_lncRNA	chr8	135792243	135803745	-	3	8224	110	1.42335
LNC_000525	XLOC_032054	lincRNA	Novel_lncRNA	chr11	56949913	56966965	+	2	2189	121	1.39537
LNC_000524	XLOC_032009	lincRNA	Novel_lncRNA	chr11	52367700	52370683	+	2	2921	106	3.65223
LNC_000527	XLOC_032054	lincRNA	Novel_lncRNA	chr11	57021322	57157886	+	6	57995	434	0.187151
LNC_000526	XLOC_032054	lincRNA	Novel_lncRNA	chr11	56951740	56966965	+	2	2275	121	0.349537
LNC_001038	XLOC_062235	lincRNA	Novel_lncRNA	chr16	85773373	85783416	-	3	2420	179	0.481924
LNC_001039	XLOC_062251	lincRNA	Novel_lncRNA	chr16	86421270	86430677	-	2	8039	216	0.382682
LNC_000523	XLOC_031964	lincRNA	Novel_lncRNA	chr11	48598662	48629379	+	2	11719	139	1.72855
LNC_000522	XLOC_031828	lincRNA	Novel_lncRNA	chr11	24853645	24854345	+	2	418	42	7.75826
LNC_001034	XLOC_061856	lincRNA	Novel_lncRNA	chr16	69269229	69270612	-	3	755	125	0.778051
LNC_001035	XLOC_061856	lincRNA	Novel_lncRNA	chr16	69269359	69270606	-	2	966	125	0.409407
LNC_001036	XLOC_062235	lincRNA	Novel_lncRNA	chr16	85773373	85776060	-	2	2066	179	1.85223
LNC_001037	XLOC_062235	lincRNA	Novel_lncRNA	chr16	85773373	85779856	-	3	2926	208	1.45635
LNC_001030	XLOC_061471	lincRNA	Novel_lncRNA	chr16	48538112	48546471	-	2	2177	94	0.622087
LNC_000528	XLOC_032054	lincRNA	Novel_lncRNA	chr11	57026673	57157886	+	3	57575	434	0.98616
LNC_001032	XLOC_061593	lincRNA	Novel_lncRNA	chr16	55418500	55424818	-	2	2778	127	0.844161
LNC_001033	XLOC_061606	lincRNA	Novel_lncRNA	chr16	55745146	55762233	-	2	873	92	0.769888
LNC_001159	XLOC_070002	lincRNA	Novel_lncRNA	chr2	93649830	93654906	+	2	4475	100	2.946
LNC_001158	XLOC_069948	lincRNA	Novel_lncRNA	chr2	92059953	92082579	+	3	11337	95	5.88867
LNC_001153	XLOC_069527	antisense_lncRNA	Novel_lncRNA	chr2	77902857	77913478	+	2	7488	162	2.5961
LNC_001152	XLOC_069378	lincRNA	Novel_lncRNA	chr2	74081344	74092391	+	2	5472	159	0.298934
LNC_001151	XLOC_069214	lincRNA	Novel_lncRNA	chr2	69570360	69571922	+	2	1310	151	1.51931
LNC_001150	XLOC_069206	lincRNA	Novel_lncRNA	chr2	69391047	69401293	+	2	688	96	1.65403
LNC_001157	XLOC_069900	lincRNA	Novel_lncRNA	chr2	90992549	91001498	+	2	8654	122	2.01753
LNC_001156	XLOC_069879	lincRNA	Novel_lncRNA	chr2	90285515	90292503	+	3	3349	158	0.649426
LNC_001155	XLOC_069850	lincRNA	Novel_lncRNA	chr2	89237273	89256573	+	2	19166	194	2.48433
LNC_001154	XLOC_069644	lincRNA	Novel_lncRNA	chr2	81548468	81550365	+	2	1439	197	0.368491
LNC_000459	XLOC_028761	lincRNA	Novel_lncRNA	chr10	61427519	61434448	+	3	3161	167	0.093977
LNC_000458	XLOC_028761	lincRNA	Novel_lncRNA	chr10	61427519	61434448	+	3	3157	167	1.11356
LNC_000451	XLOC_028343	lincRNA	Novel_lncRNA	chr10	51863042	51882387	+	2	17713	158	8.83556
LNC_000450	XLOC_028189	lincRNA	Novel_lncRNA	chr10	49425587	49426823	+	2	1056	109	1.79548
LNC_000453	XLOC_028620	lincRNA	Novel_lncRNA	chr10	59419520	59431645	+	2	488	79	7.3136
LNC_000452	XLOC_028596	lincRNA	Novel_lncRNA	chr10	59387468	59390521	+	2	2750	137	15.2673
LNC_000455	XLOC_028761	lincRNA	Novel_lncRNA	chr10	61427515	61434448	+	2	6638	122	1.04982
LNC_000454	XLOC_028633	lincRNA	Novel_lncRNA	chr10	59436508	59451440	+	2	1550	87	12.8718
LNC_000457	XLOC_028761	lincRNA	Novel_lncRNA	chr10	61427515	61434448	+	3	5471	167	0.394663
LNC_000456	XLOC_028761	lincRNA	Novel_lncRNA	chr10	61427515	61434448	+	2	4328	122	2.5133
LNC_001874	XLOC_111420	lincRNA	Novel_lncRNA	chr8	123631514	123635660	-	3	1093	97	0.513074
LNC_001935	XLOC_115779	lincRNA	Novel_lncRNA	chr9	146843355	146855069	+	2	5976	129	1.85868
LNC_001934	XLOC_115779	lincRNA	Novel_lncRNA	chr9	146843355	146847278	+	2	2723	129	0.770702
LNC_001937	XLOC_115802	lincRNA	Novel_lncRNA	chr9	149821525	149848381	+	2	19931	267	4.70119
LNC_001936	XLOC_115779	lincRNA	Novel_lncRNA	chr9	146843355	146855069	+	3	4775	129	0.654985
LNC_001931	XLOC_115692	lincRNA	Novel_lncRNA	chr9	143126753	143165689	+	2	12610	185	0.594066
LNC_001930	XLOC_115692	lincRNA	Novel_lncRNA	chr9	143126753	143138736	+	2	10442	157	0.583927
LNC_001933	XLOC_115752	lincRNA	Novel_lncRNA	chr9	146295859	146299315	+	2	2804	117	0.92838
LNC_001932	XLOC_115752	lincRNA	Novel_lncRNA	chr9	146295838	146299315	+	3	835	88	2.2159
LNC_001939	XLOC_115824	lincRNA	Novel_lncRNA	chr9	153027571	153033296	+	2	1084	129	0.413899
LNC_001938	XLOC_115806	lincRNA	Novel_lncRNA	chr9	149822858	149828674	+	2	1016	128	9.1692
LNC_000048	XLOC_002866	lincRNA	Novel_lncRNA	GL893214.2	83258	94298	+	3	4436	184	0.371259
LNC_000049	XLOC_002866	lincRNA	Novel_lncRNA	GL893214.2	83258	94298	+	2	4214	184	0.743895
LNC_000046	XLOC_002842	lincRNA	Novel_lncRNA	GL893198.2	25402	95482	+	2	2054	136	0.902448
LNC_000047	XLOC_002866	lincRNA	Novel_lncRNA	GL893214.2	83240	109011	+	4	1685	113	0.3504
LNC_000044	XLOC_002748	lincRNA	Novel_lncRNA	GL893186.1	5405	7598	+	2	2135	83	1.68836
LNC_000045	XLOC_002760	lincRNA	Novel_lncRNA	GL893186.1	30511	35018	+	2	4440	111	1.24087
LNC_000042	XLOC_002451	lincRNA	Novel_lncRNA	GL893110.2	2835	7975	+	2	4774	158	1.05836
LNC_000043	XLOC_002581	lincRNA	Novel_lncRNA	GL893138.2	12831	16079	-	2	2773	136	1.51849
LNC_000040	XLOC_002355	lincRNA	Novel_lncRNA	GL893071.1	3282	5056	-	2	1622	127	0.907121
LNC_000041	XLOC_002419	lincRNA	Novel_lncRNA	GL893088.1	80680	83558	-	2	1246	125	5.24331
LNC_000288	XLOC_016467	lincRNA	Novel_lncRNA	chr1	3263845	3268371	+	3	1739	141	0.406018
LNC_000289	XLOC_016531	lincRNA	Novel_lncRNA	chr1	4233565	4234608	+	2	935	80	0.748254
LNC_000280	XLOC_016450	lincRNA	Novel_lncRNA	chr1	2965089	2974064	+	5	7503	273	0.215225
LNC_000281	XLOC_016450	lincRNA	Novel_lncRNA	chr1	2965089	2974064	+	3	1443	142	0.293129
LNC_000282	XLOC_016450	lincRNA	Novel_lncRNA	chr1	2965089	2974064	+	5	6492	271	0.247
LNC_000283	XLOC_016450	lincRNA	Novel_lncRNA	chr1	2965111	2974064	+	3	8511	203	0.258293
LNC_000284	XLOC_016450	lincRNA	Novel_lncRNA	chr1	2965319	2972476	+	3	6677	203	0.197967
LNC_000285	XLOC_016450	lincRNA	Novel_lncRNA	chr1	2965319	2974064	+	4	7415	256	0.247222
LNC_000286	XLOC_016450	lincRNA	Novel_lncRNA	chr1	2965319	2974064	+	6	7247	215	0.0548795
LNC_000287	XLOC_016467	lincRNA	Novel_lncRNA	chr1	3263845	3268371	+	3	1725	131	0.695845
LNC_001801	XLOC_106843	lincRNA	Novel_lncRNA	chr8	31584718	31586131	+	2	716	137	0.653766
LNC_001800	XLOC_106839	lincRNA	Novel_lncRNA	chr8	31510887	31511896	+	2	403	85	10.9669
LNC_001803	XLOC_106896	lincRNA	Novel_lncRNA	chr8	33079844	33098535	+	3	1344	93	1.16312
LNC_001802	XLOC_106896	lincRNA	Novel_lncRNA	chr8	33079844	33084911	+	2	1546	103	1.70213
LNC_001805	XLOC_106957	lincRNA	Novel_lncRNA	chr8	35047768	35119402	+	2	4670	120	2.94141
LNC_001804	XLOC_106906	lincRNA	Novel_lncRNA	chr8	33646528	33659246	+	2	12669	233	6.27397
LNC_001807	XLOC_107191	lincRNA	Novel_lncRNA	chr8	49325771	49349196	+	3	10213	125	1.69001
LNC_001806	XLOC_106958	lincRNA	Novel_lncRNA	chr8	35054736	35055507	+	2	498	52	1.15223
LNC_001809	XLOC_107302	lincRNA	Novel_lncRNA	chr8	69894843	69901107	+	2	5636	141	1.46081
LNC_001808	XLOC_107191	lincRNA	Novel_lncRNA	chr8	49325819	49349196	+	3	10162	125	0.7448
LNC_001867	XLOC_111007	lincRNA	Novel_lncRNA	chr8	107772217	107782781	-	2	10399	123	0.597677
LNC_001866	XLOC_110981	lincRNA	Novel_lncRNA	chr8	106169970	106170287	-	2	235	44	10.5723
LNC_000198	XLOC_011749	lincRNA	Novel_lncRNA	GL896197.1	10551	12933	-	2	1793	98	5.0124
LNC_000199	XLOC_011829	lincRNA	Novel_lncRNA	GL896212.1	45	1052	-	2	956	64	4.61503
LNC_000194	XLOC_011596	lincRNA	Novel_lncRNA	GL896133.1	68375	70258	-	3	1051	175	0.591311
LNC_000195	XLOC_011596	lincRNA	Novel_lncRNA	GL896133.1	68375	70288	-	2	502	167	1.50765
LNC_000196	XLOC_011596	lincRNA	Novel_lncRNA	GL896133.1	68375	70290	-	3	643	138	1.22176
LNC_000197	XLOC_011733	lincRNA	Novel_lncRNA	GL896196.1	10628	11268	+	2	478	66	1.56859
LNC_000190	XLOC_011543	lincRNA	Novel_lncRNA	GL896104.1	4680	6724	-	2	457	103	4.14661
LNC_000191	XLOC_011580	lincRNA	Novel_lncRNA	GL896133.1	70800	73908	+	2	2965	219	3.67807
LNC_000192	XLOC_011582	lincRNA	Novel_lncRNA	GL896133.1	76668	88431	+	2	3078	112	8.56527
LNC_000193	XLOC_011596	lincRNA	Novel_lncRNA	GL896133.1	68375	70254	-	3	599	131	0.867698
LNC_001865	XLOC_110855	lincRNA	Novel_lncRNA	chr8	96361592	96370841	-	3	657	64	0.534011
LNC_000994	XLOC_059655	lincRNA	Novel_lncRNA	chr16	34155133	34164474	+	2	6528	203	3.09857
LNC_000995	XLOC_059751	lincRNA	Novel_lncRNA	chr16	41237036	41254265	+	2	16512	122	3.04353
LNC_000996	XLOC_059776	lincRNA	Novel_lncRNA	chr16	43080713	43090639	+	2	8475	192	20.3724
LNC_000997	XLOC_059821	lincRNA	Novel_lncRNA	chr16	44582998	44601316	+	2	1475	131	0.367281
LNC_000990	XLOC_059509	antisense_lncRNA	Novel_lncRNA	chr16	27238961	27251684	+	2	529	52	1.19304
LNC_000991	XLOC_059591	antisense_lncRNA	Novel_lncRNA	chr16	29565750	29574602	+	3	683	69	0.489566
LNC_000992	XLOC_059591	antisense_lncRNA	Novel_lncRNA	chr16	29565828	29574602	+	3	778	70	1.15382
LNC_000993	XLOC_059628	lincRNA	Novel_lncRNA	chr16	31726873	31728568	+	2	645	79	5.2177
LNC_000998	XLOC_059976	lincRNA	Novel_lncRNA	chr16	48900654	48905845	+	2	4997	112	0.575142
LNC_000999	XLOC_060077	lincRNA	Novel_lncRNA	chr16	54996898	55013137	+	3	3846	177	0.368236
LNC_001557	XLOC_091286	antisense_lncRNA	Novel_lncRNA	chr5	16153219	16153961	-	2	579	92	0.232587
LNC_001556	XLOC_091247	lincRNA	Novel_lncRNA	chr5	15185782	15189236	-	2	2582	93	0.564131
LNC_001555	XLOC_091139	lincRNA	Novel_lncRNA	chr5	9293484	9294608	-	2	838	118	2.26483
LNC_001554	XLOC_091127	lincRNA	Novel_lncRNA	chr5	8530162	8533739	-	2	1887	90	0.193086
LNC_001553	XLOC_091088	lincRNA	Novel_lncRNA	chr5	7324082	7329119	-	2	1709	140	3.94261
LNC_001552	XLOC_091070	antisense_lncRNA	Novel_lncRNA	chr5	6699420	6748479	-	2	2272	91	0.629943
LNC_001551	XLOC_090969	lincRNA	Novel_lncRNA	chr5	4434336	4435041	-	2	512	94	7.26699
LNC_001550	XLOC_090647	lincRNA	Novel_lncRNA	chr5	104007118	104009445	+	2	354	83	0.555524
LNC_001559	XLOC_091307	lincRNA	Novel_lncRNA	chr5	16521314	16524497	-	2	2423	150	0.587805
LNC_001558	XLOC_091290	lincRNA	Novel_lncRNA	chr5	16190475	16197269	-	2	2025	140	0.491908
LNC_000868	XLOC_051209	lincRNA	Novel_lncRNA	chr14	71950606	71957615	-	2	5666	119	23.0169
LNC_000869	XLOC_051244	lincRNA	Novel_lncRNA	chr14	72021808	72024073	-	2	1312	87	7.75775
LNC_000860	XLOC_050720	lincRNA	Novel_lncRNA	chr14	52393114	52398125	-	2	4204	255	1.74534
LNC_000861	XLOC_050720	lincRNA	Novel_lncRNA	chr14	52393114	52398125	-	2	3042	242	2.19071
LNC_000862	XLOC_050726	antisense_lncRNA	Novel_lncRNA	chr14	52991425	53000770	-	3	595	78	0.524633
LNC_000863	XLOC_050726	antisense_lncRNA	Novel_lncRNA	chr14	52991425	53001771	-	3	1624	166	0.284616
LNC_000864	XLOC_050787	antisense_lncRNA	Novel_lncRNA	chr14	54544630	54552953	-	2	7033	214	0.909229
LNC_000865	XLOC_050835	lincRNA	Novel_lncRNA	chr14	58077669	58094779	-	2	6097	111	4.5971
LNC_000866	XLOC_050924	lincRNA	Novel_lncRNA	chr14	62001757	62003890	-	2	1715	128	0.947874
LNC_000867	XLOC_051042	antisense_lncRNA	Novel_lncRNA	chr14	65843660	65845440	-	2	803	101	3.64321
LNC_000730	XLOC_043038	lincRNA	Novel_lncRNA	chr13	23766969	23777217	-	3	9809	115	1.86332
LNC_000731	XLOC_043122	lincRNA	Novel_lncRNA	chr13	27667363	27672287	-	2	4656	116	0.331403
LNC_000732	XLOC_043125	lincRNA	Novel_lncRNA	chr13	27707731	27709770	-	2	1958	98	1.12014
LNC_000733	XLOC_043162	antisense_lncRNA	Novel_lncRNA	chr13	28774261	28778903	-	2	2602	77	1.58772
LNC_000734	XLOC_043185	lincRNA	Novel_lncRNA	chr13	29342374	29344550	-	2	1959	92	0.473763
LNC_000735	XLOC_043259	lincRNA	Novel_lncRNA	chr13	31966287	31974082	-	2	6646	129	1.97942
LNC_000736	XLOC_043280	antisense_lncRNA	Novel_lncRNA	chr13	32196531	32198756	-	2	1327	120	6.92629
LNC_000737	XLOC_043455	lincRNA	Novel_lncRNA	chr13	37411653	37415790	-	2	4014	282	0.887648
LNC_000738	XLOC_043500	lincRNA	Novel_lncRNA	chr13	38014272	38020551	-	2	919	130	7.78969
LNC_000739	XLOC_043500	lincRNA	Novel_lncRNA	chr13	38014272	38020553	-	2	2676	145	6.34382
LNC_001485	XLOC_087392	lincRNA	Novel_lncRNA	chr4	130678900	130682015	-	2	2926	115	0.824665
LNC_001484	XLOC_087295	lincRNA	Novel_lncRNA	chr4	126769449	126772954	-	2	3171	93	1.34007
LNC_001487	XLOC_087525	antisense_lncRNA	Novel_lncRNA	chr4	134479610	134484049	-	2	4344	162	0.79404
LNC_001486	XLOC_087516	lincRNA	Novel_lncRNA	chr4	134275265	134277974	-	2	1282	95	0.351435
LNC_001481	XLOC_087104	lincRNA	Novel_lncRNA	chr4	116690322	116703092	-	2	11569	153	1.00075
LNC_001480	XLOC_087104	lincRNA	Novel_lncRNA	chr4	116690322	116703092	-	2	11570	156	0.371911
LNC_001483	XLOC_087272	lincRNA	Novel_lncRNA	chr4	126538915	126541815	-	2	2819	145	0.707386
LNC_001482	XLOC_087201	antisense_lncRNA	Novel_lncRNA	chr4	121284994	121289508	-	2	2263	128	0.558405
LNC_001489	XLOC_087641	lincRNA	Novel_lncRNA	chr4	139634579	139639374	-	2	4727	206	0.401704
LNC_001488	XLOC_087590	lincRNA	Novel_lncRNA	chr4	138664612	138671502	-	2	6290	147	0.970895
LNC_000604	XLOC_036712	lincRNA	Novel_lncRNA	chr12	4818031	4820700	-	2	2030	147	1.49503
LNC_000605	XLOC_036741	antisense_lncRNA	Novel_lncRNA	chr12	6111361	6123103	-	2	11594	144	1.37483
LNC_000606	XLOC_036741	antisense_lncRNA	Novel_lncRNA	chr12	6111361	6124480	-	4	9649	144	1.23566
LNC_000607	XLOC_036808	lincRNA	Novel_lncRNA	chr12	11337018	11351345	-	2	10640	227	1.77278
LNC_000600	XLOC_036464	lincRNA	Novel_lncRNA	chr12	59837480	59850435	+	2	12856	148	0.93997
LNC_000601	XLOC_036477	lincRNA	Novel_lncRNA	chr12	59895200	59897103	+	2	1854	130	2.59899
LNC_000602	XLOC_036549	antisense_lncRNA	Novel_lncRNA	chr12	62359319	62372496	+	3	12476	249	1.26342
LNC_000603	XLOC_036549	antisense_lncRNA	Novel_lncRNA	chr12	62367237	62377169	+	2	4913	172	1.03213
LNC_001737	XLOC_102700	lincRNA	Novel_lncRNA	chr7	98638758	98658725	+	2	19533	219	0.518622
LNC_001736	XLOC_102700	lincRNA	Novel_lncRNA	chr7	98638666	98658725	+	2	19029	219	0.217384
LNC_001735	XLOC_102700	lincRNA	Novel_lncRNA	chr7	98638602	98658725	+	3	18655	219	0.0580396
LNC_001734	XLOC_102700	lincRNA	Novel_lncRNA	chr7	98638307	98658725	+	2	19385	219	1.05819
LNC_000608	XLOC_036882	lincRNA	Novel_lncRNA	chr12	15040701	15044236	-	2	1487	164	0.727736
LNC_000609	XLOC_036886	lincRNA	Novel_lncRNA	chr12	15175471	15181563	-	2	4340	125	1.29355
LNC_001731	XLOC_102539	lincRNA	Novel_lncRNA	chr7	89155077	89162857	+	2	6713	103	0.562009
LNC_001730	XLOC_102531	lincRNA	Novel_lncRNA	chr7	89132524	89150357	+	4	7803	109	0.650664
LNC_000518	XLOC_031626	lincRNA	Novel_lncRNA	chr11	19559884	19561822	+	2	796	103	0.656978
LNC_000519	XLOC_031659	lincRNA	Novel_lncRNA	chr11	21445399	21454302	+	3	1214	97	2.34968
LNC_000510	XLOC_031453	lincRNA	Novel_lncRNA	chr11	15248413	15255736	+	2	4577	150	0.119767
LNC_000511	XLOC_031453	lincRNA	Novel_lncRNA	chr11	15248413	15255736	+	2	4576	149	0.0867518
LNC_000512	XLOC_031453	lincRNA	Novel_lncRNA	chr11	15248465	15255736	+	3	4389	149	0.230785
LNC_000513	XLOC_031453	lincRNA	Novel_lncRNA	chr11	15248474	15255736	+	2	4516	150	0.458528
LNC_000514	XLOC_031466	lincRNA	Novel_lncRNA	chr11	15688556	15738087	+	4	1784	168	0.225719
LNC_000515	XLOC_031466	lincRNA	Novel_lncRNA	chr11	15688624	15709040	+	3	3754	145	0.854575
LNC_000516	XLOC_031466	lincRNA	Novel_lncRNA	chr11	15704807	15738087	+	2	2196	97	0.450818
LNC_000517	XLOC_031590	lincRNA	Novel_lncRNA	chr11	18923362	18937424	+	3	7909	203	0.299852
LNC_001023	XLOC_061379	lincRNA	Novel_lncRNA	chr16	42286618	42294080	-	2	6767	145	0.504817
LNC_001022	XLOC_061358	lincRNA	Novel_lncRNA	chr16	41197618	41223153	-	2	25222	167	4.04878
LNC_001021	XLOC_061323	antisense_lncRNA	Novel_lncRNA	chr16	37341241	37371762	-	4	1290	108	0.171543
LNC_001020	XLOC_061192	lincRNA	Novel_lncRNA	chr16	29266467	29270068	-	2	3437	216	4.19256
LNC_001027	XLOC_061379	lincRNA	Novel_lncRNA	chr16	42286618	42342502	-	4	6424	144	0.219079
LNC_001026	XLOC_061379	lincRNA	Novel_lncRNA	chr16	42286618	42319487	-	4	7379	144	0.430579
LNC_001025	XLOC_061379	lincRNA	Novel_lncRNA	chr16	42286618	42318392	-	5	2901	144	0.556542
LNC_001024	XLOC_061379	lincRNA	Novel_lncRNA	chr16	42286618	42306344	-	3	7353	144	0.606968
LNC_001029	XLOC_061452	lincRNA	Novel_lncRNA	chr16	47874323	47885476	-	2	9153	111	13.4687
LNC_001028	XLOC_061379	lincRNA	Novel_lncRNA	chr16	42307212	42318340	-	2	1232	133	0.925498
LNC_001128	XLOC_067803	lincRNA	Novel_lncRNA	chr18	53392465	53407246	-	2	10697	195	2.24685
LNC_001129	XLOC_067812	lincRNA	Novel_lncRNA	chr18	53897235	53900922	-	2	597	140	1.07148
LNC_001126	XLOC_067717	lincRNA	Novel_lncRNA	chr18	48092094	48131169	-	2	6630	161	2.59854
LNC_001127	XLOC_067756	lincRNA	Novel_lncRNA	chr18	50073881	50076421	-	2	1090	126	1.81314
LNC_001124	XLOC_067655	lincRNA	Novel_lncRNA	chr18	46927764	46954406	-	2	26509	167	7.65767
LNC_001125	XLOC_067680	lincRNA	Novel_lncRNA	chr18	47452137	47458005	-	2	5754	124	1.11136
LNC_001122	XLOC_067538	lincRNA	Novel_lncRNA	chr18	41423854	41430685	-	3	3368	103	0.0782516
LNC_001123	XLOC_067538	lincRNA	Novel_lncRNA	chr18	41423854	41430685	-	2	3907	103	0.912504
LNC_001120	XLOC_067280	lincRNA	Novel_lncRNA	chr18	31004112	31036817	-	2	29292	162	0.8548
LNC_001121	XLOC_067325	lincRNA	Novel_lncRNA	chr18	34274156	34346094	-	2	1035	148	0.683455
LNC_000468	XLOC_029181	lincRNA	Novel_lncRNA	chr10	73619666	73628656	+	3	604	108	3.49402
LNC_000469	XLOC_029190	lincRNA	Novel_lncRNA	chr10	75603635	75618463	+	2	7683	165	1.09052
LNC_000464	XLOC_028838	lincRNA	Novel_lncRNA	chr10	63265068	63265949	+	2	771	83	5.49011
LNC_000465	XLOC_028852	lincRNA	Novel_lncRNA	chr10	63580280	63586421	+	2	5343	192	4.74872
LNC_000466	XLOC_028861	lincRNA	Novel_lncRNA	chr10	64124328	64125226	+	2	398	86	1.29826
LNC_000467	XLOC_029019	lincRNA	Novel_lncRNA	chr10	67059911	67062730	+	2	2618	165	1.56859
LNC_000460	XLOC_028782	lincRNA	Novel_lncRNA	chr10	61602906	61614853	+	4	3781	171	0.431304
LNC_000461	XLOC_028782	lincRNA	Novel_lncRNA	chr10	61611900	61614853	+	2	2459	121	0.412539
LNC_000462	XLOC_028811	lincRNA	Novel_lncRNA	chr10	62290080	62299345	+	2	6956	152	0.501496
LNC_000463	XLOC_028816	lincRNA	Novel_lncRNA	chr10	62433041	62435092	+	2	1475	122	0.613177
LNC_001232	XLOC_073939	lincRNA	Novel_lncRNA	chr2	92032198	92039838	-	2	2197	70	6.48739
LNC_001233	XLOC_073945	lincRNA	Novel_lncRNA	chr2	92393343	92433362	-	3	1642	129	0.274916
LNC_001230	XLOC_073879	lincRNA	Novel_lncRNA	chr2	88525954	88531514	-	2	3468	142	1.52676
LNC_001231	XLOC_073931	antisense_lncRNA	Novel_lncRNA	chr2	91718510	91729935	-	6	1263	84	0.588443
LNC_001236	XLOC_074039	lincRNA	Novel_lncRNA	chr2	99115400	99120833	-	2	3930	74	0.38772
LNC_001237	XLOC_074246	lincRNA	Novel_lncRNA	chr2	109107875	109111542	-	2	2476	82	0.352228
LNC_001234	XLOC_073945	lincRNA	Novel_lncRNA	chr2	92417004	92433425	-	2	580	80	1.06632
LNC_001235	XLOC_073990	lincRNA	Novel_lncRNA	chr2	93432831	93435655	-	2	2747	92	5.8687
LNC_001238	XLOC_074251	lincRNA	Novel_lncRNA	chr2	110164829	110171998	-	4	6305	109	0.951634
LNC_001239	XLOC_074309	lincRNA	Novel_lncRNA	chr2	115592969	115600454	-	3	967	94	0.10551
LNC_000059	XLOC_003557	lincRNA	Novel_lncRNA	GL893464.1	44791	45972	-	2	1123	87	3.01773
LNC_000058	XLOC_003460	lincRNA	Novel_lncRNA	GL893425.2	124801	127575	-	2	2613	130	0.82864
LNC_000055	XLOC_003050	lincRNA	Novel_lncRNA	GL893267.2	74232	75561	-	2	1016	139	1.38884
LNC_000054	XLOC_003020	lincRNA	Novel_lncRNA	GL893267.2	3831	7294	-	2	1271	99	2.58894
LNC_000057	XLOC_003439	lincRNA	Novel_lncRNA	GL893425.2	60572	61126	+	2	475	62	1.80423
LNC_000056	XLOC_003258	lincRNA	Novel_lncRNA	GL893348.1	38343	40490	-	2	1814	127	9.74063
LNC_000051	XLOC_002866	lincRNA	Novel_lncRNA	GL893214.2	106298	109011	+	3	2512	120	0.612161
LNC_000050	XLOC_002866	lincRNA	Novel_lncRNA	GL893214.2	83258	94298	+	4	3778	184	0.438802
LNC_000053	XLOC_002997	lincRNA	Novel_lncRNA	GL893262.1	16165	16613	-	2	345	90	13.5995
LNC_000052	XLOC_002909	lincRNA	Novel_lncRNA	GL893226.1	45045	68701	+	2	834	105	0.529379
LNC_000299	XLOC_017363	lincRNA	Novel_lncRNA	chr1	39131690	39134839	+	2	1778	102	9.24945
LNC_000298	XLOC_017305	lincRNA	Novel_lncRNA	chr1	35170250	35208406	+	3	13690	195	0.0916814
LNC_000297	XLOC_017305	lincRNA	Novel_lncRNA	chr1	35161101	35208406	+	4	13752	195	0.21073
LNC_000296	XLOC_017305	lincRNA	Novel_lncRNA	chr1	35154167	35208406	+	5	11415	142	0.279103
LNC_000295	XLOC_017233	lincRNA	Novel_lncRNA	chr1	33515424	33527034	+	2	5054	111	1.15534
LNC_000294	XLOC_017050	lincRNA	Novel_lncRNA	chr1	27212347	27267230	+	2	33679	139	0.98756
LNC_000293	XLOC_017000	lincRNA	Novel_lncRNA	chr1	23654110	23660587	+	2	6284	124	2.22429
LNC_000292	XLOC_016850	lincRNA	Novel_lncRNA	chr1	18187896	18192296	+	2	3742	145	0.270249
LNC_000291	XLOC_016787	lincRNA	Novel_lncRNA	chr1	13771080	13775983	+	2	4749	147	1.62057
LNC_000290	XLOC_016594	lincRNA	Novel_lncRNA	chr1	6556303	6565486	+	2	6317	238	0.981537
LNC_001834	XLOC_108796	lincRNA	Novel_lncRNA	chr8	139314155	139315890	+	2	1431	97	4.41061
LNC_001835	XLOC_108851	lincRNA	Novel_lncRNA	chr8	141583969	141584982	+	2	793	140	1.27244
LNC_001836	XLOC_108854	lincRNA	Novel_lncRNA	chr8	141597559	141631361	+	2	1636	128	0.597572
LNC_001837	XLOC_108952	lincRNA	Novel_lncRNA	chr8	145098654	145103740	+	2	4912	185	1.71377
LNC_001830	XLOC_108599	lincRNA	Novel_lncRNA	chr8	127408132	127410834	+	2	1957	76	8.21966
LNC_001831	XLOC_108608	lincRNA	Novel_lncRNA	chr8	127987909	128003495	+	2	6393	117	0.836501
LNC_001832	XLOC_108692	lincRNA	Novel_lncRNA	chr8	133450710	133452505	+	2	850	95	5.64681
LNC_001833	XLOC_108773	lincRNA	Novel_lncRNA	chr8	139277379	139282258	+	2	4799	117	8.52716
LNC_001838	XLOC_109079	lincRNA	Novel_lncRNA	chr8	145837018	145840697	+	2	3630	163	16.6605
LNC_001839	XLOC_109099	lincRNA	Novel_lncRNA	chr8	146973621	146974345	+	2	552	52	17.7691
LNC_001216	XLOC_073257	lincRNA	Novel_lncRNA	chr2	64567832	64583976	-	2	14633	163	1.24671
LNC_001217	XLOC_073335	lincRNA	Novel_lncRNA	chr2	66957649	66959151	-	2	666	100	0.519341
LNC_000183	XLOC_010626	lincRNA	Novel_lncRNA	GL895774.1	10	669	-	2	609	67	1.77049
LNC_000182	XLOC_010621	lincRNA	Novel_lncRNA	GL895773.1	28081	31635	-	2	3467	96	4.73747
LNC_000181	XLOC_010550	lincRNA	Novel_lncRNA	GL895727.1	6367	7486	+	2	1045	100	1.55725
LNC_000180	XLOC_010468	lincRNA	Novel_lncRNA	GL895677.2	103546	106630	-	2	3017	96	1.91657
LNC_000187	XLOC_010926	lincRNA	Novel_lncRNA	GL895864.2	153710	155406	-	2	1624	128	3.47925
LNC_000186	XLOC_010926	lincRNA	Novel_lncRNA	GL895864.2	153710	155406	-	2	1624	128	4.98983
LNC_000185	XLOC_010848	lincRNA	Novel_lncRNA	GL895845.1	488	3655	-	2	955	98	2.70207
LNC_000184	XLOC_010828	lincRNA	Novel_lncRNA	GL895835.1	2565	6777	+	2	4149	113	1.00531
LNC_001900	XLOC_113275	lincRNA	Novel_lncRNA	chr9	36951110	36951765	+	2	252	50	11.5271
LNC_001901	XLOC_113367	lincRNA	Novel_lncRNA	chr9	39895444	39906886	+	2	7400	157	0.75935
LNC_000189	XLOC_011439	lincRNA	Novel_lncRNA	GL896054.1	45722	47604	-	2	1827	92	0.74207
LNC_000188	XLOC_011113	lincRNA	Novel_lncRNA	GL895957.1	79430	81260	-	2	1204	181	1.259
LNC_001904	XLOC_113520	lincRNA	Novel_lncRNA	chr9	44920932	44923252	+	2	1063	91	0.868695
LNC_001905	XLOC_113616	lincRNA	Novel_lncRNA	chr9	51212523	51220523	+	2	3408	103	0.489253
LNC_001906	XLOC_113616	lincRNA	Novel_lncRNA	chr9	51212710	51220523	+	2	2893	97	0.175388
LNC_001907	XLOC_113616	lincRNA	Novel_lncRNA	chr9	51213305	51220523	+	2	3774	262	0.905811
LNC_001739	XLOC_102930	lincRNA	Novel_lncRNA	chr7	105217532	105219819	+	2	2207	185	2.00655
LNC_001218	XLOC_073467	lincRNA	Novel_lncRNA	chr2	71588038	71607372	-	2	18747	180	1.31042
LNC_001738	XLOC_102887	antisense_lncRNA	Novel_lncRNA	chr7	102791297	102822681	+	2	325	55	6.25777
LNC_001219	XLOC_073534	antisense_lncRNA	Novel_lncRNA	chr2	74930229	74934153	-	2	1191	142	0.630193
LNC_000989	XLOC_059472	lincRNA	Novel_lncRNA	chr16	24143607	24147896	+	2	3293	99	1.446
LNC_000988	XLOC_059465	lincRNA	Novel_lncRNA	chr16	23384903	23386708	+	2	1697	75	8.01177
LNC_000983	XLOC_058989	lincRNA	Novel_lncRNA	chr15	147759177	147761951	-	2	1079	135	6.63981
LNC_000982	XLOC_058925	lincRNA	Novel_lncRNA	chr15	145389661	145401120	-	3	2204	105	1.61202
LNC_000981	XLOC_058894	lincRNA	Novel_lncRNA	chr15	144235214	144238780	-	2	3281	121	1.85003
LNC_000980	XLOC_058887	lincRNA	Novel_lncRNA	chr15	144173153	144186580	-	2	13325	174	1.42812
LNC_000987	XLOC_059453	lincRNA	Novel_lncRNA	chr16	23313748	23349618	+	2	27908	142	14.7996
LNC_000986	XLOC_059202	lincRNA	Novel_lncRNA	chr16	5220736	5274070	+	2	18271	126	6.40758
LNC_000985	XLOC_059057	lincRNA	Novel_lncRNA	chr15	153317386	153323711	-	2	3970	279	2.24457
LNC_000984	XLOC_058999	lincRNA	Novel_lncRNA	chr15	148033069	148035737	-	2	1713	122	2.09043
LNC_002013	XLOC_120412	antisense_lncRNA	Novel_lncRNA	chrX	72699697	72706534	+	2	6455	146	0.615534
LNC_002012	XLOC_120406	lincRNA	Novel_lncRNA	chrX	72513118	72542899	+	4	2509	101	2.32904
LNC_002011	XLOC_120406	lincRNA	Novel_lncRNA	chrX	72513106	72545327	+	4	816	101	3.20649
LNC_002010	XLOC_120406	lincRNA	Novel_lncRNA	chrX	72513106	72545327	+	4	579	52	5.32917
LNC_002017	XLOC_120664	lincRNA	Novel_lncRNA	chrX	98109180	98131001	+	4	6154	147	0.974393
LNC_002016	XLOC_120540	lincRNA	Novel_lncRNA	chrX	86358616	86366002	+	2	350	54	14.4179
LNC_002015	XLOC_120523	lincRNA	Novel_lncRNA	chrX	86338241	86339562	+	2	1165	68	9.09482
LNC_001873	XLOC_111420	lincRNA	Novel_lncRNA	chr8	123631514	123635654	-	2	3594	180	0.226708
LNC_002014	XLOC_120412	antisense_lncRNA	Novel_lncRNA	chrX	72699697	72706534	+	2	6511	126	0.476498
LNC_000879	XLOC_051974	lincRNA	Novel_lncRNA	chr14	102538853	102560596	-	3	1020	74	1.08082
LNC_000878	XLOC_051947	lincRNA	Novel_lncRNA	chr14	102424572	102517616	-	2	2209	93	0.503211
LNC_000877	XLOC_051769	lincRNA	Novel_lncRNA	chr14	99098297	99107710	-	2	334	110	3.5351
LNC_000876	XLOC_051732	lincRNA	Novel_lncRNA	chr14	96806552	96807935	-	2	1237	166	0.399759
LNC_000875	XLOC_051713	lincRNA	Novel_lncRNA	chr14	95753626	95758098	-	2	300	100	7.50591
LNC_000874	XLOC_051654	lincRNA	Novel_lncRNA	chr14	88909992	88913264	-	3	1754	90	0.584266
LNC_000873	XLOC_051646	lincRNA	Novel_lncRNA	chr14	88881981	88885950	-	2	1410	144	0.513306
LNC_000872	XLOC_051397	lincRNA	Novel_lncRNA	chr14	80159180	80162509	-	3	2129	108	0.386487
LNC_000871	XLOC_051378	lincRNA	Novel_lncRNA	chr14	78174621	78178384	-	2	1956	142	0.817633
LNC_000870	XLOC_051284	lincRNA	Novel_lncRNA	chr14	75979538	75988449	-	2	3656	121	0.771928
LNC_000727	XLOC_042950	lincRNA	Novel_lncRNA	chr13	18396359	18512889	-	4	1073	120	0.556316
LNC_000726	XLOC_042892	lincRNA	Novel_lncRNA	chr13	16184424	16193935	-	2	7863	101	1.1989
LNC_000725	XLOC_042892	lincRNA	Novel_lncRNA	chr13	16184424	16188453	-	2	3233	84	2.07016
LNC_000724	XLOC_042858	lincRNA	Novel_lncRNA	chr13	15657499	15660826	-	2	2485	103	9.10516
LNC_000723	XLOC_042825	lincRNA	Novel_lncRNA	chr13	12775764	12776956	-	2	1096	145	0.614817
LNC_000722	XLOC_042772	lincRNA	Novel_lncRNA	chr13	12339786	12343860	-	2	3600	139	0.440471
LNC_000721	XLOC_042740	lincRNA	Novel_lncRNA	chr13	7719139	7721569	-	2	1305	145	6.47008
LNC_000720	XLOC_042727	lincRNA	Novel_lncRNA	chr13	6131396	6134124	-	4	1106	96	0.280482
LNC_000729	XLOC_042950	lincRNA	Novel_lncRNA	chr13	18396359	18582213	-	5	1243	120	0.395905
LNC_000728	XLOC_042950	lincRNA	Novel_lncRNA	chr13	18396359	18577653	-	4	987	125	0.293273
LNC_001875	XLOC_111420	lincRNA	Novel_lncRNA	chr8	123631514	123639531	-	4	1730	60	0.114324
LNC_000619	XLOC_037244	lincRNA	Novel_lncRNA	chr12	34078584	34080928	-	2	2039	182	2.9213
LNC_000618	XLOC_037244	lincRNA	Novel_lncRNA	chr12	34078584	34080928	-	3	784	146	5.79463
LNC_000613	XLOC_036939	lincRNA	Novel_lncRNA	chr12	18386578	18391355	-	2	2679	190	0.518934
LNC_000612	XLOC_036925	lincRNA	Novel_lncRNA	chr12	17840424	17854110	-	2	5293	232	0.631647
LNC_000611	XLOC_036925	lincRNA	Novel_lncRNA	chr12	17840424	17854037	-	2	1434	173	0.43113
LNC_000610	XLOC_036910	antisense_lncRNA	Novel_lncRNA	chr12	15886420	15902903	-	2	6102	136	1.34364
LNC_000617	XLOC_037244	lincRNA	Novel_lncRNA	chr12	34078584	34080928	-	2	1116	176	0.588667
LNC_000616	XLOC_037214	lincRNA	Novel_lncRNA	chr12	32342264	32344663	-	2	1930	117	0.48243
LNC_000615	XLOC_037130	lincRNA	Novel_lncRNA	chr12	25486972	25494088	-	2	6990	121	5.93155
LNC_000614	XLOC_037096	lincRNA	Novel_lncRNA	chr12	24076887	24078074	-	2	364	69	3.1259
LNC_001588	XLOC_092559	lincRNA	Novel_lncRNA	chr5	70437396	70453429	-	2	15738	131	0.525377
LNC_001589	XLOC_092650	lincRNA	Novel_lncRNA	chr5	74102899	74109396	-	2	5480	121	1.94406
LNC_001584	XLOC_092538	lincRNA	Novel_lncRNA	chr5	69686853	69690567	-	2	3406	142	3.80755
LNC_001585	XLOC_092542	lincRNA	Novel_lncRNA	chr5	69901294	69905231	-	2	2138	162	0.0933386
LNC_001586	XLOC_092542	lincRNA	Novel_lncRNA	chr5	69901294	69905231	-	2	2131	162	0.476918
LNC_001587	XLOC_092559	lincRNA	Novel_lncRNA	chr5	70435313	70453429	-	2	13936	155	0.542096
LNC_001580	XLOC_092405	lincRNA	Novel_lncRNA	chr5	64675558	64686482	-	5	1658	119	0.212278
LNC_001581	XLOC_092493	lincRNA	Novel_lncRNA	chr5	67311328	67325738	-	2	14267	206	1.80765
LNC_001582	XLOC_092493	lincRNA	Novel_lncRNA	chr5	67311328	67336981	-	4	12202	195	2.97971
LNC_001583	XLOC_092506	lincRNA	Novel_lncRNA	chr5	67511520	67512738	-	2	381	101	1.50041
LNC_000509	XLOC_031410	lincRNA	Novel_lncRNA	chr11	13994362	13998453	+	3	1001	131	0.304936
LNC_000508	XLOC_031410	lincRNA	Novel_lncRNA	chr11	13994354	13998453	+	3	1014	131	1.55656
LNC_000507	XLOC_031390	lincRNA	Novel_lncRNA	chr11	13909387	13912154	+	2	2613	90	1.35207
LNC_000506	XLOC_031378	antisense_lncRNA	Novel_lncRNA	chr11	13305072	13320280	+	2	12682	166	0.400927
LNC_000505	XLOC_031378	antisense_lncRNA	Novel_lncRNA	chr11	13305072	13320280	+	2	12909	166	0.658941
LNC_000504	XLOC_031371	lincRNA	Novel_lncRNA	chr11	13179595	13186677	+	2	7033	99	1.19813
LNC_000503	XLOC_031247	lincRNA	Novel_lncRNA	chr11	10038202	10040496	+	2	902	111	0.768381
LNC_000502	XLOC_031247	lincRNA	Novel_lncRNA	chr11	10037487	10039453	+	2	1857	96	0.525971
LNC_000501	XLOC_030983	lincRNA	Novel_lncRNA	chr10	75573345	75576947	-	2	3515	331	0.765693
LNC_000500	XLOC_030956	lincRNA	Novel_lncRNA	chr10	71493290	71494551	-	2	871	126	0.113683
LNC_001056	XLOC_063419	antisense_lncRNA	Novel_lncRNA	chr17	38433641	38450516	+	2	15872	192	0.974293
LNC_001057	XLOC_063419	antisense_lncRNA	Novel_lncRNA	chr17	38433659	38450516	+	2	15857	192	1.82588
LNC_001054	XLOC_063274	lincRNA	Novel_lncRNA	chr17	32074110	32088254	+	2	14057	187	2.14012
LNC_001055	XLOC_063415	lincRNA	Novel_lncRNA	chr17	38128619	38140677	+	2	11441	208	4.35204
LNC_001052	XLOC_063242	lincRNA	Novel_lncRNA	chr17	31331521	31333182	+	2	1511	186	0.0423602
LNC_001053	XLOC_063242	lincRNA	Novel_lncRNA	chr17	31331800	31333182	+	2	1331	186	7.46025
LNC_001050	XLOC_062780	lincRNA	Novel_lncRNA	chr17	22548163	22640160	+	5	460	108	1.95204
LNC_001051	XLOC_062780	lincRNA	Novel_lncRNA	chr17	22636029	22641483	+	3	1224	131	0.567202
LNC_001058	XLOC_063425	lincRNA	Novel_lncRNA	chr17	38733176	38757089	+	3	6583	121	1.23204
LNC_001059	XLOC_063461	lincRNA	Novel_lncRNA	chr17	40650428	40650934	+	2	315	62	10.935
LNC_001139	XLOC_068431	lincRNA	Novel_lncRNA	chr2	12188950	12190331	+	2	1076	83	1.51319
LNC_001138	XLOC_068421	antisense_lncRNA	Novel_lncRNA	chr2	11892545	11922968	+	2	1043	158	1.36698
LNC_001135	XLOC_068351	antisense_lncRNA	Novel_lncRNA	chr2	9662810	9667217	+	2	4288	121	0.247364
LNC_001134	XLOC_068274	lincRNA	Novel_lncRNA	chr2	6853314	6862201	+	2	4492	135	1.00225
LNC_001137	XLOC_068421	antisense_lncRNA	Novel_lncRNA	chr2	11892545	11914776	+	2	1132	158	1.48884
LNC_001136	XLOC_068388	antisense_lncRNA	Novel_lncRNA	chr2	10785627	10844894	+	3	6820	119	0.814757
LNC_001131	XLOC_068244	lincRNA	Novel_lncRNA	chr2	6156001	6158992	+	2	1910	128	1.47629
LNC_001130	XLOC_067825	lincRNA	Novel_lncRNA	chr18	55290630	55304343	-	2	13014	222	0.955939
LNC_001133	XLOC_068270	lincRNA	Novel_lncRNA	chr2	6764510	6771409	+	2	6226	298	0.728139
LNC_001132	XLOC_068244	lincRNA	Novel_lncRNA	chr2	6156935	6167204	+	2	1299	135	1.15985
LNC_000473	XLOC_029590	lincRNA	Novel_lncRNA	chr10	13687960	13696495	-	2	8353	147	4.77808
LNC_000472	XLOC_029372	lincRNA	Novel_lncRNA	chr10	3489545	3492964	-	2	1281	99	0.288649
LNC_000471	XLOC_029321	lincRNA	Novel_lncRNA	chr10	1613537	1614744	-	2	911	70	0.20713
LNC_000470	XLOC_029219	lincRNA	Novel_lncRNA	chr10	75811474	75816200	+	2	4457	388	3.55966
LNC_000477	XLOC_029940	lincRNA	Novel_lncRNA	chr10	26101529	26104113	-	2	1455	128	0.595387
LNC_000476	XLOC_029940	lincRNA	Novel_lncRNA	chr10	26092391	26104113	-	4	1340	107	0.100051
LNC_000475	XLOC_029940	lincRNA	Novel_lncRNA	chr10	26090900	26092928	-	2	725	77	0.610009
LNC_000474	XLOC_029797	lincRNA	Novel_lncRNA	chr10	21284718	21355399	-	3	10070	135	6.26077
LNC_000479	XLOC_030341	lincRNA	Novel_lncRNA	chr10	45772893	45773764	-	2	290	64	3.47391
LNC_000478	XLOC_030082	lincRNA	Novel_lncRNA	chr10	31706523	31712388	-	2	3309	159	1.64564
LNC_001856	XLOC_110382	lincRNA	Novel_lncRNA	chr8	71782333	71806812	-	2	2349	186	0.562042
LNC_001857	XLOC_110531	lincRNA	Novel_lncRNA	chr8	77320955	77327128	-	2	3822	210	0.289699
LNC_001788	XLOC_106366	lincRNA	Novel_lncRNA	chr8	8210524	8217013	+	2	2500	156	0.792158
LNC_001789	XLOC_106379	lincRNA	Novel_lncRNA	chr8	8536829	8554051	+	2	17005	156	1.47968
LNC_001221	XLOC_073578	lincRNA	Novel_lncRNA	chr2	76339081	76341434	-	2	834	89	0.65838
LNC_001220	XLOC_073572	lincRNA	Novel_lncRNA	chr2	76095819	76097866	-	2	1814	197	0.449448
LNC_001223	XLOC_073717	lincRNA	Novel_lncRNA	chr2	82758195	82776670	-	4	2920	156	0.344658
LNC_001222	XLOC_073717	lincRNA	Novel_lncRNA	chr2	82758195	82773966	-	3	2440	115	0.374178
LNC_001225	XLOC_073758	lincRNA	Novel_lncRNA	chr2	84257012	84261584	-	2	4283	116	1.24661
LNC_001224	XLOC_073717	lincRNA	Novel_lncRNA	chr2	82758195	82776779	-	6	1948	169	0.347747
LNC_001227	XLOC_073807	lincRNA	Novel_lncRNA	chr2	86840888	86849665	-	3	4609	146	0.0656817
LNC_001226	XLOC_073807	lincRNA	Novel_lncRNA	chr2	86840888	86849619	-	3	4087	146	0.052096
LNC_001229	XLOC_073807	lincRNA	Novel_lncRNA	chr2	86840888	86849743	-	2	6088	146	0.563596
LNC_001228	XLOC_073807	lincRNA	Novel_lncRNA	chr2	86840888	86849706	-	2	8062	146	0.614891
LNC_001748	XLOC_103449	lincRNA	Novel_lncRNA	chr7	9961379	9974365	-	2	12008	235	0.194306
LNC_000060	XLOC_003638	antisense_lncRNA	Novel_lncRNA	GL893496.1	17015	23083	+	2	1525	176	0.673713
LNC_000061	XLOC_004080	antisense_lncRNA	Novel_lncRNA	GL893620.1	40379	59155	-	3	2275	144	0.381565
LNC_000062	XLOC_004080	antisense_lncRNA	Novel_lncRNA	GL893620.1	40379	59899	-	3	395	110	1.20956
LNC_000063	XLOC_004080	lincRNA	Novel_lncRNA	GL893620.1	54833	59881	-	2	463	113	1.9465
LNC_000064	XLOC_004181	lincRNA	Novel_lncRNA	GL893662.1	1037	1506	-	2	366	97	7.91628
LNC_000065	XLOC_004357	lincRNA	Novel_lncRNA	GL893694.2	65863	73988	+	2	1996	141	2.69059
LNC_000066	XLOC_004383	lincRNA	Novel_lncRNA	GL893698.1	4272	6488	-	2	2140	136	2.86569
LNC_000067	XLOC_004765	lincRNA	Novel_lncRNA	GL893779.1	1	330	+	2	217	36	160.497
LNC_000068	XLOC_004937	lincRNA	Novel_lncRNA	GL893822.2	60796	80358	-	4	624	114	0.557461
LNC_000069	XLOC_004937	lincRNA	Novel_lncRNA	GL893822.2	68623	80342	-	2	1131	111	1.16427
LNC_000262	XLOC_015982	lincRNA	Novel_lncRNA	JH118940.1	131907	133482	+	2	1270	107	0.86879
LNC_000263	XLOC_016001	lincRNA	Novel_lncRNA	JH118940.1	147820	149860	-	2	280	75	7.67523
LNC_000260	XLOC_015839	lincRNA	Novel_lncRNA	JH118901.1	70964	87513	+	2	1778	137	0.43815
LNC_000261	XLOC_015843	lincRNA	Novel_lncRNA	JH118901.1	42360	49340	-	2	6320	181	0.522159
LNC_000266	XLOC_016185	lincRNA	Novel_lncRNA	JH118967.1	2193	4163	+	2	1880	214	0.321649
LNC_000267	XLOC_016209	lincRNA	Novel_lncRNA	JH118970.1	141256	150689	-	3	1369	168	0.676759
LNC_000264	XLOC_016052	lincRNA	Novel_lncRNA	JH118951.1	22274	30163	+	2	7456	149	0.985703
LNC_000265	XLOC_016067	lincRNA	Novel_lncRNA	JH118951.1	64572	71920	+	2	6199	160	0.86643
LNC_001823	XLOC_108283	lincRNA	Novel_lncRNA	chr8	118499417	118714424	+	3	1744	185	0.671971
LNC_001822	XLOC_108283	lincRNA	Novel_lncRNA	chr8	118499417	118671817	+	3	946	169	0.422603
LNC_000268	XLOC_016265	lincRNA	Novel_lncRNA	JH118983.1	21008	31140	-	3	1343	94	0.402818
LNC_000269	XLOC_016316	lincRNA	Novel_lncRNA	JH118990.1	65498	66451	+	2	821	86	0.606974
LNC_001827	XLOC_108465	lincRNA	Novel_lncRNA	chr8	121005024	121019537	+	2	14264	109	0.903987
LNC_001826	XLOC_108465	lincRNA	Novel_lncRNA	chr8	121005024	121019537	+	2	14262	109	6.67803
LNC_001825	XLOC_108465	lincRNA	Novel_lncRNA	chr8	121005024	121019537	+	2	14268	109	1.94342
LNC_001824	XLOC_108361	lincRNA	Novel_lncRNA	chr8	118925988	118932735	+	2	3304	101	1.01075
LNC_001740	XLOC_102974	lincRNA	Novel_lncRNA	chr7	106155375	106161804	+	2	6271	160	0.98517
LNC_001741	XLOC_102974	lincRNA	Novel_lncRNA	chr7	106155401	106164633	+	3	1494	158	0.550826
LNC_001749	XLOC_103449	lincRNA	Novel_lncRNA	chr7	9961379	9975248	-	2	12100	235	0.54078
LNC_001667	XLOC_098300	antisense_lncRNA	Novel_lncRNA	chr6	55955765	55967594	-	2	9996	133	1.26971
LNC_001919	XLOC_115130	lincRNA	Novel_lncRNA	chr9	119476487	119477959	+	2	1083	125	0.411073
LNC_001918	XLOC_115113	lincRNA	Novel_lncRNA	chr9	119048538	119055519	+	2	2159	145	0.3494
LNC_001917	XLOC_115096	antisense_lncRNA	Novel_lncRNA	chr9	116884824	116894503	+	2	2524	102	0.584491
LNC_001916	XLOC_115029	lincRNA	Novel_lncRNA	chr9	115588165	115592366	+	2	3699	83	18.5527
LNC_001915	XLOC_114707	lincRNA	Novel_lncRNA	chr9	103650090	103764150	+	3	7940	81	1.44956
LNC_001914	XLOC_114614	lincRNA	Novel_lncRNA	chr9	99812927	99827909	+	2	4798	115	8.88131
LNC_001913	XLOC_114576	lincRNA	Novel_lncRNA	chr9	96745514	96753596	+	2	7333	139	5.78159
LNC_001912	XLOC_114350	lincRNA	Novel_lncRNA	chr9	84831738	84833508	+	2	1262	71	0.657537
LNC_001911	XLOC_114299	lincRNA	Novel_lncRNA	chr9	83987431	83991315	+	2	662	70	0.721705
LNC_001910	XLOC_114261	lincRNA	Novel_lncRNA	chr9	80912675	80916371	+	2	3147	101	2.4382
LNC_000088	XLOC_005583	lincRNA	Novel_lncRNA	GL893994.1	1259	4084	-	2	909	87	0.487919
LNC_000089	XLOC_005583	lincRNA	Novel_lncRNA	GL893994.1	1259	4085	-	3	1130	90	0.601791
LNC_000082	XLOC_005355	lincRNA	Novel_lncRNA	GL893935.1	73448	81724	-	2	4017	158	1.68223
LNC_000083	XLOC_005519	lincRNA	Novel_lncRNA	GL893970.1	25295	38340	+	2	631	102	5.1626
LNC_000080	XLOC_005174	lincRNA	Novel_lncRNA	GL893874.2	14313	18254	+	2	1931	93	0.399928
LNC_000081	XLOC_005272	lincRNA	Novel_lncRNA	GL893914.1	19191	58059	+	2	1113	87	1.21747
LNC_000086	XLOC_005564	lincRNA	Novel_lncRNA	GL893983.1	13	6708	+	2	6322	128	1.76591
LNC_000087	XLOC_005571	lincRNA	Novel_lncRNA	GL893983.1	18885	21513	+	2	2503	95	1.97263
LNC_000084	XLOC_005539	lincRNA	Novel_lncRNA	GL893975.2	38035	39662	-	2	681	88	1.36189
LNC_000085	XLOC_005545	lincRNA	Novel_lncRNA	GL893977.1	14440	34308	-	3	2059	132	0.446512
LNC_002022	XLOC_121030	lincRNA	Novel_lncRNA	chrX	126216516	126218685	+	2	1753	134	0.131739
LNC_002023	XLOC_121030	lincRNA	Novel_lncRNA	chrX	126216601	126218685	+	2	1664	134	0.691105
LNC_002020	XLOC_120991	lincRNA	Novel_lncRNA	chrX	122321545	122331800	+	2	10160	145	2.35291
LNC_002021	XLOC_121024	lincRNA	Novel_lncRNA	chrX	125582839	125646411	+	3	1519	121	0.752435
LNC_002026	XLOC_121404	lincRNA	Novel_lncRNA	chrX	143696233	143699449	+	2	1314	136	5.39651
LNC_002027	XLOC_121527	lincRNA	Novel_lncRNA	chrX	10542026	10548882	-	3	3788	238	0.628329
LNC_002024	XLOC_121049	antisense_lncRNA	Novel_lncRNA	chrX	126898551	126899901	+	2	943	314	0.454044
LNC_002025	XLOC_121124	lincRNA	Novel_lncRNA	chrX	129129516	129207077	+	2	583	101	0.542488
LNC_002028	XLOC_122021	antisense_lncRNA	Novel_lncRNA	chrX	47752175	47756798	-	2	2354	129	0.561005
LNC_002029	XLOC_122129	lincRNA	Novel_lncRNA	chrX	54393662	54412291	-	2	5461	159	0.473017
LNC_000882	XLOC_052183	lincRNA	Novel_lncRNA	chr14	108498586	108506275	-	3	1391	91	0.45382
LNC_000883	XLOC_052356	antisense_lncRNA	Novel_lncRNA	chr14	116329700	116333689	-	2	2323	106	10.7545
LNC_000880	XLOC_051998	lincRNA	Novel_lncRNA	chr14	105566163	105567246	-	2	518	91	1.22234
LNC_000881	XLOC_052183	lincRNA	Novel_lncRNA	chr14	108460385	108506931	-	4	2527	91	0.745122
LNC_000886	XLOC_052486	lincRNA	Novel_lncRNA	chr14	120103364	120123232	-	5	7601	195	1.62091
LNC_000887	XLOC_052490	lincRNA	Novel_lncRNA	chr14	120123531	120124925	-	2	1073	80	1.35711
LNC_000884	XLOC_052486	lincRNA	Novel_lncRNA	chr14	120102593	120110526	-	2	4836	105	5.41373
LNC_000885	XLOC_052486	lincRNA	Novel_lncRNA	chr14	120103364	120110524	-	2	6155	195	0.229472
LNC_000888	XLOC_052506	antisense_lncRNA	Novel_lncRNA	chr14	120477891	120487224	-	2	9197	154	0.61896
LNC_000889	XLOC_052506	antisense_lncRNA	Novel_lncRNA	chr14	120477891	120487224	-	2	9119	154	0.558668
LNC_000668	XLOC_039511	lincRNA	Novel_lncRNA	chr13	50978747	50979748	+	2	796	60	1.37611
LNC_000669	XLOC_039632	lincRNA	Novel_lncRNA	chr13	58349126	58385909	+	2	6191	102	0.560439
LNC_000666	XLOC_039476	antisense_lncRNA	Novel_lncRNA	chr13	49987784	49993158	+	2	5290	109	3.74064
LNC_000667	XLOC_039476	antisense_lncRNA	Novel_lncRNA	chr13	49987839	49993158	+	2	3866	109	1.74603
LNC_000664	XLOC_039399	lincRNA	Novel_lncRNA	chr13	44127890	44158502	+	2	625	122	1.11081
LNC_000665	XLOC_039415	antisense_lncRNA	Novel_lncRNA	chr13	44288073	44440779	+	2	6616	166	1.98053
LNC_000662	XLOC_039230	lincRNA	Novel_lncRNA	chr13	36961423	36965527	+	2	602	59	1.863
LNC_000663	XLOC_039238	antisense_lncRNA	Novel_lncRNA	chr13	37184474	37213830	+	3	1723	141	0.54052
LNC_000660	XLOC_039048	lincRNA	Novel_lncRNA	chr13	30153919	30328276	+	5	1868	130	0.510205
LNC_000661	XLOC_039048	lincRNA	Novel_lncRNA	chr13	30319565	30328276	+	4	4436	122	1.05657
LNC_002053	XLOC_123632	lincRNA	Novel_lncRNA	chrX	144015342	144026566	-	2	10639	304	1.4456
LNC_001593	XLOC_093047	lincRNA	Novel_lncRNA	chr5	94715766	94716927	-	2	901	129	0.818241
LNC_001592	XLOC_092894	lincRNA	Novel_lncRNA	chr5	85618159	85698594	-	2	735	102	0.223202
LNC_001591	XLOC_092889	lincRNA	Novel_lncRNA	chr5	84429178	84470612	-	7	823	228	22.0325
LNC_001590	XLOC_092792	lincRNA	Novel_lncRNA	chr5	79554104	79557218	-	2	2951	121	11.7034
LNC_001597	XLOC_093115	lincRNA	Novel_lncRNA	chr5	98943995	98967225	-	2	7917	147	1.03908
LNC_001596	XLOC_093098	lincRNA	Novel_lncRNA	chr5	97451832	97454105	-	3	377	93	1.82793
LNC_001595	XLOC_093069	lincRNA	Novel_lncRNA	chr5	94957657	94967939	-	2	6577	128	2.36827
LNC_001594	XLOC_093048	lincRNA	Novel_lncRNA	chr5	94740126	94743230	-	2	1906	90	4.68372
LNC_001599	XLOC_093115	lincRNA	Novel_lncRNA	chr5	98948720	98967225	-	2	8312	147	1.44214
LNC_001598	XLOC_093115	lincRNA	Novel_lncRNA	chr5	98943995	98967225	-	3	8001	147	2.94009
LNC_001780	XLOC_105548	lincRNA	Novel_lncRNA	chr7	98665341	98668977	-	2	821	193	0.697276
LNC_001781	XLOC_105629	lincRNA	Novel_lncRNA	chr7	102862415	102870417	-	2	7737	207	6.42941
LNC_001045	XLOC_062376	lincRNA	Novel_lncRNA	chr17	5347850	5350947	+	2	2490	94	2.95736
LNC_001044	XLOC_062251	lincRNA	Novel_lncRNA	chr16	86421270	86430727	-	3	8192	216	0.201686
LNC_001047	XLOC_062554	lincRNA	Novel_lncRNA	chr17	14788500	14790226	+	2	819	68	0.476604
LNC_001046	XLOC_062481	lincRNA	Novel_lncRNA	chr17	12587929	12595613	+	2	2517	100	5.25651
LNC_001041	XLOC_062251	lincRNA	Novel_lncRNA	chr16	86421270	86430677	-	2	8828	216	1.13619
LNC_001040	XLOC_062251	lincRNA	Novel_lncRNA	chr16	86421270	86430677	-	2	1384	125	0.981897
LNC_001043	XLOC_062251	lincRNA	Novel_lncRNA	chr16	86421270	86430688	-	2	8733	296	0.792446
LNC_001042	XLOC_062251	lincRNA	Novel_lncRNA	chr16	86421270	86430680	-	3	8184	216	0.181332
LNC_001049	XLOC_062641	lincRNA	Novel_lncRNA	chr17	19586822	19588619	+	2	1511	96	2.64143
LNC_001048	XLOC_062631	lincRNA	Novel_lncRNA	chr17	19914649	19918765	+	2	3514	139	2.24784
LNC_001100	XLOC_066144	lincRNA	Novel_lncRNA	chr18	40998928	41029055	+	2	27131	134	2.08698
LNC_001101	XLOC_066288	lincRNA	Novel_lncRNA	chr18	45822027	45830257	+	5	3436	178	0.349019
LNC_001102	XLOC_066288	lincRNA	Novel_lncRNA	chr18	45822466	45830257	+	4	5378	171	0.157431
LNC_001103	XLOC_066301	lincRNA	Novel_lncRNA	chr18	46768619	46777279	+	2	6543	172	2.63147
LNC_001104	XLOC_066374	lincRNA	Novel_lncRNA	chr18	48959328	48965021	+	2	4922	157	9.19738
LNC_001105	XLOC_066582	lincRNA	Novel_lncRNA	chr18	59987426	59989068	+	3	1244	134	0.780265
LNC_001106	XLOC_066715	lincRNA	Novel_lncRNA	chr18	5388633	5400366	-	3	5956	120	3.98709
LNC_001107	XLOC_066715	lincRNA	Novel_lncRNA	chr18	5388633	5400366	-	3	5560	155	4.8664
LNC_001108	XLOC_066753	lincRNA	Novel_lncRNA	chr18	6065369	6067439	-	2	1981	108	5.87171
LNC_001109	XLOC_066970	lincRNA	Novel_lncRNA	chr18	14291653	14297507	-	2	5516	160	1.66882
LNC_000406	XLOC_025323	antisense_lncRNA	Novel_lncRNA	chr1	200589521	200589952	-	2	222	74	177.269
LNC_000407	XLOC_025326	lincRNA	Novel_lncRNA	chr1	200880181	200909384	-	3	901	170	1.28796
LNC_000404	XLOC_025033	lincRNA	Novel_lncRNA	chr1	179163852	179184923	-	2	18414	132	1.30371
LNC_000405	XLOC_025219	lincRNA	Novel_lncRNA	chr1	187057063	187069705	-	2	2167	118	0.859254
LNC_000402	XLOC_024932	lincRNA	Novel_lncRNA	chr1	173508017	173542047	-	2	4072	108	1.38075
LNC_000403	XLOC_024951	lincRNA	Novel_lncRNA	chr1	176239470	176240786	-	2	1163	91	5.83574
LNC_000400	XLOC_024932	lincRNA	Novel_lncRNA	chr1	173480552	173542265	-	3	18739	159	0.240064
LNC_000401	XLOC_024932	lincRNA	Novel_lncRNA	chr1	173480552	173542276	-	3	20089	159	0.4385
LNC_000408	XLOC_025349	lincRNA	Novel_lncRNA	chr1	201703890	201721253	-	3	2687	115	0.542057
LNC_000409	XLOC_025377	lincRNA	Novel_lncRNA	chr1	204058203	204059536	-	2	839	84	0.441805
LNC_001402	XLOC_083409	lincRNA	Novel_lncRNA	chr4	87736616	87742051	+	2	1693	131	1.54645
LNC_001214	XLOC_072827	lincRNA	Novel_lncRNA	chr2	42984771	42992511	-	2	7323	121	1.38717
LNC_001215	XLOC_072897	lincRNA	Novel_lncRNA	chr2	47904209	47912136	-	2	7174	150	0.873825
LNC_000318	XLOC_018731	lincRNA	Novel_lncRNA	chr1	143528079	143534799	+	2	6528	97	7.31017
LNC_000319	XLOC_018808	lincRNA	Novel_lncRNA	chr1	146425575	146429405	+	3	1163	87	4.83615
LNC_001210	XLOC_072388	lincRNA	Novel_lncRNA	chr2	27607793	27611134	-	2	2603	120	2.44587
LNC_001211	XLOC_072448	lincRNA	Novel_lncRNA	chr2	30883961	30899923	-	3	10489	150	10.7553
LNC_001212	XLOC_072636	antisense_lncRNA	Novel_lncRNA	chr2	39928441	39939004	-	2	10481	135	2.68143
LNC_001213	XLOC_072754	lincRNA	Novel_lncRNA	chr2	42637186	42644914	-	2	7422	174	1.2767
LNC_000312	XLOC_018389	lincRNA	Novel_lncRNA	chr1	125332923	125335795	+	2	403	106	81.7216
LNC_000313	XLOC_018439	antisense_lncRNA	Novel_lncRNA	chr1	126393975	126425674	+	4	1803	116	0.834551
LNC_000310	XLOC_018191	lincRNA	Novel_lncRNA	chr1	112271432	112272633	+	2	1010	90	0.589303
LNC_000311	XLOC_018289	lincRNA	Novel_lncRNA	chr1	118838219	118843653	+	2	2384	209	4.87568
LNC_000316	XLOC_018449	lincRNA	Novel_lncRNA	chr1	127457142	127464990	+	2	3779	101	0.931069
LNC_000317	XLOC_018600	lincRNA	Novel_lncRNA	chr1	134585655	134587193	+	2	849	62	17.38
LNC_000314	XLOC_018439	antisense_lncRNA	Novel_lncRNA	chr1	126393989	126443750	+	4	627	83	1.11347
LNC_000315	XLOC_018439	antisense_lncRNA	Novel_lncRNA	chr1	126415588	126423854	+	3	948	133	0.407769
LNC_000077	XLOC_005139	lincRNA	Novel_lncRNA	GL893873.1	27832	32855	-	3	1310	195	2.99971
LNC_000076	XLOC_005139	lincRNA	Novel_lncRNA	GL893873.1	27832	30476	-	2	1188	109	2.75188
LNC_000075	XLOC_005137	lincRNA	Novel_lncRNA	GL893873.1	25141	27474	-	4	238	64	18.9152
LNC_000074	XLOC_005132	lincRNA	Novel_lncRNA	GL893873.1	20416	21893	-	2	367	122	9.9694
LNC_000073	XLOC_005120	lincRNA	Novel_lncRNA	GL893873.1	5564	8736	-	2	207	68	184.295
LNC_000072	XLOC_005090	lincRNA	Novel_lncRNA	GL893861.1	15025	16172	-	2	1092	84	2.0001
LNC_000071	XLOC_005089	lincRNA	Novel_lncRNA	GL893861.1	13475	25865	-	2	2581	114	0.889045
LNC_000070	XLOC_004937	lincRNA	Novel_lncRNA	GL893822.2	78031	80340	-	2	2005	179	1.17437
LNC_000079	XLOC_005174	lincRNA	Novel_lncRNA	GL893874.2	14313	18254	+	2	1622	106	1.35515
LNC_000078	XLOC_005139	lincRNA	Novel_lncRNA	GL893873.1	27832	41577	-	5	1268	195	0.383376
LNC_000271	XLOC_016419	lincRNA	Novel_lncRNA	chr1	308661	310458	+	2	1546	224	0.183758
LNC_000270	XLOC_016419	lincRNA	Novel_lncRNA	chr1	306153	310458	+	5	1414	198	0.139551
LNC_000273	XLOC_016426	lincRNA	Novel_lncRNA	chr1	623943	629041	+	3	3476	277	0.370417
LNC_000272	XLOC_016426	lincRNA	Novel_lncRNA	chr1	622413	629041	+	3	4235	180	0.190514
LNC_000275	XLOC_016426	lincRNA	Novel_lncRNA	chr1	625508	629041	+	2	3429	245	0.626542
LNC_000274	XLOC_016426	lincRNA	Novel_lncRNA	chr1	623975	629041	+	2	4881	252	0.119997
LNC_000277	XLOC_016450	lincRNA	Novel_lncRNA	chr1	2955967	2974064	+	5	8172	203	0.0864878
LNC_000276	XLOC_016450	lincRNA	Novel_lncRNA	chr1	2955184	2974064	+	4	7913	203	0.459575
LNC_000279	XLOC_016450	lincRNA	Novel_lncRNA	chr1	2959307	2974064	+	5	6484	256	0.167487
LNC_000278	XLOC_016450	lincRNA	Novel_lncRNA	chr1	2959307	2965010	+	2	603	54	2.79942
LNC_001854	XLOC_109977	lincRNA	Novel_lncRNA	chr8	41145935	41159333	-	3	709	122	1.05592
LNC_001855	XLOC_110354	antisense_lncRNA	Novel_lncRNA	chr8	71268789	71295886	-	3	1751	94	0.55828
LNC_001852	XLOC_109977	lincRNA	Novel_lncRNA	chr8	41123385	41159334	-	3	432	128	3.32729
LNC_001853	XLOC_109977	lincRNA	Novel_lncRNA	chr8	41136415	41159388	-	4	8947	173	1.01132
LNC_001850	XLOC_109950	antisense_lncRNA	Novel_lncRNA	chr8	39275295	39279004	-	2	2517	91	1.929
LNC_001851	XLOC_109967	lincRNA	Novel_lncRNA	chr8	40765550	40777005	-	2	11366	138	2.45124
LNC_000202	XLOC_012298	lincRNA	Novel_lncRNA	GL896302.1	11875	13322	-	2	239	79	73.3855
LNC_000203	XLOC_012453	lincRNA	Novel_lncRNA	GL896340.1	6289	7457	+	2	1083	101	0.205536
LNC_000208	XLOC_012563	lincRNA	Novel_lncRNA	GL896357.1	20918	27155	+	2	2798	178	2.91939
LNC_000209	XLOC_012665	lincRNA	Novel_lncRNA	GL896374.1	9730	11955	-	2	1506	89	2.88825
LNC_000099	XLOC_006537	lincRNA	Novel_lncRNA	GL894257.1	48320	57096	-	3	485	161	2.37053
LNC_000098	XLOC_006537	lincRNA	Novel_lncRNA	GL894257.1	48320	57080	-	3	432	144	1.06582
LNC_000091	XLOC_005611	antisense_lncRNA	Novel_lncRNA	GL894004.1	53364	62651	-	2	650	68	0.77141
LNC_000090	XLOC_005586	lincRNA	Novel_lncRNA	GL893994.1	8590	11454	-	2	2257	171	0.860247
LNC_000093	XLOC_006028	lincRNA	Novel_lncRNA	GL894083.2	4047	8198	+	2	3645	172	10.9725
LNC_000092	XLOC_005612	antisense_lncRNA	Novel_lncRNA	GL894004.1	66559	91071	-	2	4349	86	0.49726
LNC_000095	XLOC_006218	lincRNA	Novel_lncRNA	GL894173.1	2909	3593	-	2	558	102	6.08469
LNC_000094	XLOC_006148	antisense_lncRNA	Novel_lncRNA	GL894147.1	3666	6186	-	2	979	150	0.243306
LNC_000097	XLOC_006404	lincRNA	Novel_lncRNA	GL894237.1	44819	51498	+	2	1028	85	5.4616
LNC_000096	XLOC_006276	lincRNA	Novel_lncRNA	GL894198.1	66568	69024	-	2	1701	154	0.293525
LNC_002031	XLOC_122375	lincRNA	Novel_lncRNA	chrX	65340501	65361019	-	2	4734	132	0.320708
LNC_002030	XLOC_122129	lincRNA	Novel_lncRNA	chrX	54393662	54412345	-	2	5514	159	0.218847
LNC_002033	XLOC_122793	lincRNA	Novel_lncRNA	chrX	98228169	98233343	-	2	4593	121	0.698734
LNC_002032	XLOC_122432	lincRNA	Novel_lncRNA	chrX	67501619	67526456	-	2	24234	160	19.2274
LNC_002035	XLOC_122951	lincRNA	Novel_lncRNA	chrX	112614443	112640397	-	3	12831	121	0.711751
LNC_002034	XLOC_122794	antisense_lncRNA	Novel_lncRNA	chrX	98281318	98308501	-	2	22467	146	1.58977
LNC_002037	XLOC_123252	antisense_lncRNA	Novel_lncRNA	chrX	126245776	126249374	-	2	3078	154	0.150635
LNC_002036	XLOC_123134	lincRNA	Novel_lncRNA	chrX	123381761	123384313	-	2	1498	116	0.504191
LNC_002039	XLOC_123286	lincRNA	Novel_lncRNA	chrX	127552763	127564219	-	2	4567	136	0.912044
LNC_002038	XLOC_123252	antisense_lncRNA	Novel_lncRNA	chrX	126245776	126252881	-	2	2882	154	0.0989676
LNC_000891	XLOC_052528	lincRNA	Novel_lncRNA	chr14	121915731	121929831	-	2	13867	187	1.19985
LNC_000890	XLOC_052528	lincRNA	Novel_lncRNA	chr14	121915731	121927905	-	3	5042	173	0.227316
LNC_000893	XLOC_052664	antisense_lncRNA	Novel_lncRNA	chr14	133618210	133628181	-	2	4829	148	0.20145
LNC_000892	XLOC_052528	lincRNA	Novel_lncRNA	chr14	121915731	121930666	-	2	14798	187	0.675953
LNC_000895	XLOC_052908	lincRNA	Novel_lncRNA	chr14	148133494	148134150	-	2	516	144	8.27094
LNC_000894	XLOC_052664	lincRNA	Novel_lncRNA	chr14	133634237	133637414	-	2	328	76	2.18857
LNC_000897	XLOC_052956	lincRNA	Novel_lncRNA	chr14	153254952	153260885	-	2	4424	282	0.691158
LNC_000896	XLOC_052952	lincRNA	Novel_lncRNA	chr14	153213754	153214370	-	2	516	105	2.45708
LNC_000899	XLOC_052969	lincRNA	Novel_lncRNA	chr14	153806099	153807511	-	2	779	124	0.490068
LNC_000898	XLOC_052969	lincRNA	Novel_lncRNA	chr14	153804719	153808458	-	3	2418	178	0.335621
LNC_001690	XLOC_100051	lincRNA	Novel_lncRNA	chr6	143994748	144077709	-	2	1420	139	0.400089
LNC_001691	XLOC_100200	antisense_lncRNA	Novel_lncRNA	chr6	147308275	147311491	-	3	1537	113	11.6957
LNC_001692	XLOC_100263	lincRNA	Novel_lncRNA	chr6	152944024	152946970	-	2	2288	208	1.72587
LNC_001693	XLOC_100551	lincRNA	Novel_lncRNA	chr7	4578387	4579652	+	2	1202	180	3.09254
LNC_001694	XLOC_100582	lincRNA	Novel_lncRNA	chr7	5810361	5814450	+	2	1009	144	0.704493
LNC_001695	XLOC_100641	lincRNA	Novel_lncRNA	chr7	7654962	7661904	+	2	6705	176	0.35092
LNC_001696	XLOC_100761	lincRNA	Novel_lncRNA	chr7	14867461	14896290	+	2	1801	87	0.25659
LNC_001697	XLOC_100837	lincRNA	Novel_lncRNA	chr7	17855387	17858332	+	2	2537	106	17.5463
LNC_001698	XLOC_100839	lincRNA	Novel_lncRNA	chr7	18175853	18201502	+	2	2255	136	0.640222
LNC_001699	XLOC_101109	lincRNA	Novel_lncRNA	chr7	20702468	20714549	+	2	959	130	3.08291
LNC_001452	XLOC_084859	lincRNA	Novel_lncRNA	chr4	2427645	2434886	-	2	6998	262	0.920703
LNC_001453	XLOC_084859	lincRNA	Novel_lncRNA	chr4	2427645	2452328	-	3	21815	270	2.14174
LNC_001450	XLOC_084677	lincRNA	Novel_lncRNA	chr4	141926285	141936428	+	2	10086	143	1.35544
LNC_001451	XLOC_084707	antisense_lncRNA	Novel_lncRNA	chr4	142206554	142209376	+	2	2103	167	0.364255
LNC_001456	XLOC_084908	lincRNA	Novel_lncRNA	chr4	12496738	12499201	-	2	2173	208	1.61539
LNC_001457	XLOC_085204	lincRNA	Novel_lncRNA	chr4	30918690	31048839	-	3	1394	129	0.635926
LNC_001454	XLOC_084859	lincRNA	Novel_lncRNA	chr4	2427645	2452328	-	3	14865	246	0.475243
LNC_001455	XLOC_084859	lincRNA	Novel_lncRNA	chr4	2427645	2468545	-	2	5847	245	0.522257
LNC_001423	XLOC_084060	antisense_lncRNA	Novel_lncRNA	chr4	114697239	114707779	+	3	4296	129	0.501683
LNC_001458	XLOC_085247	lincRNA	Novel_lncRNA	chr4	31089139	31093687	-	2	4414	81	0.6475
LNC_001459	XLOC_085403	lincRNA	Novel_lncRNA	chr4	36411704	36415252	-	2	985	93	0.387454
LNC_001422	XLOC_084040	lincRNA	Novel_lncRNA	chr4	114032102	114033865	+	2	1114	178	1.20784
LNC_000679	XLOC_040561	lincRNA	Novel_lncRNA	chr13	108913758	108935248	+	2	5652	102	9.74565
LNC_000678	XLOC_040459	lincRNA	Novel_lncRNA	chr13	104511755	104540898	+	2	2060	101	0.826744
LNC_000675	XLOC_040224	lincRNA	Novel_lncRNA	chr13	89998966	90002095	+	2	2518	114	4.70373
LNC_000674	XLOC_040116	lincRNA	Novel_lncRNA	chr13	84741075	84755001	+	2	2245	83	0.669575
LNC_000677	XLOC_040234	lincRNA	Novel_lncRNA	chr13	90037117	90043398	+	3	3171	225	0.346136
LNC_000676	XLOC_040234	lincRNA	Novel_lncRNA	chr13	90037117	90041356	+	2	4148	225	1.33768
LNC_000671	XLOC_039632	lincRNA	Novel_lncRNA	chr13	58371031	58385909	+	2	4088	95	2.58086
LNC_000670	XLOC_039632	lincRNA	Novel_lncRNA	chr13	58358013	58385909	+	2	4208	95	0.477296
LNC_000673	XLOC_039917	lincRNA	Novel_lncRNA	chr13	75515918	75538275	+	2	22302	168	10.8785
LNC_000672	XLOC_039775	lincRNA	Novel_lncRNA	chr13	67431473	67446538	+	2	6226	110	6.24166
LNC_001429	XLOC_084257	lincRNA	Novel_lncRNA	chr4	122419584	122422390	+	2	1411	173	10.3688
LNC_001658	XLOC_097736	antisense_lncRNA	Novel_lncRNA	chr6	40390165	40393932	-	2	3708	220	0.771198
LNC_001428	XLOC_084239	lincRNA	Novel_lncRNA	chr4	121846157	121849701	+	2	3234	133	1.84237
LNC_001659	XLOC_097765	lincRNA	Novel_lncRNA	chr6	41023185	41025203	-	2	1270	90	1.18095
LNC_001650	XLOC_097448	lincRNA	Novel_lncRNA	chr6	24382194	24407845	-	3	2072	210	0.434964
LNC_001651	XLOC_097448	lincRNA	Novel_lncRNA	chr6	24403871	24565267	-	3	802	109	0.719501
LNC_001078	XLOC_065196	lincRNA	Novel_lncRNA	chr17	61401705	61405163	-	2	688	103	0.860254
LNC_001079	XLOC_065206	lincRNA	Novel_lncRNA	chr17	61587700	61592427	-	4	2536	146	0.893587
LNC_001070	XLOC_064562	lincRNA	Novel_lncRNA	chr17	35127228	35137266	-	2	8701	204	0.870599
LNC_001071	XLOC_064568	lincRNA	Novel_lncRNA	chr17	35723480	35851288	-	4	563	95	0.833655
LNC_001072	XLOC_064568	antisense_lncRNA	Novel_lncRNA	chr17	35811451	35851562	-	3	13914	139	2.1204
LNC_001073	XLOC_064770	lincRNA	Novel_lncRNA	chr17	42071815	42093615	-	2	21615	162	2.93934
LNC_001074	XLOC_064799	lincRNA	Novel_lncRNA	chr17	43714834	43723600	-	2	1076	98	0.77951
LNC_001075	XLOC_064853	lincRNA	Novel_lncRNA	chr17	45169530	45175163	-	2	5003	198	0.787462
LNC_001076	XLOC_064880	lincRNA	Novel_lncRNA	chr17	45600825	45604628	-	2	3713	94	4.0571
LNC_001077	XLOC_064992	lincRNA	Novel_lncRNA	chr17	51435351	51512629	-	3	2550	141	0.99757
LNC_001678	XLOC_099172	lincRNA	Novel_lncRNA	chr6	100900593	100904927	-	2	4240	179	0.986888
LNC_001679	XLOC_099349	antisense_lncRNA	Novel_lncRNA	chr6	108549969	108555879	-	3	2277	137	0.786368
LNC_001672	XLOC_098637	lincRNA	Novel_lncRNA	chr6	73356937	73392473	-	7	6874	251	10.8857
LNC_001673	XLOC_098637	lincRNA	Novel_lncRNA	chr6	73617101	73632658	-	2	14875	126	7.18244
LNC_001670	XLOC_098470	lincRNA	Novel_lncRNA	chr6	62301321	62302768	-	2	813	215	0.587561
LNC_001671	XLOC_098535	lincRNA	Novel_lncRNA	chr6	64625735	64633070	-	2	6435	131	0.739979
LNC_001676	XLOC_098950	lincRNA	Novel_lncRNA	chr6	90799983	90806417	-	2	1007	96	0.857169
LNC_001677	XLOC_098998	lincRNA	Novel_lncRNA	chr6	92781268	92797378	-	2	15105	156	2.28342
LNC_001674	XLOC_098839	lincRNA	Novel_lncRNA	chr6	83375921	83380213	-	3	1258	95	0.664585
LNC_001675	XLOC_098906	lincRNA	Novel_lncRNA	chr6	88864660	88873463	-	2	6516	204	3.182
LNC_001117	XLOC_067066	lincRNA	Novel_lncRNA	chr18	16805268	16805834	-	2	509	66	9.21151
LNC_001116	XLOC_067034	lincRNA	Novel_lncRNA	chr18	15784614	15789532	-	3	2083	140	1.2188
LNC_001115	XLOC_067034	lincRNA	Novel_lncRNA	chr18	15784614	15789496	-	3	2068	140	0.211065
LNC_001114	XLOC_067034	lincRNA	Novel_lncRNA	chr18	15784614	15789456	-	3	2020	140	1.02732
LNC_001113	XLOC_066986	antisense_lncRNA	Novel_lncRNA	chr18	14357249	14372050	-	3	12185	200	0.912807
LNC_001112	XLOC_066986	antisense_lncRNA	Novel_lncRNA	chr18	14357249	14372050	-	2	14226	200	2.06466
LNC_001111	XLOC_066986	antisense_lncRNA	Novel_lncRNA	chr18	14357249	14372050	-	2	14519	200	0.834248
LNC_001110	XLOC_066986	antisense_lncRNA	Novel_lncRNA	chr18	14357249	14372050	-	4	9778	200	0.330452
LNC_001119	XLOC_067280	lincRNA	Novel_lncRNA	chr18	31004112	31036817	-	2	30951	162	0.927777
LNC_001118	XLOC_067115	lincRNA	Novel_lncRNA	chr18	19788193	19802014	-	2	5179	167	0.726678
LNC_000415	XLOC_025892	lincRNA	Novel_lncRNA	chr1	242341392	242358027	-	2	5140	118	1.92411
LNC_000414	XLOC_025783	lincRNA	Novel_lncRNA	chr1	230574739	230576032	-	2	1038	97	0.859578
LNC_000417	XLOC_025934	lincRNA	Novel_lncRNA	chr1	242831866	242835557	-	2	1382	126	9.93879
LNC_000416	XLOC_025892	lincRNA	Novel_lncRNA	chr1	242341392	242358027	-	2	5162	118	0.82044
LNC_000411	XLOC_025432	lincRNA	Novel_lncRNA	chr1	206814071	206819406	-	3	517	80	0.623828
LNC_000410	XLOC_025377	lincRNA	Novel_lncRNA	chr1	204058203	204059880	-	2	1052	89	0.765247
LNC_000413	XLOC_025610	antisense_lncRNA	Novel_lncRNA	chr1	224782565	224787728	-	2	4176	163	0.813718
LNC_000412	XLOC_025597	antisense_lncRNA	Novel_lncRNA	chr1	223956318	223960161	-	2	3513	134	1.522
LNC_000419	XLOC_026169	lincRNA	Novel_lncRNA	chr1	256543606	256562388	-	2	438	98	4.07576
LNC_000418	XLOC_025981	lincRNA	Novel_lncRNA	chr1	245474028	245486440	-	2	3750	101	0.96931
LNC_001209	XLOC_072377	lincRNA	Novel_lncRNA	chr2	27534754	27542716	-	2	3799	192	0.752385
LNC_001208	XLOC_072289	lincRNA	Novel_lncRNA	chr2	20750296	20859287	-	4	2192	106	0.392418
LNC_001203	XLOC_071881	lincRNA	Novel_lncRNA	chr2	5925041	5934216	-	2	6150	169	69.4362
LNC_001202	XLOC_071715	antisense_lncRNA	Novel_lncRNA	chr2	775509	779448	-	2	838	76	2.18092
LNC_001201	XLOC_071696	lincRNA	Novel_lncRNA	chr2	525417	527593	-	2	2044	546	0.600686
LNC_001200	XLOC_071526	lincRNA	Novel_lncRNA	chr2	155275908	155278406	+	2	919	98	2.92835
LNC_001207	XLOC_072271	lincRNA	Novel_lncRNA	chr2	20238818	20244724	-	2	947	100	1.65413
LNC_001206	XLOC_072158	lincRNA	Novel_lncRNA	chr2	15596490	15601560	-	2	4017	143	0.551557
LNC_001205	XLOC_071909	lincRNA	Novel_lncRNA	chr2	6185246	6189003	-	2	3485	148	1.90112
LNC_001204	XLOC_071897	lincRNA	Novel_lncRNA	chr2	6165762	6191356	-	3	716	63	0.664044
LNC_000309	XLOC_017943	lincRNA	Novel_lncRNA	chr1	94344756	94383717	+	3	767	140	0.501817
LNC_000308	XLOC_017883	lincRNA	Novel_lncRNA	chr1	89620623	89712268	+	3	5644	117	3.23466
LNC_000301	XLOC_017463	lincRNA	Novel_lncRNA	chr1	48502400	48519351	+	5	1163	107	0.997577
LNC_000300	XLOC_017463	lincRNA	Novel_lncRNA	chr1	48499518	48515565	+	2	10896	160	2.05248
LNC_000303	XLOC_017539	lincRNA	Novel_lncRNA	chr1	59006994	59022397	+	2	662	50	6.35288
LNC_000302	XLOC_017469	lincRNA	Novel_lncRNA	chr1	48587432	48589183	+	2	1204	110	0.404972
LNC_000305	XLOC_017814	antisense_lncRNA	Novel_lncRNA	chr1	84741333	84760943	+	2	411	119	0.451346
LNC_000304	XLOC_017543	lincRNA	Novel_lncRNA	chr1	59092608	59101704	+	2	9001	153	1.17193
LNC_000307	XLOC_017861	lincRNA	Novel_lncRNA	chr1	87032367	87043057	+	2	1875	134	1.10792
LNC_000306	XLOC_017822	lincRNA	Novel_lncRNA	chr1	86117449	86185818	+	3	940	63	8.9738
LNC_000244	XLOC_014903	lincRNA	Novel_lncRNA	JH118691.1	24223	61226	+	3	888	82	0.952046
LNC_000245	XLOC_014918	lincRNA	Novel_lncRNA	JH118694.1	27175	28282	-	2	945	146	0.963227
LNC_000246	XLOC_015082	lincRNA	Novel_lncRNA	JH118725.1	2175	14507	+	4	844	123	0.34052
LNC_000247	XLOC_015121	lincRNA	Novel_lncRNA	JH118727.1	87935	88297	-	2	260	48	13.7155
LNC_000240	XLOC_014569	lincRNA	Novel_lncRNA	JH118621.1	35449	108213	-	2	1033	101	0.282804
LNC_000241	XLOC_014614	lincRNA	Novel_lncRNA	JH118627.1	52248	54493	+	2	1683	115	3.57834
LNC_000242	XLOC_014642	lincRNA	Novel_lncRNA	JH118635.1	63769	65479	+	2	669	80	0.390748
LNC_000243	XLOC_014682	antisense_lncRNA	Novel_lncRNA	JH118640.1	110453	118848	-	3	3292	148	0.346425
LNC_001845	XLOC_109673	lincRNA	Novel_lncRNA	chr8	18555051	18558837	-	2	3652	126	0.621199
LNC_001844	XLOC_109523	lincRNA	Novel_lncRNA	chr8	16402178	16404524	-	2	2061	97	1.01945
LNC_001847	XLOC_109915	lincRNA	Novel_lncRNA	chr8	35077327	35079986	-	2	1074	140	2.92768
LNC_001846	XLOC_109822	lincRNA	Novel_lncRNA	chr8	31097374	31100455	-	2	2444	135	1.9788
LNC_000248	XLOC_015244	lincRNA	Novel_lncRNA	JH118757.1	185127	188340	+	2	2889	162	0.486789
LNC_000249	XLOC_015244	lincRNA	Novel_lncRNA	JH118757.1	185874	191117	+	3	656	83	0.516025
LNC_001843	XLOC_109414	lincRNA	Novel_lncRNA	chr8	12607311	12621144	-	2	12552	128	6.14698
LNC_001842	XLOC_109413	lincRNA	Novel_lncRNA	chr8	12555180	12559619	-	2	656	79	1.0904
LNC_001009	XLOC_060394	lincRNA	Novel_lncRNA	chr16	74130338	74134589	+	2	2659	127	0.599344
LNC_001008	XLOC_060384	antisense_lncRNA	Novel_lncRNA	chr16	71865995	71902358	+	2	1095	113	1.63546
LNC_000938	XLOC_056008	lincRNA	Novel_lncRNA	chr15	148039696	148041018	+	2	1108	126	0.389479
LNC_000939	XLOC_056417	lincRNA	Novel_lncRNA	chr15	7434736	7616658	-	3	2190	111	0.464812
LNC_000932	XLOC_055613	antisense_lncRNA	Novel_lncRNA	chr15	122430518	122443992	+	2	3906	175	7.58883
LNC_000933	XLOC_055613	antisense_lncRNA	Novel_lncRNA	chr15	122430519	122443992	+	3	3955	175	1.13657
LNC_000930	XLOC_054955	lincRNA	Novel_lncRNA	chr15	93741269	93749977	+	2	5261	122	10.4883
LNC_000931	XLOC_055036	lincRNA	Novel_lncRNA	chr15	97106295	97140234	+	2	2713	132	0.841079
LNC_000936	XLOC_055930	lincRNA	Novel_lncRNA	chr15	145351766	145354621	+	2	625	155	1.03486
LNC_000937	XLOC_055999	lincRNA	Novel_lncRNA	chr15	147571059	147578484	+	2	7238	159	7.78563
LNC_000934	XLOC_055930	lincRNA	Novel_lncRNA	chr15	145351676	145354621	+	2	718	156	0.517648
LNC_000935	XLOC_055930	lincRNA	Novel_lncRNA	chr15	145351687	145354621	+	2	751	159	0.666714
LNC_002004	XLOC_119958	lincRNA	Novel_lncRNA	chrX	44558381	44567591	+	2	9102	152	5.48434
LNC_002005	XLOC_120016	antisense_lncRNA	Novel_lncRNA	chrX	48084913	48088774	+	2	3780	152	0.671595
LNC_002006	XLOC_120016	antisense_lncRNA	Novel_lncRNA	chrX	48084913	48088774	+	3	2475	148	0.180438
LNC_002007	XLOC_120016	antisense_lncRNA	Novel_lncRNA	chrX	48086330	48092056	+	3	1728	113	0.843742
LNC_002000	XLOC_119714	lincRNA	Novel_lncRNA	chrX	15323461	15331287	+	2	6383	213	0.674266
LNC_001007	XLOC_060309	lincRNA	Novel_lncRNA	chr16	70207707	70211721	+	2	3855	130	9.31262
LNC_002002	XLOC_119736	lincRNA	Novel_lncRNA	chrX	19383833	19386506	+	2	336	40	1.70521
LNC_002003	XLOC_119882	lincRNA	Novel_lncRNA	chrX	37400179	37414545	+	2	3634	164	0.4492
LNC_001006	XLOC_060264	lincRNA	Novel_lncRNA	chr16	68764537	68769537	+	2	643	139	0.531435
LNC_002008	XLOC_120108	lincRNA	Novel_lncRNA	chrX	51635223	51637268	+	2	676	81	0.653997
LNC_002009	XLOC_120225	lincRNA	Novel_lncRNA	chrX	58749164	58752101	+	2	1490	112	4.65857
LNC_001687	XLOC_099970	lincRNA	Novel_lncRNA	chr6	139096728	139099337	-	2	2263	109	25.928
LNC_001686	XLOC_099822	lincRNA	Novel_lncRNA	chr6	137605124	137652058	-	2	7879	147	0.351815
LNC_001685	XLOC_099821	lincRNA	Novel_lncRNA	chr6	137597906	137600809	-	2	2849	100	0.311465
LNC_001684	XLOC_099809	lincRNA	Novel_lncRNA	chr6	137321058	137321793	-	2	608	106	0.52214
LNC_001683	XLOC_099784	lincRNA	Novel_lncRNA	chr6	135716474	135725312	-	2	8245	123	1.11387
LNC_001682	XLOC_099697	lincRNA	Novel_lncRNA	chr6	131467759	131542522	-	4	828	62	0.426626
LNC_001681	XLOC_099521	lincRNA	Novel_lncRNA	chr6	122273366	122275498	-	2	2077	84	1.25177
LNC_001680	XLOC_099357	lincRNA	Novel_lncRNA	chr6	109449950	109450661	-	2	470	116	0.964487
LNC_001689	XLOC_100051	lincRNA	Novel_lncRNA	chr6	143906987	143912390	-	2	4668	102	0.53334
LNC_001688	XLOC_099973	lincRNA	Novel_lncRNA	chr6	139106789	139129138	-	2	7890	106	24.5299
LNC_001441	XLOC_084572	lincRNA	Novel_lncRNA	chr4	136938818	136966203	+	3	21692	173	0.429806
LNC_001440	XLOC_084553	lincRNA	Novel_lncRNA	chr4	136577264	136579065	+	2	1516	98	15.8482
LNC_001443	XLOC_084572	lincRNA	Novel_lncRNA	chr4	136938818	136966203	+	2	26117	180	2.22911
LNC_001442	XLOC_084572	lincRNA	Novel_lncRNA	chr4	136938818	136966203	+	2	26878	180	1.229
LNC_001445	XLOC_084579	lincRNA	Novel_lncRNA	chr4	137011963	137014220	+	2	1448	163	0.969534
LNC_001444	XLOC_084572	lincRNA	Novel_lncRNA	chr4	136938818	136966203	+	4	23397	180	0.223986
LNC_001447	XLOC_084672	lincRNA	Novel_lncRNA	chr4	141330593	141341313	+	5	2213	122	0.353182
LNC_001446	XLOC_084672	lincRNA	Novel_lncRNA	chr4	141330580	141331600	+	2	931	129	1.11314
LNC_001449	XLOC_084672	lincRNA	Novel_lncRNA	chr4	141335889	141341313	+	2	5312	184	0.507899
LNC_001448	XLOC_084672	lincRNA	Novel_lncRNA	chr4	141330630	141336970	+	2	855	78	0.356799
LNC_000640	XLOC_038504	lincRNA	Novel_lncRNA	chr13	15147819	15157527	+	3	2457	127	0.41043
LNC_000641	XLOC_038504	lincRNA	Novel_lncRNA	chr13	15148168	15167954	+	3	390	81	1.18863
LNC_000642	XLOC_038511	lincRNA	Novel_lncRNA	chr13	16063511	16108140	+	2	5199	117	2.91213
LNC_000643	XLOC_038538	lincRNA	Novel_lncRNA	chr13	16415763	16421052	+	2	5075	127	2.11381
LNC_000644	XLOC_038564	lincRNA	Novel_lncRNA	chr13	17359898	17364874	+	2	4840	218	17.2909
LNC_000645	XLOC_038590	lincRNA	Novel_lncRNA	chr13	17426700	17437577	+	2	7893	105	10.6995
LNC_000646	XLOC_038678	lincRNA	Novel_lncRNA	chr13	17591547	17592443	+	2	830	111	7.7783
LNC_000647	XLOC_038790	lincRNA	Novel_lncRNA	chr13	17918831	17929304	+	2	9287	91	2.27785
LNC_000648	XLOC_038804	lincRNA	Novel_lncRNA	chr13	18779925	18791194	+	2	1406	214	40.4087
LNC_000649	XLOC_038888	lincRNA	Novel_lncRNA	chr13	24143273	24147065	+	3	1731	86	2.83225
LNC_001069	XLOC_064562	lincRNA	Novel_lncRNA	chr17	35127228	35137257	-	2	8355	204	0.971417
LNC_001068	XLOC_064504	lincRNA	Novel_lncRNA	chr17	30247011	30249573	-	2	2023	94	0.60977
LNC_001067	XLOC_064386	lincRNA	Novel_lncRNA	chr17	24833271	24845218	-	2	8249	134	3.31737
LNC_001066	XLOC_064346	lincRNA	Novel_lncRNA	chr17	21473445	21475430	-	2	796	121	0.249345
LNC_001065	XLOC_064212	lincRNA	Novel_lncRNA	chr17	7937513	7949750	-	2	2890	118	0.59755
LNC_001064	XLOC_064170	antisense_lncRNA	Novel_lncRNA	chr17	5319959	5325447	-	2	2509	103	1.93471
LNC_001063	XLOC_063904	lincRNA	Novel_lncRNA	chr17	65154454	65159635	+	2	1476	179	2.3603
LNC_001062	XLOC_063734	lincRNA	Novel_lncRNA	chr17	52134610	52136162	+	2	1440	159	2.59775
LNC_001061	XLOC_063709	lincRNA	Novel_lncRNA	chr17	49612070	49616061	+	2	3750	91	6.26723
LNC_001060	XLOC_063696	lincRNA	Novel_lncRNA	chr17	49079261	49084154	+	2	4746	140	1.59855
LNC_000796	XLOC_047206	lincRNA	Novel_lncRNA	chr14	12231699	12233230	+	2	559	73	1.18321
LNC_000797	XLOC_047253	lincRNA	Novel_lncRNA	chr14	15884772	15892066	+	2	7172	201	1.41224
LNC_000794	XLOC_046852	antisense_lncRNA	Novel_lncRNA	chr13	216908837	216919436	-	2	10197	307	1.33167
LNC_000795	XLOC_046952	lincRNA	Novel_lncRNA	chr14	1041043	1042637	+	2	1485	195	3.15528
LNC_000792	XLOC_046852	antisense_lncRNA	Novel_lncRNA	chr13	216908837	216919226	-	3	8710	307	0.345308
LNC_000793	XLOC_046852	antisense_lncRNA	Novel_lncRNA	chr13	216908837	216919436	-	2	9323	307	0.883359
LNC_000790	XLOC_046735	lincRNA	Novel_lncRNA	chr13	208799027	208804045	-	2	1151	86	0.261346
LNC_000791	XLOC_046735	lincRNA	Novel_lncRNA	chr13	208799027	208809607	-	3	1649	94	0.249098
LNC_001661	XLOC_097893	lincRNA	Novel_lncRNA	chr6	44263061	44278826	-	3	13929	159	0.232969
LNC_001660	XLOC_097795	lincRNA	Novel_lncRNA	chr6	41930545	41947922	-	2	12818	131	2.47006
LNC_001663	XLOC_097939	lincRNA	Novel_lncRNA	chr6	45407027	45436532	-	3	3660	134	0.176976
LNC_001662	XLOC_097893	lincRNA	Novel_lncRNA	chr6	44263061	44298491	-	3	13801	159	0.453882
LNC_001665	XLOC_098196	lincRNA	Novel_lncRNA	chr6	52572651	52576400	-	2	3315	106	3.33538
LNC_001664	XLOC_097994	lincRNA	Novel_lncRNA	chr6	46829705	46830993	-	2	1160	150	0.36807
LNC_000798	XLOC_047529	lincRNA	Novel_lncRNA	chr14	38377840	38384089	+	2	2538	107	14.6707
LNC_000799	XLOC_047537	lincRNA	Novel_lncRNA	chr14	38392734	38393934	+	2	1117	112	28.8699
LNC_000428	XLOC_026669	lincRNA	Novel_lncRNA	chr1	282788745	282803631	-	2	14677	134	11.5226
LNC_000429	XLOC_026844	lincRNA	Novel_lncRNA	chr1	293409213	293417510	-	2	7476	198	2.40908
LNC_000420	XLOC_026177	lincRNA	Novel_lncRNA	chr1	257490737	257523639	-	2	32430	152	6.35837
LNC_000421	XLOC_026187	lincRNA	Novel_lncRNA	chr1	259466232	259473553	-	2	4467	127	0.0949379
LNC_000422	XLOC_026187	lincRNA	Novel_lncRNA	chr1	259466232	259478669	-	3	7897	127	1.46977
LNC_000423	XLOC_026318	lincRNA	Novel_lncRNA	chr1	266616885	266625858	-	2	8812	121	14.2069
LNC_000424	XLOC_026403	lincRNA	Novel_lncRNA	chr1	269689088	269811363	-	3	16886	155	1.20599
LNC_000425	XLOC_026403	lincRNA	Novel_lncRNA	chr1	269715923	269721625	-	2	1470	71	0.376083
LNC_000426	XLOC_026403	lincRNA	Novel_lncRNA	chr1	269719833	269811363	-	2	17357	155	0.33811
LNC_000427	XLOC_026595	lincRNA	Novel_lncRNA	chr1	278832327	278843703	-	2	11253	128	0.757871
LNC_001908	XLOC_113756	lincRNA	Novel_lncRNA	chr9	58645206	58651337	+	2	3660	106	0.733721
LNC_001909	XLOC_114022	lincRNA	Novel_lncRNA	chr9	75033311	75058256	+	2	2033	126	0.606436
LNC_000448	XLOC_027764	lincRNA	Novel_lncRNA	chr10	29130997	29131925	+	2	872	150	1.82501
LNC_000449	XLOC_028147	lincRNA	Novel_lncRNA	chr10	48714078	48714731	+	2	366	60	2.08553
LNC_001278	XLOC_076285	antisense_lncRNA	Novel_lncRNA	chr3	34677181	34682730	+	3	1230	124	0.28958
LNC_001279	XLOC_076393	lincRNA	Novel_lncRNA	chr3	41174871	41180862	+	3	3404	205	2.07262
LNC_001276	XLOC_076188	lincRNA	Novel_lncRNA	chr3	31798110	31803051	+	2	4737	171	1.68269
LNC_001277	XLOC_076278	antisense_lncRNA	Novel_lncRNA	chr3	33321808	33325724	+	2	2115	122	0.949298
LNC_001274	XLOC_076018	lincRNA	Novel_lncRNA	chr3	24534648	24541519	+	2	5605	130	0.532775
LNC_001275	XLOC_076018	lincRNA	Novel_lncRNA	chr3	24534725	24541519	+	2	6173	130	3.64927
LNC_001272	XLOC_075885	lincRNA	Novel_lncRNA	chr3	17205937	17216645	+	3	7594	185	1.98076
LNC_001273	XLOC_075990	lincRNA	Novel_lncRNA	chr3	23810097	23813605	+	2	3373	127	0.586392
LNC_001270	XLOC_075640	lincRNA	Novel_lncRNA	chr3	10208492	10213173	+	2	721	117	3.91817
LNC_001271	XLOC_075670	lincRNA	Novel_lncRNA	chr3	11087591	11094125	+	2	650	216	0.40225
LNC_001903	XLOC_113401	lincRNA	Novel_lncRNA	chr9	41334913	41487038	+	2	24151	147	1.03576
LNC_000338	XLOC_021294	lincRNA	Novel_lncRNA	chr1	307725154	307726346	+	2	981	268	1.4153
LNC_000339	XLOC_021294	lincRNA	Novel_lncRNA	chr1	307725154	307726346	+	2	1035	286	0.905585
LNC_000334	XLOC_020752	antisense_lncRNA	Novel_lncRNA	chr1	280610259	280626449	+	2	934	98	0.570858
LNC_000335	XLOC_020908	lincRNA	Novel_lncRNA	chr1	286265842	286272299	+	2	6176	205	0.354725
LNC_000336	XLOC_020908	lincRNA	Novel_lncRNA	chr1	286265842	286272299	+	2	6191	205	0.664944
LNC_000337	XLOC_021087	lincRNA	Novel_lncRNA	chr1	297740770	297746625	+	2	4932	274	0.198026
LNC_000330	XLOC_020335	lincRNA	Novel_lncRNA	chr1	259598254	259603595	+	3	803	120	1.33782
LNC_000331	XLOC_020514	lincRNA	Novel_lncRNA	chr1	266024351	266039907	+	2	11804	202	0.774619
LNC_000332	XLOC_020514	lincRNA	Novel_lncRNA	chr1	266024351	266046826	+	2	18062	165	1.05037
LNC_000333	XLOC_020655	lincRNA	Novel_lncRNA	chr1	271873726	271875456	+	2	1437	105	1.07934
LNC_002040	XLOC_123291	antisense_lncRNA	Novel_lncRNA	chrX	127642966	127646884	-	2	2618	135	0.59362
LNC_001609	XLOC_094012	lincRNA	Novel_lncRNA	chr6	30899681	30900734	+	2	934	127	1.19242
LNC_002041	XLOC_123303	lincRNA	Novel_lncRNA	chrX	127822776	127839207	-	2	5592	168	0.518107
LNC_001148	XLOC_069102	lincRNA	Novel_lncRNA	chr2	64639925	64644151	+	2	1248	160	0.512226
LNC_001608	XLOC_093935	antisense_lncRNA	Novel_lncRNA	chr6	26121231	26129927	+	3	4266	188	1.22775
LNC_002042	XLOC_123303	lincRNA	Novel_lncRNA	chrX	127822776	127852386	-	2	5065	168	0.0744447
LNC_001149	XLOC_069102	lincRNA	Novel_lncRNA	chr2	64639957	64644151	+	2	1199	160	5.32159
LNC_000259	XLOC_015817	lincRNA	Novel_lncRNA	JH118897.1	12957	16946	+	2	3446	102	5.11113
LNC_000258	XLOC_015730	lincRNA	Novel_lncRNA	JH118872.1	82712	88397	-	2	5623	160	1.19026
LNC_000253	XLOC_015477	lincRNA	Novel_lncRNA	JH118803.1	57734	185116	-	5	595	85	0.394062
LNC_000252	XLOC_015472	lincRNA	Novel_lncRNA	JH118803.1	167990	184104	+	3	737	58	1.77324
LNC_000251	XLOC_015451	lincRNA	Novel_lncRNA	JH118792.1	58789	59581	-	2	728	103	4.04608
LNC_000250	XLOC_015392	antisense_lncRNA	Novel_lncRNA	JH118788.1	99122	130092	+	4	1778	158	0.322184
LNC_000257	XLOC_015730	lincRNA	Novel_lncRNA	JH118872.1	82712	87248	-	2	4482	160	0.517273
LNC_000256	XLOC_015634	lincRNA	Novel_lncRNA	JH118847.1	26148	73067	-	7	1911	87	0.380886
LNC_000255	XLOC_015634	lincRNA	Novel_lncRNA	JH118847.1	26148	39596	-	6	1641	87	0.200131
LNC_000254	XLOC_015499	lincRNA	Novel_lncRNA	JH118811.1	211272	213249	+	2	1188	96	1.06196
LNC_001302	XLOC_078097	antisense_lncRNA	Novel_lncRNA	chr3	117341023	117370533	+	3	815	160	1.17254
LNC_001303	XLOC_078111	lincRNA	Novel_lncRNA	chr3	117454373	117461284	+	2	5864	144	0.675289
LNC_001300	XLOC_077912	lincRNA	Novel_lncRNA	chr3	106357950	106370262	+	2	2940	114	0.905529
LNC_001301	XLOC_078004	lincRNA	Novel_lncRNA	chr3	108095829	108101776	+	2	5753	133	4.77525
LNC_001306	XLOC_078361	lincRNA	Novel_lncRNA	chr3	125636452	125638497	+	2	1775	170	0.977893
LNC_001307	XLOC_078361	lincRNA	Novel_lncRNA	chr3	125636467	125638497	+	2	1905	170	0.132889
LNC_001304	XLOC_078111	lincRNA	Novel_lncRNA	chr3	117454373	117477640	+	3	5739	142	0.472774
LNC_001305	XLOC_078236	lincRNA	Novel_lncRNA	chr3	122529987	122543141	+	2	5211	190	1.00836
LNC_001878	XLOC_111613	lincRNA	Novel_lncRNA	chr8	129871943	129873601	-	2	1525	98	0.439547
LNC_001603	XLOC_093273	lincRNA	Novel_lncRNA	chr5	108498863	108501237	-	2	2279	150	0.514465
LNC_001308	XLOC_078398	lincRNA	Novel_lncRNA	chr3	126591942	126593309	+	2	1208	121	0.529802
LNC_001309	XLOC_078560	lincRNA	Novel_lncRNA	chr3	135848026	135857086	+	2	1675	138	0.483792
LNC_001602	XLOC_093242	lincRNA	Novel_lncRNA	chr5	106684291	106688217	-	2	3855	138	3.1107
LNC_001898	XLOC_113024	lincRNA	Novel_lncRNA	chr9	24250731	24256407	+	2	5544	116	1.08454
LNC_001899	XLOC_113207	lincRNA	Novel_lncRNA	chr9	36020253	36025014	+	2	1600	88	0.476289
LNC_001892	XLOC_112313	lincRNA	Novel_lncRNA	chr8	147760623	147789907	-	3	870	168	0.573012
LNC_001893	XLOC_112843	lincRNA	Novel_lncRNA	chr9	17757565	17838171	+	2	688	129	0.580136
LNC_001890	XLOC_112245	lincRNA	Novel_lncRNA	chr8	144538629	144544357	-	2	1512	116	0.527855
LNC_001891	XLOC_112287	lincRNA	Novel_lncRNA	chr8	147657970	147692424	-	2	703	62	0.457943
LNC_001896	XLOC_113002	lincRNA	Novel_lncRNA	chr9	23007649	23014067	+	2	4565	153	0.069884
LNC_001897	XLOC_113020	lincRNA	Novel_lncRNA	chr9	24127352	24155239	+	2	27419	146	4.12156
LNC_001894	XLOC_112849	lincRNA	Novel_lncRNA	chr9	17781304	17783834	+	2	2221	92	0.291733
LNC_001895	XLOC_112919	antisense_lncRNA	Novel_lncRNA	chr9	18881978	18888454	+	2	819	97	0.442294
LNC_000929	XLOC_054854	lincRNA	Novel_lncRNA	chr15	87098085	87106527	+	2	7316	114	0.851458
LNC_000928	XLOC_054854	lincRNA	Novel_lncRNA	chr15	87097403	87106527	+	3	7597	114	0.0446376
LNC_002019	XLOC_120962	lincRNA	Novel_lncRNA	chrX	116316125	116321942	+	2	5243	122	10.6278
LNC_002018	XLOC_120961	lincRNA	Novel_lncRNA	chrX	116299153	116313820	+	2	14554	126	13.7695
LNC_000921	XLOC_054266	lincRNA	Novel_lncRNA	chr15	54795533	54804552	+	2	3996	146	3.00173
LNC_000920	XLOC_054266	lincRNA	Novel_lncRNA	chr15	54795533	54800026	+	2	4195	138	5.55183
LNC_000923	XLOC_054329	lincRNA	Novel_lncRNA	chr15	59651240	59684529	+	3	1325	126	0.400442
LNC_000922	XLOC_054322	lincRNA	Novel_lncRNA	chr15	57980170	58010166	+	2	29913	139	0.940825
LNC_000925	XLOC_054529	lincRNA	Novel_lncRNA	chr15	73316227	73324609	+	2	1695	112	1.12007
LNC_000924	XLOC_054502	lincRNA	Novel_lncRNA	chr15	73104776	73118587	+	2	2183	117	1.08801
LNC_000927	XLOC_054854	lincRNA	Novel_lncRNA	chr15	87093841	87106527	+	3	7849	151	0.0417401
LNC_000926	XLOC_054854	lincRNA	Novel_lncRNA	chr15	87090623	87106527	+	2	15503	166	2.67139
LNC_001474	XLOC_086683	lincRNA	Novel_lncRNA	chr4	102188466	102195880	-	3	2499	146	0.187975
LNC_001475	XLOC_086880	lincRNA	Novel_lncRNA	chr4	108986017	108991100	-	2	4243	103	0.826266
LNC_001476	XLOC_086887	lincRNA	Novel_lncRNA	chr4	109332733	109347162	-	3	662	89	1.61715
LNC_001477	XLOC_086935	lincRNA	Novel_lncRNA	chr4	110301597	110303239	-	2	604	117	1.22056
LNC_001470	XLOC_086339	lincRNA	Novel_lncRNA	chr4	89255372	89257861	-	2	2375	102	2.72057
LNC_001471	XLOC_086432	lincRNA	Novel_lncRNA	chr4	93696573	93700317	-	2	3641	174	5.14408
LNC_001472	XLOC_086521	lincRNA	Novel_lncRNA	chr4	95969204	95973176	-	2	2175	90	10.427
LNC_001473	XLOC_086683	lincRNA	Novel_lncRNA	chr4	102188466	102195492	-	2	2009	146	0.50289
LNC_001478	XLOC_086957	lincRNA	Novel_lncRNA	chr4	110774151	110798076	-	2	14832	132	0.697015
LNC_001479	XLOC_087049	lincRNA	Novel_lncRNA	chr4	114729409	114741272	-	2	11572	156	1.08848
LNC_000657	XLOC_039045	lincRNA	Novel_lncRNA	chr13	29400100	29435225	+	2	30566	251	1.43363
LNC_000656	XLOC_038999	antisense_lncRNA	Novel_lncRNA	chr13	28918216	28931882	+	2	11610	236	0.414697
LNC_000655	XLOC_038999	antisense_lncRNA	Novel_lncRNA	chr13	28918023	28931882	+	3	11234	194	0.0821246
LNC_000654	XLOC_038999	antisense_lncRNA	Novel_lncRNA	chr13	28917997	28931882	+	4	10774	194	0.0427252
LNC_000653	XLOC_038999	antisense_lncRNA	Novel_lncRNA	chr13	28917830	28931882	+	3	11429	195	0.269991
LNC_000652	XLOC_038999	antisense_lncRNA	Novel_lncRNA	chr13	28917830	28923073	+	2	4677	195	0.573158
LNC_000651	XLOC_038923	lincRNA	Novel_lncRNA	chr13	26223989	26226086	+	2	1756	119	0.522717
LNC_000650	XLOC_038923	antisense_lncRNA	Novel_lncRNA	chr13	26214389	26226086	+	2	816	112	0.500706
LNC_001786	XLOC_106266	lincRNA	Novel_lncRNA	chr8	1447695	1449551	+	2	1770	137	0.279205
LNC_001787	XLOC_106342	lincRNA	Novel_lncRNA	chr8	6016193	6020119	+	2	3196	194	0.532748
LNC_001784	XLOC_106053	lincRNA	Novel_lncRNA	chr7	129039155	129045765	-	2	3526	154	0.328961
LNC_001785	XLOC_106093	lincRNA	Novel_lncRNA	chr7	131256247	131260481	-	2	4081	244	0.362206
LNC_001782	XLOC_105669	antisense_lncRNA	Novel_lncRNA	chr7	105697449	105713874	-	2	953	97	0.29307
LNC_001783	XLOC_105918	lincRNA	Novel_lncRNA	chr7	121279046	121284202	-	2	5099	122	4.96893
LNC_000659	XLOC_039048	lincRNA	Novel_lncRNA	chr13	30153835	30328276	+	3	6037	146	0.710246
LNC_000658	XLOC_039045	lincRNA	Novel_lncRNA	chr13	29400100	29435225	+	3	26031	251	0.101691
LNC_001864	XLOC_110852	lincRNA	Novel_lncRNA	chr8	96016965	96240195	-	4	544	70	0.235785
LNC_001863	XLOC_110724	lincRNA	Novel_lncRNA	chr8	91351380	91352892	-	2	1411	109	0.180125
LNC_001862	XLOC_110702	lincRNA	Novel_lncRNA	chr8	89993338	90008762	-	2	2315	180	0.473904
LNC_001861	XLOC_110666	lincRNA	Novel_lncRNA	chr8	86350357	86354826	-	2	3380	187	5.61172
LNC_001860	XLOC_110582	lincRNA	Novel_lncRNA	chr8	79950897	79953573	-	2	2545	89	0.532362
LNC_001092	XLOC_065519	lincRNA	Novel_lncRNA	chr18	11294176	11297258	+	2	2731	120	1.74957
LNC_001093	XLOC_065523	lincRNA	Novel_lncRNA	chr18	11115554	11116627	+	2	762	110	0.529875
LNC_001090	XLOC_065350	lincRNA	Novel_lncRNA	chr18	2851729	2859247	+	3	1563	154	0.35763
LNC_001091	XLOC_065410	lincRNA	Novel_lncRNA	chr18	6323969	6326319	+	2	1038	150	0.350186
LNC_001096	XLOC_065793	lincRNA	Novel_lncRNA	chr18	18914927	18920688	+	2	3922	142	4.20454
LNC_001097	XLOC_065996	lincRNA	Novel_lncRNA	chr18	32380650	32393550	+	2	8758	130	1.96594
LNC_001094	XLOC_065680	lincRNA	Novel_lncRNA	chr18	15374441	15390424	+	2	14701	186	10.9442
LNC_001095	XLOC_065698	lincRNA	Novel_lncRNA	chr18	15539034	15541940	+	2	1227	144	1.09517
LNC_001098	XLOC_066073	lincRNA	Novel_lncRNA	chr18	37327840	37333725	+	2	1341	80	4.46034
LNC_001099	XLOC_066091	lincRNA	Novel_lncRNA	chr18	37647938	37879131	+	3	2227	188	0.910881
LNC_000785	XLOC_046286	lincRNA	Novel_lncRNA	chr13	170402115	170404065	-	2	1168	117	3.2036
LNC_000784	XLOC_046282	lincRNA	Novel_lncRNA	chr13	170394254	170395696	-	2	1188	139	4.95515
LNC_000787	XLOC_046515	antisense_lncRNA	Novel_lncRNA	chr13	192178989	192355072	-	2	4682	187	4.22952
LNC_000786	XLOC_046431	lincRNA	Novel_lncRNA	chr13	188174550	188194021	-	3	16845	151	4.0739
LNC_000781	XLOC_046246	lincRNA	Novel_lncRNA	chr13	168803843	168817657	-	2	9545	114	1.72473
LNC_000780	XLOC_046229	lincRNA	Novel_lncRNA	chr13	168007786	168041697	-	2	737	156	14.7076
LNC_000783	XLOC_046246	lincRNA	Novel_lncRNA	chr13	168803843	168821306	-	2	11952	114	1.12973
LNC_000782	XLOC_046246	lincRNA	Novel_lncRNA	chr13	168803843	168821306	-	2	11949	114	1.18438
LNC_001654	XLOC_097610	lincRNA	Novel_lncRNA	chr6	36248354	36251507	-	3	2232	204	0.645519
LNC_001655	XLOC_097610	lincRNA	Novel_lncRNA	chr6	36248354	36251507	-	2	2933	235	0.413457
LNC_001656	XLOC_097648	lincRNA	Novel_lncRNA	chr6	38240472	38243254	-	2	2663	177	1.36064
LNC_001657	XLOC_097675	lincRNA	Novel_lncRNA	chr6	39113629	39269475	-	5	371	79	3.89005
LNC_000789	XLOC_046717	lincRNA	Novel_lncRNA	chr13	207955223	207966405	-	4	8115	138	1.45364
LNC_000788	XLOC_046575	lincRNA	Novel_lncRNA	chr13	199064139	199074408	-	2	5720	98	0.955352
LNC_001652	XLOC_097477	lincRNA	Novel_lncRNA	chr6	24566000	24577304	-	4	661	73	0.491546
LNC_001653	XLOC_097477	lincRNA	Novel_lncRNA	chr6	24566000	24682079	-	4	439	65	3.64863
LNC_001405	XLOC_083525	lincRNA	Novel_lncRNA	chr4	94907207	94959599	+	2	3186	132	1.17137
LNC_001404	XLOC_083525	lincRNA	Novel_lncRNA	chr4	94907135	94914261	+	2	4547	151	0.912586
LNC_001407	XLOC_083547	lincRNA	Novel_lncRNA	chr4	96213385	96363530	+	2	68742	1280	1.22786
LNC_001406	XLOC_083528	lincRNA	Novel_lncRNA	chr4	94919810	94925441	+	2	3674	158	0.676106
LNC_001401	XLOC_083305	lincRNA	Novel_lncRNA	chr4	82854167	82855848	+	2	1204	93	0.808782
LNC_001400	XLOC_083268	lincRNA	Novel_lncRNA	chr4	80549185	80554107	+	2	4069	105	8.59038
LNC_001403	XLOC_083419	lincRNA	Novel_lncRNA	chr4	88174149	88223318	+	2	1407	68	2.93833
LNC_000439	XLOC_027350	lincRNA	Novel_lncRNA	chr10	3320161	3366210	+	3	2406	126	1.08588
LNC_000438	XLOC_027350	antisense_lncRNA	Novel_lncRNA	chr10	3295230	3350494	+	3	29064	264	1.28049
LNC_000437	XLOC_027338	lincRNA	Novel_lncRNA	chr10	2811133	2872230	+	3	1434	146	0.423761
LNC_000436	XLOC_027338	antisense_lncRNA	Novel_lncRNA	chr10	2794138	2945055	+	6	3008	121	0.498966
LNC_000435	XLOC_027117	lincRNA	Novel_lncRNA	chr1	307528689	307532867	-	3	2253	191	0.168855
LNC_000434	XLOC_027117	lincRNA	Novel_lncRNA	chr1	307528689	307532722	-	4	2697	162	0.587198
LNC_000433	XLOC_027117	lincRNA	Novel_lncRNA	chr1	307528689	307532695	-	4	2729	162	0.313166
LNC_000432	XLOC_027078	lincRNA	Novel_lncRNA	chr1	304565249	304575147	-	3	1789	126	0.696438
LNC_000431	XLOC_027074	lincRNA	Novel_lncRNA	chr1	304064417	304081742	-	2	17017	191	10.0688
LNC_000430	XLOC_026987	antisense_lncRNA	Novel_lncRNA	chr1	299875981	299879087	-	2	1485	127	6.58608
LNC_001269	XLOC_075475	lincRNA	Novel_lncRNA	chr3	4734907	4742461	+	3	7048	346	0.535678
LNC_001268	XLOC_075475	lincRNA	Novel_lncRNA	chr3	4734907	4742461	+	3	6422	346	0.343562
LNC_001265	XLOC_075367	lincRNA	Novel_lncRNA	chr3	1951524	1959115	+	2	7499	224	1.65363
LNC_001264	XLOC_075298	lincRNA	Novel_lncRNA	chr2	162334750	162335465	-	2	385	127	83.0606
LNC_001267	XLOC_075463	lincRNA	Novel_lncRNA	chr3	4471432	4474612	+	2	280	93	5.79921
LNC_001266	XLOC_075404	lincRNA	Novel_lncRNA	chr3	2953468	2969388	+	2	14570	191	0.958394
LNC_001261	XLOC_075175	antisense_lncRNA	Novel_lncRNA	chr2	157155030	157173103	-	2	1860	157	0.846536
LNC_001260	XLOC_075044	antisense_lncRNA	Novel_lncRNA	chr2	148075906	148078111	-	2	1734	160	0.213184
LNC_001263	XLOC_075198	lincRNA	Novel_lncRNA	chr2	157652864	157658259	-	2	2402	207	0.62919
LNC_001262	XLOC_075195	lincRNA	Novel_lncRNA	chr2	157585205	157590233	-	2	3278	240	0.842277
LNC_000323	XLOC_019156	lincRNA	Novel_lncRNA	chr1	165596995	165601544	+	2	877	157	3.26943
LNC_000322	XLOC_019140	lincRNA	Novel_lncRNA	chr1	165291101	165359062	+	2	45666	234	5.03128
LNC_000321	XLOC_019115	lincRNA	Novel_lncRNA	chr1	163129557	163145990	+	3	10826	193	2.35602
LNC_000320	XLOC_018910	lincRNA	Novel_lncRNA	chr1	151838656	151859656	+	2	19404	183	1.81295
LNC_000327	XLOC_019600	antisense_lncRNA	Novel_lncRNA	chr1	201008941	201013215	+	2	1460	179	0.313516
LNC_000326	XLOC_019598	lincRNA	Novel_lncRNA	chr1	200997354	201008809	+	3	3711	110	0.905446
LNC_000325	XLOC_019587	lincRNA	Novel_lncRNA	chr1	200249368	200260022	+	2	10274	176	1.38198
LNC_000324	XLOC_019264	lincRNA	Novel_lncRNA	chr1	175935816	175964873	+	2	16928	172	6.70049
LNC_000329	XLOC_020016	antisense_lncRNA	Novel_lncRNA	chr1	241363388	241397459	+	3	7728	125	0.95124
LNC_000328	XLOC_019773	lincRNA	Novel_lncRNA	chr1	211058813	211126489	+	2	3003	69	0.715207
LNC_000228	XLOC_013625	lincRNA	Novel_lncRNA	JH118443.1	57751	59995	-	2	2077	120	0.201614
LNC_000229	XLOC_013625	lincRNA	Novel_lncRNA	JH118443.1	57751	60000	-	2	2074	120	0.291299
LNC_000226	XLOC_013310	lincRNA	Novel_lncRNA	GL896524.1	3384	15950	+	3	2255	116	0.294045
LNC_000227	XLOC_013613	lincRNA	Novel_lncRNA	JH118443.1	2465	5880	-	2	3361	102	0.214541
LNC_000224	XLOC_013214	lincRNA	Novel_lncRNA	GL896503.1	779	5035	+	2	1902	87	0.164574
LNC_000225	XLOC_013232	lincRNA	Novel_lncRNA	GL896503.1	12848	21246	-	3	1430	104	7.3896
LNC_000222	XLOC_013201	lincRNA	Novel_lncRNA	GL896497.2	5756	6364	-	2	556	65	1.57801
LNC_000223	XLOC_013214	lincRNA	Novel_lncRNA	GL896503.1	779	5035	+	2	1887	87	1.78106
LNC_000220	XLOC_012884	lincRNA	Novel_lncRNA	GL896427.1	630	5536	-	5	1262	122	1.65025
LNC_000221	XLOC_012884	lincRNA	Novel_lncRNA	GL896427.1	4324	5536	-	2	1131	150	2.81355
LNC_001311	XLOC_078560	lincRNA	Novel_lncRNA	chr3	135848026	135859219	+	2	994	138	0.59488
LNC_001310	XLOC_078560	lincRNA	Novel_lncRNA	chr3	135848026	135859219	+	3	1749	179	0.517427
LNC_001313	XLOC_078871	lincRNA	Novel_lncRNA	chr3	7924650	7925951	-	2	1051	129	5.31709
LNC_001312	XLOC_078584	lincRNA	Novel_lncRNA	chr3	136012018	136025726	+	4	1913	168	0.0914007
LNC_001315	XLOC_078945	antisense_lncRNA	Novel_lncRNA	chr3	11350064	11361151	-	2	3372	230	0.265225
LNC_001314	XLOC_078907	lincRNA	Novel_lncRNA	chr3	9477875	9479276	-	2	445	107	8.32097
LNC_001317	XLOC_078945	antisense_lncRNA	Novel_lncRNA	chr3	11353162	11361265	-	2	1255	105	1.51604
LNC_001316	XLOC_078945	antisense_lncRNA	Novel_lncRNA	chr3	11350064	11361192	-	3	3549	230	0.0986843
LNC_001319	XLOC_079046	lincRNA	Novel_lncRNA	chr3	16767341	16770135	-	2	2731	99	2.71343
LNC_001318	XLOC_078975	lincRNA	Novel_lncRNA	chr3	13822241	13825252	-	2	2672	125	1.23277
LNC_001869	XLOC_111090	lincRNA	Novel_lncRNA	chr8	108539850	108544840	-	2	4915	170	1.72815
LNC_001868	XLOC_111008	lincRNA	Novel_lncRNA	chr8	107973159	107994730	-	2	4042	120	1.14236
LNC_001889	XLOC_112152	lincRNA	Novel_lncRNA	chr8	142780803	142784382	-	2	2899	113	0.472326
LNC_001888	XLOC_112081	lincRNA	Novel_lncRNA	chr8	141716075	141717036	-	2	667	51	0.619635
LNC_001881	XLOC_111781	lincRNA	Novel_lncRNA	chr8	135858610	135882325	-	2	22453	186	1.78122
LNC_001880	XLOC_111771	lincRNA	Novel_lncRNA	chr8	135828148	135830245	-	2	1884	73	1.30459
LNC_001883	XLOC_112010	lincRNA	Novel_lncRNA	chr8	138262158	138271243	-	2	7345	97	3.84204
LNC_001882	XLOC_111814	lincRNA	Novel_lncRNA	chr8	136152986	136157199	-	2	3910	87	0.972374
LNC_001885	XLOC_112050	antisense_lncRNA	Novel_lncRNA	chr8	140587941	140628124	-	2	3084	137	2.20391
LNC_001884	XLOC_112044	antisense_lncRNA	Novel_lncRNA	chr8	140593677	140653014	-	2	1889	158	1.27088
LNC_001887	XLOC_112065	lincRNA	Novel_lncRNA	chr8	141219826	141245790	-	2	4426	92	0.0939682
LNC_001886	XLOC_112065	lincRNA	Novel_lncRNA	chr8	141219826	141236277	-	2	4618	106	1.76565
LNC_000132	XLOC_008112	lincRNA	Novel_lncRNA	GL894755.1	7133	8248	-	2	1064	164	0.467207
LNC_000133	XLOC_008145	lincRNA	Novel_lncRNA	GL894782.1	12	751	+	2	603	53	5.13796
LNC_000130	XLOC_007940	lincRNA	Novel_lncRNA	GL894700.2	45004	51957	-	2	3068	227	2.78713
LNC_000131	XLOC_008112	lincRNA	Novel_lncRNA	GL894755.1	7133	8248	-	2	1064	164	3.20279
LNC_000136	XLOC_008232	lincRNA	Novel_lncRNA	GL894800.1	1453	17486	-	2	3240	224	1.56361
LNC_000137	XLOC_008232	lincRNA	Novel_lncRNA	GL894800.1	1453	19347	-	3	2673	210	0.894434
LNC_000134	XLOC_008187	lincRNA	Novel_lncRNA	GL894787.2	1270	19208	-	2	1630	115	0.333682
LNC_000135	XLOC_008208	lincRNA	Novel_lncRNA	GL894799.1	10036	25124	+	2	14986	132	2.80727
LNC_000138	XLOC_008232	lincRNA	Novel_lncRNA	GL894800.1	1453	52743	-	2	2053	210	0.772804
LNC_000139	XLOC_008313	lincRNA	Novel_lncRNA	GL894819.2	17686	18539	+	2	798	57	2.17791
LNC_000918	XLOC_054153	lincRNA	Novel_lncRNA	chr15	50402863	50418905	+	2	15781	158	1.31787
LNC_000919	XLOC_054235	lincRNA	Novel_lncRNA	chr15	52894334	52902194	+	2	808	100	0.661484
LNC_000914	XLOC_053732	lincRNA	Novel_lncRNA	chr15	36272065	36273417	+	2	1226	89	3.96147
LNC_000915	XLOC_053801	lincRNA	Novel_lncRNA	chr15	38711943	39124758	+	7	1639	135	0.186843
LNC_000916	XLOC_053838	lincRNA	Novel_lncRNA	chr15	38852767	38854040	+	2	1124	93	0.135501
LNC_000917	XLOC_053966	lincRNA	Novel_lncRNA	chr15	48396080	48928937	+	3	1487	91	0.428743
LNC_000910	XLOC_053192	lincRNA	Novel_lncRNA	chr15	10574112	10587975	+	2	13804	110	1.11407
LNC_000911	XLOC_053510	lincRNA	Novel_lncRNA	chr15	21212586	21213112	+	2	471	68	2.15103
LNC_000912	XLOC_053581	lincRNA	Novel_lncRNA	chr15	22139787	22144586	+	2	2582	140	0.971809
LNC_000913	XLOC_053599	lincRNA	Novel_lncRNA	chr15	22674197	22682027	+	2	7777	170	1.85215
LNC_001469	XLOC_086252	lincRNA	Novel_lncRNA	chr4	82819350	82842362	-	2	6552	182	12.0792
LNC_001468	XLOC_086252	lincRNA	Novel_lncRNA	chr4	82819350	82828706	-	2	6089	182	19.4678
LNC_001463	XLOC_085819	lincRNA	Novel_lncRNA	chr4	62682686	62684780	-	2	1448	84	1.01811
LNC_001462	XLOC_085571	lincRNA	Novel_lncRNA	chr4	43182442	43183015	-	2	524	77	7.74171
LNC_001461	XLOC_085522	lincRNA	Novel_lncRNA	chr4	40387189	40388083	-	2	246	26	29.5345
LNC_001460	XLOC_085444	lincRNA	Novel_lncRNA	chr4	37180081	37185573	-	2	2402	168	0.69026
LNC_001467	XLOC_086203	lincRNA	Novel_lncRNA	chr4	80597703	80606905	-	2	8473	109	4.6914
LNC_001466	XLOC_086190	lincRNA	Novel_lncRNA	chr4	79331274	79333905	-	2	2371	135	9.31072
LNC_001465	XLOC_086166	lincRNA	Novel_lncRNA	chr4	79249027	79253650	-	2	4460	232	0.734171
LNC_001464	XLOC_085980	lincRNA	Novel_lncRNA	chr4	70659034	70666726	-	2	7571	116	5.21324
LNC_001799	XLOC_106837	lincRNA	Novel_lncRNA	chr8	31493554	31502458	+	2	3150	123	0.825942
LNC_001798	XLOC_106755	lincRNA	Novel_lncRNA	chr8	24564249	24594117	+	2	25432	131	3.25803
LNC_001795	XLOC_106636	lincRNA	Novel_lncRNA	chr8	20101025	20108050	+	3	3955	120	4.00958
LNC_001794	XLOC_106634	antisense_lncRNA	Novel_lncRNA	chr8	19816134	19816549	+	2	295	98	3.60232
LNC_001797	XLOC_106684	lincRNA	Novel_lncRNA	chr8	20996524	21003180	+	2	6356	115	2.21243
LNC_001796	XLOC_106636	lincRNA	Novel_lncRNA	chr8	20104155	20108050	+	2	3133	120	1.18062
LNC_001791	XLOC_106498	lincRNA	Novel_lncRNA	chr8	15018824	15028405	+	2	9176	111	5.1754
LNC_001790	XLOC_106381	lincRNA	Novel_lncRNA	chr8	8791986	8901935	+	5	4773	244	0.800996
LNC_001793	XLOC_106526	lincRNA	Novel_lncRNA	chr8	15112760	15113922	+	2	851	66	3.40166
LNC_001792	XLOC_106501	lincRNA	Novel_lncRNA	chr8	15040931	15048385	+	2	7402	110	4.50202
LNC_001081	XLOC_065206	lincRNA	Novel_lncRNA	chr17	61587700	61592427	-	2	4234	197	0.99735
LNC_001080	XLOC_065206	lincRNA	Novel_lncRNA	chr17	61587700	61592427	-	3	3635	197	0.425947
LNC_001083	XLOC_065251	lincRNA	Novel_lncRNA	chr17	67385610	67394077	-	3	5725	185	0.212995
LNC_001082	XLOC_065237	lincRNA	Novel_lncRNA	chr17	66165037	66178387	-	5	1460	168	0.547713
LNC_001085	XLOC_065270	lincRNA	Novel_lncRNA	chr17	69079426	69082104	-	2	2436	136	4.6707
LNC_001084	XLOC_065251	lincRNA	Novel_lncRNA	chr17	67385610	67394077	-	2	8040	201	0.81744
LNC_001087	XLOC_065350	lincRNA	Novel_lncRNA	chr18	2851693	2854664	+	3	632	155	0.50852
LNC_001086	XLOC_065323	antisense_lncRNA	Novel_lncRNA	chr18	313866	368504	+	2	1390	179	0.192823
LNC_001089	XLOC_065350	lincRNA	Novel_lncRNA	chr18	2851719	2854664	+	2	1651	196	0.0876063
LNC_001088	XLOC_065350	lincRNA	Novel_lncRNA	chr18	2851713	2854664	+	2	1389	157	0.547348
LNC_001643	XLOC_096896	lincRNA	Novel_lncRNA	chr6	728907	732678	-	2	3227	215	5.69162
LNC_001642	XLOC_096888	lincRNA	Novel_lncRNA	chr6	374628	378261	-	2	2221	112	0.847237
LNC_001641	XLOC_096888	lincRNA	Novel_lncRNA	chr6	372815	378654	-	2	1605	149	1.62217
LNC_001640	XLOC_096830	lincRNA	Novel_lncRNA	chr6	155893833	155900178	+	2	3637	130	0.559443
LNC_001647	XLOC_097215	lincRNA	Novel_lncRNA	chr6	11795264	11798778	-	2	3162	103	1.12735
LNC_001646	XLOC_097160	lincRNA	Novel_lncRNA	chr6	9427358	9429688	-	2	2178	153	6.38237
LNC_001645	XLOC_096941	lincRNA	Novel_lncRNA	chr6	1560645	1573626	-	2	10288	317	2.05053
LNC_001644	XLOC_096917	lincRNA	Novel_lncRNA	chr6	1078224	1085570	-	2	7204	190	1.41236
LNC_001649	XLOC_097224	antisense_lncRNA	Novel_lncRNA	chr6	11938512	11949239	-	4	9970	121	1.20965
LNC_001648	XLOC_097224	antisense_lncRNA	Novel_lncRNA	chr6	11937513	11943545	-	2	613	93	2.30245
LNC_002046	XLOC_123521	lincRNA	Novel_lncRNA	chrX	142197378	142201176	-	2	2471	154	0.987619
LNC_000688	XLOC_041026	lincRNA	Novel_lncRNA	chr13	130562134	130570275	+	2	5100	152	0.53486
LNC_000689	XLOC_041026	lincRNA	Novel_lncRNA	chr13	130565446	130574014	+	2	923	147	1.524
LNC_000684	XLOC_040899	lincRNA	Novel_lncRNA	chr13	124806479	124814975	+	2	7685	184	4.18182
LNC_000685	XLOC_041012	lincRNA	Novel_lncRNA	chr13	129984883	129991499	+	2	6146	119	0.627909
LNC_000686	XLOC_041012	lincRNA	Novel_lncRNA	chr13	129984883	129991499	+	2	6150	119	0.354766
LNC_000687	XLOC_041026	lincRNA	Novel_lncRNA	chr13	130540248	130570275	+	3	5189	152	0.837271
LNC_000680	XLOC_040586	lincRNA	Novel_lncRNA	chr13	115608002	115620404	+	2	11108	122	0.687849
LNC_000681	XLOC_040810	lincRNA	Novel_lncRNA	chr13	122157072	122180129	+	2	20135	136	1.27233
LNC_000682	XLOC_040812	lincRNA	Novel_lncRNA	chr13	122194885	122200076	+	2	4266	87	1.04139
LNC_000683	XLOC_040893	lincRNA	Novel_lncRNA	chr13	124682136	124725767	+	2	8965	148	4.32226
LNC_001250	XLOC_074710	lincRNA	Novel_lncRNA	chr2	133243170	133255641	-	5	2657	98	0.630317
LNC_001251	XLOC_074761	lincRNA	Novel_lncRNA	chr2	135877071	135880719	-	2	1140	110	0.289358
LNC_001252	XLOC_074761	lincRNA	Novel_lncRNA	chr2	135877071	135901773	-	5	1704	173	0.601367
LNC_001253	XLOC_074796	lincRNA	Novel_lncRNA	chr2	136089345	136146859	-	2	13487	162	0.87078
LNC_001254	XLOC_074841	lincRNA	Novel_lncRNA	chr2	138981722	138990707	-	2	7932	146	0.746732
LNC_001255	XLOC_074916	antisense_lncRNA	Novel_lncRNA	chr2	140040907	140064243	-	4	1733	175	0.366201
LNC_001256	XLOC_074916	antisense_lncRNA	Novel_lncRNA	chr2	140040907	140064247	-	4	1749	148	0.0645968
LNC_001257	XLOC_074969	antisense_lncRNA	Novel_lncRNA	chr2	143898616	143902666	-	2	3599	232	22.2428
LNC_001258	XLOC_074971	lincRNA	Novel_lncRNA	chr2	144295475	144302841	-	2	504	125	8.20204
LNC_001259	XLOC_074984	antisense_lncRNA	Novel_lncRNA	chr2	145672022	145683959	-	2	11008	97	7.42236
LNC_000356	XLOC_021913	lincRNA	Novel_lncRNA	chr1	21960069	21999903	-	3	6685	126	1.70671
LNC_000357	XLOC_021916	lincRNA	Novel_lncRNA	chr1	21966591	21969074	-	2	2240	148	0.544731
LNC_000354	XLOC_021804	lincRNA	Novel_lncRNA	chr1	18987020	18991909	-	2	4557	126	0.586238
LNC_000355	XLOC_021878	lincRNA	Novel_lncRNA	chr1	20138190	20145591	-	2	7244	145	0.878492
LNC_000352	XLOC_021531	lincRNA	Novel_lncRNA	chr1	2954169	2955399	-	2	566	106	0.395443
LNC_000353	XLOC_021533	antisense_lncRNA	Novel_lncRNA	chr1	3123451	3124372	-	2	406	68	0.289253
LNC_000350	XLOC_021507	lincRNA	Novel_lncRNA	chr1	1617264	1624792	-	2	3459	293	0.743162
LNC_000351	XLOC_021513	lincRNA	Novel_lncRNA	chr1	2134397	2150477	-	2	15764	398	1.14388
LNC_000358	XLOC_021941	lincRNA	Novel_lncRNA	chr1	23227359	23229553	-	2	372	64	15.7962
LNC_000359	XLOC_021946	lincRNA	Novel_lncRNA	chr1	23301897	23328859	-	2	1438	113	10.7219
LNC_000239	XLOC_014418	lincRNA	Novel_lncRNA	JH118585.1	131808	133604	-	2	1366	105	3.6481
LNC_000238	XLOC_014418	lincRNA	Novel_lncRNA	JH118585.1	131808	133604	-	2	1436	105	2.26673
LNC_000235	XLOC_014150	lincRNA	Novel_lncRNA	JH118521.1	64311	65604	+	2	1223	78	0.235562
LNC_000234	XLOC_013850	lincRNA	Novel_lncRNA	JH118472.1	70124	75521	+	2	5310	122	0.249862
LNC_000237	XLOC_014417	lincRNA	Novel_lncRNA	JH118585.1	102175	113940	-	2	2477	96	0.554193
LNC_000236	XLOC_014329	lincRNA	Novel_lncRNA	JH118558.1	36421	38125	+	2	790	180	332.798
LNC_000231	XLOC_013838	lincRNA	Novel_lncRNA	JH118472.1	28054	30266	+	2	1976	101	1.47969
LNC_000230	XLOC_013693	lincRNA	Novel_lncRNA	JH118455.1	109361	116162	-	2	5773	193	4.33202
LNC_000233	XLOC_013850	lincRNA	Novel_lncRNA	JH118472.1	67660	75521	+	2	7771	122	0.27637
LNC_000232	XLOC_013847	lincRNA	Novel_lncRNA	JH118472.1	58206	62410	+	2	1992	92	0.864271
LNC_001324	XLOC_079284	lincRNA	Novel_lncRNA	chr3	27976656	27980667	-	2	1544	132	3.3047
LNC_001325	XLOC_079442	antisense_lncRNA	Novel_lncRNA	chr3	32122227	32134621	-	2	8149	134	2.84702
LNC_001326	XLOC_079451	lincRNA	Novel_lncRNA	chr3	32429042	32433286	-	3	1724	125	0.400457
LNC_001327	XLOC_079451	lincRNA	Novel_lncRNA	chr3	32429042	32439446	-	3	1117	118	0.684596
LNC_001320	XLOC_079072	lincRNA	Novel_lncRNA	chr3	17356788	17358919	-	2	384	94	1.47338
LNC_001321	XLOC_079077	lincRNA	Novel_lncRNA	chr3	17396635	17398185	-	2	1461	160	1.56865
LNC_001322	XLOC_079149	lincRNA	Novel_lncRNA	chr3	19539899	19570988	-	2	6966	213	1.2241
LNC_001323	XLOC_079223	lincRNA	Novel_lncRNA	chr3	24108917	24113679	-	2	3742	122	1.2149
LNC_001328	XLOC_079544	lincRNA	Novel_lncRNA	chr3	40259916	40268629	-	2	599	63	10.3439
LNC_001329	XLOC_079567	lincRNA	Novel_lncRNA	chr3	40675901	40680046	-	3	1608	129	1.44956
LNC_000121	XLOC_007301	lincRNA	Novel_lncRNA	GL894503.2	86242	133474	+	2	9774	98	3.77918
LNC_000120	XLOC_007301	lincRNA	Novel_lncRNA	GL894503.2	79882	133474	+	2	9789	98	0.374486
LNC_000123	XLOC_007317	lincRNA	Novel_lncRNA	GL894503.2	133587	141833	+	2	5355	106	3.6949
LNC_000122	XLOC_007301	lincRNA	Novel_lncRNA	GL894503.2	94176	133474	+	2	11156	98	0.251314
LNC_000125	XLOC_007620	lincRNA	Novel_lncRNA	GL894597.1	121567	125235	+	2	401	115	4.7579
LNC_000124	XLOC_007618	lincRNA	Novel_lncRNA	GL894597.1	116571	117350	+	2	332	110	11.1625
LNC_000127	XLOC_007770	lincRNA	Novel_lncRNA	GL894642.2	1651	4369	-	3	2604	116	0.836527
LNC_000126	XLOC_007695	lincRNA	Novel_lncRNA	GL894621.1	30732	31100	-	2	211	70	281.71
LNC_000129	XLOC_007776	lincRNA	Novel_lncRNA	GL894643.1	13912	15752	+	2	1772	95	0.0613914
LNC_000128	XLOC_007770	lincRNA	Novel_lncRNA	GL894642.2	1651	4369	-	3	2604	116	0.93481
LNC_000903	XLOC_053104	lincRNA	Novel_lncRNA	chr15	8072818	8090187	+	4	2340	124	1.02816
LNC_000902	XLOC_053104	lincRNA	Novel_lncRNA	chr15	8072818	8083070	+	2	9202	163	2.49067
LNC_000901	XLOC_053104	lincRNA	Novel_lncRNA	chr15	8072812	8083070	+	2	9116	163	0.110594
LNC_000900	XLOC_052969	lincRNA	Novel_lncRNA	chr14	153806099	153808458	-	2	1663	196	0.622257
LNC_000907	XLOC_053115	lincRNA	Novel_lncRNA	chr15	8406537	8410885	+	2	4090	129	5.51622
LNC_000906	XLOC_053113	lincRNA	Novel_lncRNA	chr15	8398895	8405003	+	2	4623	82	7.67948
LNC_000905	XLOC_053109	lincRNA	Novel_lncRNA	chr15	8587270	8594699	+	2	7222	98	1.1428
LNC_000904	XLOC_053109	lincRNA	Novel_lncRNA	chr15	8584386	8632745	+	2	5717	174	1.06854
LNC_000909	XLOC_053165	antisense_lncRNA	Novel_lncRNA	chr15	8755432	8835182	+	2	4109	104	0.769888
LNC_000908	XLOC_053124	lincRNA	Novel_lncRNA	chr15	8433339	8456753	+	2	1308	88	6.99316
LNC_001418	XLOC_083785	antisense_lncRNA	Novel_lncRNA	chr4	103593809	103597803	+	2	1661	158	1.67824
LNC_001419	XLOC_083926	lincRNA	Novel_lncRNA	chr4	108374760	108486660	+	2	3593	91	0.11403
LNC_001416	XLOC_083719	lincRNA	Novel_lncRNA	chr4	101203394	101219146	+	2	3648	148	4.25705
LNC_001417	XLOC_083719	lincRNA	Novel_lncRNA	chr4	101203403	101221956	+	3	2987	145	4.26144
LNC_001414	XLOC_083689	lincRNA	Novel_lncRNA	chr4	100855898	100875684	+	4	3539	118	6.11145
LNC_001415	XLOC_083689	lincRNA	Novel_lncRNA	chr4	100855984	100863159	+	2	1832	165	1.7814
LNC_001412	XLOC_083675	lincRNA	Novel_lncRNA	chr4	99929937	99937015	+	3	4051	127	0.0739909
LNC_001413	XLOC_083675	lincRNA	Novel_lncRNA	chr4	99930028	99937015	+	4	4659	146	1.5851
LNC_001410	XLOC_083675	lincRNA	Novel_lncRNA	chr4	99929839	99937015	+	3	5224	127	2.75273
LNC_001411	XLOC_083675	lincRNA	Novel_lncRNA	chr4	99929874	99937015	+	4	4851	128	0.0512356
LNC_001522	XLOC_089251	lincRNA	Novel_lncRNA	chr5	63826898	63837098	+	3	4831	205	0.259573
LNC_001523	XLOC_089294	lincRNA	Novel_lncRNA	chr5	64426826	64437677	+	5	1630	122	0.240446
LNC_001520	XLOC_089251	lincRNA	Novel_lncRNA	chr5	63826794	63837098	+	2	7917	205	0.554949
LNC_001521	XLOC_089251	lincRNA	Novel_lncRNA	chr5	63826795	63837098	+	3	4692	205	0.66801
LNC_001526	XLOC_089414	lincRNA	Novel_lncRNA	chr5	68635381	68644360	+	2	2409	132	0.688552
LNC_001527	XLOC_089415	lincRNA	Novel_lncRNA	chr5	68690360	68697110	+	4	867	106	0.633815
LNC_001524	XLOC_089371	antisense_lncRNA	Novel_lncRNA	chr5	66473175	66480417	+	3	444	124	4.57128
LNC_001525	XLOC_089383	lincRNA	Novel_lncRNA	chr5	66838277	66858600	+	2	4564	149	1.00941
LNC_001528	XLOC_089415	lincRNA	Novel_lncRNA	chr5	68690478	68694022	+	2	2620	108	0.485745
LNC_001529	XLOC_089558	lincRNA	Novel_lncRNA	chr5	71416594	71424382	+	2	7308	198	2.99273
LNC_001636	XLOC_096641	lincRNA	Novel_lncRNA	chr6	148366560	148375795	+	2	1065	70	10.8989
LNC_001637	XLOC_096704	antisense_lncRNA	Novel_lncRNA	chr6	151748378	151749447	+	2	937	149	1.34442
LNC_001634	XLOC_096565	antisense_lncRNA	Novel_lncRNA	chr6	145597097	145603669	+	2	4871	133	0.362422
LNC_001635	XLOC_096602	antisense_lncRNA	Novel_lncRNA	chr6	147180675	147181275	+	2	442	72	3.14924
LNC_001632	XLOC_096541	lincRNA	Novel_lncRNA	chr6	143770655	143784411	+	2	9517	187	0.840137
LNC_001633	XLOC_096560	lincRNA	Novel_lncRNA	chr6	145484242	145487622	+	3	574	89	0.283615
LNC_001630	XLOC_096506	lincRNA	Novel_lncRNA	chr6	141111815	141124796	+	3	2419	124	0.476681
LNC_001631	XLOC_096506	lincRNA	Novel_lncRNA	chr6	141115165	141124796	+	2	2297	124	0.233106
LNC_001638	XLOC_096720	lincRNA	Novel_lncRNA	chr6	152559474	152562289	+	4	597	110	0.582991
LNC_001639	XLOC_096720	lincRNA	Novel_lncRNA	chr6	152560455	152562289	+	2	1133	154	0.273469
LNC_001849	XLOC_109949	antisense_lncRNA	Novel_lncRNA	chr8	39258882	39272714	-	2	6203	152	1.37671
LNC_001848	XLOC_109944	lincRNA	Novel_lncRNA	chr8	39215635	39240138	-	2	4830	117	0.723381
LNC_000693	XLOC_041306	lincRNA	Novel_lncRNA	chr13	143638192	143639683	+	2	869	190	1.51409
LNC_000692	XLOC_041274	lincRNA	Novel_lncRNA	chr13	142683115	142686939	+	2	320	49	2.69012
LNC_000691	XLOC_041131	lincRNA	Novel_lncRNA	chr13	134706167	134710584	+	2	1785	82	0.587466
LNC_000690	XLOC_041080	antisense_lncRNA	Novel_lncRNA	chr13	132384004	132386023	+	2	317	66	14.6124
LNC_000697	XLOC_041639	lincRNA	Novel_lncRNA	chr13	154572056	154586833	+	3	4061	93	10.735
LNC_000696	XLOC_041620	lincRNA	Novel_lncRNA	chr13	154445080	154520886	+	2	582	60	6.50949
LNC_000695	XLOC_041461	lincRNA	Novel_lncRNA	chr13	150061475	150070273	+	2	7718	127	3.24118
LNC_000694	XLOC_041320	lincRNA	Novel_lncRNA	chr13	144331402	144335467	+	2	1076	88	0.345201
LNC_001742	XLOC_103058	lincRNA	Novel_lncRNA	chr7	120278604	120282490	+	2	3632	131	2.58955
LNC_001743	XLOC_103065	lincRNA	Novel_lncRNA	chr7	120773879	120778792	+	2	2748	219	0.378646
LNC_000699	XLOC_041833	lincRNA	Novel_lncRNA	chr13	160580513	160592537	+	2	11699	171	0.80394
LNC_000698	XLOC_041733	lincRNA	Novel_lncRNA	chr13	154940416	155107636	+	2	4327	127	1.09934
LNC_001746	XLOC_103390	lincRNA	Novel_lncRNA	chr7	3271300	3276292	-	2	3479	197	0.946217
LNC_001747	XLOC_103438	lincRNA	Novel_lncRNA	chr7	8388761	8410839	-	2	21500	177	1.67416
LNC_001744	XLOC_103278	lincRNA	Novel_lncRNA	chr7	134681096	134705220	+	2	14442	175	1.02176
LNC_001745	XLOC_103351	lincRNA	Novel_lncRNA	chr7	2592687	2603896	-	3	7825	233	0.459003
LNC_001858	XLOC_110531	lincRNA	Novel_lncRNA	chr8	77320955	77327128	-	3	3901	156	0.53591
LNC_001841	XLOC_109396	lincRNA	Novel_lncRNA	chr8	12171701	12183530	-	2	11678	185	1.54839
LNC_001840	XLOC_109344	lincRNA	Novel_lncRNA	chr8	10616985	10635226	-	2	14956	133	0.787269
LNC_001247	XLOC_074646	lincRNA	Novel_lncRNA	chr2	127923690	127960874	-	2	1722	78	0.451965
LNC_001246	XLOC_074641	lincRNA	Novel_lncRNA	chr2	125570698	125592173	-	2	21426	249	4.75941
LNC_001245	XLOC_074617	lincRNA	Novel_lncRNA	chr2	124936947	124942764	-	2	2114	69	0.896549
LNC_001244	XLOC_074593	lincRNA	Novel_lncRNA	chr2	122516752	122522106	-	2	1202	76	7.92924
LNC_001243	XLOC_074510	lincRNA	Novel_lncRNA	chr2	121612745	121613391	-	2	507	60	3.93872
LNC_001242	XLOC_074460	antisense_lncRNA	Novel_lncRNA	chr2	119080536	119135285	-	2	43114	162	1.55505
LNC_001241	XLOC_074426	lincRNA	Novel_lncRNA	chr2	117999196	118041019	-	2	5067	115	1.1587
LNC_001240	XLOC_074396	lincRNA	Novel_lncRNA	chr2	117610766	117646581	-	2	2403	96	9.16843
LNC_001249	XLOC_074646	lincRNA	Novel_lncRNA	chr2	127948787	127960904	-	2	8872	131	0.800095
LNC_001248	XLOC_074646	lincRNA	Novel_lncRNA	chr2	127947671	127960851	-	2	1101	65	0.505931
LNC_000345	XLOC_021488	lincRNA	Novel_lncRNA	chr1	760567	764576	-	4	3088	294	0.181274
LNC_000344	XLOC_021488	lincRNA	Novel_lncRNA	chr1	760567	764576	-	5	2661	294	0.0692731
LNC_000347	XLOC_021490	lincRNA	Novel_lncRNA	chr1	801701	812567	-	2	10630	231	1.16448
LNC_000346	XLOC_021488	lincRNA	Novel_lncRNA	chr1	760567	764928	-	4	3381	294	0.252889
LNC_000341	XLOC_021472	lincRNA	Novel_lncRNA	chr1	324438	327192	-	3	945	125	0.294085
LNC_000340	XLOC_021341	lincRNA	Novel_lncRNA	chr1	310241015	310241642	+	2	221	73	256.831
LNC_000343	XLOC_021488	lincRNA	Novel_lncRNA	chr1	760567	763327	-	4	1626	125	0.306585
LNC_000342	XLOC_021477	lincRNA	Novel_lncRNA	chr1	366518	370439	-	2	3055	278	0.233094
LNC_000349	XLOC_021507	lincRNA	Novel_lncRNA	chr1	1617264	1618440	-	2	460	153	1.05361
LNC_000348	XLOC_021490	lincRNA	Novel_lncRNA	chr1	801701	812677	-	2	9889	231	0.360689
LNC_000200	XLOC_011858	lincRNA	Novel_lncRNA	GL896219.1	3959	8764	+	3	1545	145	1.85677
LNC_000201	XLOC_012178	lincRNA	Novel_lncRNA	GL896277.1	6283	7569	-	2	923	124	10.5909
LNC_001339	XLOC_079669	lincRNA	Novel_lncRNA	chr3	43699628	43705034	-	3	4075	136	0.259272
LNC_001338	XLOC_079669	lincRNA	Novel_lncRNA	chr3	43699628	43704980	-	2	5023	140	0.916299
LNC_000204	XLOC_012453	lincRNA	Novel_lncRNA	GL896340.1	6308	7457	+	2	1065	97	0.941857
LNC_000205	XLOC_012453	lincRNA	Novel_lncRNA	GL896340.1	7101	7457	+	2	269	61	0.647241
LNC_000206	XLOC_012453	lincRNA	Novel_lncRNA	GL896340.1	7164	7457	+	2	204	48	68.1553
LNC_000207	XLOC_012498	lincRNA	Novel_lncRNA	GL896345.1	2710	4309	-	2	1541	109	1.1252
LNC_001333	XLOC_079669	lincRNA	Novel_lncRNA	chr3	43686292	43704980	-	4	5848	178	0.0879532
LNC_001332	XLOC_079669	lincRNA	Novel_lncRNA	chr3	43686292	43704962	-	4	4164	158	0.888978
LNC_001331	XLOC_079669	lincRNA	Novel_lncRNA	chr3	43686292	43704947	-	4	4982	158	0.397401
LNC_001330	XLOC_079669	lincRNA	Novel_lncRNA	chr3	43686292	43704946	-	4	4346	158	0.109874
LNC_001337	XLOC_079669	lincRNA	Novel_lncRNA	chr3	43699628	43704972	-	2	3864	136	0.135733
LNC_001336	XLOC_079669	lincRNA	Novel_lncRNA	chr3	43686292	43705049	-	4	5930	158	0.0761947
LNC_001335	XLOC_079669	lincRNA	Novel_lncRNA	chr3	43686292	43705034	-	4	5124	158	0.225073
LNC_001334	XLOC_079669	lincRNA	Novel_lncRNA	chr3	43686292	43704980	-	3	6072	158	1.45692
LNC_001859	XLOC_110560	lincRNA	Novel_lncRNA	chr8	78416002	78421253	-	2	4849	103	1.17893
LNC_000114	XLOC_007041	lincRNA	Novel_lncRNA	GL894444.1	56478	58136	+	2	1563	86	0.382231
LNC_000115	XLOC_007041	lincRNA	Novel_lncRNA	GL894444.1	72295	86685	+	2	3841	89	0.333925
LNC_000116	XLOC_007051	lincRNA	Novel_lncRNA	GL894444.1	1126	43835	-	2	339	97	1.84764
LNC_000117	XLOC_007113	lincRNA	Novel_lncRNA	GL894445.1	118802	119892	-	2	977	146	1.57688
LNC_000110	XLOC_006994	lincRNA	Novel_lncRNA	GL894420.1	48203	52903	-	2	4646	142	6.45031
LNC_000111	XLOC_007013	lincRNA	Novel_lncRNA	GL894427.2	5837	12228	+	2	1750	91	1.74838
LNC_000112	XLOC_007041	lincRNA	Novel_lncRNA	GL894444.1	43227	58136	+	4	1343	130	0.587612
LNC_000113	XLOC_007041	lincRNA	Novel_lncRNA	GL894444.1	43349	86685	+	7	2409	90	0.194282
LNC_000118	XLOC_007113	lincRNA	Novel_lncRNA	GL894445.1	118802	119897	-	2	990	146	0.316957
LNC_000119	XLOC_007282	lincRNA	Novel_lncRNA	GL894491.2	73621	75257	-	2	1523	70	2.2296
LNC_000976	XLOC_058600	lincRNA	Novel_lncRNA	chr15	127612401	127615311	-	2	1924	101	2.12751
LNC_000977	XLOC_058617	lincRNA	Novel_lncRNA	chr15	127770124	127771261	-	2	1066	141	6.58541
LNC_000974	XLOC_058451	lincRNA	Novel_lncRNA	chr15	120677423	120681339	-	2	2762	117	4.88103
LNC_000975	XLOC_058584	lincRNA	Novel_lncRNA	chr15	127563335	127588081	-	2	1447	122	1.1987
LNC_000972	XLOC_058336	antisense_lncRNA	Novel_lncRNA	chr15	114789950	114817511	-	3	576	134	0.592369
LNC_000973	XLOC_058380	lincRNA	Novel_lncRNA	chr15	116469643	116470388	-	2	601	51	8.18819
LNC_000970	XLOC_058221	lincRNA	Novel_lncRNA	chr15	107643561	107658179	-	2	13413	138	4.74914
LNC_000971	XLOC_058260	antisense_lncRNA	Novel_lncRNA	chr15	111099799	111108452	-	2	6451	137	14.467
LNC_002048	XLOC_123632	lincRNA	Novel_lncRNA	chrX	143994387	144026574	-	8	7416	247	0.346194
LNC_002049	XLOC_123632	lincRNA	Novel_lncRNA	chrX	144003569	144014696	-	4	4440	226	1.34193
LNC_000978	XLOC_058691	antisense_lncRNA	Novel_lncRNA	chr15	133260865	133271275	-	2	431	87	0.751037
LNC_000979	XLOC_058815	lincRNA	Novel_lncRNA	chr15	140156815	140162036	-	2	4070	109	10.5185
LNC_001733	XLOC_102672	lincRNA	Novel_lncRNA	chr7	98255263	98256646	+	2	799	99	4.89053
LNC_000808	XLOC_047913	lincRNA	Novel_lncRNA	chr14	55027657	55034970	+	2	5181	152	6.90272
LNC_000809	XLOC_047926	lincRNA	Novel_lncRNA	chr14	55363314	55372666	+	2	9296	108	2.16331
LNC_001409	XLOC_083675	lincRNA	Novel_lncRNA	chr4	99929839	99937015	+	4	4882	127	0.506384
LNC_001408	XLOC_083574	lincRNA	Novel_lncRNA	chr4	97450760	97459150	+	2	2288	126	3.32938
LNC_000802	XLOC_047786	antisense_lncRNA	Novel_lncRNA	chr14	50284832	50289362	+	5	3167	223	0.667666
LNC_000803	XLOC_047786	antisense_lncRNA	Novel_lncRNA	chr14	50284834	50289362	+	3	2796	195	0.897967
LNC_000800	XLOC_047576	lincRNA	Novel_lncRNA	chr14	38451100	38465887	+	2	14652	160	18.7026
LNC_000801	XLOC_047576	lincRNA	Novel_lncRNA	chr14	38463238	38498799	+	2	1648	89	6.62813
LNC_000806	XLOC_047786	antisense_lncRNA	Novel_lncRNA	chr14	50284880	50289362	+	4	3743	304	0.0613036
LNC_000807	XLOC_047854	lincRNA	Novel_lncRNA	chr14	53307403	53311808	+	2	2055	153	0.47828
LNC_000804	XLOC_047786	antisense_lncRNA	Novel_lncRNA	chr14	50284851	50289362	+	4	3770	223	0.571621
LNC_000805	XLOC_047786	antisense_lncRNA	Novel_lncRNA	chr14	50284880	50289362	+	4	3680	283	0.112855
LNC_001732	XLOC_102547	lincRNA	Novel_lncRNA	chr7	89883957	89904534	+	4	1263	122	1.38238
LNC_001531	XLOC_089864	lincRNA	Novel_lncRNA	chr5	79000787	79003150	+	2	1681	94	14.9091
LNC_001530	XLOC_089775	lincRNA	Novel_lncRNA	chr5	76439494	76444559	+	3	1601	91	0.759733
LNC_001533	XLOC_089954	lincRNA	Novel_lncRNA	chr5	80193551	80220623	+	3	1124	87	0.674997
LNC_001532	XLOC_089954	antisense_lncRNA	Novel_lncRNA	chr5	80188306	80409991	+	12	5243	161	0.818684
LNC_001535	XLOC_089954	lincRNA	Novel_lncRNA	chr5	80352289	80389005	+	5	1043	75	0.407619
LNC_001534	XLOC_089954	lincRNA	Novel_lncRNA	chr5	80193551	80389005	+	8	1064	76	0.278118
LNC_001537	XLOC_090027	antisense_lncRNA	Novel_lncRNA	chr5	81339110	81373272	+	3	314	88	1.34264
LNC_001536	XLOC_089992	lincRNA	Novel_lncRNA	chr5	80718791	80725868	+	2	6735	146	2.01469
LNC_001539	XLOC_090271	lincRNA	Novel_lncRNA	chr5	92626497	92635933	+	2	8651	179	1.14893
LNC_001538	XLOC_090093	lincRNA	Novel_lncRNA	chr5	84292923	84297471	+	2	4425	137	0.995208
LNC_000590	XLOC_035722	lincRNA	Novel_lncRNA	chr12	41586202	41610253	+	2	20961	148	4.52327
LNC_000591	XLOC_035885	antisense_lncRNA	Novel_lncRNA	chr12	47182955	47186052	+	2	3034	109	0.955505
LNC_000592	XLOC_035899	lincRNA	Novel_lncRNA	chr12	47694430	47698918	+	2	3279	110	10.4488
[truncated: 57 more rows]
