# Supplementary material for: Analyses of long non-coding RNA and mRNA profiling in the spleen of diarrheic piglets caused by Clostridium perfringens type C
Source: PeerJ. 2018 Nov 30;6:e5997. doi: 10.7717/peerj.5997 (PMC6276591; doi:10.7717/peerj.5997)
Supplement: Supplemental Information 6 [file peerj-06-5997-s006.xlsx]

## Sheet:  S6-1 cis_GO (SS vs SC)
GO_accession	Description	Term_type	Over_represented_pValue	Corrected_pValue	CAD_item	CAD_list	Bg_item	Bg_list	Gene_names	Gene_description
GO:0002474	antigen processing and presentation of peptide antigen via MHC class I	biological_process	2.56e-07	0.0042786	7	391	24	19209	ENSSSCG00000001341,ENSSSCG00000001231,ENSSSCG00000025173,ENSSSCG00000025593,ENSSSCG00000027860,ENSSSCG00000001229,ENSSSCG00000014172	SLA-11|SLA-1|TAP2|-|-|TMP-CH242-74M17.2|-|
GO:0048002	antigen processing and presentation of peptide antigen	biological_process	1.76e-06	0.014666	7	391	31	19209	ENSSSCG00000027860,ENSSSCG00000014172,ENSSSCG00000001229,ENSSSCG00000001341,ENSSSCG00000025173,ENSSSCG00000001231,ENSSSCG00000025593	-|-|TMP-CH242-74M17.2|SLA-11|TAP2|SLA-1|-|
GO:0019882	antigen processing and presentation	biological_process	3.19e-06	0.017734	9	391	62	19209	ENSSSCG00000014172,ENSSSCG00000025593,ENSSSCG00000001341,ENSSSCG00000001229,ENSSSCG00000027860,ENSSSCG00000001465,ENSSSCG00000001231,ENSSSCG00000025173,ENSSSCG00000030731	-|-|SLA-11|TMP-CH242-74M17.2|-|SLA-DOB|SLA-1|TAP2|TMP-SLA-2|
GO:0015197	peptide transporter activity	molecular_function	9.49e-06	0.024776	4	391	8	19209	ENSSSCG00000025173,ENSSSCG00000025593,ENSSSCG00000025618,ENSSSCG00000020893	TAP2|-|TAP1|TAP1|
GO:0002483	antigen processing and presentation of endogenous peptide antigen	biological_process	9.89e-06	0.024776	4	391	8	19209	ENSSSCG00000025593,ENSSSCG00000025173,ENSSSCG00000027860,ENSSSCG00000014172	-|TAP2|-|-|
GO:0019885	antigen processing and presentation of endogenous peptide antigen via MHC class I	biological_process	9.89e-06	0.024776	4	391	8	19209	ENSSSCG00000014172,ENSSSCG00000027860,ENSSSCG00000025593,ENSSSCG00000025173	-|-|-|TAP2|
GO:0048704	embryonic skeletal system morphogenesis	biological_process	1.04e-05	0.024776	9	391	70	19209	ENSSSCG00000016842,ENSSSCG00000016707,ENSSSCG00000016703,ENSSSCG00000016706,ENSSSCG00000011226,ENSSSCG00000016698,ENSSSCG00000016701,ENSSSCG00000016705,ENSSSCG00000016702	NIPBL|HOXA1|HOXA5|HOXA2|-|HOXA11|HOXA7|HOXA3|HOXA6|
GO:0019883	antigen processing and presentation of endogenous antigen	biological_process	2.9552e-05	0.061623	4	391	10	19209	ENSSSCG00000027860,ENSSSCG00000014172,ENSSSCG00000025173,ENSSSCG00000025593	-|-|TAP2|-|
GO:0048706	embryonic skeletal system development	biological_process	7.22e-05	0.13387	9	391	89	19209	ENSSSCG00000016703,ENSSSCG00000016842,ENSSSCG00000016707,ENSSSCG00000016706,ENSSSCG00000016698,ENSSSCG00000011226,ENSSSCG00000016701,ENSSSCG00000016702,ENSSSCG00000016705	HOXA5|NIPBL|HOXA1|HOXA2|HOXA11|-|HOXA7|HOXA6|HOXA3|
GO:0019373	epoxygenase P450 pathway	biological_process	0.00016262	0.27128	4	391	15	19209	ENSSSCG00000010549,ENSSSCG00000026798,ENSSSCG00000010546,ENSSSCG00000010488	-|CYP2C42|-|-|
GO:0042825	TAP complex	cellular_component	0.00036702	0.47814	2	391	2	19209	ENSSSCG00000025173,ENSSSCG00000025593	TAP2|-|
GO:0005515	protein binding	molecular_function	0.00041493	0.47814	232	391	10002	19209	ENSSSCG00000017372,ENSSSCG00000022467,ENSSSCG00000014283,ENSSSCG00000015776,ENSSSCG00000029983,ENSSSCG00000004057,ENSSSCG00000016705,ENSSSCG00000008762,ENSSSCG00000010348,ENSSSCG00000006087,ENSSSCG00000006067,ENSSSCG00000007673,ENSSSCG00000003403,ENSSSCG00000007149,ENSSSCG00000025096,ENSSSCG00000001232,ENSSSCG00000004081,ENSSSCG00000018007,ENSSSCG00000007151,ENSSSCG00000015617,ENSSSCG00000003405,…	MPP3|VPREB1|KIF3A|RWDD4|PCGF3|SYTL3|HOXA3|STIM2|CDHR1|-|-|EPO|APITD1|SPEF1|FBXO24|CH242-196B23.2|-|MYH3|CDC25B|G0S2|PEX14|PRL|CHUK|ADH7|DPF2|DUSP3|HOXA5|-|PPARA|ING2|FAM43A|-|IL5|PURA|NR4A2|ZNF425|IL4|LNPEP|ERLIN1|HOXA1|DERL1|PHACTR2|TFR2|-|CSNK1A1|JMJD1C|MALT1|PPARGC1B|ACTL6B|SCYL1|ATL2|-|TFG|IL1R2|IL1R2|TBX2|-|MRPL17|NDUFAF4|LRIT1|MRPS27|ZP2|PHACTR1|LRIT2|-|CCSER2|UBLCP1|-|SOWAHA|MYO1D|HOXA11|-…
GO:0048705	skeletal system morphogenesis	biological_process	0.00042564	0.47814	11	391	161	19209	ENSSSCG00000016706,ENSSSCG00000011226,ENSSSCG00000016698,ENSSSCG00000014437,ENSSSCG00000016707,ENSSSCG00000016842,ENSSSCG00000016703,ENSSSCG00000022980,ENSSSCG00000016705,ENSSSCG00000016702,ENSSSCG00000016701	HOXA2|-|HOXA11|PPARGC1B|HOXA1|NIPBL|HOXA5|TBX4|HOXA3|HOXA6|HOXA7|
GO:0042611	MHC protein complex	cellular_component	0.00050695	0.47814	4	391	20	19209	ENSSSCG00000001229,ENSSSCG00000001465,ENSSSCG00000001231,ENSSSCG00000001341	TMP-CH242-74M17.2|SLA-DOB|SLA-1|SLA-11|
GO:0010340	carboxyl-O-methyltransferase activity	molecular_function	0.00057613	0.47814	3	391	9	19209	ENSSSCG00000004103,ENSSSCG00000026077,ENSSSCG00000007826	PCMT1|-|-|
GO:0051998	protein carboxyl O-methyltransferase activity	molecular_function	0.00057613	0.47814	3	391	9	19209	ENSSSCG00000004103,ENSSSCG00000007826,ENSSSCG00000026077	PCMT1|-|-|
GO:0060439	trachea morphogenesis	biological_process	0.00060316	0.47814	3	391	9	19209	ENSSSCG00000010081,ENSSSCG00000011226,ENSSSCG00000016703	MAPK1|-|HOXA5|
GO:0005488	binding	molecular_function	0.00069	0.47814	295	391	13430	19209	ENSSSCG00000026681,ENSSSCG00000016707,ENSSSCG00000004917,ENSSSCG00000010226,ENSSSCG00000017872,ENSSSCG00000008487,ENSSSCG00000001680,ENSSSCG00000003546,ENSSSCG00000021204,ENSSSCG00000011828,ENSSSCG00000012988,ENSSSCG00000000006,ENSSSCG00000009249,ENSSSCG00000024555,ENSSSCG00000028163,ENSSSCG00000021989,ENSSSCG00000015871,ENSSSCG00000027472,ENSSSCG00000010547,ENSSSCG00000007149,ENSSSCG00000025096,…	-|HOXA1|MALT1|JMJD1C|-|ATL2|-|-|-|FAM43A|-|PPARA|-|ING2|-|PURA|NR4A2|GCA|ERLIN1|SPEF1|FBXO24|-|PEX14|G0S2|AGFG2|-|MYH3|DPF2|SLC19A1|PRL|NFKB1|PCGF3|CDHR1|-|HOXA3|STIM2|ZC3H7A|-|-|NPY2R|ZNF398|-|-|PHC3|-|PHLPP1|SSBP2|HOXA2|ANKFY1|ZNF318|RAD50|PLCL2|CDC42EP
GO:0005839	proteasome core complex	cellular_component	0.00075344	0.47814	4	391	22	19209	ENSSSCG00000001468,ENSSSCG00000028872,ENSSSCG00000001463,ENSSSCG00000026951	PSMB9|PSMB8|-|-|
GO:0042612	MHC class I protein complex	cellular_component	0.00077599	0.47814	3	391	10	19209	ENSSSCG00000001341,ENSSSCG00000001231,ENSSSCG00000001229	SLA-11|SLA-1|TMP-CH242-74M17.2|
GO:0008391	arachidonic acid monooxygenase activity	molecular_function	0.00077814	0.47814	4	391	22	19209	ENSSSCG00000010488,ENSSSCG00000010546,ENSSSCG00000026798,ENSSSCG00000010549	-|-|CYP2C42|-|
GO:0008392	arachidonic acid epoxygenase activity	molecular_function	0.00077814	0.47814	4	391	22	19209	ENSSSCG00000010546,ENSSSCG00000026798,ENSSSCG00000010488,ENSSSCG00000010549	-|CYP2C42|-|-|
GO:0004298	threonine-type endopeptidase activity	molecular_function	0.0008964	0.47814	4	391	23	19209	ENSSSCG00000001468,ENSSSCG00000028872,ENSSSCG00000001463,ENSSSCG00000026951	PSMB9|PSMB8|-|-|
GO:0070003	threonine-type peptidase activity	molecular_function	0.0008964	0.47814	4	391	23	19209	ENSSSCG00000001463,ENSSSCG00000028872,ENSSSCG00000026951,ENSSSCG00000001468	-|PSMB8|-|PSMB9|
GO:0042523	positive regulation of tyrosine phosphorylation of Stat5 protein	biological_process	0.00089836	0.47814	3	391	10	19209	ENSSSCG00000017044,ENSSSCG00000007673,ENSSSCG00000014282	IL12B|EPO|IL4|
GO:0046632	alpha-beta T cell differentiation	biological_process	0.00090067	0.47814	6	391	57	19209	ENSSSCG00000011226,ENSSSCG00000014277,ENSSSCG00000017044,ENSSSCG00000008648,ENSSSCG00000014282,ENSSSCG00000010538	-|IRF1|IL12B|RSAD2|IL4|NKX2-3|
GO:0030890	positive regulation of B cell proliferation	biological_process	0.00095245	0.47814	4	391	23	19209	ENSSSCG00000014282,ENSSSCG00000028359,ENSSSCG00000008742,ENSSSCG00000014278	IL4|BST1|CD38|IL5|
GO:0042824	MHC class I peptide loading complex	cellular_component	0.0010795	0.47814	2	391	3	19209	ENSSSCG00000025173,ENSSSCG00000025593	TAP2|-|
GO:0015440	peptide-transporting ATPase activity	molecular_function	0.0011019	0.47814	2	391	3	19209	ENSSSCG00000025593,ENSSSCG00000025173	-|TAP2|
GO:0048562	embryonic organ morphogenesis	biological_process	0.0011113	0.47814	12	391	210	19209	ENSSSCG00000016842,ENSSSCG00000016707,ENSSSCG00000016703,ENSSSCG00000027060,ENSSSCG00000016706,ENSSSCG00000011226,ENSSSCG00000016698,ENSSSCG00000014283,ENSSSCG00000016701,ENSSSCG00000016705,ENSSSCG00000010081,ENSSSCG00000016702	NIPBL|HOXA1|HOXA5|TBX2|HOXA2|-|HOXA11|KIF3A|HOXA7|HOXA3|MAPK1|HOXA6|
GO:0001923	B-1 B cell differentiation	biological_process	0.0011142	0.47814	2	391	3	19209	ENSSSCG00000004917,ENSSSCG00000029811	MALT1|PLCL2|
GO:0018423	protein C-terminal leucine carboxyl O-methyltransferase activity	molecular_function	0.0011298	0.47814	2	391	3	19209	ENSSSCG00000026077,ENSSSCG00000007826	-|-|
GO:0009056	catabolic process	biological_process	0.0011394	0.47814	53	391	1724	19209	ENSSSCG00000001463,ENSSSCG00000004078,ENSSSCG00000006066,ENSSSCG00000009166,ENSSSCG00000014190,ENSSSCG00000014436,ENSSSCG00000020887,ENSSSCG00000001342,ENSSSCG00000008740,ENSSSCG00000014172,ENSSSCG00000006087,ENSSSCG00000010488,ENSSSCG00000009427,ENSSSCG00000000502,ENSSSCG00000026568,ENSSSCG00000007664,ENSSSCG00000010549,ENSSSCG00000009182,ENSSSCG00000028872,ENSSSCG00000026729,ENSSSCG00000008646,…	-|-|RNF19A|-|-|ARHGEF37|-|TRIM39|FBXL5|-|-|-|DNAJC15|CNOT2|DNPH1|AGFG2|-|ADH7|PSMB8|-|RNF144A|RGS6|SVIP|ZHX2|PSMD11|SCO1|PGD|-|DNMBP|PSMB9|PPARA|CYP2C42|-|PCYOX1L|-|SIPA1L2|ERLIN1|LNPEP|DECR1|CUL2|PLCL2|NRBF2|GOT1|DERL1|PLCB1|-|MARCH6|-|-|CUL9|CSNK1A1|-|F
GO:0003953	NAD+ nucleosidase activity	molecular_function	0.0011443	0.47814	2	391	3	19209	ENSSSCG00000028359,ENSSSCG00000008742	BST1|CD38|
GO:0002428	antigen processing and presentation of peptide antigen via MHC class Ib	biological_process	0.0012325	0.47814	2	391	3	19209	ENSSSCG00000025173,ENSSSCG00000025593	TAP2|-|
GO:0002476	antigen processing and presentation of endogenous peptide antigen via MHC class Ib	biological_process	0.0012325	0.47814	2	391	3	19209	ENSSSCG00000025173,ENSSSCG00000025593	TAP2|-|
GO:0002477	antigen processing and presentation of exogenous peptide antigen via MHC class Ib	biological_process	0.0012325	0.47814	2	391	3	19209	ENSSSCG00000025173,ENSSSCG00000025593	TAP2|-|
GO:0002481	antigen processing and presentation of exogenous protein antigen via MHC class Ib, TAP-dependent	biological_process	0.0012325	0.47814	2	391	3	19209	ENSSSCG00000025593,ENSSSCG00000025173	-|TAP2|
GO:0002484	antigen processing and presentation of endogenous peptide antigen via MHC class I via ER pathway	biological_process	0.0012325	0.47814	2	391	3	19209	ENSSSCG00000025173,ENSSSCG00000025593	TAP2|-|
GO:0002485	antigen processing and presentation of endogenous peptide antigen via MHC class I via ER pathway, TAP-dependent	biological_process	0.0012325	0.47814	2	391	3	19209	ENSSSCG00000025593,ENSSSCG00000025173	-|TAP2|
GO:0002488	antigen processing and presentation of endogenous peptide antigen via MHC class Ib via ER pathway	biological_process	0.0012325	0.47814	2	391	3	19209	ENSSSCG00000025593,ENSSSCG00000025173	-|TAP2|
GO:0002489	antigen processing and presentation of endogenous peptide antigen via MHC class Ib via ER pathway, TAP-dependent	biological_process	0.0012325	0.47814	2	391	3	19209	ENSSSCG00000025173,ENSSSCG00000025593	TAP2|-|
GO:0002591	positive regulation of antigen processing and presentation of peptide antigen via MHC class I	biological_process	0.0012325	0.47814	2	391	3	19209	ENSSSCG00000025173,ENSSSCG00000025593	TAP2|-|
GO:0051603	proteolysis involved in cellular protein catabolic process	biological_process	0.0012611	0.47814	20	391	470	19209	ENSSSCG00000008646,ENSSSCG00000015896,ENSSSCG00000028872,ENSSSCG00000017094,ENSSSCG00000014435,ENSSSCG00000030196,ENSSSCG00000021004,ENSSSCG00000001342,ENSSSCG00000008740,ENSSSCG00000010547,ENSSSCG00000020887,ENSSSCG00000011104,ENSSSCG00000014433,ENSSSCG00000026951,ENSSSCG00000006066,ENSSSCG00000014190,ENSSSCG00000001468,ENSSSCG00000001463,ENSSSCG00000017731,ENSSSCG00000018008	RNF144A|FAP|PSMB8|MARCH6|CSNK1A1|CUL9|DERL1|TRIM39|FBXL5|ERLIN1|-|CUL2|PCYOX1L|-|RNF19A|-|PSMB9|-|PSMD11|SCO1|
GO:0043171	peptide catabolic process	biological_process	0.0013086	0.4851	4	391	23	19209	ENSSSCG00000014173,ENSSSCG00000027860,ENSSSCG00000014172,ENSSSCG00000006087	LNPEP|-|-|-|
GO:0042605	peptide antigen binding	molecular_function	0.0013735	0.48559	3	391	12	19209	ENSSSCG00000001231,ENSSSCG00000001341,ENSSSCG00000001229	SLA-1|SLA-11|TMP-CH242-74M17.2|
GO:0030163	protein catabolic process	biological_process	0.001386	0.48559	23	391	579	19209	ENSSSCG00000015896,ENSSSCG00000008646,ENSSSCG00000028872,ENSSSCG00000014435,ENSSSCG00000030196,ENSSSCG00000017094,ENSSSCG00000021004,ENSSSCG00000008740,ENSSSCG00000001342,ENSSSCG00000014173,ENSSSCG00000020887,ENSSSCG00000011104,ENSSSCG00000010547,ENSSSCG00000026951,ENSSSCG00000014433,ENSSSCG00000014190,ENSSSCG00000001468,ENSSSCG00000009166,ENSSSCG00000006066,ENSSSCG00000018008,ENSSSCG00000001463,…	FAP|RNF144A|PSMB8|CSNK1A1|CUL9|MARCH6|DERL1|FBXL5|TRIM39|LNPEP|-|CUL2|ERLIN1|-|PCYOX1L|-|PSMB9|-|RNF19A|SCO1|-|PSMD11|-|
GO:0043011	myeloid dendritic cell differentiation	biological_process	0.0013972	0.48559	3	391	12	19209	ENSSSCG00000011226,ENSSSCG00000014282,ENSSSCG00000023497	-|IL4|-|
GO:0031624	ubiquitin conjugating enzyme binding	molecular_function	0.0015545	0.52924	4	391	25	19209	ENSSSCG00000000006,ENSSSCG00000006066,ENSSSCG00000008646,ENSSSCG00000017094	PPARA|RNF19A|RNF144A|MARCH6|
GO:0042522	regulation of tyrosine phosphorylation of Stat5 protein	biological_process	0.00163	0.54384	3	391	12	19209	ENSSSCG00000017044,ENSSSCG00000007673,ENSSSCG00000014282	IL12B|EPO|IL4|
GO:0010499	proteasomal ubiquitin-independent protein catabolic process	biological_process	0.0017041	0.55424	4	391	27	19209	ENSSSCG00000001468,ENSSSCG00000026951,ENSSSCG00000028872,ENSSSCG00000001463	PSMB9|-|PSMB8|-|
GO:0044248	cellular catabolic process	biological_process	0.0017365	0.55424	47	391	1507	19209	ENSSSCG00000026568,ENSSSCG00000000502,ENSSSCG00000007664,ENSSSCG00000010549,ENSSSCG00000009427,ENSSSCG00000008646,ENSSSCG00000021621,ENSSSCG00000022838,ENSSSCG00000028872,ENSSSCG00000026729,ENSSSCG00000006066,ENSSSCG00000009166,ENSSSCG00000014190,ENSSSCG00000014436,ENSSSCG00000001463,ENSSSCG00000020887,ENSSSCG00000008740,ENSSSCG00000006087,ENSSSCG00000014172,ENSSSCG00000001342,ENSSSCG00000010488,…	DNPH1|CNOT2|AGFG2|-|DNAJC15|RNF144A|RGS6|SVIP|PSMB8|-|RNF19A|-|-|ARHGEF37|-|-|FBXL5|-|-|TRIM39|-|-|MARCH6|-|-|CUL9|CSNK1A1|DERL1|FAP|DNMBP|PSMB9|PPARA|CYP2C42|PSMD11|ZHX2|SCO1|-|ERLIN1|DECR1|LNPEP|CUL2|NRBF2|GOT1|-|PCYOX1L|-|SIPA1L2|
GO:0044257	cellular protein catabolic process	biological_process	0.0017676	0.55424	20	391	484	19209	ENSSSCG00000006066,ENSSSCG00000014190,ENSSSCG00000001468,ENSSSCG00000017731,ENSSSCG00000001463,ENSSSCG00000018008,ENSSSCG00000001342,ENSSSCG00000008740,ENSSSCG00000011104,ENSSSCG00000010547,ENSSSCG00000020887,ENSSSCG00000014433,ENSSSCG00000026951,ENSSSCG00000017094,ENSSSCG00000030196,ENSSSCG00000014435,ENSSSCG00000021004,ENSSSCG00000015896,ENSSSCG00000008646,ENSSSCG00000028872	RNF19A|-|PSMB9|PSMD11|-|SCO1|TRIM39|FBXL5|CUL2|ERLIN1|-|PCYOX1L|-|MARCH6|CUL9|CSNK1A1|DERL1|FAP|RNF144A|PSMB8|
GO:0043009	chordate embryonic development	biological_process	0.0018521	0.55424	18	391	415	19209	ENSSSCG00000016703,ENSSSCG00000011226,ENSSSCG00000016706,ENSSSCG00000014283,ENSSSCG00000006127,ENSSSCG00000016702,ENSSSCG00000016705,ENSSSCG00000010081,ENSSSCG00000021343,ENSSSCG00000016842,ENSSSCG00000008738,ENSSSCG00000016707,ENSSSCG00000000502,ENSSSCG00000016698,ENSSSCG00000004223,ENSSSCG00000016701,ENSSSCG00000001081,ENSSSCG00000014288	HOXA5|-|HOXA2|KIF3A|-|HOXA6|HOXA3|MAPK1|ZEB2|NIPBL|CC2D2A|HOXA1|CNOT2|HOXA11|HEY2|HOXA7|SOX4|GDF9|
GO:0009792	embryo development ending in birth or egg hatching	biological_process	0.0019561	0.55424	18	391	417	19209	ENSSSCG00000016701,ENSSSCG00000004223,ENSSSCG00000014288,ENSSSCG00000001081,ENSSSCG00000016842,ENSSSCG00000016707,ENSSSCG00000008738,ENSSSCG00000021343,ENSSSCG00000016698,ENSSSCG00000000502,ENSSSCG00000006127,ENSSSCG00000016705,ENSSSCG00000010081,ENSSSCG00000016702,ENSSSCG00000016703,ENSSSCG00000016706,ENSSSCG00000011226,ENSSSCG00000014283	HOXA7|HEY2|GDF9|SOX4|NIPBL|HOXA1|CC2D2A|ZEB2|HOXA11|CNOT2|-|HOXA3|MAPK1|HOXA6|HOXA5|HOXA2|-|KIF3A|
GO:0042738	exogenous drug catabolic process	biological_process	0.0020027	0.55424	4	391	28	19209	ENSSSCG00000010549,ENSSSCG00000010488,ENSSSCG00000010546,ENSSSCG00000026798	-|-|-|CYP2C42|
GO:0002376	immune system process	biological_process	0.0020662	0.55424	44	391	1424	19209	ENSSSCG00000014282,ENSSSCG00000010081,ENSSSCG00000029811,ENSSSCG00000025508,ENSSSCG00000030731,ENSSSCG00000004635,ENSSSCG00000016703,ENSSSCG00000001465,ENSSSCG00000011226,ENSSSCG00000028948,ENSSSCG00000014278,ENSSSCG00000004896,ENSSSCG00000017044,ENSSSCG00000008648,ENSSSCG00000012833,ENSSSCG00000001081,ENSSSCG00000017368,ENSSSCG00000007056,ENSSSCG00000026042,ENSSSCG00000028674,ENSSSCG00000027860,…	IL4|MAPK1|PLCL2|-|TMP-SLA-2|SPPL2A|HOXA5|SLA-DOB|-|-|IL5|PHLPP1|IL12B|RSAD2|PRKX|SOX4|PPY|PLCB1|ULBP1|CR2|-|PPARGC1B|MALT1|-|SLA-11|HOXA3|-|IRF1|CD38|BST1|NKX2-3|SLA-1|VPREB1|STON2|HOXA7|DUSP3|-|MAVS|-|NCK2|TRIM26|EPO|TAP2|TMP-CH242-74M17.2|
GO:0042493	response to drug	biological_process	0.0021304	0.55424	9	391	142	19209	ENSSSCG00000010079,ENSSSCG00000008742,ENSSSCG00000021130,ENSSSCG00000010546,ENSSSCG00000026798,ENSSSCG00000011226,ENSSSCG00000010549,ENSSSCG00000030696,ENSSSCG00000010488	PPM1F|CD38|RPP21|-|CYP2C42|-|-|SLC19A1|-|
GO:0003151	outflow tract morphogenesis	biological_process	0.0021649	0.55424	5	391	46	19209	ENSSSCG00000008993,ENSSSCG00000011226,ENSSSCG00000004223,ENSSSCG00000027060,ENSSSCG00000016842	NPY2R|-|HEY2|TBX2|NIPBL|
GO:0003880	protein C-terminal carboxyl O-methyltransferase activity	molecular_function	0.0022059	0.55424	2	391	4	19209	ENSSSCG00000026077,ENSSSCG00000007826	-|-|
GO:0006481	C-terminal protein methylation	biological_process	0.0022059	0.55424	2	391	4	19209	ENSSSCG00000007826,ENSSSCG00000026077	-|-|
GO:0016712	oxidoreductase activity, acting on paired donors, with incorporation or reduction of molecular oxygen, reduced flavin or flavoprotein as one donor, and incorporation of one atom of oxygen	molecular_function	0.0022586	0.55424	4	391	29	19209	ENSSSCG00000010546,ENSSSCG00000010488,ENSSSCG00000026798,ENSSSCG00000010549	-|-|CYP2C42|-|
GO:0019369	arachidonic acid metabolic process	biological_process	0.0022592	0.55424	4	391	29	19209	ENSSSCG00000010546,ENSSSCG00000010488,ENSSSCG00000026798,ENSSSCG00000010549	-|-|CYP2C42|-|
GO:0042886	amide transport	biological_process	0.0022804	0.55424	9	391	144	19209	ENSSSCG00000025618,ENSSSCG00000030696,ENSSSCG00000025593,ENSSSCG00000001081,ENSSSCG00000020893,ENSSSCG00000007671,ENSSSCG00000004078,ENSSSCG00000025173,ENSSSCG00000029481	TAP1|SLC19A1|-|SOX4|TAP1|TFR2|-|TAP2|CPLX1|
GO:0042737	drug catabolic process	biological_process	0.0022864	0.55424	4	391	29	19209	ENSSSCG00000026798,ENSSSCG00000010546,ENSSSCG00000010488,ENSSSCG00000010549	CYP2C42|-|-|-|
GO:0035905	ascending aorta development	biological_process	0.0022884	0.55424	2	391	4	19209	ENSSSCG00000004223,ENSSSCG00000001081	HEY2|SOX4|
GO:0035910	ascending aorta morphogenesis	biological_process	0.0022884	0.55424	2	391	4	19209	ENSSSCG00000004223,ENSSSCG00000001081	HEY2|SOX4|
GO:0002585	positive regulation of antigen processing and presentation of peptide antigen	biological_process	0.0023437	0.55424	2	391	4	19209	ENSSSCG00000025593,ENSSSCG00000025173	-|TAP2|
GO:0044390	small protein conjugating enzyme binding	molecular_function	0.0023443	0.55424	4	391	28	19209	ENSSSCG00000008646,ENSSSCG00000017094,ENSSSCG00000006066,ENSSSCG00000000006	RNF144A|MARCH6|RNF19A|PPARA|
GO:0031860	telomeric 3' overhang formation	biological_process	0.002351	0.55424	2	391	4	19209	ENSSSCG00000006127,ENSSSCG00000014280	-|RAD50|
GO:0002589	regulation of antigen processing and presentation of peptide antigen via MHC class I	biological_process	0.0023589	0.55424	2	391	4	19209	ENSSSCG00000025173,ENSSSCG00000025593	TAP2|-|
GO:0007343	egg activation	biological_process	0.0024439	0.56625	2	391	4	19209	ENSSSCG00000007851,ENSSSCG00000007056	ZP2|PLCB1|
GO:0042506	tyrosine phosphorylation of Stat5 protein	biological_process	0.0025788	0.58266	3	391	14	19209	ENSSSCG00000014282,ENSSSCG00000017044,ENSSSCG00000007673	IL4|IL12B|EPO|
GO:0051247	positive regulation of protein metabolic process	biological_process	0.0025846	0.58266	28	391	791	19209	ENSSSCG00000014278,ENSSSCG00000006066,ENSSSCG00000024555,ENSSSCG00000009249,ENSSSCG00000011226,ENSSSCG00000017730,ENSSSCG00000004078,ENSSSCG00000014277,ENSSSCG00000010081,ENSSSCG00000008164,ENSSSCG00000014282,ENSSSCG00000006127,ENSSSCG00000014280,ENSSSCG00000007151,ENSSSCG00000004917,ENSSSCG00000014435,ENSSSCG00000001053,ENSSSCG00000004110,ENSSSCG00000021343,ENSSSCG00000021004,ENSSSCG00000007056,…	IL5|RNF19A|ING2|-|-|CDK5R1|-|IRF1|MAPK1|MAP4K4|IL4|-|RAD50|CDC25B|MALT1|CSNK1A1|TBC1D7|TAB2|ZEB2|DERL1|PLCB1|NIPBL|EPO|MAVS|RNF144A|SOX4|GDF9|IL12B|
GO:0007050	cell cycle arrest	biological_process	0.0026763	0.59471	7	391	94	19209	ENSSSCG00000017044,ENSSSCG00000014277,ENSSSCG00000022254,ENSSSCG00000001081,ENSSSCG00000030498,ENSSSCG00000015896,ENSSSCG00000017730	IL12B|IRF1|-|SOX4|-|FAP|CDK5R1|
GO:0042287	MHC protein binding	molecular_function	0.0027726	0.59471	3	391	15	19209	ENSSSCG00000025593,ENSSSCG00000025173,ENSSSCG00000021004	-|TAP2|DERL1|
GO:0046631	alpha-beta T cell activation	biological_process	0.0027959	0.59471	6	391	71	19209	ENSSSCG00000017044,ENSSSCG00000014277,ENSSSCG00000010538,ENSSSCG00000008648,ENSSSCG00000014282,ENSSSCG00000011226	IL12B|IRF1|NKX2-3|RSAD2|IL4|-|
GO:0002335	mature B cell differentiation	biological_process	0.0028215	0.59471	3	391	15	19209	ENSSSCG00000004917,ENSSSCG00000029811,ENSSSCG00000010538	MALT1|PLCL2|NKX2-3|
GO:0004910	interleukin-1, Type II, blocking receptor activity	molecular_function	0.0028571	0.59471	2	391	3	19209	ENSSSCG00000028331,ENSSSCG00000008163	IL1R2|IL1R2|
GO:0009952	anterior/posterior pattern specification	biological_process	0.0028836	0.59471	9	391	149	19209	ENSSSCG00000016702,ENSSSCG00000016705,ENSSSCG00000004223,ENSSSCG00000016701,ENSSSCG00000014283,ENSSSCG00000016706,ENSSSCG00000016698,ENSSSCG00000016703,ENSSSCG00000021343	HOXA6|HOXA3|HEY2|HOXA7|KIF3A|HOXA2|HOXA11|HOXA5|ZEB2|
GO:0008395	steroid hydroxylase activity	molecular_function	0.0028876	0.59471	4	391	31	19209	ENSSSCG00000010546,ENSSSCG00000010488,ENSSSCG00000026798,ENSSSCG00000010549	-|-|CYP2C42|-|
GO:0018105	peptidyl-serine phosphorylation	biological_process	0.0030585	0.62222	11	391	207	19209	ENSSSCG00000001664,ENSSSCG00000007673,ENSSSCG00000008144,ENSSSCG00000010079,ENSSSCG00000023497,ENSSSCG00000011226,ENSSSCG00000017730,ENSSSCG00000014435,ENSSSCG00000012833,ENSSSCG00000029811,ENSSSCG00000010081	TTBK1|EPO|NCK2|PPM1F|-|-|CDK5R1|CSNK1A1|PRKX|PLCL2|MAPK1|
GO:0005184	neuropeptide hormone activity	molecular_function	0.0031501	0.63314	3	391	16	19209	ENSSSCG00000025414,ENSSSCG00000027822,ENSSSCG00000017368	PYY|CORT|PPY|
GO:0060438	trachea development	biological_process	0.0031936	0.63424	3	391	15	19209	ENSSSCG00000016703,ENSSSCG00000011226,ENSSSCG00000010081	HOXA5|-|MAPK1|
GO:0008235	metalloexopeptidase activity	molecular_function	0.0033143	0.65046	5	391	49	19209	ENSSSCG00000014172,ENSSSCG00000010545,ENSSSCG00000006087,ENSSSCG00000014173,ENSSSCG00000027860	-|CPN1|-|LNPEP|-|
GO:0030888	regulation of B cell proliferation	biological_process	0.0034071	0.66089	4	391	32	19209	ENSSSCG00000014282,ENSSSCG00000028359,ENSSSCG00000008742,ENSSSCG00000014278	IL4|BST1|CD38|IL5|
GO:0048844	artery morphogenesis	biological_process	0.0035678	0.6779	4	391	32	19209	ENSSSCG00000001081,ENSSSCG00000016707,ENSSSCG00000027060,ENSSSCG00000004223	SOX4|HOXA1|TBX2|HEY2|
GO:0060440	trachea formation	biological_process	0.003576	0.6779	2	391	5	19209	ENSSSCG00000011226,ENSSSCG00000010081	-|MAPK1|
GO:0044265	cellular macromolecule catabolic process	biological_process	0.0036531	0.68473	23	391	626	19209	ENSSSCG00000009166,ENSSSCG00000006066,ENSSSCG00000014190,ENSSSCG00000001468,ENSSSCG00000017731,ENSSSCG00000021586,ENSSSCG00000001463,ENSSSCG00000018008,ENSSSCG00000008740,ENSSSCG00000001342,ENSSSCG00000011104,ENSSSCG00000020887,ENSSSCG00000010547,ENSSSCG00000014433,ENSSSCG00000026951,ENSSSCG00000017094,ENSSSCG00000000502,ENSSSCG00000014435,ENSSSCG00000030196,ENSSSCG00000021004,ENSSSCG00000008646,…	-|RNF19A|-|PSMB9|PSMD11|ZHX2|-|SCO1|FBXL5|TRIM39|CUL2|-|ERLIN1|PCYOX1L|-|MARCH6|CNOT2|CSNK1A1|CUL9|DERL1|RNF144A|FAP|PSMB8|
GO:0090160	Golgi to lysosome transport	biological_process	0.0037616	0.68781	2	391	5	19209	ENSSSCG00000017877,ENSSSCG00000021289	ANKFY1|GAK|
GO:0031065	positive regulation of histone deacetylation	biological_process	0.0037953	0.68781	2	391	5	19209	ENSSSCG00000024555,ENSSSCG00000016842	ING2|NIPBL|
GO:0030870	Mre11 complex	cellular_component	0.0038339	0.68781	2	391	5	19209	ENSSSCG00000006127,ENSSSCG00000014280	-|RAD50|
GO:0048598	embryonic morphogenesis	biological_process	0.0038742	0.68781	17	391	409	19209	ENSSSCG00000016701,ENSSSCG00000001081,ENSSSCG00000021343,ENSSSCG00000016842,ENSSSCG00000008738,ENSSSCG00000016707,ENSSSCG00000016698,ENSSSCG00000015618,ENSSSCG00000016702,ENSSSCG00000016705,ENSSSCG00000010081,ENSSSCG00000016703,ENSSSCG00000022980,ENSSSCG00000027060,ENSSSCG00000011226,ENSSSCG00000016706,ENSSSCG00000014283	HOXA7|SOX4|ZEB2|NIPBL|CC2D2A|HOXA1|HOXA11|LAMB3|HOXA6|HOXA3|MAPK1|HOXA5|TBX4|TBX2|-|HOXA2|KIF3A|
GO:0031325	positive regulation of cellular metabolic process	biological_process	0.0038757	0.68781	50	391	1707	19209	ENSSSCG00000021343,ENSSSCG00000016842,ENSSSCG00000008144,ENSSSCG00000007673,ENSSSCG00000023497,ENSSSCG00000007151,ENSSSCG00000016698,ENSSSCG00000004223,ENSSSCG00000016701,ENSSSCG00000010548,ENSSSCG00000008646,ENSSSCG00000007143,ENSSSCG00000022838,ENSSSCG00000004078,ENSSSCG00000010538,ENSSSCG00000008742,ENSSSCG00000014277,ENSSSCG00000006066,ENSSSCG00000006127,ENSSSCG00000017375,ENSSSCG00000008164,…	ZEB2|NIPBL|NCK2|EPO|-|CDC25B|HOXA11|HEY2|HOXA7|CHUK|RNF144A|MAVS|SVIP|-|NKX2-3|CD38|IRF1|RNF19A|-|SOST|MAP4K4|STARD4|TFR2|DERL1|TAB2|PLCB1|MALT1|PPARGC1B|NCOA7|TBC1D7|CSNK1A1|TFEC|IL12B|SOX4|GDF9|HOXA5|-|IL5|HOXA2|CDK5R1|-|ING2|-|PPARA|IL4|NR4A2|RAD50|ERLIN1|MAPK1|PLAGL1|
GO:0048701	embryonic cranial skeleton morphogenesis	biological_process	0.003934	0.69082	4	391	32	19209	ENSSSCG00000016842,ENSSSCG00000016707,ENSSSCG00000016706,ENSSSCG00000011226	NIPBL|HOXA1|HOXA2|-|
GO:0019941	modification-dependent protein catabolic process	biological_process	0.0043374	0.73983	17	391	416	19209	ENSSSCG00000001463,ENSSSCG00000017731,ENSSSCG00000014190,ENSSSCG00000001468,ENSSSCG00000006066,ENSSSCG00000026951,ENSSSCG00000014433,ENSSSCG00000008740,ENSSSCG00000001342,ENSSSCG00000020887,ENSSSCG00000011104,ENSSSCG00000010547,ENSSSCG00000021004,ENSSSCG00000030196,ENSSSCG00000014435,ENSSSCG00000028872,ENSSSCG00000008646	-|PSMD11|-|PSMB9|RNF19A|-|PCYOX1L|FBXL5|TRIM39|-|CUL2|ERLIN1|DERL1|CUL9|CSNK1A1|PSMB8|RNF144A|
GO:0031333	negative regulation of protein complex assembly	biological_process	0.0043677	0.73983	6	391	76	19209	ENSSSCG00000004223,ENSSSCG00000017375,ENSSSCG00000009427,ENSSSCG00000003405,ENSSSCG00000022838,ENSSSCG00000008245	HEY2|SOST|DNAJC15|PEX14|SVIP|TMSB10|
GO:0006351	transcription, DNA-dependent	biological_process	0.0044323	0.73983	65	391	2383	19209	ENSSSCG00000029666,ENSSSCG00000016705,ENSSSCG00000014277,ENSSSCG00000022980,ENSSSCG00000030957,ENSSSCG00000010538,ENSSSCG00000021731,ENSSSCG00000016701,ENSSSCG00000010548,ENSSSCG00000004223,ENSSSCG00000004799,ENSSSCG00000003403,ENSSSCG00000007673,ENSSSCG00000003405,ENSSSCG00000021989,ENSSSCG00000028163,ENSSSCG00000015871,ENSSSCG00000021081,ENSSSCG00000014282,ENSSSCG00000010547,ENSSSCG00000021204,…	-|HOXA3|IRF1|TBX4|NFKB1|NKX2-3|WWC2|HOXA7|CHUK|HEY2|ZNF770|APITD1|EPO|PEX14|PURA|-|NR4A2|ZNF425|IL4|ERLIN1|-|PPM1F|ZHX2|HOXA5|PPARA|ING2|IL5|SOX4|HOXA1|TFR2|ZNF12|PPARGC1B|MALT1|NCOA7|-|SOST|SPOCD1|HOXA6|CD38|TBX2|ZNF316|ZNF366|MAVS|NIPBL|NCK2|TRIM26|-|ZE
GO:0019825	oxygen binding	molecular_function	0.004567	0.73983	4	391	35	19209	ENSSSCG00000010549,ENSSSCG00000026798,ENSSSCG00000010546,ENSSSCG00000010488	-|CYP2C42|-|-|
GO:0048703	embryonic viscerocranium morphogenesis	biological_process	0.0046664	0.73983	2	391	5	19209	ENSSSCG00000016842,ENSSSCG00000016706	NIPBL|HOXA2|
GO:0032943	mononuclear cell proliferation	biological_process	0.0046826	0.73983	10	391	191	19209	ENSSSCG00000004917,ENSSSCG00000028674,ENSSSCG00000014278,ENSSSCG00000028359,ENSSSCG00000008144,ENSSSCG00000008742,ENSSSCG00000014277,ENSSSCG00000029811,ENSSSCG00000017044,ENSSSCG00000014282	MALT1|CR2|IL5|BST1|NCK2|CD38|IRF1|PLCL2|IL12B|IL4|
GO:0046651	lymphocyte proliferation	biological_process	0.0046826	0.73983	10	391	191	19209	ENSSSCG00000004917,ENSSSCG00000014278,ENSSSCG00000028674,ENSSSCG00000008742,ENSSSCG00000008144,ENSSSCG00000028359,ENSSSCG00000014277,ENSSSCG00000029811,ENSSSCG00000014282,ENSSSCG00000017044	MALT1|IL5|CR2|CD38|NCK2|BST1|IRF1|PLCL2|IL4|IL12B|
GO:0045893	positive regulation of transcription, DNA-dependent	biological_process	0.0047426	0.73983	30	391	907	19209	ENSSSCG00000004222,ENSSSCG00000014437,ENSSSCG00000016698,ENSSSCG00000007671,ENSSSCG00000021343,ENSSSCG00000023497,ENSSSCG00000007673,ENSSSCG00000016842,ENSSSCG00000008144,ENSSSCG00000007056,ENSSSCG00000007143,ENSSSCG00000001081,ENSSSCG00000004223,ENSSSCG00000016637,ENSSSCG00000016701,ENSSSCG00000010548,ENSSSCG00000014278,ENSSSCG00000000006,ENSSSCG00000024555,ENSSSCG00000016706,ENSSSCG00000010538,…	NCOA7|PPARGC1B|HOXA11|TFR2|ZEB2|-|EPO|NIPBL|NCK2|PLCB1|MAVS|SOX4|HEY2|TFEC|HOXA7|CHUK|IL5|PPARA|ING2|HOXA2|NKX2-3|HOXA5|-|IRF1|CD38|ERLIN1|PLAGL1|NR4A2|SOST|IL4|
GO:0001773	myeloid dendritic cell activation	biological_process	0.0047445	0.73983	3	391	18	19209	ENSSSCG00000014282,ENSSSCG00000023497,ENSSSCG00000011226	IL4|-|-|
GO:0005179	hormone activity	molecular_function	0.0047474	0.73983	6	391	82	19209	ENSSSCG00000017368,ENSSSCG00000027822,ENSSSCG00000007673,ENSSSCG00000001082,ENSSSCG00000025414,ENSSSCG00000004078	PPY|CORT|EPO|PRL|PYY|-|
GO:0032946	positive regulation of mononuclear cell proliferation	biological_process	0.0047842	0.73983	6	391	80	19209	ENSSSCG00000014278,ENSSSCG00000014282,ENSSSCG00000008144,ENSSSCG00000028359,ENSSSCG00000008742,ENSSSCG00000017044	IL5|IL4|NCK2|BST1|CD38|IL12B|
GO:0050671	positive regulation of lymphocyte proliferation	biological_process	0.0047842	0.73983	6	391	80	19209	ENSSSCG00000028359,ENSSSCG00000008144,ENSSSCG00000008742,ENSSSCG00000017044,ENSSSCG00000014282,ENSSSCG00000014278	BST1|NCK2|CD38|IL12B|IL4|IL5|
GO:0002520	immune system development	biological_process	0.0048167	0.73983	21	391	567	19209	ENSSSCG00000014282,ENSSSCG00000006127,ENSSSCG00000029811,ENSSSCG00000010081,ENSSSCG00000016705,ENSSSCG00000016703,ENSSSCG00000010538,ENSSSCG00000014277,ENSSSCG00000004896,ENSSSCG00000011226,ENSSSCG00000012833,ENSSSCG00000008648,ENSSSCG00000002412,ENSSSCG00000016701,ENSSSCG00000017044,ENSSSCG00000001081,ENSSSCG00000023497,ENSSSCG00000007673,ENSSSCG00000028674,ENSSSCG00000004917,ENSSSCG00000014437	IL4|-|PLCL2|MAPK1|HOXA3|HOXA5|NKX2-3|IRF1|PHLPP1|-|PRKX|RSAD2|STON2|HOXA7|IL12B|SOX4|-|EPO|CR2|MALT1|PPARGC1B|
GO:0018209	peptidyl-serine modification	biological_process	0.004834	0.73983	11	391	219	19209	ENSSSCG00000029811,ENSSSCG00000010081,ENSSSCG00000012833,ENSSSCG00000014435,ENSSSCG00000017730,ENSSSCG00000011226,ENSSSCG00000001664,ENSSSCG00000010079,ENSSSCG00000023497,ENSSSCG00000007673,ENSSSCG00000008144	PLCL2|MAPK1|PRKX|CSNK1A1|CDK5R1|-|TTBK1|PPM1F|-|EPO|NCK2|
GO:0043632	modification-dependent macromolecule catabolic process	biological_process	0.0049802	0.74364	17	391	422	19209	ENSSSCG00000021004,ENSSSCG00000014435,ENSSSCG00000030196,ENSSSCG00000028872,ENSSSCG00000008646,ENSSSCG00000017731,ENSSSCG00000001463,ENSSSCG00000001468,ENSSSCG00000014190,ENSSSCG00000006066,ENSSSCG00000026951,ENSSSCG00000014433,ENSSSCG00000010547,ENSSSCG00000011104,ENSSSCG00000020887,ENSSSCG00000008740,ENSSSCG00000001342	DERL1|CSNK1A1|CUL9|PSMB8|RNF144A|PSMD11|-|PSMB9|-|RNF19A|-|PCYOX1L|ERLIN1|CUL2|-|FBXL5|TRIM39|
GO:0070006	metalloaminopeptidase activity	molecular_function	0.0050001	0.74364	3	391	17	19209	ENSSSCG00000027860,ENSSSCG00000014173,ENSSSCG00000014172	-|LNPEP|-|
GO:0032774	RNA biosynthetic process	biological_process	0.0050266	0.74364	65	391	2396	19209	ENSSSCG00000010548,ENSSSCG00000016701,ENSSSCG00000004223,ENSSSCG00000004799,ENSSSCG00000003403,ENSSSCG00000007673,ENSSSCG00000003405,ENSSSCG00000029666,ENSSSCG00000016705,ENSSSCG00000014277,ENSSSCG00000010538,ENSSSCG00000030957,ENSSSCG00000022980,ENSSSCG00000021731,ENSSSCG00000001081,ENSSSCG00000016707,ENSSSCG00000007671,ENSSSCG00000030445,ENSSSCG00000004917,ENSSSCG00000014437,ENSSSCG00000004222,…	CHUK|HOXA7|HEY2|ZNF770|APITD1|EPO|PEX14|-|HOXA3|IRF1|NKX2-3|NFKB1|TBX4|WWC2|SOX4|HOXA1|TFR2|ZNF12|MALT1|PPARGC1B|NCOA7|-|PURA|ZNF425|NR4A2|IL4|ERLIN1|-|PPM1F|ZHX2|HOXA5|ING2|PPARA|IL5|ZNF366|MAVS|NCK2|NIPBL|TRIM26|-|ZEB2|PRKCI|HOXA11|CNOT2|-|SOST|SPOCD1|HOXA6|CD38|TBX2|ZNF316|-|ZNF280B|TFEC|GDF9|PLCB1|ZNF786|HOXA4|ZNF398|GTF2A1|PLAGL1|-|-|HOXA2|CDK5R1|
GO:0031328	positive regulation of cellular biosynthetic process	biological_process	0.0050483	0.74364	35	391	1112	19209	ENSSSCG00000016842,ENSSSCG00000008144,ENSSSCG00000007673,ENSSSCG00000023497,ENSSSCG00000021343,ENSSSCG00000016698,ENSSSCG00000016701,ENSSSCG00000010548,ENSSSCG00000004223,ENSSSCG00000007143,ENSSSCG00000008742,ENSSSCG00000014277,ENSSSCG00000004078,ENSSSCG00000010538,ENSSSCG00000017375,ENSSSCG00000007056,ENSSSCG00000014202,ENSSSCG00000007671,ENSSSCG00000014437,ENSSSCG00000004222,ENSSSCG00000017044,…	NIPBL|NCK2|EPO|-|ZEB2|HOXA11|HOXA7|CHUK|HEY2|MAVS|CD38|IRF1|-|NKX2-3|SOST|PLCB1|STARD4|TFR2|PPARGC1B|NCOA7|IL12B|TFEC|SOX4|HOXA5|-|HOXA2|ING2|-|PPARA|IL5|IL4|NR4A2|PLAGL1|MAPK1|ERLIN1|
GO:0045935	positive regulation of nucleobase-containing compound metabolic process	biological_process	0.0050818	0.74364	34	391	1071	19209	ENSSSCG00000008742,ENSSSCG00000014277,ENSSSCG00000004078,ENSSSCG00000010538,ENSSSCG00000006127,ENSSSCG00000017375,ENSSSCG00000016842,ENSSSCG00000008144,ENSSSCG00000007673,ENSSSCG00000023497,ENSSSCG00000021343,ENSSSCG00000016698,ENSSSCG00000010548,ENSSSCG00000016701,ENSSSCG00000004223,ENSSSCG00000007143,ENSSSCG00000016703,ENSSSCG00000020794,ENSSSCG00000016706,ENSSSCG00000000006,ENSSSCG00000024555,…	CD38|IRF1|-|NKX2-3|-|SOST|NIPBL|NCK2|EPO|-|ZEB2|HOXA11|CHUK|HOXA7|HEY2|MAVS|HOXA5|-|HOXA2|PPARA|ING2|IL5|RAD50|IL4|NR4A2|MAPK1|PLAGL1|ERLIN1|PLCB1|TFR2|PPARGC1B|NCOA7|TFEC|SOX4|
GO:0046703	natural killer cell lectin-like receptor binding	molecular_function	0.0051382	0.74535	2	391	6	19209	ENSSSCG00000026042,ENSSSCG00000028948	ULBP1|-|
GO:0046649	lymphocyte activation	biological_process	0.0052429	0.75399	16	391	393	19209	ENSSSCG00000017044,ENSSSCG00000008648,ENSSSCG00000020744,ENSSSCG00000001081,ENSSSCG00000008144,ENSSSCG00000028674,ENSSSCG00000004917,ENSSSCG00000014282,ENSSSCG00000006127,ENSSSCG00000029811,ENSSSCG00000014277,ENSSSCG00000008742,ENSSSCG00000028359,ENSSSCG00000010538,ENSSSCG00000011226,ENSSSCG00000014278	IL12B|RSAD2|DUSP3|SOX4|NCK2|CR2|MALT1|IL4|-|PLCL2|IRF1|CD38|BST1|NKX2-3|-|IL5|
GO:0048863	stem cell differentiation	biological_process	0.0053132	0.75601	12	391	255	19209	ENSSSCG00000010081,ENSSSCG00000001081,ENSSSCG00000016701,ENSSSCG00000004223,ENSSSCG00000011226,ENSSSCG00000000502,ENSSSCG00000012985,ENSSSCG00000016842,ENSSSCG00000021343,ENSSSCG00000017731,ENSSSCG00000021586,ENSSSCG00000027060	MAPK1|SOX4|HOXA7|HEY2|-|CNOT2|LTBP3|NIPBL|ZEB2|PSMD11|ZHX2|TBX2|
GO:0042473	outer ear morphogenesis	biological_process	0.0053642	0.75601	2	391	6	19209	ENSSSCG00000010081,ENSSSCG00000016707	MAPK1|HOXA1|
GO:0015833	peptide transport	biological_process	0.0054326	0.75601	8	391	135	19209	ENSSSCG00000004078,ENSSSCG00000007671,ENSSSCG00000025173,ENSSSCG00000029481,ENSSSCG00000025618,ENSSSCG00000025593,ENSSSCG00000001081,ENSSSCG00000020893	-|TFR2|TAP2|CPLX1|TAP1|-|SOX4|TAP1|
GO:0010557	positive regulation of macromolecule biosynthetic process	biological_process	0.0054808	0.75601	33	391	1037	19209	ENSSSCG00000017375,ENSSSCG00000010538,ENSSSCG00000008742,ENSSSCG00000014277,ENSSSCG00000004223,ENSSSCG00000016701,ENSSSCG00000010548,ENSSSCG00000007143,ENSSSCG00000021343,ENSSSCG00000008144,ENSSSCG00000016842,ENSSSCG00000007673,ENSSSCG00000023497,ENSSSCG00000016698,ENSSSCG00000015871,ENSSSCG00000014282,ENSSSCG00000010547,ENSSSCG00000010081,ENSSSCG00000004127,ENSSSCG00000016703,ENSSSCG00000020794,…	SOST|NKX2-3|CD38|IRF1|HEY2|HOXA7|CHUK|MAVS|ZEB2|NCK2|NIPBL|EPO|-|HOXA11|NR4A2|IL4|ERLIN1|MAPK1|PLAGL1|HOXA5|-|IL5|HOXA2|-|PPARA|ING2|TFEC|IL12B|SOX4|TFR2|PLCB1|PPARGC1B|NCOA7|
GO:0002583	regulation of antigen processing and presentation of peptide antigen	biological_process	0.0055268	0.75601	2	391	6	19209	ENSSSCG00000025173,ENSSSCG00000025593	TAP2|-|
GO:0090312	positive regulation of protein deacetylation	biological_process	0.005535	0.75601	2	391	6	19209	ENSSSCG00000016842,ENSSSCG00000024555	NIPBL|ING2|
GO:0017144	drug metabolic process	biological_process	0.0056238	0.75601	4	391	37	19209	ENSSSCG00000010549,ENSSSCG00000010488,ENSSSCG00000010546,ENSSSCG00000026798	-|-|-|CYP2C42|
GO:0002579	positive regulation of antigen processing and presentation	biological_process	0.0056555	0.75601	2	391	6	19209	ENSSSCG00000025173,ENSSSCG00000025593	TAP2|-|
GO:0031323	regulation of cellular metabolic process	biological_process	0.0056649	0.75601	100	391	3969	19209	ENSSSCG00000016707,ENSSSCG00000021004,ENSSSCG00000007671,ENSSSCG00000004110,ENSSSCG00000030445,ENSSSCG00000001053,ENSSSCG00000014435,ENSSSCG00000004917,ENSSSCG00000014437,ENSSSCG00000004222,ENSSSCG00000001081,ENSSSCG00000021204,ENSSSCG00000010079,ENSSSCG00000021586,ENSSSCG00000016703,ENSSSCG00000009249,ENSSSCG00000000006,ENSSSCG00000024555,ENSSSCG00000010544,ENSSSCG00000014278,ENSSSCG00000028163,…	HOXA1|DERL1|TFR2|TAB2|ZNF12|TBC1D7|CSNK1A1|MALT1|PPARGC1B|NCOA7|SOX4|-|PPM1F|ZHX2|HOXA5|-|PPARA|ING2|DNMBP|IL5|-|PURA|NR4A2|ZNF425|IL4|NRBF2|ERLIN1|EPO|LIMK1|PEX14|CDC25B|AGFG2|PRL|CHUK|HOXA7|DUSP3|HEY2|ZNF770|SVIP|IRF1|TBX4|NKX2-3|NFKB1|WWC2|-|HOXA3|PLCB1|STARD4|ZNF786|ZNF398|HOXA4|-|-|ZNF280B|IL12B|TFEC|GDF9|SCO1|-|-|-|CDK5R1|HOXA2|-|EEF1A2|SIPA1L2|RAD50|-|PLAGL1|MAPK1|PLCL2|NIPBL|TRIM26|NCK2|-…
GO:0048568	embryonic organ development	biological_process	0.0058565	0.76043	13	391	290	19209	ENSSSCG00000016702,ENSSSCG00000016705,ENSSSCG00000010081,ENSSSCG00000004223,ENSSSCG00000016701,ENSSSCG00000016706,ENSSSCG00000011226,ENSSSCG00000016698,ENSSSCG00000014283,ENSSSCG00000027060,ENSSSCG00000016703,ENSSSCG00000016842,ENSSSCG00000016707	HOXA6|HOXA3|MAPK1|HEY2|HOXA7|HOXA2|-|HOXA11|KIF3A|TBX2|HOXA5|NIPBL|HOXA1|
GO:0035909	aorta morphogenesis	biological_process	0.0059662	0.76043	3	391	19	19209	ENSSSCG00000004223,ENSSSCG00000027060,ENSSSCG00000001081	HEY2|TBX2|SOX4|
GO:0006355	regulation of transcription, DNA-dependent	biological_process	0.006005	0.76043	62	391	2281	19209	ENSSSCG00000016707,ENSSSCG00000007056,ENSSSCG00000007671,ENSSSCG00000030445,ENSSSCG00000016704,ENSSSCG00000015450,ENSSSCG00000030294,ENSSSCG00000004222,ENSSSCG00000014437,ENSSSCG00000004917,ENSSSCG00000010042,ENSSSCG00000030281,ENSSSCG00000016637,ENSSSCG00000014288,ENSSSCG00000001081,ENSSSCG00000010079,ENSSSCG00000007150,ENSSSCG00000021204,ENSSSCG00000020794,ENSSSCG00000016703,ENSSSCG00000021586,…	HOXA1|PLCB1|TFR2|ZNF12|HOXA4|ZNF786|ZNF398|NCOA7|PPARGC1B|MALT1|ZNF280B|-|TFEC|GDF9|SOX4|PPM1F|-|-|-|HOXA5|ZHX2|ING2|PPARA|CDK5R1|HOXA2|IL5|ZNF425|NR4A2|IL4|-|PURA|PLAGL1|ERLIN1|-|TRIM26|NIPBL|NCK2|EPO|ZEB2|HOXA11|PRKCI|PEX14|CNOT2|HOXA7|CHUK|HEY2|MAVS|ZNF770|ZNF366|IRF1|CD38|NKX2-3|TBX2|TBX4|NFKB1|WWC2|ZNF316|-|SOST|-|HOXA3|HOXA6|
GO:0032270	positive regulation of cellular protein metabolic process	biological_process	0.0060242	0.76043	25	391	725	19209	ENSSSCG00000017730,ENSSSCG00000011226,ENSSSCG00000009249,ENSSSCG00000024555,ENSSSCG00000006066,ENSSSCG00000014278,ENSSSCG00000010081,ENSSSCG00000008164,ENSSSCG00000014280,ENSSSCG00000006127,ENSSSCG00000014282,ENSSSCG00000001053,ENSSSCG00000014435,ENSSSCG00000004917,ENSSSCG00000007151,ENSSSCG00000007673,ENSSSCG00000016842,ENSSSCG00000021343,ENSSSCG00000021004,ENSSSCG00000004110,ENSSSCG00000014288,…	CDK5R1|-|-|ING2|RNF19A|IL5|MAPK1|MAP4K4|RAD50|-|IL4|TBC1D7|CSNK1A1|MALT1|CDC25B|EPO|NIPBL|ZEB2|DERL1|TAB2|GDF9|SOX4|RNF144A|MAVS|IL12B|
GO:0042113	B cell activation	biological_process	0.0060361	0.76043	9	391	167	19209	ENSSSCG00000029811,ENSSSCG00000006127,ENSSSCG00000014282,ENSSSCG00000004917,ENSSSCG00000028674,ENSSSCG00000014278,ENSSSCG00000010538,ENSSSCG00000008742,ENSSSCG00000028359	PLCL2|-|IL4|MALT1|CR2|IL5|NKX2-3|CD38|BST1|
GO:0070665	positive regulation of leukocyte proliferation	biological_process	0.0060873	0.76043	6	391	84	19209	ENSSSCG00000014282,ENSSSCG00000017044,ENSSSCG00000008742,ENSSSCG00000008144,ENSSSCG00000028359,ENSSSCG00000014278	IL4|IL12B|CD38|NCK2|BST1|IL5|
GO:0009891	positive regulation of biosynthetic process	biological_process	0.0061123	0.76043	35	391	1126	19209	ENSSSCG00000004078,ENSSSCG00000010538,ENSSSCG00000008742,ENSSSCG00000014277,ENSSSCG00000017375,ENSSSCG00000016698,ENSSSCG00000021343,ENSSSCG00000016842,ENSSSCG00000008144,ENSSSCG00000007673,ENSSSCG00000023497,ENSSSCG00000007143,ENSSSCG00000004223,ENSSSCG00000010548,ENSSSCG00000016701,ENSSSCG00000014278,ENSSSCG00000016706,ENSSSCG00000024555,ENSSSCG00000009249,ENSSSCG00000000006,ENSSSCG00000020794,…	-|NKX2-3|CD38|IRF1|SOST|HOXA11|ZEB2|NIPBL|NCK2|EPO|-|MAVS|HEY2|CHUK|HOXA7|IL5|HOXA2|ING2|-|PPARA|-|HOXA5|ERLIN1|PLAGL1|MAPK1|NR4A2|IL4|PPARGC1B|NCOA7|STARD4|TFR2|PLCB1|SOX4|TFEC|IL12B|
GO:0051173	positive regulation of nitrogen compound metabolic process	biological_process	0.0061415	0.76043	34	391	1085	19209	ENSSSCG00000007671,ENSSSCG00000007056,ENSSSCG00000004222,ENSSSCG00000014437,ENSSSCG00000016637,ENSSSCG00000001081,ENSSSCG00000016703,ENSSSCG00000020794,ENSSSCG00000014278,ENSSSCG00000024555,ENSSSCG00000000006,ENSSSCG00000016706,ENSSSCG00000014282,ENSSSCG00000015871,ENSSSCG00000014280,ENSSSCG00000010547,ENSSSCG00000010081,ENSSSCG00000004127,ENSSSCG00000021343,ENSSSCG00000023497,ENSSSCG00000007673,…	TFR2|PLCB1|NCOA7|PPARGC1B|TFEC|SOX4|HOXA5|-|IL5|ING2|PPARA|HOXA2|IL4|NR4A2|RAD50|ERLIN1|MAPK1|PLAGL1|ZEB2|-|EPO|NIPBL|NCK2|HOXA11|HEY2|CHUK|HOXA7|MAVS|NKX2-3|-|IRF1|CD38|SOST|-|
GO:0010604	positive regulation of macromolecule metabolic process	biological_process	0.0062034	0.76043	49	391	1706	19209	ENSSSCG00000010548,ENSSSCG00000016701,ENSSSCG00000004223,ENSSSCG00000007143,ENSSSCG00000008646,ENSSSCG00000016842,ENSSSCG00000008144,ENSSSCG00000007673,ENSSSCG00000023497,ENSSSCG00000021343,ENSSSCG00000016698,ENSSSCG00000007151,ENSSSCG00000006127,ENSSSCG00000017375,ENSSSCG00000008164,ENSSSCG00000008742,ENSSSCG00000014277,ENSSSCG00000004078,ENSSSCG00000010538,ENSSSCG00000006066,ENSSSCG00000017044,…	CHUK|HOXA7|HEY2|MAVS|RNF144A|NIPBL|NCK2|EPO|-|ZEB2|HOXA11|CDC25B|-|SOST|MAP4K4|CD38|IRF1|-|NKX2-3|RNF19A|IL12B|TFEC|GDF9|SOX4|PLCB1|TFR2|DERL1|TAB2|TBC1D7|CSNK1A1|MALT1|PPARGC1B|NCOA7|RAD50|NR4A2|IL4|PLAGL1|MAPK1|ERLIN1|PPM1F|-|HOXA5|CDK5R1|-|HOXA2|-|ING2|PPARA|IL5|
GO:0070661	leukocyte proliferation	biological_process	0.0062428	0.76043	10	391	199	19209	ENSSSCG00000014282,ENSSSCG00000017044,ENSSSCG00000029811,ENSSSCG00000014277,ENSSSCG00000028359,ENSSSCG00000008144,ENSSSCG00000008742,ENSSSCG00000028674,ENSSSCG00000014278,ENSSSCG00000004917	IL4|IL12B|PLCL2|IRF1|BST1|NCK2|CD38|CR2|IL5|MALT1|
GO:0048589	developmental growth	biological_process	0.0062578	0.76043	12	391	256	19209	ENSSSCG00000016698,ENSSSCG00000017730,ENSSSCG00000011226,ENSSSCG00000021343,ENSSSCG00000027060,ENSSSCG00000016842,ENSSSCG00000007056,ENSSSCG00000030378,ENSSSCG00000025966,ENSSSCG00000014288,ENSSSCG00000006127,ENSSSCG00000004223	HOXA11|CDK5R1|-|ZEB2|TBX2|NIPBL|PLCB1|LIMK1|EIF4H|GDF9|-|HEY2|
GO:0009893	positive regulation of metabolic process	biological_process	0.0062642	0.76043	52	391	1835	19209	ENSSSCG00000016706,ENSSSCG00000017730,ENSSSCG00000011226,ENSSSCG00000024555,ENSSSCG00000009249,ENSSSCG00000000006,ENSSSCG00000014947,ENSSSCG00000014278,ENSSSCG00000010079,ENSSSCG00000016703,ENSSSCG00000020794,ENSSSCG00000010081,ENSSSCG00000004127,ENSSSCG00000010547,ENSSSCG00000014280,ENSSSCG00000014282,ENSSSCG00000015871,ENSSSCG00000001053,ENSSSCG00000014435,ENSSSCG00000014437,ENSSSCG00000004917,…	HOXA2|CDK5R1|-|ING2|-|PPARA|EEF1A2|IL5|PPM1F|HOXA5|-|MAPK1|PLAGL1|ERLIN1|RAD50|IL4|NR4A2|TBC1D7|CSNK1A1|PPARGC1B|MALT1|NCOA7|PLCB1|STARD4|DERL1|TFR2|TAB2|GDF9|SOX4|IL12B|TFEC|RNF19A|CD38|IRF1|-|NKX2-3|MAP4K4|-|SOST|HOXA11|CDC25B|NCK2|NIPBL|EPO|-|ZEB2|SVIP|RNF144A|MAVS|CHUK|HOXA7|HEY2|
GO:2001141	regulation of RNA biosynthetic process	biological_process	0.0062906	0.76043	62	391	2286	19209	ENSSSCG00000016707,ENSSSCG00000007056,ENSSSCG00000007671,ENSSSCG00000030445,ENSSSCG00000015450,ENSSSCG00000030294,ENSSSCG00000016704,ENSSSCG00000004222,ENSSSCG00000014437,ENSSSCG00000004917,ENSSSCG00000010042,ENSSSCG00000030281,ENSSSCG00000016637,ENSSSCG00000014288,ENSSSCG00000001081,ENSSSCG00000010079,ENSSSCG00000021204,ENSSSCG00000007150,ENSSSCG00000016703,ENSSSCG00000020794,ENSSSCG00000021586,…	HOXA1|PLCB1|TFR2|ZNF12|ZNF786|ZNF398|HOXA4|NCOA7|PPARGC1B|MALT1|ZNF280B|-|TFEC|GDF9|SOX4|PPM1F|-|-|HOXA5|-|ZHX2|PPARA|ING2|CDK5R1|HOXA2|IL5|IL4|ZNF425|NR4A2|-|PURA|PLAGL1|ERLIN1|-|NCK2|NIPBL|EPO|TRIM26|ZEB2|PRKCI|HOXA11|PEX14|CNOT2|CHUK|HOXA7|HEY2|MAVS|ZNF770|ZNF366|IRF1|CD38|TBX2|NKX2-3|TBX4|NFKB1|WWC2|ZNF316|-|SOST|-|HOXA3|HOXA6|
GO:0030878	thyroid gland development	biological_process	0.0064129	0.76249	3	391	20	19209	ENSSSCG00000016703,ENSSSCG00000016705,ENSSSCG00000010081	HOXA5|HOXA3|MAPK1|
GO:0007389	pattern specification process	biological_process	0.0064908	0.76249	13	391	295	19209	ENSSSCG00000016701,ENSSSCG00000004223,ENSSSCG00000017375,ENSSSCG00000016705,ENSSSCG00000016702,ENSSSCG00000008738,ENSSSCG00000027060,ENSSSCG00000016703,ENSSSCG00000021343,ENSSSCG00000014283,ENSSSCG00000016706,ENSSSCG00000011226,ENSSSCG00000016698	HOXA7|HEY2|SOST|HOXA3|HOXA6|CC2D2A|TBX2|HOXA5|ZEB2|KIF3A|HOXA2|-|HOXA11|
GO:0042100	B cell proliferation	biological_process	0.0064977	0.76249	6	391	85	19209	ENSSSCG00000028359,ENSSSCG00000008742,ENSSSCG00000014282,ENSSSCG00000029811,ENSSSCG00000014278,ENSSSCG00000028674	BST1|CD38|IL4|PLCL2|IL5|CR2|
GO:1901575	organic substance catabolic process	biological_process	0.0065272	0.76249	45	391	1534	19209	ENSSSCG00000026568,ENSSSCG00000000502,ENSSSCG00000007664,ENSSSCG00000009427,ENSSSCG00000008646,ENSSSCG00000021621,ENSSSCG00000009182,ENSSSCG00000028872,ENSSSCG00000014436,ENSSSCG00000014190,ENSSSCG00000006066,ENSSSCG00000009166,ENSSSCG00000004078,ENSSSCG00000001463,ENSSSCG00000020887,ENSSSCG00000006087,ENSSSCG00000008740,ENSSSCG00000014172,ENSSSCG00000001342,ENSSSCG00000014267,ENSSSCG00000025023,…	DNPH1|CNOT2|AGFG2|DNAJC15|RNF144A|RGS6|ADH7|PSMB8|ARHGEF37|-|RNF19A|-|-|-|-|-|FBXL5|-|TRIM39|-|-|CUL9|CSNK1A1|-|MARCH6|PLCB1|DERL1|FAP|PSMB9|PPARA|DNMBP|SCO1|PGD|-|PSMD11|ZHX2|GOT1|ERLIN1|DECR1|LNPEP|CUL2|PLCL2|SIPA1L2|-|PCYOX1L|
GO:0000502	proteasome complex	cellular_component	0.0065548	0.76249	5	391	61	19209	ENSSSCG00000001468,ENSSSCG00000026951,ENSSSCG00000028872,ENSSSCG00000001463,ENSSSCG00000017731	PSMB9|-|PSMB8|-|PSMD11|
GO:0016799	hydrolase activity, hydrolyzing N-glycosyl compounds	molecular_function	0.0065874	0.76249	3	391	20	19209	ENSSSCG00000026568,ENSSSCG00000028359,ENSSSCG00000008742	DNPH1|BST1|CD38|
GO:0009887	organ morphogenesis	biological_process	0.0066609	0.76249	22	391	612	19209	ENSSSCG00000016702,ENSSSCG00000016705,ENSSSCG00000010081,ENSSSCG00000011226,ENSSSCG00000016706,ENSSSCG00000014283,ENSSSCG00000010538,ENSSSCG00000027060,ENSSSCG00000016703,ENSSSCG00000022980,ENSSSCG00000001081,ENSSSCG00000016975,ENSSSCG00000004223,ENSSSCG00000012833,ENSSSCG00000016701,ENSSSCG00000014437,ENSSSCG00000008993,ENSSSCG00000011745,ENSSSCG00000016698,ENSSSCG00000007529,ENSSSCG00000016842,…	HOXA6|HOXA3|MAPK1|-|HOXA2|KIF3A|NKX2-3|TBX2|HOXA5|TBX4|SOX4|PTCD2|HEY2|PRKX|HOXA7|PPARGC1B|NPY2R|PRKCI|HOXA11|SYCP2|NIPBL|HOXA1|
GO:0051251	positive regulation of lymphocyte activation	biological_process	0.0066732	0.76249	8	391	141	19209	ENSSSCG00000014282,ENSSSCG00000017044,ENSSSCG00000028359,ENSSSCG00000008742,ENSSSCG00000008144,ENSSSCG00000004917,ENSSSCG00000014278,ENSSSCG00000011226	IL4|IL12B|BST1|CD38|NCK2|MALT1|IL5|-|
GO:0002369	T cell cytokine production	biological_process	0.0069625	0.79013	3	391	20	19209	ENSSSCG00000008648,ENSSSCG00000014282,ENSSSCG00000004917	RSAD2|IL4|MALT1|
GO:0044093	positive regulation of molecular function	biological_process	0.0073548	0.82468	33	391	1043	19209	ENSSSCG00000004078,ENSSSCG00000014436,ENSSSCG00000006127,ENSSSCG00000008164,ENSSSCG00000007673,ENSSSCG00000001233,ENSSSCG00000021343,ENSSSCG00000009427,ENSSSCG00000011745,ENSSSCG00000007151,ENSSSCG00000007664,ENSSSCG00000007143,ENSSSCG00000021621,ENSSSCG00000016237,ENSSSCG00000010079,ENSSSCG00000017730,ENSSSCG00000011226,ENSSSCG00000014947,ENSSSCG00000010544,ENSSSCG00000014278,ENSSSCG00000010169,…	-|ARHGEF37|-|MAP4K4|EPO|TRIM26|ZEB2|DNAJC15|PRKCI|CDC25B|AGFG2|MAVS|RGS6|-|PPM1F|CDK5R1|-|EEF1A2|DNMBP|IL5|SIPA1L2|RAD50|IL4|NR4A2|MAPK1|PLCL2|DERL1|TAB2|-|MALT1|PPARGC1B|IL12B|GDF9|
GO:0043367	CD4-positive, alpha-beta T cell differentiation	biological_process	0.0073659	0.82468	4	391	39	19209	ENSSSCG00000008648,ENSSSCG00000014282,ENSSSCG00000010538,ENSSSCG00000017044	RSAD2|IL4|NKX2-3|IL12B|
GO:0051181	cofactor transport	biological_process	0.0074956	0.82841	2	391	7	19209	ENSSSCG00000030696,ENSSSCG00000002520	SLC19A1|SLC25A29|
GO:0006508	proteolysis	biological_process	0.0074985	0.82841	31	391	979	19209	ENSSSCG00000028872,ENSSSCG00000010545,ENSSSCG00000008646,ENSSSCG00000015896,ENSSSCG00000021004,ENSSSCG00000014435,ENSSSCG00000030196,ENSSSCG00000017094,ENSSSCG00000004917,ENSSSCG00000027860,ENSSSCG00000026951,ENSSSCG00000014433,ENSSSCG00000027472,ENSSSCG00000006087,ENSSSCG00000007145,ENSSSCG00000008740,ENSSSCG00000014172,ENSSSCG00000001342,ENSSSCG00000010547,ENSSSCG00000014173,ENSSSCG00000011104,…	PSMB8|CPN1|RNF144A|FAP|DERL1|CSNK1A1|CUL9|MARCH6|MALT1|-|-|PCYOX1L|GCA|-|ADAM33|FBXL5|-|TRIM39|ERLIN1|LNPEP|CUL2|-|SPPL2A|SCO1|PCOLCE|-|PSMD11|-|PSMB9|-|RNF19A|
GO:0002475	antigen processing and presentation via MHC class Ib	biological_process	0.0076073	0.83213	2	391	7	19209	ENSSSCG00000025173,ENSSSCG00000025593	TAP2|-|
GO:0002711	positive regulation of T cell mediated immunity	biological_process	0.0076672	0.83213	3	391	21	19209	ENSSSCG00000017044,ENSSSCG00000008648,ENSSSCG00000004917	IL12B|RSAD2|MALT1|
GO:0046634	regulation of alpha-beta T cell activation	biological_process	0.0076818	0.83213	4	391	40	19209	ENSSSCG00000014282,ENSSSCG00000017044,ENSSSCG00000014277,ENSSSCG00000011226	IL4|IL12B|IRF1|-|
GO:0033147	negative regulation of intracellular estrogen receptor signaling pathway	biological_process	0.007827	0.84239	2	391	7	19209	ENSSSCG00000016976,ENSSSCG00000000502	ZNF366|CNOT2|
GO:0008238	exopeptidase activity	molecular_function	0.0080878	0.86152	6	391	86	19209	ENSSSCG00000027860,ENSSSCG00000014173,ENSSSCG00000010545,ENSSSCG00000015896,ENSSSCG00000014172,ENSSSCG00000006087	-|LNPEP|CPN1|FAP|-|-|
GO:0051254	positive regulation of RNA metabolic process	biological_process	0.0082494	0.86152	30	391	945	19209	ENSSSCG00000014277,ENSSSCG00000008742,ENSSSCG00000010538,ENSSSCG00000016703,ENSSSCG00000020794,ENSSSCG00000000006,ENSSSCG00000024555,ENSSSCG00000016706,ENSSSCG00000014278,ENSSSCG00000014282,ENSSSCG00000017375,ENSSSCG00000015871,ENSSSCG00000004127,ENSSSCG00000010547,ENSSSCG00000023497,ENSSSCG00000007056,ENSSSCG00000016842,ENSSSCG00000008144,ENSSSCG00000007673,ENSSSCG00000021343,ENSSSCG00000007671,…	IRF1|CD38|NKX2-3|HOXA5|-|PPARA|ING2|HOXA2|IL5|IL4|SOST|NR4A2|PLAGL1|ERLIN1|-|PLCB1|NIPBL|NCK2|EPO|ZEB2|TFR2|HOXA11|NCOA7|PPARGC1B|HOXA7|CHUK|HEY2|TFEC|MAVS|SOX4|
GO:0050871	positive regulation of B cell activation	biological_process	0.0082614	0.86152	4	391	41	19209	ENSSSCG00000014282,ENSSSCG00000008742,ENSSSCG00000028359,ENSSSCG00000014278	IL4|CD38|BST1|IL5|
GO:0032944	regulation of mononuclear cell proliferation	biological_process	0.0083293	0.86152	7	391	117	19209	ENSSSCG00000008144,ENSSSCG00000008742,ENSSSCG00000028359,ENSSSCG00000017044,ENSSSCG00000014277,ENSSSCG00000014282,ENSSSCG00000014278	NCK2|CD38|BST1|IL12B|IRF1|IL4|IL5|
GO:0050670	regulation of lymphocyte proliferation	biological_process	0.0083293	0.86152	7	391	117	19209	ENSSSCG00000008144,ENSSSCG00000008742,ENSSSCG00000028359,ENSSSCG00000014277,ENSSSCG00000017044,ENSSSCG00000014282,ENSSSCG00000014278	NCK2|CD38|BST1|IRF1|IL12B|IL4|IL5|
GO:0008171	O-methyltransferase activity	molecular_function	0.0083401	0.86152	3	391	22	19209	ENSSSCG00000004103,ENSSSCG00000026077,ENSSSCG00000007826	PCMT1|-|-|
GO:0005024	transforming growth factor beta-activated receptor activity	molecular_function	0.0083663	0.86152	2	391	7	19209	ENSSSCG00000011226,ENSSSCG00000011227	-|-|
GO:0003206	cardiac chamber morphogenesis	biological_process	0.0085224	0.87221	6	391	88	19209	ENSSSCG00000004223,ENSSSCG00000027060,ENSSSCG00000008993,ENSSSCG00000011226,ENSSSCG00000016975,ENSSSCG00000001081	HEY2|TBX2|NPY2R|-|PTCD2|SOX4|
GO:0001819	positive regulation of cytokine production	biological_process	0.0086211	0.87241	9	391	177	19209	ENSSSCG00000007143,ENSSSCG00000014282,ENSSSCG00000008648,ENSSSCG00000017044,ENSSSCG00000001082,ENSSSCG00000014434,ENSSSCG00000004917,ENSSSCG00000014277,ENSSSCG00000007056	MAVS|IL4|RSAD2|IL12B|PRL|IL17B|MALT1|IRF1|PLCB1|
GO:0006511	ubiquitin-dependent protein catabolic process	biological_process	0.008719	0.87241	16	391	411	19209	ENSSSCG00000008646,ENSSSCG00000028872,ENSSSCG00000030196,ENSSSCG00000014435,ENSSSCG00000021004,ENSSSCG00000020887,ENSSSCG00000011104,ENSSSCG00000010547,ENSSSCG00000008740,ENSSSCG00000001342,ENSSSCG00000026951,ENSSSCG00000001468,ENSSSCG00000014190,ENSSSCG00000006066,ENSSSCG00000017731,ENSSSCG00000001463	RNF144A|PSMB8|CUL9|CSNK1A1|DERL1|-|CUL2|ERLIN1|FBXL5|TRIM39|-|PSMB9|-|RNF19A|PSMD11|-|
GO:0051252	regulation of RNA metabolic process	biological_process	0.0087738	0.87241	63	391	2366	19209	ENSSSCG00000014288,ENSSSCG00000001081,ENSSSCG00000010042,ENSSSCG00000030281,ENSSSCG00000016637,ENSSSCG00000016704,ENSSSCG00000030445,ENSSSCG00000015450,ENSSSCG00000030294,ENSSSCG00000004222,ENSSSCG00000004917,ENSSSCG00000014437,ENSSSCG00000016707,ENSSSCG00000007056,ENSSSCG00000007671,ENSSSCG00000004127,ENSSSCG00000010547,ENSSSCG00000015871,ENSSSCG00000021081,ENSSSCG00000014282,ENSSSCG00000028163,…	GDF9|SOX4|ZNF280B|-|TFEC|HOXA4|ZNF12|ZNF786|ZNF398|NCOA7|MALT1|PPARGC1B|HOXA1|PLCB1|TFR2|PLAGL1|ERLIN1|NR4A2|ZNF425|IL4|-|PURA|PPARA|ING2|HOXA2|CDK5R1|IL5|PPM1F|-|-|-|HOXA5|ZHX2|PTCD2|MAVS|ZNF770|ZNF366|CHUK|HOXA7|HEY2|PRKCI|HOXA11|PEX14|CNOT2|-|NIPBL|NCK2|EPO|TRIM26|ZEB2|HOXA3|HOXA6|-|SOST|-|WWC2|ZNF316|IRF1|CD38|TBX2|TBX4|NKX2-3|NFKB1|
GO:0030099	myeloid cell differentiation	biological_process	0.008785	0.87241	10	391	207	19209	ENSSSCG00000014282,ENSSSCG00000012833,ENSSSCG00000016701,ENSSSCG00000017044,ENSSSCG00000014437,ENSSSCG00000011226,ENSSSCG00000010538,ENSSSCG00000016703,ENSSSCG00000023497,ENSSSCG00000007673	IL4|PRKX|HOXA7|IL12B|PPARGC1B|-|NKX2-3|HOXA5|-|EPO|
GO:0009057	macromolecule catabolic process	biological_process	0.0087859	0.87241	25	391	753	19209	ENSSSCG00000010547,ENSSSCG00000020887,ENSSSCG00000014173,ENSSSCG00000011104,ENSSSCG00000008740,ENSSSCG00000001342,ENSSSCG00000014433,ENSSSCG00000026951,ENSSSCG00000006066,ENSSSCG00000009166,ENSSSCG00000001468,ENSSSCG00000014190,ENSSSCG00000004078,ENSSSCG00000017731,ENSSSCG00000001463,ENSSSCG00000021586,ENSSSCG00000018008,ENSSSCG00000015896,ENSSSCG00000008646,ENSSSCG00000028872,ENSSSCG00000000502,…	ERLIN1|-|LNPEP|CUL2|FBXL5|TRIM39|PCYOX1L|-|RNF19A|-|PSMB9|-|-|PSMD11|-|ZHX2|SCO1|FAP|RNF144A|PSMB8|CNOT2|MARCH6|CUL9|CSNK1A1|DERL1|
GO:0080090	regulation of primary metabolic process	biological_process	0.0090234	0.88723	96	391	3849	19209	ENSSSCG00000007150,ENSSSCG00000018008,ENSSSCG00000016237,ENSSSCG00000020794,ENSSSCG00000016706,ENSSSCG00000017730,ENSSSCG00000011226,ENSSSCG00000014947,ENSSSCG00000010169,ENSSSCG00000014280,ENSSSCG00000010081,ENSSSCG00000004127,ENSSSCG00000029811,ENSSSCG00000007056,ENSSSCG00000014202,ENSSSCG00000015450,ENSSSCG00000030294,ENSSSCG00000016704,ENSSSCG00000014267,ENSSSCG00000030281,ENSSSCG00000010042,…	-|SCO1|-|-|HOXA2|CDK5R1|-|EEF1A2|SIPA1L2|RAD50|MAPK1|PLAGL1|PLCL2|PLCB1|STARD4|ZNF786|ZNF398|HOXA4|-|-|ZNF280B|IL12B|TFEC|GDF9|CD38|-|TBX2|ARHGEF37|ZNF316|RNF19A|-|-|SOST|MAP4K4|TRIM39|HOXA6|NIPBL|NCK2|TRIM26|-|ZEB2|DNAJC15|PRKCI|HOXA11|CNOT2|PTCD2|ZNF366
GO:0045321	leukocyte activation	biological_process	0.0090415	0.88723	17	391	453	19209	ENSSSCG00000029811,ENSSSCG00000006127,ENSSSCG00000014282,ENSSSCG00000011226,ENSSSCG00000014278,ENSSSCG00000008742,ENSSSCG00000028359,ENSSSCG00000014277,ENSSSCG00000010538,ENSSSCG00000001081,ENSSSCG00000017044,ENSSSCG00000008648,ENSSSCG00000020744,ENSSSCG00000004917,ENSSSCG00000028674,ENSSSCG00000008144,ENSSSCG00000023497	PLCL2|-|IL4|-|IL5|CD38|BST1|IRF1|NKX2-3|SOX4|IL12B|RSAD2|DUSP3|MALT1|CR2|NCK2|-|
GO:0002573	myeloid leukocyte differentiation	biological_process	0.009263	0.90366	7	391	117	19209	ENSSSCG00000011226,ENSSSCG00000014437,ENSSSCG00000023497,ENSSSCG00000016701,ENSSSCG00000017044,ENSSSCG00000014282,ENSSSCG00000010538	-|PPARGC1B|-|HOXA7|IL12B|IL4|NKX2-3|
GO:0043621	protein self-association	molecular_function	0.0093895	0.90848	3	391	22	19209	ENSSSCG00000022838,ENSSSCG00000004917,ENSSSCG00000008648	SVIP|MALT1|RSAD2|
GO:0045892	negative regulation of transcription, DNA-dependent	biological_process	0.0094213	0.90848	24	391	718	19209	ENSSSCG00000016706,ENSSSCG00000017730,ENSSSCG00000021731,ENSSSCG00000000006,ENSSSCG00000021586,ENSSSCG00000027060,ENSSSCG00000008742,ENSSSCG00000014277,ENSSSCG00000010079,ENSSSCG00000021989,ENSSSCG00000021081,ENSSSCG00000014282,ENSSSCG00000015871,ENSSSCG00000014437,ENSSSCG00000000502,ENSSSCG00000003405,ENSSSCG00000030445,ENSSSCG00000021343,ENSSSCG00000007056,ENSSSCG00000016842,ENSSSCG00000007673,…	HOXA2|CDK5R1|WWC2|PPARA|ZHX2|TBX2|CD38|IRF1|PPM1F|PURA|ZNF425|IL4|NR4A2|PPARGC1B|CNOT2|PEX14|ZNF12|ZEB2|PLCB1|NIPBL|EPO|ZNF366|HEY2|HOXA7|
GO:0035710	CD4-positive, alpha-beta T cell activation	biological_process	0.0096078	0.92114	4	391	42	19209	ENSSSCG00000008648,ENSSSCG00000010538,ENSSSCG00000014282,ENSSSCG00000017044	RSAD2|NKX2-3|IL4|IL12B|
GO:0010498	proteasomal protein catabolic process	biological_process	0.0096911	0.92381	13	391	311	19209	ENSSSCG00000010547,ENSSSCG00000008646,ENSSSCG00000008740,ENSSSCG00000028872,ENSSSCG00000026951,ENSSSCG00000006066,ENSSSCG00000017094,ENSSSCG00000001468,ENSSSCG00000014190,ENSSSCG00000014435,ENSSSCG00000001463,ENSSSCG00000021004,ENSSSCG00000018008	ERLIN1|RNF144A|FBXL5|PSMB8|-|RNF19A|MARCH6|PSMB9|-|CSNK1A1|-|DERL1|SCO1|
GO:0004526	ribonuclease P activity	molecular_function	0.0098673	0.92941	2	391	8	19209	ENSSSCG00000021130,ENSSSCG00000007672	RPP21|POP7|
GO:0048522	positive regulation of cellular process	biological_process	0.0099008	0.92941	75	391	2901	19209	ENSSSCG00000006066,ENSSSCG00000004078,ENSSSCG00000027060,ENSSSCG00000008742,ENSSSCG00000011961,ENSSSCG00000001342,ENSSSCG00000008164,ENSSSCG00000006127,ENSSSCG00000017375,ENSSSCG00000011745,ENSSSCG00000016698,ENSSSCG00000021343,ENSSSCG00000016842,ENSSSCG00000000810,ENSSSCG00000008144,ENSSSCG00000023497,ENSSSCG00000007143,ENSSSCG00000008646,ENSSSCG00000014947,ENSSSCG00000016706,ENSSSCG00000017730,…	RNF19A|-|TBX2|CD38|TFG|TRIM39|MAP4K4|-|SOST|PRKCI|HOXA11|ZEB2|NIPBL|AMIGO2|NCK2|-|MAVS|RNF144A|EEF1A2|HOXA2|CDK5R1|-|-|CDC42EP2|PLAGL1|MAPK1|TMEM101|RAD50|CDKN2AIP|DFFA|STARD4|PLCB1|FAP|GDF9|TFEC|RSAD2|IL12B|LTBP3|KIF3A|NKX2-3|BST1|IRF1|HOXA3|CYB5D2|CDC25B|G0S2|LIMK1|EPO|MAP10|SVIP|DUSP3|HEY2|PRL|CHUK|HOXA7|IL5|-|ING2|PPARA|HOXA5|PPM1F|ERLIN1|PURA|NR4A2|IL4|PPARGC1B|RSPO4|MALT1|NCOA7|TBC1D7|CSNK1…
GO:0070663	regulation of leukocyte proliferation	biological_process	0.0099169	0.92941	7	391	121	19209	ENSSSCG00000014278,ENSSSCG00000028359,ENSSSCG00000008144,ENSSSCG00000008742,ENSSSCG00000017044,ENSSSCG00000014277,ENSSSCG00000014282	IL5|BST1|NCK2|CD38|IL12B|IRF1|IL4|
GO:0035745	T-helper 2 cell cytokine production	biological_process	0.010116	0.93589	2	391	8	19209	ENSSSCG00000014282,ENSSSCG00000008648	IL4|RSAD2|
GO:0002517	T cell tolerance induction	biological_process	0.010171	0.93589	2	391	8	19209	ENSSSCG00000011226,ENSSSCG00000004896	-|PHLPP1|
GO:0002664	regulation of T cell tolerance induction	biological_process	0.010171	0.93589	2	391	8	19209	ENSSSCG00000011226,ENSSSCG00000004896	-|PHLPP1|
GO:0072358	cardiovascular system development	biological_process	0.010267	0.93589	21	391	598	19209	ENSSSCG00000010081,ENSSSCG00000016705,ENSSSCG00000016703,ENSSSCG00000022980,ENSSSCG00000027060,ENSSSCG00000003546,ENSSSCG00000014283,ENSSSCG00000002516,ENSSSCG00000011226,ENSSSCG00000004223,ENSSSCG00000012833,ENSSSCG00000016701,ENSSSCG00000001081,ENSSSCG00000016975,ENSSSCG00000004110,ENSSSCG00000023255,ENSSSCG00000008738,ENSSSCG00000016707,ENSSSCG00000016842,ENSSSCG00000023005,ENSSSCG00000008993	MAPK1|HOXA3|HOXA5|TBX4|TBX2|-|KIF3A|WARS|-|HEY2|PRKX|HOXA7|SOX4|PTCD2|TAB2|MOSPD3|CC2D2A|HOXA1|NIPBL|-|NPY2R|
GO:0072359	circulatory system development	biological_process	0.010267	0.93589	21	391	598	19209	ENSSSCG00000023005,ENSSSCG00000008993,ENSSSCG00000004110,ENSSSCG00000008738,ENSSSCG00000023255,ENSSSCG00000016707,ENSSSCG00000016842,ENSSSCG00000001081,ENSSSCG00000016975,ENSSSCG00000004223,ENSSSCG00000012833,ENSSSCG00000016701,ENSSSCG00000014283,ENSSSCG00000002516,ENSSSCG00000011226,ENSSSCG00000027060,ENSSSCG00000016703,ENSSSCG00000022980,ENSSSCG00000003546,ENSSSCG00000010081,ENSSSCG00000016705	-|NPY2R|TAB2|CC2D2A|MOSPD3|HOXA1|NIPBL|SOX4|PTCD2|HEY2|PRKX|HOXA7|KIF3A|WARS|-|TBX2|HOXA5|TBX4|-|MAPK1|HOXA3|
GO:0048646	anatomical structure formation involved in morphogenesis	biological_process	0.010326	0.93623	24	391	716	19209	ENSSSCG00000023005,ENSSSCG00000014437,ENSSSCG00000000502,ENSSSCG00000001053,ENSSSCG00000016698,ENSSSCG00000021343,ENSSSCG00000016707,ENSSSCG00000008738,ENSSSCG00000001081,ENSSSCG00000012833,ENSSSCG00000004223,ENSSSCG00000016701,ENSSSCG00000011226,ENSSSCG00000017730,ENSSSCG00000002516,ENSSSCG00000014283,ENSSSCG00000004059,ENSSSCG00000016703,ENSSSCG00000022980,ENSSSCG00000027060,ENSSSCG00000016705,…	-|PPARGC1B|CNOT2|TBC1D7|HOXA11|ZEB2|HOXA1|CC2D2A|SOX4|PRKX|HEY2|HOXA7|-|CDK5R1|WARS|KIF3A|-|HOXA5|TBX4|TBX2|HOXA3|MAPK1|LAMB3|IL4|
GO:0048534	hematopoietic or lymphoid organ development	biological_process	0.010384	0.93638	19	391	533	19209	ENSSSCG00000001081,ENSSSCG00000002412,ENSSSCG00000017044,ENSSSCG00000016701,ENSSSCG00000008648,ENSSSCG00000012833,ENSSSCG00000028674,ENSSSCG00000004917,ENSSSCG00000014437,ENSSSCG00000023497,ENSSSCG00000007673,ENSSSCG00000010081,ENSSSCG00000016705,ENSSSCG00000029811,ENSSSCG00000014282,ENSSSCG00000011226,ENSSSCG00000014277,ENSSSCG00000016703,ENSSSCG00000010538	SOX4|STON2|IL12B|HOXA7|RSAD2|PRKX|CR2|MALT1|PPARGC1B|-|EPO|MAPK1|HOXA3|PLCL2|IL4|-|IRF1|HOXA5|NKX2-3|
GO:0008284	positive regulation of cell proliferation	biological_process	0.010563	0.9474	17	391	459	19209	ENSSSCG00000016705,ENSSSCG00000014282,ENSSSCG00000021989,ENSSSCG00000014283,ENSSSCG00000011226,ENSSSCG00000014278,ENSSSCG00000028359,ENSSSCG00000008742,ENSSSCG00000027060,ENSSSCG00000014288,ENSSSCG00000001081,ENSSSCG00000017044,ENSSSCG00000001082,ENSSSCG00000004223,ENSSSCG00000011745,ENSSSCG00000008144,ENSSSCG00000007673	HOXA3|IL4|PURA|KIF3A|-|IL5|BST1|CD38|TBX2|GDF9|SOX4|IL12B|PRL|HEY2|PRKCI|NCK2|EPO|
GO:0001775	cell activation	biological_process	0.010713	0.95565	19	391	535	19209	ENSSSCG00000017044,ENSSSCG00000008648,ENSSSCG00000020744,ENSSSCG00000001081,ENSSSCG00000023497,ENSSSCG00000007056,ENSSSCG00000008144,ENSSSCG00000028674,ENSSSCG00000004917,ENSSSCG00000014282,ENSSSCG00000007851,ENSSSCG00000006127,ENSSSCG00000029811,ENSSSCG00000014277,ENSSSCG00000008742,ENSSSCG00000028359,ENSSSCG00000010538,ENSSSCG00000011226,ENSSSCG00000014278	IL12B|RSAD2|DUSP3|SOX4|-|PLCB1|NCK2|CR2|MALT1|IL4|ZP2|-|PLCL2|IRF1|CD38|BST1|NKX2-3|-|IL5|
GO:0097028	dendritic cell differentiation	biological_process	0.010835	0.96143	3	391	24	19209	ENSSSCG00000011226,ENSSSCG00000023497,ENSSSCG00000014282	-|-|IL4|
GO:0051249	regulation of lymphocyte activation	biological_process	0.01098	0.96918	10	391	217	19209	ENSSSCG00000017044,ENSSSCG00000014282,ENSSSCG00000020744,ENSSSCG00000014277,ENSSSCG00000008144,ENSSSCG00000028359,ENSSSCG00000008742,ENSSSCG00000011226,ENSSSCG00000014278,ENSSSCG00000004917	IL12B|IL4|DUSP3|IRF1|NCK2|BST1|CD38|-|IL5|MALT1|
GO:0051347	positive regulation of transferase activity	biological_process	0.011063	0.97081	14	391	346	19209	ENSSSCG00000008164,ENSSSCG00000010081,ENSSSCG00000014288,ENSSSCG00000017044,ENSSSCG00000014280,ENSSSCG00000006127,ENSSSCG00000017730,ENSSSCG00000011226,ENSSSCG00000007151,ENSSSCG00000014947,ENSSSCG00000004917,ENSSSCG00000007673,ENSSSCG00000004110,ENSSSCG00000021343	MAP4K4|MAPK1|GDF9|IL12B|RAD50|-|CDK5R1|-|CDC25B|EEF1A2|MALT1|EPO|TAB2|ZEB2|
GO:0071158	positive regulation of cell cycle arrest	biological_process	0.011115	0.97081	3	391	24	19209	ENSSSCG00000001081,ENSSSCG00000015896,ENSSSCG00000017730	SOX4|FAP|CDK5R1|
GO:0002696	positive regulation of leukocyte activation	biological_process	0.011221	0.97493	8	391	154	19209	ENSSSCG00000014282,ENSSSCG00000017044,ENSSSCG00000028359,ENSSSCG00000008144,ENSSSCG00000008742,ENSSSCG00000004917,ENSSSCG00000014278,ENSSSCG00000011226	IL4|IL12B|BST1|NCK2|CD38|MALT1|IL5|-|
GO:0004674	protein serine/threonine kinase activity	molecular_function	0.011516	0.99344	14	391	346	19209	ENSSSCG00000004918,ENSSSCG00000012833,ENSSSCG00000010548,ENSSSCG00000010081,ENSSSCG00000001664,ENSSSCG00000015619,ENSSSCG00000023497,ENSSSCG00000025606,ENSSSCG00000011227,ENSSSCG00000004636,ENSSSCG00000014435,ENSSSCG00000011745,ENSSSCG00000011226,ENSSSCG00000008495	ALPK2|PRKX|CHUK|MAPK1|TTBK1|CAMK1G|-|-|-|TRPM7|CSNK1A1|PRKCI|-|PRKD3|
GO:0048645	organ formation	biological_process	0.011555	0.99344	4	391	44	19209	ENSSSCG00000011226,ENSSSCG00000016705,ENSSSCG00000016698,ENSSSCG00000010081	-|HOXA3|HOXA11|MAPK1|
GO:0002684	positive regulation of immune system process	biological_process	0.011644	0.99344	16	391	430	19209	ENSSSCG00000004917,ENSSSCG00000025173,ENSSSCG00000008144,ENSSSCG00000007143,ENSSSCG00000020744,ENSSSCG00000008648,ENSSSCG00000025593,ENSSSCG00000017044,ENSSSCG00000014278,ENSSSCG00000011226,ENSSSCG00000014277,ENSSSCG00000028359,ENSSSCG00000008742,ENSSSCG00000029811,ENSSSCG00000010081,ENSSSCG00000014282	MALT1|TAP2|NCK2|MAVS|DUSP3|RSAD2|-|IL12B|IL5|-|IRF1|BST1|CD38|PLCL2|MAPK1|IL4|
GO:0051171	regulation of nitrogen compound metabolic process	biological_process	0.012061	0.99344	76	391	2973	19209	ENSSSCG00000021731,ENSSSCG00000030957,ENSSSCG00000022980,ENSSSCG00000010538,ENSSSCG00000014277,ENSSSCG00000016705,ENSSSCG00000029666,ENSSSCG00000007664,ENSSSCG00000003405,ENSSSCG00000007673,ENSSSCG00000004799,ENSSSCG00000004223,ENSSSCG00000010548,ENSSSCG00000016701,ENSSSCG00000001082,ENSSSCG00000014278,ENSSSCG00000010544,ENSSSCG00000000006,ENSSSCG00000024555,ENSSSCG00000016703,ENSSSCG00000021586,…	WWC2|NFKB1|TBX4|NKX2-3|IRF1|HOXA3|-|AGFG2|PEX14|EPO|ZNF770|HEY2|CHUK|HOXA7|PRL|IL5|DNMBP|PPARA|ING2|HOXA5|ZHX2|PPM1F|-|ERLIN1|ZNF425|NR4A2|IL4|PURA|-|NCOA7|MALT1|PPARGC1B|ZNF12|TFR2|HOXA1|SOX4|ZNF316|ARHGEF37|TBX2|-|CD38|HOXA6|SOST|-|-|CNOT2|PRKCI|HOXA11|ZEB2|DNAJC15|-|TRIM26|NIPBL|NCK2|RGS6|MAVS|ZNF366|PTCD2|HOXA2|CDK5R1|-|-|-|MAPK1|PLAGL1|RAD50|SIPA1L2|-|ZNF786|ZNF398|HOXA4|PLCB1|GDF9|TFEC|ZNF2…
GO:0046427	positive regulation of JAK-STAT cascade	biological_process	0.012261	0.99344	4	391	46	19209	ENSSSCG00000014282,ENSSSCG00000017044,ENSSSCG00000007673,ENSSSCG00000001082	IL4|IL12B|EPO|PRL|
GO:0030915	Smc5-Smc6 complex	cellular_component	0.012364	0.99344	2	391	9	19209	ENSSSCG00000022172,ENSSSCG00000028899	-|-|
GO:0033674	positive regulation of kinase activity	biological_process	0.012395	0.99344	13	391	316	19209	ENSSSCG00000014288,ENSSSCG00000008164,ENSSSCG00000006127,ENSSSCG00000014280,ENSSSCG00000017044,ENSSSCG00000007151,ENSSSCG00000004917,ENSSSCG00000014947,ENSSSCG00000011226,ENSSSCG00000017730,ENSSSCG00000004110,ENSSSCG00000021343,ENSSSCG00000007673	GDF9|MAP4K4|-|RAD50|IL12B|CDC25B|MALT1|EEF1A2|-|CDK5R1|TAB2|ZEB2|EPO|
GO:0001676	long-chain fatty acid metabolic process	biological_process	0.012398	0.99344	4	391	46	19209	ENSSSCG00000010546,ENSSSCG00000026798,ENSSSCG00000010488,ENSSSCG00000010549	-|CYP2C42|-|-|
GO:0004908	interleukin-1 receptor activity	molecular_function	0.012437	0.99344	2	391	7	19209	ENSSSCG00000028331,ENSSSCG00000008163	IL1R2|IL1R2|
GO:0010628	positive regulation of gene expression	biological_process	0.012443	0.99344	31	391	1015	19209	ENSSSCG00000016706,ENSSSCG00000000006,ENSSSCG00000024555,ENSSSCG00000014278,ENSSSCG00000008742,ENSSSCG00000010079,ENSSSCG00000014277,ENSSSCG00000016703,ENSSSCG00000010538,ENSSSCG00000020794,ENSSSCG00000004127,ENSSSCG00000010547,ENSSSCG00000015871,ENSSSCG00000017375,ENSSSCG00000014282,ENSSSCG00000016698,ENSSSCG00000014437,ENSSSCG00000004222,ENSSSCG00000016842,ENSSSCG00000007056,ENSSSCG00000008144,…	HOXA2|PPARA|ING2|IL5|CD38|PPM1F|IRF1|HOXA5|NKX2-3|-|PLAGL1|ERLIN1|NR4A2|SOST|IL4|HOXA11|PPARGC1B|NCOA7|NIPBL|PLCB1|NCK2|EPO|-|TFR2|ZEB2|SOX4|MAVS|CHUK|HOXA7|TFEC|HEY2|
GO:0060411	cardiac septum morphogenesis	biological_process	0.012443	0.99344	4	391	45	19209	ENSSSCG00000004223,ENSSSCG00000027060,ENSSSCG00000001081,ENSSSCG00000011226	HEY2|TBX2|SOX4|-|
GO:0002478	antigen processing and presentation of exogenous peptide antigen	biological_process	0.012566	0.99344	2	391	9	19209	ENSSSCG00000025173,ENSSSCG00000025593	TAP2|-|
GO:0006071	glycerol metabolic process	biological_process	0.012635	0.99344	2	391	9	19209	ENSSSCG00000010537,ENSSSCG00000011677	GOT1|GK5|
GO:0046640	regulation of alpha-beta T cell proliferation	biological_process	0.012644	0.99344	2	391	9	19209	ENSSSCG00000014277,ENSSSCG00000017044	IRF1|IL12B|
GO:0002577	regulation of antigen processing and presentation	biological_process	0.012717	0.99344	2	391	9	19209	ENSSSCG00000025593,ENSSSCG00000025173	-|TAP2|
GO:0035743	CD4-positive, alpha-beta T cell cytokine production	biological_process	0.012847	0.99344	2	391	9	19209	ENSSSCG00000014282,ENSSSCG00000008648	IL4|RSAD2|
GO:0050867	positive regulation of cell activation	biological_process	0.012959	0.99344	8	391	158	19209	ENSSSCG00000017044,ENSSSCG00000014282,ENSSSCG00000011226,ENSSSCG00000004917,ENSSSCG00000014278,ENSSSCG00000028359,ENSSSCG00000008742,ENSSSCG00000008144	IL12B|IL4|-|MALT1|IL5|BST1|CD38|NCK2|
GO:0006805	xenobiotic metabolic process	biological_process	0.012959	0.99344	4	391	47	19209	ENSSSCG00000010546,ENSSSCG00000026798,ENSSSCG00000010488,ENSSSCG00000010549	-|CYP2C42|-|-|
GO:0016580	Sin3 complex	cellular_component	0.013146	0.99344	2	391	9	19209	ENSSSCG00000024555,ENSSSCG00000004223	ING2|HEY2|
GO:0060412	ventricular septum morphogenesis	biological_process	0.013332	0.99344	3	391	25	19209	ENSSSCG00000001081,ENSSSCG00000011226,ENSSSCG00000004223	SOX4|-|HEY2|
GO:0009790	embryo development	biological_process	0.013334	0.99344	22	391	656	19209	ENSSSCG00000014283,ENSSSCG00000016706,ENSSSCG00000011226,ENSSSCG00000027060,ENSSSCG00000022980,ENSSSCG00000016703,ENSSSCG00000016702,ENSSSCG00000010081,ENSSSCG00000016705,ENSSSCG00000015618,ENSSSCG00000006127,ENSSSCG00000000502,ENSSSCG00000016698,ENSSSCG00000021343,ENSSSCG00000008738,ENSSSCG00000016707,ENSSSCG00000016842,ENSSSCG00000007056,ENSSSCG00000001081,ENSSSCG00000014288,ENSSSCG00000004223,…	KIF3A|HOXA2|-|TBX2|TBX4|HOXA5|HOXA6|MAPK1|HOXA3|LAMB3|-|CNOT2|HOXA11|ZEB2|CC2D2A|HOXA1|NIPBL|PLCB1|SOX4|GDF9|HEY2|HOXA7|
GO:0003007	heart morphogenesis	biological_process	0.013477	0.99344	8	391	156	19209	ENSSSCG00000027060,ENSSSCG00000016842,ENSSSCG00000011226,ENSSSCG00000008993,ENSSSCG00000014283,ENSSSCG00000004223,ENSSSCG00000001081,ENSSSCG00000016975	TBX2|NIPBL|-|NPY2R|KIF3A|HEY2|SOX4|PTCD2|
GO:0002312	B cell activation involved in immune response	biological_process	0.013514	0.99344	4	391	47	19209	ENSSSCG00000029811,ENSSSCG00000006127,ENSSSCG00000014282,ENSSSCG00000010538	PLCL2|-|IL4|NKX2-3|
GO:0019219	regulation of nucleobase-containing compound metabolic process	biological_process	0.013537	0.99344	75	391	2942	19209	ENSSSCG00000016705,ENSSSCG00000029666,ENSSSCG00000021731,ENSSSCG00000030957,ENSSSCG00000022980,ENSSSCG00000010538,ENSSSCG00000014277,ENSSSCG00000004799,ENSSSCG00000004223,ENSSSCG00000010548,ENSSSCG00000016701,ENSSSCG00000003405,ENSSSCG00000007664,ENSSSCG00000007673,ENSSSCG00000010547,ENSSSCG00000028163,ENSSSCG00000021989,ENSSSCG00000015871,ENSSSCG00000014282,ENSSSCG00000021081,ENSSSCG00000010544,…	HOXA3|-|WWC2|NFKB1|TBX4|NKX2-3|IRF1|ZNF770|HEY2|CHUK|HOXA7|PEX14|AGFG2|EPO|ERLIN1|-|PURA|NR4A2|IL4|ZNF425|DNMBP|IL5|PPARA|ING2|ZHX2|HOXA5|-|PPM1F|SOX4|PPARGC1B|MALT1|NCOA7|ZNF12|TFR2|HOXA1|HOXA6|-|-|SOST|ZNF316|ARHGEF37|-|TBX2|CD38|ZNF366|RGS6|MAVS|PTCD2|CNOT2|HOXA11|PRKCI|DNAJC15|ZEB2|TRIM26|NIPBL|NCK2|-|PLAGL1|MAPK1|SIPA1L2|RAD50|HOXA2|CDK5R1|-|-|-|GDF9|TFEC|-|ZNF280B|ZNF786|ZNF398|HOXA4|-|PLCB…
GO:0002702	positive regulation of production of molecular mediator of immune response	biological_process	0.013864	0.99344	3	391	26	19209	ENSSSCG00000008648,ENSSSCG00000014282,ENSSSCG00000004917	RSAD2|IL4|MALT1|
GO:0002521	leukocyte differentiation	biological_process	0.013978	0.99344	13	391	327	19209	ENSSSCG00000017044,ENSSSCG00000016701,ENSSSCG00000008648,ENSSSCG00000014282,ENSSSCG00000001081,ENSSSCG00000029811,ENSSSCG00000014277,ENSSSCG00000023497,ENSSSCG00000010538,ENSSSCG00000011226,ENSSSCG00000014437,ENSSSCG00000004917,ENSSSCG00000028674	IL12B|HOXA7|RSAD2|IL4|SOX4|PLCL2|IRF1|-|NKX2-3|-|PPARGC1B|MALT1|CR2|
GO:0071822	protein complex subunit organization	biological_process	0.013994	0.99344	29	391	943	19209	ENSSSCG00000003405,ENSSSCG00000004917,ENSSSCG00000014437,ENSSSCG00000011745,ENSSSCG00000022868,ENSSSCG00000009427,ENSSSCG00000021004,ENSSSCG00000008144,ENSSSCG00000030378,ENSSSCG00000005780,ENSSSCG00000022838,ENSSSCG00000010167,ENSSSCG00000006802,ENSSSCG00000008487,ENSSSCG00000008245,ENSSSCG00000004223,ENSSSCG00000021289,ENSSSCG00000014278,ENSSSCG00000004342,ENSSSCG00000020794,ENSSSCG00000017731,…	PEX14|MALT1|PPARGC1B|PRKCI|-|DNAJC15|DERL1|NCK2|LIMK1|-|SVIP|MAP10|KCNA3|ATL2|TMSB10|HEY2|GAK|IL5|NDUFAF4|-|PSMD11|ANKS4B|PPM1F|SCO1|DECR1|PHACTR1|CDC42EP2|SOST|SHROOM1|
GO:0002440	production of molecular mediator of immune response	biological_process	0.014073	0.99344	7	391	129	19209	ENSSSCG00000014282,ENSSSCG00000008648,ENSSSCG00000022467,ENSSSCG00000006127,ENSSSCG00000014278,ENSSSCG00000025508,ENSSSCG00000004917	IL4|RSAD2|VPREB1|-|IL5|-|MALT1|
GO:0050854	regulation of antigen receptor-mediated signaling pathway	biological_process	0.014369	0.99344	3	391	26	19209	ENSSSCG00000020744,ENSSSCG00000004917,ENSSSCG00000029811	DUSP3|MALT1|PLCL2|
GO:0030176	integral to endoplasmic reticulum membrane	cellular_component	0.014519	0.99344	5	391	73	19209	ENSSSCG00000004635,ENSSSCG00000025593,ENSSSCG00000025173,ENSSSCG00000021004,ENSSSCG00000017094	SPPL2A|-|TAP2|DERL1|MARCH6|
GO:0031401	positive regulation of protein modification process	biological_process	0.014755	0.99344	21	391	624	19209	ENSSSCG00000014278,ENSSSCG00000011226,ENSSSCG00000017730,ENSSSCG00000024555,ENSSSCG00000006127,ENSSSCG00000014282,ENSSSCG00000014280,ENSSSCG00000008164,ENSSSCG00000010081,ENSSSCG00000021343,ENSSSCG00000021004,ENSSSCG00000004110,ENSSSCG00000007673,ENSSSCG00000016842,ENSSSCG00000004917,ENSSSCG00000007151,ENSSSCG00000001053,ENSSSCG00000017044,ENSSSCG00000001081,ENSSSCG00000007143,ENSSSCG00000014288	IL5|-|CDK5R1|ING2|-|IL4|RAD50|MAP4K4|MAPK1|ZEB2|DERL1|TAB2|EPO|NIPBL|MALT1|CDC25B|TBC1D7|IL12B|SOX4|MAVS|GDF9|
GO:0007158	neuron cell-cell adhesion	biological_process	0.014772	0.99344	2	391	9	19209	ENSSSCG00000012097,ENSSSCG00000017730	NLGN4X|CDK5R1|
GO:0030098	lymphocyte differentiation	biological_process	0.015011	0.99344	10	391	227	19209	ENSSSCG00000001081,ENSSSCG00000029811,ENSSSCG00000017044,ENSSSCG00000008648,ENSSSCG00000014282,ENSSSCG00000011226,ENSSSCG00000004917,ENSSSCG00000028674,ENSSSCG00000014277,ENSSSCG00000010538	SOX4|PLCL2|IL12B|RSAD2|IL4|-|MALT1|CR2|IRF1|NKX2-3|
GO:0071466	cellular response to xenobiotic stimulus	biological_process	0.01506	0.99344	4	391	49	19209	ENSSSCG00000010549,ENSSSCG00000026798,ENSSSCG00000010546,ENSSSCG00000010488	-|CYP2C42|-|-|
GO:0035112	genitalia morphogenesis	biological_process	0.015072	0.99344	2	391	9	19209	ENSSSCG00000007529,ENSSSCG00000016842	SYCP2|NIPBL|
GO:0002726	positive regulation of T cell cytokine production	biological_process	0.015527	0.99344	2	391	10	19209	ENSSSCG00000008648,ENSSSCG00000004917	RSAD2|MALT1|
GO:0048518	positive regulation of biological process	biological_process	0.015606	0.99344	81	391	3236	19209	ENSSSCG00000007671,ENSSSCG00000021004,ENSSSCG00000004110,ENSSSCG00000004917,ENSSSCG00000014437,ENSSSCG00000007197,ENSSSCG00000004222,ENSSSCG00000001053,ENSSSCG00000014435,ENSSSCG00000001081,ENSSSCG00000016703,ENSSSCG00000010079,ENSSSCG00000014278,ENSSSCG00000024555,ENSSSCG00000009249,ENSSSCG00000000006,ENSSSCG00000021989,ENSSSCG00000015871,ENSSSCG00000014282,ENSSSCG00000010547,ENSSSCG00000007673,…	TFR2|DERL1|TAB2|MALT1|PPARGC1B|RSPO4|NCOA7|TBC1D7|CSNK1A1|SOX4|HOXA5|PPM1F|IL5|ING2|-|PPARA|PURA|NR4A2|IL4|ERLIN1|EPO|LIMK1|CDC25B|G0S2|DUSP3|HEY2|PRL|HOXA7|CHUK|MAP10|SVIP|NKX2-3|BST1|IRF1|LTBP3|KIF3A|CYB5D2|HOXA3|STARD4|PLCB1|TFEC|RSAD2|IL12B|FAP|GDF9|-|EEF1A2|CDK5R1|HOXA2|-|ANKFY1|TMEM101|CDKN2AIP|RAD50|DFFA|PLCL2|CDC42EP2|PLAGL1|MAPK1|ZEB2|TAP2|NIPBL|NCK2|AMIGO2|-|CNOT2|IL17B|PRKCI|HOXA11|-|R…
GO:0032655	regulation of interleukin-12 production	biological_process	0.015794	0.99344	3	391	27	19209	ENSSSCG00000014277,ENSSSCG00000017044,ENSSSCG00000007056	IRF1|IL12B|PLCB1|
GO:0060433	bronchus development	biological_process	0.015832	0.99344	2	391	10	19209	ENSSSCG00000011226,ENSSSCG00000016703	-|HOXA5|
GO:0014009	glial cell proliferation	biological_process	0.015948	0.99344	2	391	10	19209	ENSSSCG00000001081,ENSSSCG00000011745	SOX4|PRKCI|
GO:0031326	regulation of cellular biosynthetic process	biological_process	0.01605	0.99344	68	391	2664	19209	ENSSSCG00000004799,ENSSSCG00000001082,ENSSSCG00000010548,ENSSSCG00000016701,ENSSSCG00000004223,ENSSSCG00000003405,ENSSSCG00000007673,ENSSSCG00000016705,ENSSSCG00000029666,ENSSSCG00000021731,ENSSSCG00000014277,ENSSSCG00000022980,ENSSSCG00000030957,ENSSSCG00000010538,ENSSSCG00000001081,ENSSSCG00000030445,ENSSSCG00000014437,ENSSSCG00000004917,ENSSSCG00000004222,ENSSSCG00000016707,ENSSSCG00000007671,…	ZNF770|PRL|CHUK|HOXA7|HEY2|PEX14|EPO|HOXA3|-|WWC2|IRF1|TBX4|NFKB1|NKX2-3|SOX4|ZNF12|PPARGC1B|MALT1|NCOA7|HOXA1|TFR2|ERLIN1|-|PURA|NR4A2|IL4|ZNF425|-|ING2|PPARA|IL5|-|PPM1F|ZHX2|HOXA5|ZNF366|MAVS|PRKCI|HOXA11|CNOT2|NCK2|NIPBL|TRIM26|-|ZEB2|HOXA6|-|SOST|ZNF316|CD38|-|TBX2|GDF9|-|ZNF280B|IL12B|TFEC|ZNF398|ZNF786|HOXA4|PLCB1|STARD4|MAPK1|PLAGL1|CDK5R1|HOXA2|-|-|
GO:0001501	skeletal system development	biological_process	0.016076	0.99344	12	391	294	19209	ENSSSCG00000016707,ENSSSCG00000016842,ENSSSCG00000016703,ENSSSCG00000022980,ENSSSCG00000016706,ENSSSCG00000016698,ENSSSCG00000011226,ENSSSCG00000014437,ENSSSCG00000016701,ENSSSCG00000016705,ENSSSCG00000016702,ENSSSCG00000001081	HOXA1|NIPBL|HOXA5|TBX4|HOXA2|HOXA11|-|PPARGC1B|HOXA7|HOXA3|HOXA6|SOX4|
GO:0002449	lymphocyte mediated immunity	biological_process	0.016515	0.99344	7	391	134	19209	ENSSSCG00000028948,ENSSSCG00000026042,ENSSSCG00000004917,ENSSSCG00000017044,ENSSSCG00000008648,ENSSSCG00000014282,ENSSSCG00000006127	-|ULBP1|MALT1|IL12B|RSAD2|IL4|-|
GO:0051253	negative regulation of RNA metabolic process	biological_process	0.01668	0.99344	24	391	756	19209	ENSSSCG00000030445,ENSSSCG00000003405,ENSSSCG00000000502,ENSSSCG00000014437,ENSSSCG00000016842,ENSSSCG00000007056,ENSSSCG00000007673,ENSSSCG00000021343,ENSSSCG00000016976,ENSSSCG00000016701,ENSSSCG00000004223,ENSSSCG00000021731,ENSSSCG00000000006,ENSSSCG00000016706,ENSSSCG00000017730,ENSSSCG00000014277,ENSSSCG00000010079,ENSSSCG00000008742,ENSSSCG00000027060,ENSSSCG00000021586,ENSSSCG00000015871,…	ZNF12|PEX14|CNOT2|PPARGC1B|NIPBL|PLCB1|EPO|ZEB2|ZNF366|HOXA7|HEY2|WWC2|PPARA|HOXA2|CDK5R1|IRF1|PPM1F|CD38|TBX2|ZHX2|NR4A2|ZNF425|IL4|PURA|
GO:0034654	nucleobase-containing compound biosynthetic process	biological_process	0.016796	0.99344	68	391	2671	19209	ENSSSCG00000003403,ENSSSCG00000007673,ENSSSCG00000023903,ENSSSCG00000003405,ENSSSCG00000016701,ENSSSCG00000010548,ENSSSCG00000004223,ENSSSCG00000004799,ENSSSCG00000014277,ENSSSCG00000010538,ENSSSCG00000030957,ENSSSCG00000022980,ENSSSCG00000021731,ENSSSCG00000029666,ENSSSCG00000016705,ENSSSCG00000016707,ENSSSCG00000007671,ENSSSCG00000030445,ENSSSCG00000014437,ENSSSCG00000004917,ENSSSCG00000004222,…	APITD1|EPO|ATP5I|PEX14|HOXA7|CHUK|HEY2|ZNF770|IRF1|NKX2-3|NFKB1|TBX4|WWC2|-|HOXA3|HOXA1|TFR2|ZNF12|PPARGC1B|MALT1|NCOA7|SOX4|-|PPM1F|ZHX2|HOXA5|PPARA|ING2|IL5|PURA|-|ZNF425|IL4|NR4A2|ERLIN1|NIPBL|NCK2|TRIM26|-|ZEB2|HOXA11|PRKCI|CNOT2|ZNF366|MAVS|CD38|-|TBX2|ZNF316|-|SPOCD1|SOST|HOXA6|PLCB1|ZNF786|HOXA4|ZNF398|CMPK2|-|ZNF280B|TFEC|GDF9|-|-|CDK5R1|HOXA2|GTF2A1|PLAGL1|
GO:0002456	T cell mediated immunity	biological_process	0.016799	0.99344	4	391	50	19209	ENSSSCG00000004917,ENSSSCG00000008648,ENSSSCG00000014282,ENSSSCG00000017044	MALT1|RSAD2|IL4|IL12B|
GO:0060840	artery development	biological_process	0.017133	0.99344	4	391	49	19209	ENSSSCG00000001081,ENSSSCG00000027060,ENSSSCG00000004223,ENSSSCG00000016707	SOX4|TBX2|HEY2|HOXA1|
GO:0004177	aminopeptidase activity	molecular_function	0.017565	0.99344	3	391	27	19209	ENSSSCG00000014172,ENSSSCG00000014173,ENSSSCG00000027860	-|LNPEP|-|
GO:0002682	regulation of immune system process	biological_process	0.017849	0.99344	23	391	725	19209	ENSSSCG00000016703,ENSSSCG00000028359,ENSSSCG00000004635,ENSSSCG00000008742,ENSSSCG00000014277,ENSSSCG00000004896,ENSSSCG00000014278,ENSSSCG00000011226,ENSSSCG00000014282,ENSSSCG00000029811,ENSSSCG00000010081,ENSSSCG00000025173,ENSSSCG00000007056,ENSSSCG00000008144,ENSSSCG00000014437,ENSSSCG00000004917,ENSSSCG00000008648,ENSSSCG00000020744,ENSSSCG00000025593,ENSSSCG00000016701,ENSSSCG00000017044,…	HOXA5|BST1|SPPL2A|CD38|IRF1|PHLPP1|IL5|-|IL4|PLCL2|MAPK1|TAP2|PLCB1|NCK2|PPARGC1B|MALT1|RSAD2|DUSP3|-|HOXA7|IL12B|PPY|MAVS|
GO:2000112	regulation of cellular macromolecule biosynthetic process	biological_process	0.018023	0.99344	64	391	2497	19209	ENSSSCG00000008742,ENSSSCG00000027060,ENSSSCG00000023378,ENSSSCG00000017375,ENSSSCG00000016700,ENSSSCG00000016702,ENSSSCG00000023497,ENSSSCG00000016842,ENSSSCG00000008144,ENSSSCG00000001233,ENSSSCG00000021343,ENSSSCG00000011745,ENSSSCG00000016698,ENSSSCG00000000502,ENSSSCG00000007143,ENSSSCG00000016976,ENSSSCG00000007150,ENSSSCG00000020794,ENSSSCG00000016706,ENSSSCG00000017730,ENSSSCG00000010081,…	CD38|TBX2|ZNF316|SOST|-|HOXA6|-|NIPBL|NCK2|TRIM26|ZEB2|PRKCI|HOXA11|CNOT2|MAVS|ZNF366|-|-|HOXA2|CDK5R1|MAPK1|PLAGL1|PLCB1|HOXA4|ZNF786|ZNF398|ZNF280B|-|TFEC|GDF9|IRF1|TBX4|NFKB1|NKX2-3|WWC2|-|HOXA3|EPO|PEX14|CHUK|HOXA7|HEY2|ZNF770|PPM1F|-|HOXA5|ZHX2|ING2|-|PPARA|IL5|NR4A2|IL4|ZNF425|PURA|-|ERLIN1|HOXA1|TFR2|ZNF12|NCOA7|MALT1|PPARGC1B|SOX4|
GO:0031227	intrinsic to endoplasmic reticulum membrane	cellular_component	0.018176	0.99344	5	391	77	19209	ENSSSCG00000017094,ENSSSCG00000025593,ENSSSCG00000025173,ENSSSCG00000021004,ENSSSCG00000004635	MARCH6|-|TAP2|DERL1|SPPL2A|
GO:0003207	cardiac chamber formation	biological_process	0.018381	0.99344	2	391	11	19209	ENSSSCG00000027060,ENSSSCG00000001081	TBX2|SOX4|
GO:0035239	tube morphogenesis	biological_process	0.018491	0.99344	10	391	228	19209	ENSSSCG00000001081,ENSSSCG00000012833,ENSSSCG00000011226,ENSSSCG00000016698,ENSSSCG00000014283,ENSSSCG00000016707,ENSSSCG00000008738,ENSSSCG00000021343,ENSSSCG00000016703,ENSSSCG00000027060	SOX4|PRKX|-|HOXA11|KIF3A|HOXA1|CC2D2A|ZEB2|HOXA5|TBX2|
GO:0019400	alditol metabolic process	biological_process	0.018796	0.99344	2	391	11	19209	ENSSSCG00000011677,ENSSSCG00000010537	GK5|GOT1|
GO:0047485	protein N-terminus binding	molecular_function	0.018797	0.99344	4	391	51	19209	ENSSSCG00000003405,ENSSSCG00000016842,ENSSSCG00000005066,ENSSSCG00000006127	PEX14|NIPBL|EXOC5|-|
GO:2000759	regulation of N-terminal peptidyl-lysine acetylation	biological_process	0.018917	0.99344	1	391	1	19209	ENSSSCG00000001081	SOX4|
GO:2000761	positive regulation of N-terminal peptidyl-lysine acetylation	biological_process	0.018917	0.99344	1	391	1	19209	ENSSSCG00000001081	SOX4|
GO:0007634	optokinetic behavior	biological_process	0.01892	0.99344	1	391	1	19209	ENSSSCG00000016707	HOXA1|
GO:0021560	abducens nerve development	biological_process	0.01892	0.99344	1	391	1	19209	ENSSSCG00000016707	HOXA1|
GO:0021598	abducens nerve morphogenesis	biological_process	0.01892	0.99344	1	391	1	19209	ENSSSCG00000016707	HOXA1|
GO:0021599	abducens nerve formation	biological_process	0.01892	0.99344	1	391	1	19209	ENSSSCG00000016707	HOXA1|
GO:0021568	rhombomere 2 development	biological_process	0.018927	0.99344	1	391	1	19209	ENSSSCG00000016706	HOXA2|
GO:0005128	erythropoietin receptor binding	molecular_function	0.018944	0.99344	1	391	1	19209	ENSSSCG00000007673	EPO|
GO:1902217	erythrocyte apoptotic process	biological_process	0.018944	0.99344	1	391	1	19209	ENSSSCG00000007673	EPO|
GO:1902250	regulation of erythrocyte apoptotic process	biological_process	0.018944	0.99344	1	391	1	19209	ENSSSCG00000007673	EPO|
GO:1902251	negative regulation of erythrocyte apoptotic process	biological_process	0.018944	0.99344	1	391	1	19209	ENSSSCG00000007673	EPO|
GO:0048621	post-embryonic digestive tract morphogenesis	biological_process	0.018955	0.99344	1	391	1	19209	ENSSSCG00000010538	NKX2-3|
GO:0002649	regulation of tolerance induction to self antigen	biological_process	0.018957	0.99344	1	391	1	19209	ENSSSCG00000011226	-|
GO:0002651	positive regulation of tolerance induction to self antigen	biological_process	0.018957	0.99344	1	391	1	19209	ENSSSCG00000011226	-|
GO:0050144	nucleoside deoxyribosyltransferase activity	molecular_function	0.018961	0.99344	1	391	1	19209	ENSSSCG00000026568	DNPH1|
GO:0070694	deoxyribonucleoside 5'-monophosphate N-glycosidase activity	molecular_function	0.018961	0.99344	1	391	1	19209	ENSSSCG00000026568	DNPH1|
GO:0010556	regulation of macromolecule biosynthetic process	biological_process	0.018961	0.99344	65	391	2549	19209	ENSSSCG00000004799,ENSSSCG00000010548,ENSSSCG00000016701,ENSSSCG00000004223,ENSSSCG00000003405,ENSSSCG00000007673,ENSSSCG00000016705,ENSSSCG00000029666,ENSSSCG00000021731,ENSSSCG00000014277,ENSSSCG00000030957,ENSSSCG00000022980,ENSSSCG00000010538,ENSSSCG00000001081,ENSSSCG00000030445,ENSSSCG00000014437,ENSSSCG00000004917,ENSSSCG00000004222,ENSSSCG00000016707,ENSSSCG00000007671,ENSSSCG00000010547,…	ZNF770|CHUK|HOXA7|HEY2|PEX14|EPO|HOXA3|-|WWC2|IRF1|NFKB1|TBX4|NKX2-3|SOX4|ZNF12|PPARGC1B|MALT1|NCOA7|HOXA1|TFR2|ERLIN1|PURA|-|NR4A2|IL4|ZNF425|PPARA|-|ING2|IL5|-|PPM1F|ZHX2|HOXA5|ZNF366|MAVS|PRKCI|HOXA11|CNOT2|NIPBL|NCK2|TRIM26|-|ZEB2|HOXA6|-|SOST|ZNF316|CD38|TBX2|GDF9|-|IL12B|ZNF280B|TFEC|ZNF786|ZNF398|HOXA4|PLCB1|MAPK1|PLAGL1|CDK5R1|HOXA2|-|-|
GO:0000170	sphingosine hydroxylase activity	molecular_function	0.018966	0.99344	1	391	1	19209	ENSSSCG00000002512	DEGS2|
GO:0005026	transforming growth factor beta receptor activity, type II	molecular_function	0.018985	0.99344	1	391	1	19209	ENSSSCG00000011227	-|
GO:0001555	oocyte growth	biological_process	0.018991	0.99344	1	391	1	19209	ENSSSCG00000014288	GDF9|
GO:2000870	regulation of progesterone secretion	biological_process	0.018991	0.99344	1	391	1	19209	ENSSSCG00000014288	GDF9|
GO:0002296	T-helper 1 cell lineage commitment	biological_process	0.019082	0.99344	1	391	1	19209	ENSSSCG00000014282	IL4|
GO:0005136	interleukin-4 receptor binding	molecular_function	0.019082	0.99344	1	391	1	19209	ENSSSCG00000014282	IL4|
GO:0070351	negative regulation of white fat cell proliferation	biological_process	0.019082	0.99344	1	391	1	19209	ENSSSCG00000014282	IL4|
GO:0032615	interleukin-12 production	biological_process	0.019085	0.99344	3	391	29	19209	ENSSSCG00000007056,ENSSSCG00000017044,ENSSSCG00000014277	PLCB1|IL12B|IRF1|
GO:0002414	immunoglobulin transcytosis in epithelial cells	biological_process	0.019102	0.99344	1	391	1	19209	ENSSSCG00000023014	CD300LG|
GO:0019222	regulation of metabolic process	biological_process	0.019106	0.99344	107	391	4479	19209	ENSSSCG00000025466,ENSSSCG00000010169,ENSSSCG00000014280,ENSSSCG00000015779,ENSSSCG00000029811,ENSSSCG00000010081,ENSSSCG00000004127,ENSSSCG00000024818,ENSSSCG00000020794,ENSSSCG00000007150,ENSSSCG00000018008,ENSSSCG00000016237,ENSSSCG00000014947,ENSSSCG00000011226,ENSSSCG00000017730,ENSSSCG00000016706,ENSSSCG00000016637,ENSSSCG00000030281,ENSSSCG00000010042,ENSSSCG00000017044,ENSSSCG00000015896,…	-|SIPA1L2|RAD50|CDKN2AIP|PLCL2|MAPK1|PLAGL1|RCAN3|-|-|SCO1|-|EEF1A2|-|CDK5R1|HOXA2|TFEC|-|ZNF280B|IL12B|FAP|GDF9|STARD4|PLCB1|HOXA4|ZNF786|ZNF398|-|-|-|SOST|SPOCD1|TRIM39|HOXA6|PHACTR1|MAP4K4|-|TBX2|CD38|ZNF316|RNF19A|ARHGEF37|-|ZNF366|RNF144A|MAVS|RGS6|P
GO:0051866	general adaptation syndrome	biological_process	0.01911	0.99344	1	391	1	19209	ENSSSCG00000015871	NR4A2|
GO:0004042	acetyl-CoA:L-glutamate N-acetyltransferase activity	molecular_function	0.019136	0.99344	1	391	1	19209	ENSSSCG00000024179	NAGS|
GO:1901207	regulation of heart looping	biological_process	0.019136	0.99344	1	391	1	19209	ENSSSCG00000027060	TBX2|
GO:1901208	negative regulation of heart looping	biological_process	0.019136	0.99344	1	391	1	19209	ENSSSCG00000027060	TBX2|
GO:1901210	regulation of cardiac chamber formation	biological_process	0.019136	0.99344	1	391	1	19209	ENSSSCG00000027060	TBX2|
GO:1901211	negative regulation of cardiac chamber formation	biological_process	0.019136	0.99344	1	391	1	19209	ENSSSCG00000027060	TBX2|
GO:1901219	regulation of cardiac chamber morphogenesis	biological_process	0.019136	0.99344	1	391	1	19209	ENSSSCG00000027060	TBX2|
GO:0003195	tricuspid valve formation	biological_process	0.019183	0.99344	1	391	1	19209	ENSSSCG00000004223	HEY2|
GO:0036304	umbilical cord morphogenesis	biological_process	0.019183	0.99344	1	391	1	19209	ENSSSCG00000004223	HEY2|
GO:0060948	cardiac vascular smooth muscle cell development	biological_process	0.019183	0.99344	1	391	1	19209	ENSSSCG00000004223	HEY2|
GO:0061027	umbilical cord development	biological_process	0.019183	0.99344	1	391	1	19209	ENSSSCG00000004223	HEY2|
GO:0010535	positive regulation of activation of JAK2 kinase activity	biological_process	0.019195	0.99344	1	391	1	19209	ENSSSCG00000017044	IL12B|
GO:0010536	positive regulation of activation of Janus kinase activity	biological_process	0.019195	0.99344	1	391	1	19209	ENSSSCG00000017044	IL12B|
GO:0042164	interleukin-12 alpha subunit binding	molecular_function	0.019195	0.99344	1	391	1	19209	ENSSSCG00000017044	IL12B|
GO:0045519	interleukin-23 receptor binding	molecular_function	0.019195	0.99344	1	391	1	19209	ENSSSCG00000017044	IL12B|
GO:0070743	interleukin-23 complex	cellular_component	0.019195	0.99344	1	391	1	19209	ENSSSCG00000017044	IL12B|
GO:0010730	negative regulation of hydrogen peroxide biosynthetic process	biological_process	0.01921	0.99344	1	391	1	19209	ENSSSCG00000001082	PRL|
GO:2000182	regulation of progesterone biosynthetic process	biological_process	0.01921	0.99344	1	391	1	19209	ENSSSCG00000001082	PRL|
GO:2000183	negative regulation of progesterone biosynthetic process	biological_process	0.01921	0.99344	1	391	1	19209	ENSSSCG00000001082	PRL|
GO:0006844	acyl carnitine transport	biological_process	0.01926	0.99344	1	391	1	19209	ENSSSCG00000002520	SLC25A29|
GO:0071612	IP-10 production	biological_process	0.019274	0.99344	1	391	1	19209	ENSSSCG00000007143	MAVS|
GO:0071658	regulation of IP-10 production	biological_process	0.019274	0.99344	1	391	1	19209	ENSSSCG00000007143	MAVS|
GO:0071660	positive regulation of IP-10 production	biological_process	0.019274	0.99344	1	391	1	19209	ENSSSCG00000007143	MAVS|
GO:0034155	regulation of toll-like receptor 7 signaling pathway	biological_process	0.019299	0.99344	1	391	1	19209	ENSSSCG00000008648	RSAD2|
GO:0034157	positive regulation of toll-like receptor 7 signaling pathway	biological_process	0.019299	0.99344	1	391	1	19209	ENSSSCG00000008648	RSAD2|
GO:0034165	positive regulation of toll-like receptor 9 signaling pathway	biological_process	0.019299	0.99344	1	391	1	19209	ENSSSCG00000008648	RSAD2|
GO:0004798	thymidylate kinase activity	molecular_function	0.019301	0.99344	1	391	1	19209	ENSSSCG00000008647	CMPK2|
GO:0006227	dUDP biosynthetic process	biological_process	0.019301	0.99344	1	391	1	19209	ENSSSCG00000008647	CMPK2|
GO:0006233	dTDP biosynthetic process	biological_process	0.019301	0.99344	1	391	1	19209	ENSSSCG00000008647	CMPK2|
GO:0009139	pyrimidine nucleoside diphosphate biosynthetic process	biological_process	0.019301	0.99344	1	391	1	19209	ENSSSCG00000008647	CMPK2|
GO:0009189	deoxyribonucleoside diphosphate biosynthetic process	biological_process	0.019301	0.99344	1	391	1	19209	ENSSSCG00000008647	CMPK2|
GO:0009196	pyrimidine deoxyribonucleoside diphosphate metabolic process	biological_process	0.019301	0.99344	1	391	1	19209	ENSSSCG00000008647	CMPK2|
GO:0009197	pyrimidine deoxyribonucleoside diphosphate biosynthetic process	biological_process	0.019301	0.99344	1	391	1	19209	ENSSSCG00000008647	CMPK2|
GO:0033862	UMP kinase activity	molecular_function	0.019301	0.99344	1	391	1	19209	ENSSSCG00000008647	CMPK2|
GO:0046072	dTDP metabolic process	biological_process	0.019301	0.99344	1	391	1	19209	ENSSSCG00000008647	CMPK2|
GO:0046077	dUDP metabolic process	biological_process	0.019301	0.99344	1	391	1	19209	ENSSSCG00000008647	CMPK2|
GO:0005954	calcium- and calmodulin-dependent protein kinase complex	cellular_component	0.019339	0.99344	1	391	1	19209	ENSSSCG00000015619	CAMK1G|
GO:0033650	host cell mitochondrion	cellular_component	0.019343	0.99344	1	391	1	19209	ENSSSCG00000018008	SCO1|
GO:0044190	host cell mitochondrial envelope	cellular_component	0.019343	0.99344	1	391	1	19209	ENSSSCG00000018008	SCO1|
GO:0072492	host cell mitochondrial intermembrane space	cellular_component	0.019343	0.99344	1	391	1	19209	ENSSSCG00000018008	SCO1|
GO:0031063	regulation of histone deacetylation	biological_process	0.019369	0.99344	2	391	11	19209	ENSSSCG00000024555,ENSSSCG00000016842	ING2|NIPBL|
GO:0004031	aldehyde oxidase activity	molecular_function	0.019411	0.99344	1	391	1	19209	ENSSSCG00000009182	ADH7|
GO:0016623	oxidoreductase activity, acting on the aldehyde or oxo group of donors, oxygen as acceptor	molecular_function	0.019411	0.99344	1	391	1	19209	ENSSSCG00000009182	ADH7|
GO:0036363	transforming growth factor beta activation	biological_process	0.019444	0.99344	1	391	1	19209	ENSSSCG00000012985	LTBP3|
GO:0003002	regionalization	biological_process	0.019455	0.99344	10	391	235	19209	ENSSSCG00000017375,ENSSSCG00000004223,ENSSSCG00000016701,ENSSSCG00000016702,ENSSSCG00000016705,ENSSSCG00000021343,ENSSSCG00000016703,ENSSSCG00000016698,ENSSSCG00000016706,ENSSSCG00000014283	SOST|HEY2|HOXA7|HOXA6|HOXA3|ZEB2|HOXA5|HOXA11|HOXA2|KIF3A|
GO:0008517	folic acid transporter activity	molecular_function	0.019458	0.99344	1	391	1	19209	ENSSSCG00000030696	SLC19A1|
GO:0008518	reduced folate carrier activity	molecular_function	0.019458	0.99344	1	391	1	19209	ENSSSCG00000030696	SLC19A1|
GO:0015350	methotrexate transporter activity	molecular_function	0.019458	0.99344	1	391	1	19209	ENSSSCG00000030696	SLC19A1|
GO:0015884	folic acid transport	biological_process	0.019458	0.99344	1	391	1	19209	ENSSSCG00000030696	SLC19A1|
GO:0051958	methotrexate transport	biological_process	0.019458	0.99344	1	391	1	19209	ENSSSCG00000030696	SLC19A1|
GO:0009889	regulation of biosynthetic process	biological_process	0.019477	0.99344	68	391	2689	19209	ENSSSCG00000007673,ENSSSCG00000003405,ENSSSCG00000010548,ENSSSCG00000016701,ENSSSCG00000001082,ENSSSCG00000004223,ENSSSCG00000004799,ENSSSCG00000014277,ENSSSCG00000022980,ENSSSCG00000010538,ENSSSCG00000030957,ENSSSCG00000021731,ENSSSCG00000029666,ENSSSCG00000016705,ENSSSCG00000016707,ENSSSCG00000007671,ENSSSCG00000030445,ENSSSCG00000004222,ENSSSCG00000004917,ENSSSCG00000014437,ENSSSCG00000001081,…	EPO|PEX14|CHUK|HOXA7|PRL|HEY2|ZNF770|IRF1|TBX4|NKX2-3|NFKB1|WWC2|-|HOXA3|HOXA1|TFR2|ZNF12|NCOA7|MALT1|PPARGC1B|SOX4|PPM1F|-|HOXA5|ZHX2|-|ING2|PPARA|IL5|NR4A2|IL4|ZNF425|PURA|-|ERLIN1|-|NCK2|NIPBL|TRIM26|ZEB2|PRKCI|HOXA11|CNOT2|MAVS|ZNF366|CD38|TBX2|-|ZNF316|SOST|-|HOXA6|PLCB1|STARD4|ZNF398|ZNF786|HOXA4|IL12B|ZNF280B|-|TFEC|GDF9|-|-|CDK5R1|HOXA2|PLAGL1|MAPK1|
GO:0050682	AF-2 domain binding	molecular_function	0.019521	0.99344	1	391	1	19209	ENSSSCG00000014437	PPARGC1B|
GO:0034976	response to endoplasmic reticulum stress	biological_process	0.019536	0.99344	6	391	107	19209	ENSSSCG00000024081,ENSSSCG00000027889,ENSSSCG00000021004,ENSSSCG00000007850,ENSSSCG00000015453,ENSSSCG00000008144	NRBF2|-|DERL1|ANKS4B|PDIA4|NCK2|
GO:0043874	acireductone synthase activity	molecular_function	0.019598	0.99344	1	391	1	19209	ENSSSCG00000009246	ENOPH1|
GO:0007030	Golgi organization	biological_process	0.019682	0.99344	5	391	77	19209	ENSSSCG00000023738,ENSSSCG00000021289,ENSSSCG00000008487,ENSSSCG00000025938,ENSSSCG00000014435	-|GAK|ATL2|-|CSNK1A1|
GO:0005801	cis-Golgi network	cellular_component	0.019683	0.99344	3	391	29	19209	ENSSSCG00000025938,ENSSSCG00000012984,ENSSSCG00000023738	-|SCYL1|-|
GO:0002079	inner acrosomal membrane	cellular_component	0.019749	0.99344	1	391	1	19209	ENSSSCG00000015293	-|
GO:0051240	positive regulation of multicellular organismal process	biological_process	0.019818	0.99344	15	391	413	19209	ENSSSCG00000007056,ENSSSCG00000016842,ENSSSCG00000014277,ENSSSCG00000027060,ENSSSCG00000016698,ENSSSCG00000014437,ENSSSCG00000004917,ENSSSCG00000014434,ENSSSCG00000001082,ENSSSCG00000017044,ENSSSCG00000008648,ENSSSCG00000014282,ENSSSCG00000004223,ENSSSCG00000010081,ENSSSCG00000007143	PLCB1|NIPBL|IRF1|TBX2|HOXA11|PPARGC1B|MALT1|IL17B|PRL|IL12B|RSAD2|IL4|HEY2|MAPK1|MAVS|
GO:0017178	diphthine-ammonia ligase activity	molecular_function	0.019856	0.99344	1	391	1	19209	ENSSSCG00000030384	-|
GO:0047801	L-cysteine:2-oxoglutarate aminotransferase activity	molecular_function	0.01989	0.99344	1	391	1	19209	ENSSSCG00000010537	GOT1|
GO:0044501	modulation of signal transduction in other organism	biological_process	0.020134	0.99372	1	391	1	19209	ENSSSCG00000017091	TNIP1|
GO:0052027	modulation by symbiont of host signal transduction pathway	biological_process	0.020134	0.99372	1	391	1	19209	ENSSSCG00000017091	TNIP1|
GO:0052250	modulation of signal transduction in other organism involved in symbiotic interaction	biological_process	0.020134	0.99372	1	391	1	19209	ENSSSCG00000017091	TNIP1|
GO:0085032	modulation by symbiont of host I-kappaB kinase/NF-kappaB cascade	biological_process	0.020134	0.99372	1	391	1	19209	ENSSSCG00000017091	TNIP1|
GO:0048514	blood vessel morphogenesis	biological_process	0.02037	1	12	391	305	19209	ENSSSCG00000023005,ENSSSCG00000002516,ENSSSCG00000011226,ENSSSCG00000027060,ENSSSCG00000022980,ENSSSCG00000016703,ENSSSCG00000016707,ENSSSCG00000001081,ENSSSCG00000016705,ENSSSCG00000004223,ENSSSCG00000012833,ENSSSCG00000016701	-|WARS|-|TBX2|TBX4|HOXA5|HOXA1|SOX4|HOXA3|HEY2|PRKX|HOXA7|
GO:0030217	T cell differentiation	biological_process	0.02054	1	7	391	139	19209	ENSSSCG00000001081,ENSSSCG00000011226,ENSSSCG00000010538,ENSSSCG00000008648,ENSSSCG00000014282,ENSSSCG00000014277,ENSSSCG00000017044	SOX4|-|NKX2-3|RSAD2|IL4|IRF1|IL12B|
GO:0072363	regulation of glycolysis by positive regulation of transcription from RNA polymerase II promoter	biological_process	0.020583	1	1	391	1	19209	ENSSSCG00000000006	PPARA|
GO:0018410	C-terminal protein amino acid modification	biological_process	0.02062	1	2	391	11	19209	ENSSSCG00000007826,ENSSSCG00000026077	-|-|
GO:0042043	neurexin family protein binding	molecular_function	0.020656	1	2	391	10	19209	ENSSSCG00000012097,ENSSSCG00000004057	NLGN4X|SYTL3|
GO:0036334	epidermal stem cell homeostasis	biological_process	0.020755	1	1	391	1	19209	ENSSSCG00000014283	KIF3A|
GO:0004697	protein kinase C activity	molecular_function	0.020888	1	2	391	11	19209	ENSSSCG00000008495,ENSSSCG00000011745	PRKD3|PRKCI|
GO:0001224	RNA polymerase II transcription cofactor binding	molecular_function	0.02089	1	1	391	1	19209	ENSSSCG00000000502	CNOT2|
GO:0001226	RNA polymerase II transcription corepressor binding	molecular_function	0.02089	1	1	391	1	19209	ENSSSCG00000000502	CNOT2|
GO:0003214	cardiac left ventricle morphogenesis	biological_process	0.021028	1	2	391	11	19209	ENSSSCG00000004223,ENSSSCG00000008993	HEY2|NPY2R|
GO:0007507	heart development	biological_process	0.021123	1	13	391	338	19209	ENSSSCG00000004223,ENSSSCG00000001081,ENSSSCG00000010081,ENSSSCG00000016975,ENSSSCG00000004110,ENSSSCG00000027060,ENSSSCG00000003546,ENSSSCG00000023255,ENSSSCG00000008738,ENSSSCG00000016842,ENSSSCG00000014283,ENSSSCG00000008993,ENSSSCG00000011226	HEY2|SOX4|MAPK1|PTCD2|TAB2|TBX2|-|MOSPD3|CC2D2A|NIPBL|KIF3A|NPY2R|-|
GO:0043565	sequence-specific DNA binding	molecular_function	0.021206	1	24	391	780	19209	ENSSSCG00000027060,ENSSSCG00000010538,ENSSSCG00000016703,ENSSSCG00000021204,ENSSSCG00000014277,ENSSSCG00000016706,ENSSSCG00000009249,ENSSSCG00000000006,ENSSSCG00000016700,ENSSSCG00000021989,ENSSSCG00000015871,ENSSSCG00000029666,ENSSSCG00000016702,ENSSSCG00000016705,ENSSSCG00000004127,ENSSSCG00000016707,ENSSSCG00000016698,ENSSSCG00000016704,ENSSSCG00000012995,ENSSSCG00000016637,ENSSSCG00000004223,…	TBX2|NKX2-3|HOXA5|-|IRF1|HOXA2|-|PPARA|-|PURA|NR4A2|-|HOXA6|HOXA3|PLAGL1|HOXA1|HOXA11|HOXA4|DPF2|TFEC|HEY2|ZNF280B|HOXA7|SOX4|
GO:0016340	calcium-dependent cell-matrix adhesion	biological_process	0.021294	1	1	391	1	19209	ENSSSCG00000004636	TRPM7|
GO:0042832	defense response to protozoan	biological_process	0.021319	1	2	391	12	19209	ENSSSCG00000014282,ENSSSCG00000017044	IL4|IL12B|
GO:0016310	phosphorylation	biological_process	0.02152	1	41	391	1477	19209	ENSSSCG00000014288,ENSSSCG00000027597,ENSSSCG00000012984,ENSSSCG00000017044,ENSSSCG00000012833,ENSSSCG00000004918,ENSSSCG00000014435,ENSSSCG00000008647,ENSSSCG00000014437,ENSSSCG00000004636,ENSSSCG00000004917,ENSSSCG00000011677,ENSSSCG00000004110,ENSSSCG00000024081,ENSSSCG00000010081,ENSSSCG00000029811,ENSSSCG00000014280,ENSSSCG00000014282,ENSSSCG00000017730,ENSSSCG00000011226,ENSSSCG00000014947,…	GDF9|-|SCYL1|IL12B|PRKX|ALPK2|CSNK1A1|CMPK2|PPARGC1B|TRPM7|MALT1|GK5|TAB2|NRBF2|MAPK1|PLCL2|RAD50|IL4|CDK5R1|-|EEF1A2|-|IL5|PPM1F|TTBK1|MAVS|CHUK|DUSP3|PRKCI|CDC25B|-|LIMK1|NCK2|EPO|-|ZEB2|MAP4K4|ATM|-|PRKD3|CAMK1G|
GO:1901362	organic cyclic compound biosynthetic process	biological_process	0.02153	1	70	391	2796	19209	ENSSSCG00000021731,ENSSSCG00000030957,ENSSSCG00000010538,ENSSSCG00000022980,ENSSSCG00000014277,ENSSSCG00000016705,ENSSSCG00000029666,ENSSSCG00000003405,ENSSSCG00000023903,ENSSSCG00000003403,ENSSSCG00000007673,ENSSSCG00000004799,ENSSSCG00000004223,ENSSSCG00000001082,ENSSSCG00000010548,ENSSSCG00000016701,ENSSSCG00000014278,ENSSSCG00000024555,ENSSSCG00000000006,ENSSSCG00000021586,ENSSSCG00000016703,…	WWC2|NFKB1|NKX2-3|TBX4|IRF1|HOXA3|-|PEX14|ATP5I|APITD1|EPO|ZNF770|HEY2|PRL|CHUK|HOXA7|IL5|ING2|PPARA|ZHX2|HOXA5|-|PPM1F|ERLIN1|-|PURA|NR4A2|IL4|ZNF425|MALT1|PPARGC1B|NCOA7|ZNF12|TFR2|HOXA1|SOX4|ZNF316|-|TBX2|CD38|HOXA6|-|SOST|SPOCD1|CNOT2|PRKCI|HOXA11|ZEB2|NCK2|NIPBL|TRIM26|-|ZNF366|MAVS|HOXA2|CDK5R1|-|-|PLAGL1|GTF2A1|CMPK2|ZNF398|ZNF786|HOXA4|STARD4|PLCB1|GDF9|TFEC|-|ZNF280B|
GO:0045672	positive regulation of osteoclast differentiation	biological_process	0.021895	1	2	391	12	19209	ENSSSCG00000014437,ENSSSCG00000017044	PPARGC1B|IL12B|
GO:0032116	SMC loading complex	cellular_component	0.022039	1	1	391	1	19209	ENSSSCG00000016842	NIPBL|
GO:0004549	tRNA-specific ribonuclease activity	molecular_function	0.022099	1	2	391	12	19209	ENSSSCG00000021130,ENSSSCG00000007672	RPP21|POP7|
GO:0009410	response to xenobiotic stimulus	biological_process	0.022149	1	4	391	55	19209	ENSSSCG00000026798,ENSSSCG00000010546,ENSSSCG00000010488,ENSSSCG00000010549	CYP2C42|-|-|-|
GO:0042887	amide transmembrane transporter activity	molecular_function	0.022239	1	2	391	12	19209	ENSSSCG00000025173,ENSSSCG00000025593	TAP2|-|
GO:0030097	hemopoiesis	biological_process	0.022286	1	17	391	499	19209	ENSSSCG00000028674,ENSSSCG00000014437,ENSSSCG00000004917,ENSSSCG00000023497,ENSSSCG00000007673,ENSSSCG00000001081,ENSSSCG00000008648,ENSSSCG00000012833,ENSSSCG00000017044,ENSSSCG00000002412,ENSSSCG00000016701,ENSSSCG00000011226,ENSSSCG00000016703,ENSSSCG00000010538,ENSSSCG00000014277,ENSSSCG00000029811,ENSSSCG00000014282	CR2|PPARGC1B|MALT1|-|EPO|SOX4|RSAD2|PRKX|IL12B|STON2|HOXA7|-|HOXA5|NKX2-3|IRF1|PLCL2|IL4|
GO:0051091	positive regulation of sequence-specific DNA binding transcription factor activity	biological_process	0.022394	1	7	391	140	19209	ENSSSCG00000001233,ENSSSCG00000014282,ENSSSCG00000011745,ENSSSCG00000014278,ENSSSCG00000007143,ENSSSCG00000004917,ENSSSCG00000014437	TRIM26|IL4|PRKCI|IL5|MAVS|MALT1|PPARGC1B|
GO:0036250	peroxisome transport along microtubule	biological_process	0.022477	1	1	391	1	19209	ENSSSCG00000003405	PEX14|
GO:0044721	protein import into peroxisome matrix, substrate release	biological_process	0.022477	1	1	391	1	19209	ENSSSCG00000003405	PEX14|
GO:1901090	regulation of protein tetramerization	biological_process	0.022477	1	1	391	1	19209	ENSSSCG00000003405	PEX14|
GO:1901091	negative regulation of protein tetramerization	biological_process	0.022477	1	1	391	1	19209	ENSSSCG00000003405	PEX14|
GO:1901093	regulation of protein homotetramerization	biological_process	0.022477	1	1	391	1	19209	ENSSSCG00000003405	PEX14|
GO:1901094	negative regulation of protein homotetramerization	biological_process	0.022477	1	1	391	1	19209	ENSSSCG00000003405	PEX14|
GO:0046633	alpha-beta T cell proliferation	biological_process	0.022479	1	2	391	12	19209	ENSSSCG00000014277,ENSSSCG00000017044	IRF1|IL12B|
GO:0046914	transition metal ion binding	molecular_function	0.022915	1	35	391	1232	19209	ENSSSCG00000010493,ENSSSCG00000010549,ENSSSCG00000001232,ENSSSCG00000030378,ENSSSCG00000001233,ENSSSCG00000017043,ENSSSCG00000008646,ENSSSCG00000016636,ENSSSCG00000009182,ENSSSCG00000012995,ENSSSCG00000006066,ENSSSCG00000014172,ENSSSCG00000007145,ENSSSCG00000008740,ENSSSCG00000001342,ENSSSCG00000010488,ENSSSCG00000003606,ENSSSCG00000029983,ENSSSCG00000027860,ENSSSCG00000017094,ENSSSCG00000001672,…	-|-|CH242-196B23.2|LIMK1|TRIM26|RNF145|RNF144A|TES|ADH7|DPF2|RNF19A|-|ADAM33|FBXL5|TRIM39|-|SPOCD1|PCGF3|-|MARCH6|CRIP3|-|CUL9|TAB2|CPN1|-|CYP2C42|ING2|PPARA|SCO1|PHC3|LNPEP|NR4A2|ZNF318|-|
GO:0070822	Sin3-type complex	cellular_component	0.022932	1	2	391	12	19209	ENSSSCG00000024555,ENSSSCG00000004223	ING2|HEY2|
GO:0003205	cardiac chamber development	biological_process	0.022999	1	6	391	108	19209	ENSSSCG00000004223,ENSSSCG00000027060,ENSSSCG00000001081,ENSSSCG00000016975,ENSSSCG00000011226,ENSSSCG00000008993	HEY2|TBX2|SOX4|PTCD2|-|NPY2R|
GO:0031954	positive regulation of protein autophosphorylation	biological_process	0.023037	1	2	391	12	19209	ENSSSCG00000006127,ENSSSCG00000014280	-|RAD50|
GO:0003823	antigen binding	molecular_function	0.023213	1	3	391	32	19209	ENSSSCG00000001229,ENSSSCG00000001341,ENSSSCG00000001231	TMP-CH242-74M17.2|SLA-11|SLA-1|
GO:0031327	negative regulation of cellular biosynthetic process	biological_process	0.023366	1	26	391	862	19209	ENSSSCG00000010547,ENSSSCG00000021989,ENSSSCG00000021081,ENSSSCG00000015871,ENSSSCG00000014282,ENSSSCG00000016706,ENSSSCG00000017730,ENSSSCG00000021731,ENSSSCG00000000006,ENSSSCG00000008742,ENSSSCG00000010079,ENSSSCG00000014277,ENSSSCG00000021586,ENSSSCG00000027060,ENSSSCG00000016976,ENSSSCG00000001082,ENSSSCG00000016701,ENSSSCG00000004223,ENSSSCG00000030445,ENSSSCG00000000502,ENSSSCG00000014437,…	ERLIN1|PURA|ZNF425|NR4A2|IL4|HOXA2|CDK5R1|WWC2|PPARA|CD38|PPM1F|IRF1|ZHX2|TBX2|ZNF366|PRL|HOXA7|HEY2|ZNF12|CNOT2|PPARGC1B|PEX14|PLCB1|NIPBL|EPO|ZEB2|
GO:0035723	interleukin-15-mediated signaling pathway	biological_process	0.023411	1	1	391	1	19209	ENSSSCG00000007056	PLCB1|
GO:0035724	CD24 biosynthetic process	biological_process	0.023411	1	1	391	1	19209	ENSSSCG00000007056	PLCB1|
GO:0060466	activation of meiosis involved in egg activation	biological_process	0.023411	1	1	391	1	19209	ENSSSCG00000007056	PLCB1|
GO:2000437	regulation of monocyte extravasation	biological_process	0.023411	1	1	391	1	19209	ENSSSCG00000007056	PLCB1|
GO:2000438	negative regulation of monocyte extravasation	biological_process	0.023411	1	1	391	1	19209	ENSSSCG00000007056	PLCB1|
GO:2000559	regulation of CD24 biosynthetic process	biological_process	0.023411	1	1	391	1	19209	ENSSSCG00000007056	PLCB1|
GO:2000560	positive regulation of CD24 biosynthetic process	biological_process	0.023411	1	1	391	1	19209	ENSSSCG00000007056	PLCB1|
GO:0044271	cellular nitrogen compound biosynthetic process	biological_process	0.023672	1	69	391	2764	19209	ENSSSCG00000029666,ENSSSCG00000016705,ENSSSCG00000022980,ENSSSCG00000010538,ENSSSCG00000030957,ENSSSCG00000014277,ENSSSCG00000021731,ENSSSCG00000004223,ENSSSCG00000001082,ENSSSCG00000016701,ENSSSCG00000010548,ENSSSCG00000004799,ENSSSCG00000023903,ENSSSCG00000007673,ENSSSCG00000003403,ENSSSCG00000003405,ENSSSCG00000021989,ENSSSCG00000028163,ENSSSCG00000014282,ENSSSCG00000021081,ENSSSCG00000015871,…	-|HOXA3|TBX4|NKX2-3|NFKB1|IRF1|WWC2|HEY2|PRL|HOXA7|CHUK|ZNF770|ATP5I|EPO|APITD1|PEX14|PURA|-|IL4|ZNF425|NR4A2|ERLIN1|ZHX2|HOXA5|-|PPM1F|IL5|ING2|PPARA|SOX4|TFR2|HOXA1|MALT1|PPARGC1B|NCOA7|ZNF12|-|SPOCD1|SOST|HOXA6|-|TBX2|CD38|ZNF316|ZNF366|MAVS|ZEB2|NCK2|
GO:0016233	telomere capping	biological_process	0.023849	1	2	391	12	19209	ENSSSCG00000006127,ENSSSCG00000014280	-|RAD50|
GO:0030520	intracellular estrogen receptor signaling pathway	biological_process	0.02389	1	3	391	31	19209	ENSSSCG00000014437,ENSSSCG00000016976,ENSSSCG00000000502	PPARGC1B|ZNF366|CNOT2|
GO:0050431	transforming growth factor beta binding	molecular_function	0.02399	1	2	391	12	19209	ENSSSCG00000011226,ENSSSCG00000012985	-|LTBP3|
GO:0040007	growth	biological_process	0.024157	1	19	391	576	19209	ENSSSCG00000025966,ENSSSCG00000006127,ENSSSCG00000015779,ENSSSCG00000021731,ENSSSCG00000017730,ENSSSCG00000011226,ENSSSCG00000016703,ENSSSCG00000027060,ENSSSCG00000010079,ENSSSCG00000007153,ENSSSCG00000014288,ENSSSCG00000004223,ENSSSCG00000017044,ENSSSCG00000001082,ENSSSCG00000016698,ENSSSCG00000021343,ENSSSCG00000007056,ENSSSCG00000016842,ENSSSCG00000030378	EIF4H|-|CDKN2AIP|WWC2|CDK5R1|-|HOXA5|TBX2|PPM1F|ATRN|GDF9|HEY2|IL12B|PRL|HOXA11|ZEB2|PLCB1|NIPBL|LIMK1|
GO:0050810	regulation of steroid biosynthetic process	biological_process	0.02484	1	3	391	32	19209	ENSSSCG00000001082,ENSSSCG00000014202,ENSSSCG00000010547	PRL|STARD4|ERLIN1|
GO:0019438	aromatic compound biosynthetic process	biological_process	0.024944	1	68	391	2724	19209	ENSSSCG00000014277,ENSSSCG00000010538,ENSSSCG00000022980,ENSSSCG00000030957,ENSSSCG00000021731,ENSSSCG00000029666,ENSSSCG00000016705,ENSSSCG00000003403,ENSSSCG00000007673,ENSSSCG00000023903,ENSSSCG00000003405,ENSSSCG00000016701,ENSSSCG00000010548,ENSSSCG00000004223,ENSSSCG00000004799,ENSSSCG00000010079,ENSSSCG00000021204,ENSSSCG00000016703,ENSSSCG00000021586,ENSSSCG00000000006,ENSSSCG00000024555,…	IRF1|NKX2-3|TBX4|NFKB1|WWC2|-|HOXA3|APITD1|EPO|ATP5I|PEX14|HOXA7|CHUK|HEY2|ZNF770|PPM1F|-|HOXA5|ZHX2|PPARA|ING2|IL5|ZNF425|IL4|NR4A2|PURA|-|ERLIN1|HOXA1|TFR2|ZNF12|NCOA7|PPARGC1B|MALT1|SOX4|CD38|TBX2|-|ZNF316|SOST|SPOCD1|-|HOXA6|-|NIPBL|NCK2|TRIM26|ZEB2|HOXA11|PRKCI|CNOT2|MAVS|ZNF366|-|-|HOXA2|CDK5R1|GTF2A1|PLAGL1|PLCB1|ZNF786|HOXA4|ZNF398|CMPK2|ZNF280B|-|TFEC|GDF9|
GO:0046872	metal ion binding	molecular_function	0.025009	1	71	391	2838	19209	ENSSSCG00000008646,ENSSSCG00000016976,ENSSSCG00000017043,ENSSSCG00000016636,ENSSSCG00000013788,ENSSSCG00000011745,ENSSSCG00000010493,ENSSSCG00000021343,ENSSSCG00000001233,ENSSSCG00000001342,ENSSSCG00000007145,ENSSSCG00000008740,ENSSSCG00000014172,ENSSSCG00000010488,ENSSSCG00000003606,ENSSSCG00000006066,ENSSSCG00000023378,ENSSSCG00000010545,ENSSSCG00000027502,ENSSSCG00000026355,ENSSSCG00000004614,…	RNF144A|ZNF366|RNF145|TES|-|PRKCI|-|ZEB2|TRIM26|TRIM39|ADAM33|FBXL5|-|-|SPOCD1|RNF19A|ZNF316|CPN1|MYL5|-|UNC13C|ZNF280B|-|MARCH6|-|-|ZNF398|ZNF786|PLCB1|ZC3H7A|PLAGL1|-|ANKFY1|ZNF318|-|PDIA4|PRR3|CYP2C42|PHC3|SCO1|ZNF770|ADH7|DPF2|ZNF648|-|AGFG2|-|CH242-196B23.2|FBXO24|LIMK1|CDHR1|ENOPH1|SYTL3|PCGF3|LTBP3|PRKD3|CRIP3|CUL9|ZNF12|-|TAB2|LNPEP|GCA|NR4A2|ZNF425|-|ING2|PPARA|PDE6A|ZHX2|PPM1F|
GO:0002757	immune response-activating signal transduction	biological_process	0.025492	1	8	391	178	19209	ENSSSCG00000014277,ENSSSCG00000008742,ENSSSCG00000004917,ENSSSCG00000020744,ENSSSCG00000008648,ENSSSCG00000010081,ENSSSCG00000007143,ENSSSCG00000029811	IRF1|CD38|MALT1|DUSP3|RSAD2|MAPK1|MAVS|PLCL2|
GO:0045670	regulation of osteoclast differentiation	biological_process	0.025565	1	3	391	32	19209	ENSSSCG00000014437,ENSSSCG00000017044,ENSSSCG00000014282	PPARGC1B|IL12B|IL4|
GO:0043167	ion binding	molecular_function	0.025711	1	113	391	4795	19209	ENSSSCG00000027502,ENSSSCG00000010545,ENSSSCG00000025618,ENSSSCG00000030281,ENSSSCG00000010042,ENSSSCG00000004614,ENSSSCG00000026355,ENSSSCG00000015450,ENSSSCG00000030294,ENSSSCG00000010546,ENSSSCG00000004636,ENSSSCG00000011827,ENSSSCG00000027860,ENSSSCG00000017094,ENSSSCG00000007056,ENSSSCG00000007895,ENSSSCG00000014618,ENSSSCG00000004127,ENSSSCG00000010081,ENSSSCG00000010537,ENSSSCG00000006126,…	MYL5|CPN1|TAP1|-|ZNF280B|UNC13C|-|ZNF786|ZNF398|-|TRPM7|LSG1|-|MARCH6|PLCB1|ZC3H7A|-|PLAGL1|MAPK1|GOT1|DECR1|ZNF318|PDIA4|-|ANKFY1|-|-|CYP2C42|PRR3|EEF1A2|SCO1|PHC3|-|MYH2|TES|RNF145|ZNF366|RNF144A|-|PRKCI|MYO1D|-|DHX30|TRIM26|-|KIF1B|ZEB2|TAP2|-|MAP4K4|ADAM33|FBXL5|-|TRIM39|ATM|SPOCD1|-|ZNF316|RNF19A|PCOLCE|GNL1|ATL2|-|CCT8L2|-|SCYL1|ALPK2|PRKX|-|ZNF12|CUL9|CSNK1A1|CRIP3|TAB2|UBE2D2|LNPEP|-|NR4A…
GO:0002694	regulation of leukocyte activation	biological_process	0.025986	1	10	391	248	19209	ENSSSCG00000014278,ENSSSCG00000004917,ENSSSCG00000011226,ENSSSCG00000014277,ENSSSCG00000028359,ENSSSCG00000008144,ENSSSCG00000008742,ENSSSCG00000020744,ENSSSCG00000014282,ENSSSCG00000017044	IL5|MALT1|-|IRF1|BST1|NCK2|CD38|DUSP3|IL4|IL12B|
GO:0051260	protein homooligomerization	biological_process	0.026116	1	7	391	147	19209	ENSSSCG00000021004,ENSSSCG00000022868,ENSSSCG00000006126,ENSSSCG00000008487,ENSSSCG00000005780,ENSSSCG00000006802,ENSSSCG00000003405	DERL1|-|DECR1|ATL2|-|KCNA3|PEX14|
GO:0002377	immunoglobulin production	biological_process	0.026135	1	5	391	85	19209	ENSSSCG00000022467,ENSSSCG00000006127,ENSSSCG00000014282,ENSSSCG00000025508,ENSSSCG00000014278	VPREB1|-|IL4|-|IL5|
GO:0018130	heterocycle biosynthetic process	biological_process	0.026285	1	68	391	2732	19209	ENSSSCG00000023378,ENSSSCG00000027060,ENSSSCG00000004078,ENSSSCG00000008742,ENSSSCG00000016702,ENSSSCG00000003606,ENSSSCG00000017375,ENSSSCG00000016700,ENSSSCG00000000502,ENSSSCG00000011745,ENSSSCG00000016698,ENSSSCG00000021343,ENSSSCG00000023497,ENSSSCG00000016842,ENSSSCG00000008144,ENSSSCG00000001233,ENSSSCG00000007143,ENSSSCG00000016976,ENSSSCG00000016706,ENSSSCG00000017730,ENSSSCG00000020794,…	ZNF316|TBX2|-|CD38|HOXA6|SPOCD1|SOST|-|CNOT2|PRKCI|HOXA11|ZEB2|-|NIPBL|NCK2|TRIM26|MAVS|ZNF366|HOXA2|CDK5R1|-|-|PLAGL1|GTF2A1|CMPK2|ZNF786|ZNF398|HOXA4|PLCB1|GDF9|TFEC|ZNF280B|-|WWC2|TBX4|NFKB1|NKX2-3|IRF1|HOXA3|-|PEX14|ATP5I|APITD1|EPO|ZNF770|HEY2|HOXA7|CHUK|IL5|ING2|PPARA|HOXA5|ZHX2|PPM1F|-|ERLIN1|ZNF425|NR4A2|IL4|PURA|-|NCOA7|PPARGC1B|MALT1|ZNF12|TFR2|HOXA1|SOX4|
GO:0006690	icosanoid metabolic process	biological_process	0.026344	1	4	391	58	19209	ENSSSCG00000010549,ENSSSCG00000010546,ENSSSCG00000010488,ENSSSCG00000026798	-|-|-|CYP2C42|
GO:1901568	fatty acid derivative metabolic process	biological_process	0.026344	1	4	391	58	19209	ENSSSCG00000010488,ENSSSCG00000010546,ENSSSCG00000026798,ENSSSCG00000010549	-|-|CYP2C42|-|
GO:0033554	cellular response to stress	biological_process	0.026347	1	31	391	1075	19209	ENSSSCG00000001081,ENSSSCG00000001082,ENSSSCG00000027597,ENSSSCG00000016637,ENSSSCG00000020744,ENSSSCG00000014437,ENSSSCG00000016842,ENSSSCG00000007673,ENSSSCG00000008144,ENSSSCG00000007056,ENSSSCG00000003403,ENSSSCG00000009427,ENSSSCG00000021004,ENSSSCG00000021343,ENSSSCG00000024081,ENSSSCG00000010081,ENSSSCG00000008164,ENSSSCG00000023811,ENSSSCG00000010547,ENSSSCG00000015453,ENSSSCG00000015779,…	SOX4|PRL|-|TFEC|DUSP3|PPARGC1B|NIPBL|EPO|NCK2|PLCB1|APITD1|DNAJC15|DERL1|ZEB2|NRBF2|MAPK1|MAP4K4|AP5S1|ERLIN1|PDIA4|CDKN2AIP|RAD50|-|-|NR4A2|-|-|PHLPP1|-|ANKS4B|TBX2|
GO:0002643	regulation of tolerance induction	biological_process	0.026416	1	2	391	13	19209	ENSSSCG00000004896,ENSSSCG00000011226	PHLPP1|-|
GO:0010894	negative regulation of steroid biosynthetic process	biological_process	0.026459	1	2	391	13	19209	ENSSSCG00000010547,ENSSSCG00000001082	ERLIN1|PRL|
GO:0045939	negative regulation of steroid metabolic process	biological_process	0.026459	1	2	391	13	19209	ENSSSCG00000010547,ENSSSCG00000001082	ERLIN1|PRL|
GO:0003208	cardiac ventricle morphogenesis	biological_process	0.026569	1	4	391	56	19209	ENSSSCG00000004223,ENSSSCG00000008993,ENSSSCG00000016975,ENSSSCG00000001081	HEY2|NPY2R|PTCD2|SOX4|
GO:0060065	uterus development	biological_process	0.026726	1	2	391	13	19209	ENSSSCG00000016842,ENSSSCG00000016698	NIPBL|HOXA11|
GO:0032206	positive regulation of telomere maintenance	biological_process	0.027013	1	3	391	32	19209	ENSSSCG00000006127,ENSSSCG00000014280,ENSSSCG00000010081	-|RAD50|MAPK1|
GO:0009890	negative regulation of biosynthetic process	biological_process	0.027251	1	26	391	874	19209	ENSSSCG00000021989,ENSSSCG00000014282,ENSSSCG00000021081,ENSSSCG00000015871,ENSSSCG00000010547,ENSSSCG00000008742,ENSSSCG00000010079,ENSSSCG00000014277,ENSSSCG00000021586,ENSSSCG00000027060,ENSSSCG00000016706,ENSSSCG00000017730,ENSSSCG00000000006,ENSSSCG00000021731,ENSSSCG00000001082,ENSSSCG00000016701,ENSSSCG00000004223,ENSSSCG00000016976,ENSSSCG00000007056,ENSSSCG00000016842,ENSSSCG00000007673,…	PURA|IL4|ZNF425|NR4A2|ERLIN1|CD38|PPM1F|IRF1|ZHX2|TBX2|HOXA2|CDK5R1|PPARA|WWC2|PRL|HOXA7|HEY2|ZNF366|PLCB1|NIPBL|EPO|ZEB2|ZNF12|CNOT2|PPARGC1B|PEX14|
GO:0051172	negative regulation of nitrogen compound metabolic process	biological_process	0.02748	1	25	391	833	19209	ENSSSCG00000030445,ENSSSCG00000003405,ENSSSCG00000000502,ENSSSCG00000014437,ENSSSCG00000016842,ENSSSCG00000007673,ENSSSCG00000007056,ENSSSCG00000021343,ENSSSCG00000016976,ENSSSCG00000016701,ENSSSCG00000001082,ENSSSCG00000004223,ENSSSCG00000000006,ENSSSCG00000021731,ENSSSCG00000016706,ENSSSCG00000017730,ENSSSCG00000010079,ENSSSCG00000014277,ENSSSCG00000008742,ENSSSCG00000027060,ENSSSCG00000021586,…	ZNF12|PEX14|CNOT2|PPARGC1B|NIPBL|EPO|PLCB1|ZEB2|ZNF366|HOXA7|PRL|HEY2|PPARA|WWC2|HOXA2|CDK5R1|PPM1F|IRF1|CD38|TBX2|ZHX2|ZNF425|NR4A2|IL4|PURA|
GO:0051128	regulation of cellular component organization	biological_process	0.0275	1	37	391	1329	19209	ENSSSCG00000006127,ENSSSCG00000017375,ENSSSCG00000000502,ENSSSCG00000003405,ENSSSCG00000011745,ENSSSCG00000009427,ENSSSCG00000021343,ENSSSCG00000016842,ENSSSCG00000030378,ENSSSCG00000008144,ENSSSCG00000000810,ENSSSCG00000008245,ENSSSCG00000022838,ENSSSCG00000007143,ENSSSCG00000004223,ENSSSCG00000002412,ENSSSCG00000006088,ENSSSCG00000014278,ENSSSCG00000017730,ENSSSCG00000011226,ENSSSCG00000024555,…	-|SOST|CNOT2|PEX14|PRKCI|DNAJC15|ZEB2|NIPBL|LIMK1|NCK2|AMIGO2|TMSB10|SVIP|MAVS|HEY2|STON2|SDC2|IL5|CDK5R1|-|ING2|TTBK1|-|PPM1F|CDC42EP2|MAPK1|ANKFY1|IL4|CDKN2AIP|RAD50|TBC1D7|CSNK1A1|CUL9|TFR2|FAP|GDF9|GAK|
GO:0043254	regulation of protein complex assembly	biological_process	0.027553	1	10	391	247	19209	ENSSSCG00000012996,ENSSSCG00000008245,ENSSSCG00000022838,ENSSSCG00000017375,ENSSSCG00000004223,ENSSSCG00000014278,ENSSSCG00000003405,ENSSSCG00000008144,ENSSSCG00000009427,ENSSSCG00000020794	CDC42EP2|TMSB10|SVIP|SOST|HEY2|IL5|PEX14|NCK2|DNAJC15|-|
GO:0032508	DNA duplex unwinding	biological_process	0.027637	1	3	391	33	19209	ENSSSCG00000006127,ENSSSCG00000021989,ENSSSCG00000014280	-|PURA|RAD50|
GO:0008047	enzyme activator activity	molecular_function	0.02767	1	11	391	278	19209	ENSSSCG00000004917,ENSSSCG00000007664,ENSSSCG00000017730,ENSSSCG00000001053,ENSSSCG00000009427,ENSSSCG00000027466,ENSSSCG00000007673,ENSSSCG00000007056,ENSSSCG00000021621,ENSSSCG00000012996,ENSSSCG00000010169	MALT1|AGFG2|CDK5R1|TBC1D7|DNAJC15|PCOLCE|EPO|PLCB1|RGS6|CDC42EP2|SIPA1L2|
GO:0033559	unsaturated fatty acid metabolic process	biological_process	0.027782	1	4	391	59	19209	ENSSSCG00000010549,ENSSSCG00000010546,ENSSSCG00000026798,ENSSSCG00000010488	-|-|CYP2C42|-|
GO:0002709	regulation of T cell mediated immunity	biological_process	0.028146	1	3	391	34	19209	ENSSSCG00000004917,ENSSSCG00000008648,ENSSSCG00000017044	MALT1|RSAD2|IL12B|
GO:0042531	positive regulation of tyrosine phosphorylation of STAT protein	biological_process	0.028414	1	3	391	34	19209	ENSSSCG00000014282,ENSSSCG00000007673,ENSSSCG00000017044	IL4|EPO|IL12B|
GO:0005788	endoplasmic reticulum lumen	cellular_component	0.028594	1	3	391	34	19209	ENSSSCG00000014172,ENSSSCG00000027860,ENSSSCG00000015453	-|-|PDIA4|
GO:0002824	positive regulation of adaptive immune response based on somatic recombination of immune receptors built from immunoglobulin superfamily domains	biological_process	0.028671	1	3	391	34	19209	ENSSSCG00000004917,ENSSSCG00000008648,ENSSSCG00000017044	MALT1|RSAD2|IL12B|
GO:0001562	response to protozoan	biological_process	0.028709	1	2	391	14	19209	ENSSSCG00000017044,ENSSSCG00000014282	IL12B|IL4|
GO:0032728	positive regulation of interferon-beta production	biological_process	0.029034	1	2	391	14	19209	ENSSSCG00000014277,ENSSSCG00000007143	IRF1|MAVS|
GO:0090068	positive regulation of cell cycle process	biological_process	0.02904	1	6	391	116	19209	ENSSSCG00000007056,ENSSSCG00000001081,ENSSSCG00000007151,ENSSSCG00000010167,ENSSSCG00000015896,ENSSSCG00000017730	PLCB1|SOX4|CDC25B|MAP10|FAP|CDK5R1|
GO:0035904	aorta development	biological_process	0.029107	1	3	391	33	19209	ENSSSCG00000027060,ENSSSCG00000004223,ENSSSCG00000001081	TBX2|HEY2|SOX4|
GO:0019884	antigen processing and presentation of exogenous antigen	biological_process	0.029303	1	2	391	14	19209	ENSSSCG00000025173,ENSSSCG00000025593	TAP2|-|
GO:0060562	epithelial tube morphogenesis	biological_process	0.029347	1	9	391	213	19209	ENSSSCG00000001081,ENSSSCG00000012833,ENSSSCG00000016698,ENSSSCG00000011226,ENSSSCG00000014283,ENSSSCG00000021343,ENSSSCG00000027060,ENSSSCG00000016703,ENSSSCG00000008738	SOX4|PRKX|HOXA11|-|KIF3A|ZEB2|TBX2|HOXA5|CC2D2A|
GO:0050853	B cell receptor signaling pathway	biological_process	0.029362	1	3	391	34	19209	ENSSSCG00000008742,ENSSSCG00000029811,ENSSSCG00000010081	CD38|PLCL2|MAPK1|
GO:0005251	delayed rectifier potassium channel activity	molecular_function	0.029904	1	3	391	35	19209	ENSSSCG00000005780,ENSSSCG00000006802,ENSSSCG00000027727	-|KCNA3|-|
GO:0043161	proteasomal ubiquitin-dependent protein catabolic process	biological_process	0.02993	1	11	391	288	19209	ENSSSCG00000010547,ENSSSCG00000008740,ENSSSCG00000008646,ENSSSCG00000028872,ENSSSCG00000026951,ENSSSCG00000006066,ENSSSCG00000001468,ENSSSCG00000014435,ENSSSCG00000014190,ENSSSCG00000001463,ENSSSCG00000021004	ERLIN1|FBXL5|RNF144A|PSMB8|-|RNF19A|PSMB9|CSNK1A1|-|-|DERL1|
GO:1900117	regulation of execution phase of apoptosis	biological_process	0.030113	1	2	391	14	19209	ENSSSCG00000015896,ENSSSCG00000003404	FAP|DFFA|
GO:0050858	negative regulation of antigen receptor-mediated signaling pathway	biological_process	0.030207	1	2	391	14	19209	ENSSSCG00000020744,ENSSSCG00000029811	DUSP3|PLCL2|
GO:2000113	negative regulation of cellular macromolecule biosynthetic process	biological_process	0.030277	1	24	391	800	19209	ENSSSCG00000016976,ENSSSCG00000004223,ENSSSCG00000016701,ENSSSCG00000000502,ENSSSCG00000014437,ENSSSCG00000003405,ENSSSCG00000030445,ENSSSCG00000021343,ENSSSCG00000016842,ENSSSCG00000007056,ENSSSCG00000007673,ENSSSCG00000021989,ENSSSCG00000014282,ENSSSCG00000021081,ENSSSCG00000015871,ENSSSCG00000016706,ENSSSCG00000017730,ENSSSCG00000021731,ENSSSCG00000000006,ENSSSCG00000021586,ENSSSCG00000027060,…	ZNF366|HEY2|HOXA7|CNOT2|PPARGC1B|PEX14|ZNF12|ZEB2|NIPBL|PLCB1|EPO|PURA|IL4|ZNF425|NR4A2|HOXA2|CDK5R1|WWC2|PPARA|ZHX2|TBX2|CD38|IRF1|PPM1F|
GO:0032735	positive regulation of interleukin-12 production	biological_process	0.030284	1	2	391	14	19209	ENSSSCG00000017044,ENSSSCG00000007056	IL12B|PLCB1|
GO:0006896	Golgi to vacuole transport	biological_process	0.030383	1	2	391	14	19209	ENSSSCG00000017877,ENSSSCG00000021289	ANKFY1|GAK|
GO:0060413	atrial septum morphogenesis	biological_process	0.030573	1	2	391	14	19209	ENSSSCG00000001081,ENSSSCG00000004223	SOX4|HEY2|
GO:0072600	establishment of protein localization to Golgi	biological_process	0.030598	1	2	391	14	19209	ENSSSCG00000007827,ENSSSCG00000021289	-|GAK|
GO:0001228	RNA polymerase II transcription regulatory region sequence-specific DNA binding transcription factor activity involved in positive regulation of transcription	molecular_function	0.030712	1	9	391	219	19209	ENSSSCG00000004127,ENSSSCG00000001081,ENSSSCG00000016701,ENSSSCG00000015871,ENSSSCG00000016637,ENSSSCG00000000006,ENSSSCG00000014277,ENSSSCG00000016703,ENSSSCG00000021343	PLAGL1|SOX4|HOXA7|NR4A2|TFEC|PPARA|IRF1|HOXA5|ZEB2|
GO:0002821	positive regulation of adaptive immune response	biological_process	0.030911	1	3	391	35	19209	ENSSSCG00000017044,ENSSSCG00000008648,ENSSSCG00000004917	IL12B|RSAD2|MALT1|
GO:0010869	regulation of receptor biosynthetic process	biological_process	0.031163	1	2	391	14	19209	ENSSSCG00000016703,ENSSSCG00000000006	HOXA5|PPARA|
GO:0016514	SWI/SNF complex	cellular_component	0.031301	1	2	391	14	19209	ENSSSCG00000007670,ENSSSCG00000011340	ACTL6B|-|
GO:0050864	regulation of B cell activation	biological_process	0.031612	1	4	391	61	19209	ENSSSCG00000014278,ENSSSCG00000028359,ENSSSCG00000008742,ENSSSCG00000014282	IL5|BST1|CD38|IL4|
GO:0005102	receptor binding	molecular_function	0.031686	1	29	391	1020	19209	ENSSSCG00000017044,ENSSSCG00000007665,ENSSSCG00000001082,ENSSSCG00000025593,ENSSSCG00000009182,ENSSSCG00000014288,ENSSSCG00000015896,ENSSSCG00000017368,ENSSSCG00000016976,ENSSSCG00000025414,ENSSSCG00000007673,ENSSSCG00000025173,ENSSSCG00000021004,ENSSSCG00000004222,ENSSSCG00000003405,ENSSSCG00000026042,ENSSSCG00000007197,ENSSSCG00000014437,ENSSSCG00000014434,ENSSSCG00000014282,ENSSSCG00000015871,…	IL12B|-|PRL|-|ADH7|GDF9|FAP|PPY|ZNF366|PYY|EPO|TAP2|DERL1|NCOA7|PEX14|ULBP1|RSPO4|PPARGC1B|IL17B|IL4|NR4A2|SLA-11|CDC42EP2|CORT|PLCL2|-|-|IL5|-|
GO:0010468	regulation of gene expression	biological_process	0.031755	1	69	391	2802	19209	ENSSSCG00000021204,ENSSSCG00000010079,ENSSSCG00000021586,ENSSSCG00000016703,ENSSSCG00000000006,ENSSSCG00000009249,ENSSSCG00000024555,ENSSSCG00000014278,ENSSSCG00000021989,ENSSSCG00000028163,ENSSSCG00000014282,ENSSSCG00000015871,ENSSSCG00000021081,ENSSSCG00000010547,ENSSSCG00000016707,ENSSSCG00000007671,ENSSSCG00000021004,ENSSSCG00000030445,ENSSSCG00000014437,ENSSSCG00000004917,ENSSSCG00000004222,…	-|PPM1F|ZHX2|HOXA5|PPARA|-|ING2|IL5|PURA|-|IL4|NR4A2|ZNF425|ERLIN1|HOXA1|TFR2|DERL1|ZNF12|PPARGC1B|MALT1|NCOA7|SOX4|IRF1|TBX4|NFKB1|NKX2-3|WWC2|-|HOXA3|EPO|PEX14|-|CHUK|HOXA7|HEY2|ZNF770|-|-|CDK5R1|HOXA2|-|CDKN2AIP|PLAGL1|PLCB1|HOXA4|ZNF786|ZNF398|-|ZNF28
GO:0002761	regulation of myeloid leukocyte differentiation	biological_process	0.032061	1	4	391	60	19209	ENSSSCG00000017044,ENSSSCG00000016701,ENSSSCG00000014282,ENSSSCG00000014437	IL12B|HOXA7|IL4|PPARGC1B|
GO:0043169	cation binding	molecular_function	0.032062	1	72	391	2921	19209	ENSSSCG00000029983,ENSSSCG00000004057,ENSSSCG00000009246,ENSSSCG00000010348,ENSSSCG00000008495,ENSSSCG00000012985,ENSSSCG00000015544,ENSSSCG00000012995,ENSSSCG00000009182,ENSSSCG00000004799,ENSSSCG00000030378,ENSSSCG00000001232,ENSSSCG00000025096,ENSSSCG00000010549,ENSSSCG00000011227,ENSSSCG00000007664,ENSSSCG00000027472,ENSSSCG00000015871,ENSSSCG00000021081,ENSSSCG00000028163,ENSSSCG00000014173,…	PCGF3|SYTL3|ENOPH1|CDHR1|PRKD3|LTBP3|ZNF648|DPF2|ADH7|ZNF770|LIMK1|CH242-196B23.2|FBXO24|-|-|AGFG2|GCA|NR4A2|ZNF425|-|LNPEP|PPM1F|NAGS|PDE6A|ZHX2|PPARA|ING2|TAB2|CUL9|-|ZNF12|CRIP3|SPOCD1|-|-|ADAM33|FBXL5|TRIM39|RNF19A|ZNF316|TES|-|RNF144A|ZNF366|RNF145|TRIM26|ZEB2|-|PRKCI|-|ZNF318|PDIA4|-|ANKFY1|PLAGL1|PHC3|SCO1|CYP2C42|PRR3|ZNF280B|-|-|UNC13C|CPN1|MYL5|PLCB1|ZC3H7A|-|ZNF786|ZNF398|MARCH6|-|
GO:0043085	positive regulation of catalytic activity	biological_process	0.03209	1	26	391	872	19209	ENSSSCG00000014267,ENSSSCG00000007151,ENSSSCG00000007664,ENSSSCG00000014437,ENSSSCG00000004917,ENSSSCG00000007673,ENSSSCG00000004110,ENSSSCG00000021343,ENSSSCG00000009427,ENSSSCG00000014288,ENSSSCG00000021621,ENSSSCG00000017044,ENSSSCG00000014436,ENSSSCG00000011226,ENSSSCG00000017730,ENSSSCG00000010544,ENSSSCG00000014947,ENSSSCG00000010079,ENSSSCG00000016237,ENSSSCG00000004078,ENSSSCG00000008164,…	-|CDC25B|AGFG2|PPARGC1B|MALT1|EPO|TAB2|ZEB2|DNAJC15|GDF9|RGS6|IL12B|ARHGEF37|-|CDK5R1|DNMBP|EEF1A2|PPM1F|-|-|MAP4K4|MAPK1|RAD50|SIPA1L2|NR4A2|-|
GO:0003231	cardiac ventricle development	biological_process	0.032137	1	5	391	87	19209	ENSSSCG00000004223,ENSSSCG00000011226,ENSSSCG00000008993,ENSSSCG00000016975,ENSSSCG00000001081	HEY2|-|NPY2R|PTCD2|SOX4|
GO:0002764	immune response-regulating signaling pathway	biological_process	0.032168	1	8	391	186	19209	ENSSSCG00000014277,ENSSSCG00000008742,ENSSSCG00000004917,ENSSSCG00000008648,ENSSSCG00000020744,ENSSSCG00000007143,ENSSSCG00000029811,ENSSSCG00000010081	IRF1|CD38|MALT1|RSAD2|DUSP3|MAVS|PLCL2|MAPK1|
GO:0031399	regulation of protein modification process	biological_process	0.032202	1	27	391	925	19209	ENSSSCG00000010079,ENSSSCG00000017730,ENSSSCG00000011226,ENSSSCG00000024555,ENSSSCG00000014278,ENSSSCG00000014280,ENSSSCG00000006127,ENSSSCG00000014282,ENSSSCG00000010081,ENSSSCG00000008164,ENSSSCG00000001342,ENSSSCG00000029811,ENSSSCG00000008144,ENSSSCG00000016842,ENSSSCG00000007673,ENSSSCG00000030378,ENSSSCG00000021004,ENSSSCG00000021343,ENSSSCG00000004110,ENSSSCG00000001053,ENSSSCG00000004917,…	PPM1F|CDK5R1|-|ING2|IL5|RAD50|-|IL4|MAPK1|MAP4K4|TRIM39|PLCL2|NCK2|NIPBL|EPO|LIMK1|DERL1|ZEB2|TAB2|TBC1D7|MALT1|CDC25B|IL12B|DUSP3|GDF9|SOX4|MAVS|
GO:0004675	transmembrane receptor protein serine/threonine kinase activity	molecular_function	0.032534	1	2	391	14	19209	ENSSSCG00000011227,ENSSSCG00000011226	-|-|
GO:0006955	immune response	biological_process	0.032593	1	24	391	817	19209	ENSSSCG00000004917,ENSSSCG00000026042,ENSSSCG00000001229,ENSSSCG00000001233,ENSSSCG00000007143,ENSSSCG00000017044,ENSSSCG00000008648,ENSSSCG00000020744,ENSSSCG00000001465,ENSSSCG00000014278,ENSSSCG00000028948,ENSSSCG00000008742,ENSSSCG00000030731,ENSSSCG00000004635,ENSSSCG00000014277,ENSSSCG00000022467,ENSSSCG00000001231,ENSSSCG00000010538,ENSSSCG00000010081,ENSSSCG00000025508,ENSSSCG00000029811,…	MALT1|ULBP1|TMP-CH242-74M17.2|TRIM26|MAVS|IL12B|RSAD2|DUSP3|SLA-DOB|IL5|-|CD38|TMP-SLA-2|SPPL2A|IRF1|VPREB1|SLA-1|NKX2-3|MAPK1|-|PLCL2|SLA-11|-|IL4|
GO:2001252	positive regulation of chromosome organization	biological_process	0.033075	1	5	391	89	19209	ENSSSCG00000016842,ENSSSCG00000014280,ENSSSCG00000006127,ENSSSCG00000010081,ENSSSCG00000024555	NIPBL|RAD50|-|MAPK1|ING2|
GO:0060255	regulation of macromolecule metabolic process	biological_process	0.033514	1	86	391	3594	19209	ENSSSCG00000030378,ENSSSCG00000007673,ENSSSCG00000003405,ENSSSCG00000007151,ENSSSCG00000030384,ENSSSCG00000010548,ENSSSCG00000016701,ENSSSCG00000004223,ENSSSCG00000020744,ENSSSCG00000004799,ENSSSCG00000014277,ENSSSCG00000030957,ENSSSCG00000010538,ENSSSCG00000022980,ENSSSCG00000021731,ENSSSCG00000029666,ENSSSCG00000016705,ENSSSCG00000016707,ENSSSCG00000007671,ENSSSCG00000021004,ENSSSCG00000004110,…	LIMK1|EPO|PEX14|CDC25B|-|CHUK|HOXA7|HEY2|DUSP3|ZNF770|IRF1|NFKB1|NKX2-3|TBX4|WWC2|-|HOXA3|HOXA1|TFR2|DERL1|TAB2|TBC1D7|ZNF12|CSNK1A1|PPARGC1B|MALT1|NCOA7|SOX4|-|PPM1F|ZHX2|HOXA5|ING2|-|PPARA|IL5|-|PURA|IL4|NR4A2|ZNF425|ERLIN1|TRIM26|NIPBL|NCK2|-|ZEB2|PRKCI|HOXA11|CNOT2|PTCD2|ZNF366|MAVS|RNF144A|CD38|-|TBX2|RNF19A|ZNF316|-|-|SOST|MAP4K4|TRIM39|HOXA6|PLCB1|ZNF398|ZNF786|HOXA4|-|ZNF280B|IL12B|TFEC|G…
GO:0060045	positive regulation of cardiac muscle cell proliferation	biological_process	0.033702	1	2	391	14	19209	ENSSSCG00000004223,ENSSSCG00000027060	HEY2|TBX2|
GO:0040008	regulation of growth	biological_process	0.033814	1	13	391	366	19209	ENSSSCG00000004223,ENSSSCG00000001082,ENSSSCG00000017044,ENSSSCG00000015779,ENSSSCG00000014288,ENSSSCG00000027060,ENSSSCG00000016842,ENSSSCG00000007056,ENSSSCG00000007153,ENSSSCG00000030378,ENSSSCG00000010079,ENSSSCG00000017730,ENSSSCG00000021731	HEY2|PRL|IL12B|CDKN2AIP|GDF9|TBX2|NIPBL|PLCB1|ATRN|LIMK1|PPM1F|CDK5R1|WWC2|
GO:0060343	trabecula formation	biological_process	0.03396	1	2	391	15	19209	ENSSSCG00000014437,ENSSSCG00000004223	PPARGC1B|HEY2|
GO:0043901	negative regulation of multi-organism process	biological_process	0.034043	1	4	391	63	19209	ENSSSCG00000007143,ENSSSCG00000008648,ENSSSCG00000017044,ENSSSCG00000001233	MAVS|RSAD2|IL12B|TRIM26|
GO:0042327	positive regulation of phosphorylation	biological_process	0.034255	1	17	391	521	19209	ENSSSCG00000017044,ENSSSCG00000014288,ENSSSCG00000007143,ENSSSCG00000007673,ENSSSCG00000021343,ENSSSCG00000004110,ENSSSCG00000004917,ENSSSCG00000014437,ENSSSCG00000007151,ENSSSCG00000014280,ENSSSCG00000006127,ENSSSCG00000014282,ENSSSCG00000008164,ENSSSCG00000010081,ENSSSCG00000017730,ENSSSCG00000011226,ENSSSCG00000014278	IL12B|GDF9|MAVS|EPO|ZEB2|TAB2|MALT1|PPARGC1B|CDC25B|RAD50|-|IL4|MAP4K4|MAPK1|CDK5R1|-|IL5|
GO:0042108	positive regulation of cytokine biosynthetic process	biological_process	0.034303	1	3	391	37	19209	ENSSSCG00000017044,ENSSSCG00000014277,ENSSSCG00000014282	IL12B|IRF1|IL4|
GO:0051246	regulation of protein metabolic process	biological_process	0.034477	1	36	391	1316	19209	ENSSSCG00000010081,ENSSSCG00000029811,ENSSSCG00000014280,ENSSSCG00000014282,ENSSSCG00000009249,ENSSSCG00000024555,ENSSSCG00000017730,ENSSSCG00000011226,ENSSSCG00000014278,ENSSSCG00000010079,ENSSSCG00000018008,ENSSSCG00000014288,ENSSSCG00000001081,ENSSSCG00000017044,ENSSSCG00000014435,ENSSSCG00000001053,ENSSSCG00000004917,ENSSSCG00000007056,ENSSSCG00000004110,ENSSSCG00000021004,ENSSSCG00000008164,…	MAPK1|PLCL2|RAD50|IL4|-|ING2|CDK5R1|-|IL5|PPM1F|SCO1|GDF9|SOX4|IL12B|CSNK1A1|TBC1D7|MALT1|PLCB1|TAB2|DERL1|MAP4K4|TRIM39|-|RNF19A|IRF1|-|RNF144A|MAVS|DUSP3|CDC25B|CNOT2|NCK2|NIPBL|LIMK1|EPO|ZEB2|
GO:0051130	positive regulation of cellular component organization	biological_process	0.034553	1	19	391	598	19209	ENSSSCG00000010081,ENSSSCG00000012996,ENSSSCG00000014280,ENSSSCG00000014282,ENSSSCG00000006127,ENSSSCG00000017877,ENSSSCG00000024555,ENSSSCG00000011226,ENSSSCG00000014278,ENSSSCG00000010079,ENSSSCG00000020794,ENSSSCG00000011745,ENSSSCG00000000502,ENSSSCG00000008144,ENSSSCG00000016842,ENSSSCG00000000810,ENSSSCG00000030378,ENSSSCG00000021343,ENSSSCG00000007671	MAPK1|CDC42EP2|RAD50|IL4|-|ANKFY1|ING2|-|IL5|PPM1F|-|PRKCI|CNOT2|NCK2|NIPBL|AMIGO2|LIMK1|ZEB2|TFR2|
GO:0001077	RNA polymerase II core promoter proximal region sequence-specific DNA binding transcription factor activity involved in positive regulation of transcription	molecular_function	0.034756	1	7	391	155	19209	ENSSSCG00000014277,ENSSSCG00000016701,ENSSSCG00000016703,ENSSSCG00000015871,ENSSSCG00000016637,ENSSSCG00000000006,ENSSSCG00000001081	IRF1|HOXA7|HOXA5|NR4A2|TFEC|PPARA|SOX4|
GO:0042267	natural killer cell mediated cytotoxicity	biological_process	0.035385	1	3	391	37	19209	ENSSSCG00000017044,ENSSSCG00000026042,ENSSSCG00000028948	IL12B|ULBP1|-|
GO:0044237	cellular metabolic process	biological_process	0.035531	1	175	391	7923	19209	ENSSSCG00000012984,ENSSSCG00000016707,ENSSSCG00000011677,ENSSSCG00000007671,ENSSSCG00000021004,ENSSSCG00000011344,ENSSSCG00000030445,ENSSSCG00000014435,ENSSSCG00000014437,ENSSSCG00000004917,ENSSSCG00000021989,ENSSSCG00000028163,ENSSSCG00000021081,ENSSSCG00000015871,ENSSSCG00000014282,ENSSSCG00000022172,ENSSSCG00000010547,ENSSSCG00000014173,ENSSSCG00000021204,ENSSSCG00000003402,ENSSSCG00000016703,…	SCYL1|HOXA1|GK5|TFR2|DERL1|-|ZNF12|CSNK1A1|PPARGC1B|MALT1|PURA|-|ZNF425|NR4A2|IL4|-|ERLIN1|LNPEP|-|PGD|HOXA5|NAGS|TTBK1|-|ING2|PPARA|IL5|PRL|SLC19A1|CHUK|ADH7|DUSP3|ZNF770|APITD1|EPO|-|MYH3|RPP21|AGFG2|CDC25B|PEX14|-|-|HOXA3|-|CAMK1G|NFKB1|-|TFEC|HOXA4|ZNF786|ZNF398|-|-|-|RAD50|-|PLAGL1|MAPK1|GOT1|PLCL2|SCO1|-|-|HOXA2|-|CYP2C42|-|MAVS|UBLCP1|-|HOXA11|MYO1D|DHX30|RGR|-|-|SPOCD1|MAP4K4|-|HOXA6|CD38…
GO:0016459	myosin complex	cellular_component	0.035593	1	4	391	61	19209	ENSSSCG00000018003,ENSSSCG00000017728,ENSSSCG00000018007,ENSSSCG00000014287	MYH2|MYO1D|MYH3|SHROOM1|
GO:0010629	negative regulation of gene expression	biological_process	0.035748	1	24	391	814	19209	ENSSSCG00000016842,ENSSSCG00000007673,ENSSSCG00000007056,ENSSSCG00000021343,ENSSSCG00000030445,ENSSSCG00000000502,ENSSSCG00000014437,ENSSSCG00000003405,ENSSSCG00000016701,ENSSSCG00000004223,ENSSSCG00000016976,ENSSSCG00000008742,ENSSSCG00000014277,ENSSSCG00000010079,ENSSSCG00000021586,ENSSSCG00000027060,ENSSSCG00000016706,ENSSSCG00000017730,ENSSSCG00000000006,ENSSSCG00000021731,ENSSSCG00000021989,…	NIPBL|EPO|PLCB1|ZEB2|ZNF12|CNOT2|PPARGC1B|PEX14|HOXA7|HEY2|ZNF366|CD38|IRF1|PPM1F|ZHX2|TBX2|HOXA2|CDK5R1|PPARA|WWC2|PURA|ZNF425|NR4A2|IL4|
GO:0001568	blood vessel development	biological_process	0.035951	1	13	391	368	19209	ENSSSCG00000016701,ENSSSCG00000004223,ENSSSCG00000012833,ENSSSCG00000010081,ENSSSCG00000016705,ENSSSCG00000001081,ENSSSCG00000016707,ENSSSCG00000027060,ENSSSCG00000016703,ENSSSCG00000022980,ENSSSCG00000002516,ENSSSCG00000011226,ENSSSCG00000023005	HOXA7|HEY2|PRKX|MAPK1|HOXA3|SOX4|HOXA1|TBX2|HOXA5|TBX4|WARS|-|-|
GO:0043231	intracellular membrane-bounded organelle	cellular_component	0.036121	1	163	391	7341	19209	ENSSSCG00000016705,ENSSSCG00000010348,ENSSSCG00000029983,ENSSSCG00000029666,ENSSSCG00000004057,ENSSSCG00000014283,ENSSSCG00000009166,ENSSSCG00000030957,ENSSSCG00000004799,ENSSSCG00000010548,ENSSSCG00000020744,ENSSSCG00000012995,ENSSSCG00000023738,ENSSSCG00000015293,ENSSSCG00000004081,ENSSSCG00000010549,ENSSSCG00000003405,ENSSSCG00000007151,ENSSSCG00000015617,ENSSSCG00000021130,ENSSSCG00000003403,…	HOXA3|CDHR1|PCGF3|-|SYTL3|KIF3A|-|NFKB1|ZNF770|CHUK|DUSP3|DPF2|-|-|-|-|PEX14|CDC25B|G0S2|RPP21|APITD1|SPEF1|SLC25A29|ERLIN1|LNPEP|-|ZNF425|NR4A2|PURA|ING2|-|PPARA|-|PGD|NAGS|CD55|HOXA5|ATL2|-|SCYL1|CSNK1A1|ZNF12|ACTL6B|PPARGC1B|MALT1|HOXA1|GK5|DERL1|PHACTR1|-|HOXA6|-|ZP2|SPOCD1|-|MRPS27|-|-|MRPL17|NDUFAF4|-|TBX2|-|TES|-|MAVS|-|HOXA11|DHX30|MOSPD3|-|UBLCP1|PLAGL1|MAPK1|GOT1|RAD50|ZNF318|-|ANKFY1|C…
GO:0006474	N-terminal protein amino acid acetylation	biological_process	0.036423	1	2	391	15	19209	ENSSSCG00000005064,ENSSSCG00000001081	NAA30|SOX4|
GO:0000982	RNA polymerase II core promoter proximal region sequence-specific DNA binding transcription factor activity	molecular_function	0.036514	1	9	391	226	19209	ENSSSCG00000001081,ENSSSCG00000016701,ENSSSCG00000015871,ENSSSCG00000016637,ENSSSCG00000000006,ENSSSCG00000016706,ENSSSCG00000014277,ENSSSCG00000027060,ENSSSCG00000016703	SOX4|HOXA7|NR4A2|TFEC|PPARA|HOXA2|IRF1|TBX2|HOXA5|
GO:0043229	intracellular organelle	cellular_component	0.037097	1	180	391	8183	19209	ENSSSCG00000009249,ENSSSCG00000024555,ENSSSCG00000000006,ENSSSCG00000021204,ENSSSCG00000003402,ENSSSCG00000024179,ENSSSCG00000015664,ENSSSCG00000016703,ENSSSCG00000002520,ENSSSCG00000029865,ENSSSCG00000010547,ENSSSCG00000014173,ENSSSCG00000015871,ENSSSCG00000021081,ENSSSCG00000022172,ENSSSCG00000021989,ENSSSCG00000014435,ENSSSCG00000030445,ENSSSCG00000007670,ENSSSCG00000014437,ENSSSCG00000004917,…	-|ING2|PPARA|-|PGD|NAGS|CD55|HOXA5|SLC25A29|-|ERLIN1|LNPEP|NR4A2|ZNF425|-|PURA|CSNK1A1|ZNF12|ACTL6B|PPARGC1B|MALT1|GK5|HOXA1|TFR2|-|DERL1|ATL2|-|SCYL1|KIF3A|-|NFKB1|HOXA3|CDHR1|PCGF3|-|SYTL3|MYH3|-|-|-|CDC25B|PEX14|G0S2|RPP21|APITD1|SPEF1|ZNF770|CHUK|DUSP
GO:0016533	cyclin-dependent protein kinase 5 holoenzyme complex	cellular_component	0.037459	1	1	391	2	19209	ENSSSCG00000017730	CDK5R1|
GO:0016534	cyclin-dependent protein kinase 5 activator activity	molecular_function	0.037459	1	1	391	2	19209	ENSSSCG00000017730	CDK5R1|
GO:0021586	pons maturation	biological_process	0.037459	1	1	391	2	19209	ENSSSCG00000017730	CDK5R1|
GO:0021718	superior olivary nucleus development	biological_process	0.037459	1	1	391	2	19209	ENSSSCG00000017730	CDK5R1|
GO:0021722	superior olivary nucleus maturation	biological_process	0.037459	1	1	391	2	19209	ENSSSCG00000017730	CDK5R1|
GO:0051136	regulation of NK T cell differentiation	biological_process	0.037512	1	1	391	2	19209	ENSSSCG00000011226	-|
GO:0051138	positive regulation of NK T cell differentiation	biological_process	0.037512	1	1	391	2	19209	ENSSSCG00000011226	-|
GO:0033136	serine phosphorylation of STAT3 protein	biological_process	0.037538	1	1	391	2	19209	ENSSSCG00000017730	CDK5R1|
GO:0021593	rhombomere morphogenesis	biological_process	0.037559	1	1	391	2	19209	ENSSSCG00000016706	HOXA2|
GO:0021658	rhombomere 3 morphogenesis	biological_process	0.037559	1	1	391	2	19209	ENSSSCG00000016706	HOXA2|
GO:0002514	B cell tolerance induction	biological_process	0.037607	1	1	391	2	19209	ENSSSCG00000011226	-|
GO:0002661	regulation of B cell tolerance induction	biological_process	0.037607	1	1	391	2	19209	ENSSSCG00000011226	-|
GO:0002663	positive regulation of B cell tolerance induction	biological_process	0.037607	1	1	391	2	19209	ENSSSCG00000011226	-|
GO:1990086	lens fiber cell apoptotic process	biological_process	0.03763	1	1	391	2	19209	ENSSSCG00000011226	-|
GO:0002683	negative regulation of immune system process	biological_process	0.037632	1	7	391	158	19209	ENSSSCG00000029811,ENSSSCG00000014282,ENSSSCG00000020744,ENSSSCG00000007056,ENSSSCG00000014277,ENSSSCG00000016701,ENSSSCG00000017044	PLCL2|IL4|DUSP3|PLCB1|IRF1|HOXA7|IL12B|
GO:0070459	prolactin secretion	biological_process	0.037668	1	1	391	2	19209	ENSSSCG00000004078	-|
GO:0060465	pharynx development	biological_process	0.037684	1	1	391	2	19209	ENSSSCG00000027060	TBX2|
GO:0048295	positive regulation of isotype switching to IgE isotypes	biological_process	0.037689	1	1	391	2	19209	ENSSSCG00000014282	IL4|
GO:0005618	cell wall	cellular_component	0.037692	1	1	391	2	19209	ENSSSCG00000025023	-|
GO:0010533	regulation of activation of Janus kinase activity	biological_process	0.037735	1	1	391	2	19209	ENSSSCG00000017044	IL12B|
GO:0010534	regulation of activation of JAK2 kinase activity	biological_process	0.037735	1	1	391	2	19209	ENSSSCG00000017044	IL12B|
GO:0042977	activation of JAK2 kinase activity	biological_process	0.037735	1	1	391	2	19209	ENSSSCG00000017044	IL12B|
GO:0003430	growth plate cartilage chondrocyte growth	biological_process	0.037768	1	1	391	2	19209	ENSSSCG00000011226	-|
GO:0003431	growth plate cartilage chondrocyte development	biological_process	0.037768	1	1	391	2	19209	ENSSSCG00000011226	-|
GO:0042284	sphingolipid delta-4 desaturase activity	molecular_function	0.037775	1	1	391	2	19209	ENSSSCG00000002512	DEGS2|
GO:0002228	natural killer cell mediated immunity	biological_process	0.037793	1	3	391	38	19209	ENSSSCG00000026042,ENSSSCG00000028948,ENSSSCG00000017044	ULBP1|-|IL12B|
GO:0050863	regulation of T cell activation	biological_process	0.037808	1	7	391	159	19209	ENSSSCG00000004917,ENSSSCG00000011226,ENSSSCG00000020744,ENSSSCG00000014282,ENSSSCG00000017044,ENSSSCG00000014277,ENSSSCG00000008144	MALT1|-|DUSP3|IL4|IL12B|IRF1|NCK2|
GO:2000820	negative regulation of transcription from RNA polymerase II promoter involved in smooth muscle cell differentiation	biological_process	0.037816	1	1	391	2	19209	ENSSSCG00000004223	HEY2|
GO:0044432	endoplasmic reticulum part	cellular_component	0.037817	1	13	391	375	19209	ENSSSCG00000010547,ENSSSCG00000014172,ENSSSCG00000022838,ENSSSCG00000025593,ENSSSCG00000008648,ENSSSCG00000015453,ENSSSCG00000027860,ENSSSCG00000017094,ENSSSCG00000007850,ENSSSCG00000021004,ENSSSCG00000025173,ENSSSCG00000004635,ENSSSCG00000023255	ERLIN1|-|SVIP|-|RSAD2|PDIA4|-|MARCH6|ANKS4B|DERL1|TAP2|SPPL2A|MOSPD3|
GO:0002724	regulation of T cell cytokine production	biological_process	0.037825	1	2	391	16	19209	ENSSSCG00000004917,ENSSSCG00000008648	MALT1|RSAD2|
GO:0043234	protein complex	cellular_component	0.037826	1	78	391	3232	19209	ENSSSCG00000014283,ENSSSCG00000015619,ENSSSCG00000029983,ENSSSCG00000007151,ENSSSCG00000003405,ENSSSCG00000004081,ENSSSCG00000018007,ENSSSCG00000023903,ENSSSCG00000003403,ENSSSCG00000010167,ENSSSCG00000023738,ENSSSCG00000004223,ENSSSCG00000011343,ENSSSCG00000001468,ENSSSCG00000024555,ENSSSCG00000010079,ENSSSCG00000010547,ENSSSCG00000023811,ENSSSCG00000011104,ENSSSCG00000024081,ENSSSCG00000027727,…	KIF3A|CAMK1G|PCGF3|CDC25B|PEX14|-|MYH3|ATP5I|APITD1|MAP10|-|HEY2|-|PSMB9|ING2|PPM1F|ERLIN1|AP5S1|CUL2|NRBF2|-|LAMB3|PURA|-|MALT1|PPARGC1B|ACTL6B|CR2|CUL9|CSNK1A1|-|DCAF13|SCYL1|-|RNF19A|-|-|-|-|TBX2|SLA-1|FBXL5|SLA-11|-|SHROOM1|-|CNOT2|TMP-CH242-74M17.2|HOXA11|MYO1D|DNAJC15|TAP2|NIPBL|KIF1B|RNF144A|RGS6|MYH2|TES|-|PSMB8|CPLX1|EEF1A2|-|CDK5R1|SLA-DOB|-|PSMD11|-|PHC3|ANKFY1|GTF2A1|-|RAD50|CC2D2A|KC…
GO:0010728	regulation of hydrogen peroxide biosynthetic process	biological_process	0.037847	1	1	391	2	19209	ENSSSCG00000001082	PRL|
GO:0009159	deoxyribonucleoside monophosphate catabolic process	biological_process	0.037882	1	1	391	2	19209	ENSSSCG00000026568	DNPH1|
GO:0002337	B-1a B cell differentiation	biological_process	0.037885	1	1	391	2	19209	ENSSSCG00000029811	PLCL2|
GO:0097167	circadian regulation of translation	biological_process	0.037891	1	1	391	2	19209	ENSSSCG00000009249	-|
GO:0019972	interleukin-12 binding	molecular_function	0.037915	1	1	391	2	19209	ENSSSCG00000017044	IL12B|
GO:0042504	tyrosine phosphorylation of Stat4 protein	biological_process	0.037915	1	1	391	2	19209	ENSSSCG00000017044	IL12B|
GO:0042519	regulation of tyrosine phosphorylation of Stat4 protein	biological_process	0.037915	1	1	391	2	19209	ENSSSCG00000017044	IL12B|
GO:0042520	positive regulation of tyrosine phosphorylation of Stat4 protein	biological_process	0.037915	1	1	391	2	19209	ENSSSCG00000017044	IL12B|
GO:0043514	interleukin-12 complex	cellular_component	0.037915	1	1	391	2	19209	ENSSSCG00000017044	IL12B|
GO:0051132	NK T cell activation	biological_process	0.037915	1	1	391	2	19209	ENSSSCG00000017044	IL12B|
GO:0051133	regulation of NK T cell activation	biological_process	0.037915	1	1	391	2	19209	ENSSSCG00000017044	IL12B|
GO:0051135	positive regulation of NK T cell activation	biological_process	0.037915	1	1	391	2	19209	ENSSSCG00000017044	IL12B|
GO:0010727	negative regulation of hydrogen peroxide metabolic process	biological_process	0.037916	1	1	391	2	19209	ENSSSCG00000001082	PRL|
GO:0001791	IgM binding	molecular_function	0.038005	1	1	391	2	19209	ENSSSCG00000023014	CD300LG|
GO:0060434	bronchus morphogenesis	biological_process	0.038012	1	1	391	2	19209	ENSSSCG00000011226	-|
GO:0070859	positive regulation of bile acid biosynthetic process	biological_process	0.038012	1	1	391	2	19209	ENSSSCG00000014202	STARD4|
GO:0034124	regulation of MyD88-dependent toll-like receptor signaling pathway	biological_process	0.038077	1	1	391	2	19209	ENSSSCG00000014277	IRF1|
GO:0060467	negative regulation of fertilization	biological_process	0.038094	1	1	391	2	19209	ENSSSCG00000007851	ZP2|
GO:0060468	prevention of polyspermy	biological_process	0.038094	1	1	391	2	19209	ENSSSCG00000007851	ZP2|
GO:0008627	intrinsic apoptotic signaling pathway in response to osmotic stress	biological_process	0.038096	1	1	391	2	19209	ENSSSCG00000007673	EPO|
GO:1902218	regulation of intrinsic apoptotic signaling pathway in response to osmotic stress	biological_process	0.038096	1	1	391	2	19209	ENSSSCG00000007673	EPO|
GO:1902219	negative regulation of intrinsic apoptotic signaling pathway in response to osmotic stress	biological_process	0.038096	1	1	391	2	19209	ENSSSCG00000007673	EPO|
GO:2000320	negative regulation of T-helper 17 cell differentiation	biological_process	0.038101	1	1	391	2	19209	ENSSSCG00000014282	IL4|
GO:0001735	prenylcysteine oxidase activity	molecular_function	0.038165	1	1	391	2	19209	ENSSSCG00000014433	PCYOX1L|
GO:0030327	prenylated protein catabolic process	biological_process	0.038165	1	1	391	2	19209	ENSSSCG00000014433	PCYOX1L|
GO:0030328	prenylcysteine catabolic process	biological_process	0.038165	1	1	391	2	19209	ENSSSCG00000014433	PCYOX1L|
GO:0030329	prenylcysteine metabolic process	biological_process	0.038165	1	1	391	2	19209	ENSSSCG00000014433	PCYOX1L|
GO:0045590	negative regulation of regulatory T cell differentiation	biological_process	0.038171	1	1	391	2	19209	ENSSSCG00000014277	IRF1|
GO:0097159	organic cyclic compound binding	molecular_function	0.038182	1	108	391	4672	19209	ENSSSCG00000007150,ENSSSCG00000011226,ENSSSCG00000016706,ENSSSCG00000026798,ENSSSCG00000008497,ENSSSCG00000014947,ENSSSCG00000011340,ENSSSCG00000009247,ENSSSCG00000001667,ENSSSCG00000002411,ENSSSCG00000010491,ENSSSCG00000014280,ENSSSCG00000030003,ENSSSCG00000010081,ENSSSCG00000004127,ENSSSCG00000006126,ENSSSCG00000014618,ENSSSCG00000014202,ENSSSCG00000007672,ENSSSCG00000016704,ENSSSCG00000015450,…	-|-|HOXA2|CYP2C42|GPATCH11|EEF1A2|-|-|ZNF318|GTF2A1|-|RAD50|-|MAPK1|PLAGL1|DECR1|-|STARD4|POP7|HOXA4|ZNF786|ZNF398|-|LSG1|TRPM7|TAP1|-|ZNF280B|TFEC|-|GNL1|TBX2|ZNF316|-|ATM|-|-|TIGD3|-|MAP4K4|HOXA6|-|KIF1B|ZEB2|TAP2|MYO1D|PRKCI|HOXA11|DHX30|-|MYH2|ZNF366|
GO:0032422	purine-rich negative regulatory element binding	molecular_function	0.038256	1	1	391	2	19209	ENSSSCG00000021989	PURA|
GO:0010430	fatty acid omega-oxidation	biological_process	0.038261	1	1	391	2	19209	ENSSSCG00000009182	ADH7|
GO:0005137	interleukin-5 receptor binding	molecular_function	0.038313	1	1	391	2	19209	ENSSSCG00000014278	IL5|
GO:0021767	mammillary body development	biological_process	0.038335	1	1	391	2	19209	ENSSSCG00000021343	ZEB2|
GO:0061373	mammillary axonal complex development	biological_process	0.038335	1	1	391	2	19209	ENSSSCG00000021343	ZEB2|
GO:0003150	muscular septum morphogenesis	biological_process	0.038369	1	1	391	2	19209	ENSSSCG00000004223	HEY2|
GO:0004024	alcohol dehydrogenase activity, zinc-dependent	molecular_function	0.038391	1	1	391	2	19209	ENSSSCG00000009182	ADH7|
GO:0009138	pyrimidine nucleoside diphosphate metabolic process	biological_process	0.038391	1	1	391	2	19209	ENSSSCG00000008647	CMPK2|
GO:0005674	transcription factor TFIIF complex	cellular_component	0.038412	1	1	391	2	19209	ENSSSCG00000020794	-|
GO:0006701	progesterone biosynthetic process	biological_process	0.03843	1	1	391	2	19209	ENSSSCG00000001082	PRL|
GO:0031296	B cell costimulation	biological_process	0.038449	1	1	391	2	19209	ENSSSCG00000014282	IL4|
GO:0015227	acyl carnitine transmembrane transporter activity	molecular_function	0.038497	1	1	391	2	19209	ENSSSCG00000002520	SLC25A29|
GO:0004069	L-aspartate:2-oxoglutarate aminotransferase activity	molecular_function	0.038499	1	1	391	2	19209	ENSSSCG00000010537	GOT1|
GO:0006532	aspartate biosynthetic process	biological_process	0.038499	1	1	391	2	19209	ENSSSCG00000010537	GOT1|
GO:0006533	aspartate catabolic process	biological_process	0.038499	1	1	391	2	19209	ENSSSCG00000010537	GOT1|
GO:0006538	glutamate catabolic process	biological_process	0.038499	1	1	391	2	19209	ENSSSCG00000010537	GOT1|
GO:0019550	glutamate catabolic process to aspartate	biological_process	0.038499	1	1	391	2	19209	ENSSSCG00000010537	GOT1|
GO:0019551	glutamate catabolic process to 2-oxoglutarate	biological_process	0.038499	1	1	391	2	19209	ENSSSCG00000010537	GOT1|
GO:0070546	L-phenylalanine aminotransferase activity	molecular_function	0.038499	1	1	391	2	19209	ENSSSCG00000010537	GOT1|
GO:0080130	L-phenylalanine:2-oxoglutarate aminotransferase activity	molecular_function	0.038499	1	1	391	2	19209	ENSSSCG00000010537	GOT1|
GO:0004998	transferrin receptor activity	molecular_function	0.038555	1	1	391	2	19209	ENSSSCG00000007671	TFR2|
GO:0043435	response to corticotropin-releasing hormone stimulus	biological_process	0.038566	1	1	391	2	19209	ENSSSCG00000015871	NR4A2|
GO:0071376	cellular response to corticotropin-releasing hormone stimulus	biological_process	0.038566	1	1	391	2	19209	ENSSSCG00000015871	NR4A2|
GO:0008670	2,4-dienoyl-CoA reductase (NADPH) activity	molecular_function	0.038579	1	1	391	2	19209	ENSSSCG00000006126	DECR1|
GO:0034163	regulation of toll-like receptor 9 signaling pathway	biological_process	0.038613	1	1	391	2	19209	ENSSSCG00000008648	RSAD2|
GO:1900063	regulation of peroxisome organization	biological_process	0.038627	1	1	391	2	19209	ENSSSCG00000007143	MAVS|
GO:0003186	tricuspid valve morphogenesis	biological_process	0.038639	1	1	391	2	19209	ENSSSCG00000004223	HEY2|
GO:0046655	folic acid metabolic process	biological_process	0.038652	1	1	391	2	19209	ENSSSCG00000030696	SLC19A1|
GO:0060764	cell-cell signaling involved in mammary gland development	biological_process	0.038673	1	1	391	2	19209	ENSSSCG00000016703	HOXA5|
GO:0060716	labyrinthine layer blood vessel development	biological_process	0.038725	1	2	391	16	19209	ENSSSCG00000010081,ENSSSCG00000004223	MAPK1|HEY2|
GO:0060574	intestinal epithelial cell maturation	biological_process	0.038771	1	1	391	2	19209	ENSSSCG00000016703	HOXA5|
GO:0017119	Golgi transport complex	cellular_component	0.038787	1	2	391	16	19209	ENSSSCG00000025938,ENSSSCG00000023738	-|-|
GO:0070627	ferrous iron import	biological_process	0.03883	1	1	391	2	19209	ENSSSCG00000007671	TFR2|
GO:0097460	ferrous iron import into cell	biological_process	0.03883	1	1	391	2	19209	ENSSSCG00000007671	TFR2|
GO:0006235	dTTP biosynthetic process	biological_process	0.038844	1	1	391	2	19209	ENSSSCG00000008647	CMPK2|
GO:0009212	pyrimidine deoxyribonucleoside triphosphate biosynthetic process	biological_process	0.038844	1	1	391	2	19209	ENSSSCG00000008647	CMPK2|
GO:0046075	dTTP metabolic process	biological_process	0.038844	1	1	391	2	19209	ENSSSCG00000008647	CMPK2|
GO:0004691	cAMP-dependent protein kinase activity	molecular_function	0.038847	1	1	391	2	19209	ENSSSCG00000012833	PRKX|
GO:0050851	antigen receptor-mediated signaling pathway	biological_process	0.038871	1	5	391	94	19209	ENSSSCG00000020744,ENSSSCG00000008742,ENSSSCG00000029811,ENSSSCG00000004917,ENSSSCG00000010081	DUSP3|CD38|PLCL2|MALT1|MAPK1|
GO:2000564	regulation of CD8-positive, alpha-beta T cell proliferation	biological_process	0.038875	1	1	391	2	19209	ENSSSCG00000014277	IRF1|
GO:2001185	regulation of CD8-positive, alpha-beta T cell activation	biological_process	0.038875	1	1	391	2	19209	ENSSSCG00000014277	IRF1|
GO:0033647	host intracellular organelle	cellular_component	0.038886	1	1	391	2	19209	ENSSSCG00000018008	SCO1|
GO:0033648	host intracellular membrane-bounded organelle	cellular_component	0.038886	1	1	391	2	19209	ENSSSCG00000018008	SCO1|
GO:0050793	regulation of developmental process	biological_process	0.038895	1	37	391	1368	19209	ENSSSCG00000012985,ENSSSCG00000014277,ENSSSCG00000027060,ENSSSCG00000017876,ENSSSCG00000017375,ENSSSCG00000011745,ENSSSCG00000016698,ENSSSCG00000000502,ENSSSCG00000030378,ENSSSCG00000016842,ENSSSCG00000000810,ENSSSCG00000021343,ENSSSCG00000006088,ENSSSCG00000016701,ENSSSCG00000004223,ENSSSCG00000017730,ENSSSCG00000016706,ENSSSCG00000011226,ENSSSCG00000002516,ENSSSCG00000000006,ENSSSCG00000004896,…	LTBP3|IRF1|TBX2|CYB5D2|SOST|PRKCI|HOXA11|CNOT2|LIMK1|NIPBL|AMIGO2|ZEB2|SDC2|HOXA7|HEY2|CDK5R1|HOXA2|-|WARS|PPARA|PHLPP1|ZHX2|TTBK1|HOXA5|CDC42EP2|MAPK1|IL4|TBC1D7|CSNK1A1|-|PPARGC1B|PLCB1|GDF9|SOX4|GAK|IL12B|PRKX|
GO:0002507	tolerance induction	biological_process	0.038901	1	2	391	16	19209	ENSSSCG00000011226,ENSSSCG00000004896	-|PHLPP1|
GO:0001405	presequence translocase-associated import motor	cellular_component	0.039113	1	1	391	2	19209	ENSSSCG00000009427	DNAJC15|
GO:0035902	response to immobilization stress	biological_process	0.03913	1	1	391	2	19209	ENSSSCG00000004101	LRP11|
GO:0004609	phosphatidylserine decarboxylase activity	molecular_function	0.039177	1	1	391	2	19209	ENSSSCG00000010537	GOT1|
GO:0006468	protein phosphorylation	biological_process	0.039207	1	34	391	1235	19209	ENSSSCG00000004636,ENSSSCG00000004917,ENSSSCG00000014435,ENSSSCG00000004110,ENSSSCG00000014288,ENSSSCG00000004918,ENSSSCG00000012833,ENSSSCG00000017044,ENSSSCG00000012984,ENSSSCG00000025606,ENSSSCG00000014278,ENSSSCG00000017730,ENSSSCG00000011226,ENSSSCG00000001664,ENSSSCG00000010079,ENSSSCG00000029811,ENSSSCG00000010081,ENSSSCG00000014282,ENSSSCG00000014280,ENSSSCG00000007151,ENSSSCG00000011227,…	TRPM7|MALT1|CSNK1A1|TAB2|GDF9|ALPK2|PRKX|IL12B|SCYL1|-|IL5|CDK5R1|-|TTBK1|PPM1F|PLCL2|MAPK1|IL4|RAD50|CDC25B|-|PRKCI|ZEB2|LIMK1|NCK2|EPO|-|MAVS|DUSP3|CHUK|PRKD3|CAMK1G|MAP4K4|-|
GO:0009414	response to water deprivation	biological_process	0.039221	1	1	391	2	19209	ENSSSCG00000004101	LRP11|
GO:0072369	regulation of lipid transport by positive regulation of transcription from RNA polymerase II promoter	biological_process	0.039339	1	1	391	2	19209	ENSSSCG00000000006	PPARA|
GO:0009051	pentose-phosphate shunt, oxidative branch	biological_process	0.039403	1	1	391	2	19209	ENSSSCG00000003402	PGD|
GO:0019322	pentose biosynthetic process	biological_process	0.039403	1	1	391	2	19209	ENSSSCG00000003402	PGD|
GO:0071821	FANCM-MHF complex	cellular_component	0.039417	1	1	391	2	19209	ENSSSCG00000003403	APITD1|
GO:0060876	semicircular canal formation	biological_process	0.039614	1	1	391	2	19209	ENSSSCG00000016707	HOXA1|
GO:0097324	melanocyte migration	biological_process	0.039667	1	1	391	2	19209	ENSSSCG00000021343	ZEB2|
GO:0050865	regulation of cell activation	biological_process	0.039732	1	10	391	266	19209	ENSSSCG00000014282,ENSSSCG00000020744,ENSSSCG00000017044,ENSSSCG00000014277,ENSSSCG00000028359,ENSSSCG00000008144,ENSSSCG00000008742,ENSSSCG00000014278,ENSSSCG00000004917,ENSSSCG00000011226	IL4|DUSP3|IL12B|IRF1|BST1|NCK2|CD38|IL5|MALT1|-|
GO:0032392	DNA geometric change	biological_process	0.039771	1	3	391	38	19209	ENSSSCG00000014280,ENSSSCG00000006127,ENSSSCG00000021989	RAD50|-|PURA|
GO:0070343	white fat cell proliferation	biological_process	0.039772	1	1	391	2	19209	ENSSSCG00000014282	IL4|
GO:0070350	regulation of white fat cell proliferation	biological_process	0.039772	1	1	391	2	19209	ENSSSCG00000014282	IL4|
GO:0097325	melanocyte proliferation	biological_process	0.039821	1	1	391	2	19209	ENSSSCG00000015896	FAP|
GO:2000054	negative regulation of Wnt receptor signaling pathway involved in dorsal/ventral axis specification	biological_process	0.039822	1	1	391	2	19209	ENSSSCG00000017375	SOST|
GO:0007521	muscle cell fate determination	biological_process	0.040045	1	1	391	2	19209	ENSSSCG00000027060	TBX2|
GO:0035295	tube development	biological_process	0.040047	1	12	391	333	19209	ENSSSCG00000012833,ENSSSCG00000010081,ENSSSCG00000001081,ENSSSCG00000016707,ENSSSCG00000008738,ENSSSCG00000027060,ENSSSCG00000016703,ENSSSCG00000022980,ENSSSCG00000021343,ENSSSCG00000014283,ENSSSCG00000016698,ENSSSCG00000011226	PRKX|MAPK1|SOX4|HOXA1|CC2D2A|TBX2|HOXA5|TBX4|ZEB2|KIF3A|HOXA11|-|
GO:0005610	laminin-5 complex	cellular_component	0.040245	1	1	391	2	19209	ENSSSCG00000015618	LAMB3|
GO:0032268	regulation of cellular protein metabolic process	biological_process	0.040398	1	33	391	1203	19209	ENSSSCG00000017044,ENSSSCG00000014288,ENSSSCG00000001081,ENSSSCG00000021004,ENSSSCG00000004110,ENSSSCG00000001053,ENSSSCG00000014435,ENSSSCG00000004917,ENSSSCG00000014280,ENSSSCG00000014282,ENSSSCG00000010081,ENSSSCG00000029811,ENSSSCG00000018008,ENSSSCG00000010079,ENSSSCG00000011226,ENSSSCG00000017730,ENSSSCG00000009249,ENSSSCG00000024555,ENSSSCG00000014278,ENSSSCG00000020744,ENSSSCG00000007143,…	IL12B|GDF9|SOX4|DERL1|TAB2|TBC1D7|CSNK1A1|MALT1|RAD50|IL4|MAPK1|PLCL2|SCO1|PPM1F|-|CDK5R1|-|ING2|IL5|DUSP3|MAVS|RNF144A|NIPBL|EPO|NCK2|LIMK1|ZEB2|CNOT2|CDC25B|-|MAP4K4|TRIM39|RNF19A|
GO:0010694	positive regulation of alkaline phosphatase activity	biological_process	0.040422	1	1	391	2	19209	ENSSSCG00000014437	PPARGC1B|
GO:0010710	regulation of collagen catabolic process	biological_process	0.040657	1	1	391	2	19209	ENSSSCG00000015896	FAP|
GO:0047555	3',5'-cyclic-GMP phosphodiesterase activity	molecular_function	0.04079	1	1	391	2	19209	ENSSSCG00000014438	PDE6A|
GO:0045934	negative regulation of nucleobase-containing compound metabolic process	biological_process	0.040811	1	24	391	824	19209	ENSSSCG00000016842,ENSSSCG00000007056,ENSSSCG00000007673,ENSSSCG00000021343,ENSSSCG00000030445,ENSSSCG00000003405,ENSSSCG00000014437,ENSSSCG00000000502,ENSSSCG00000016701,ENSSSCG00000004223,ENSSSCG00000016976,ENSSSCG00000010079,ENSSSCG00000014277,ENSSSCG00000008742,ENSSSCG00000027060,ENSSSCG00000021586,ENSSSCG00000000006,ENSSSCG00000021731,ENSSSCG00000016706,ENSSSCG00000017730,ENSSSCG00000014282,…	NIPBL|PLCB1|EPO|ZEB2|ZNF12|PEX14|PPARGC1B|CNOT2|HOXA7|HEY2|ZNF366|PPM1F|IRF1|CD38|TBX2|ZHX2|PPARA|WWC2|HOXA2|CDK5R1|IL4|ZNF425|NR4A2|PURA|
GO:0008384	IkappaB kinase activity	molecular_function	0.040986	1	1	391	2	19209	ENSSSCG00000010548	CHUK|
GO:0016561	protein import into peroxisome matrix, translocation	biological_process	0.041263	1	1	391	2	19209	ENSSSCG00000003405	PEX14|
GO:0070087	chromo shadow domain binding	molecular_function	0.041321	1	1	391	2	19209	ENSSSCG00000016842	NIPBL|
GO:0019858	cytosine metabolic process	biological_process	0.041346	1	1	391	2	19209	ENSSSCG00000010081	MAPK1|
GO:0043549	regulation of kinase activity	biological_process	0.041419	1	16	391	493	19209	ENSSSCG00000010079,ENSSSCG00000017730,ENSSSCG00000011226,ENSSSCG00000014947,ENSSSCG00000014280,ENSSSCG00000006127,ENSSSCG00000008164,ENSSSCG00000024081,ENSSSCG00000007673,ENSSSCG00000004110,ENSSSCG00000021343,ENSSSCG00000007151,ENSSSCG00000004917,ENSSSCG00000017044,ENSSSCG00000020744,ENSSSCG00000014288	PPM1F|CDK5R1|-|EEF1A2|RAD50|-|MAP4K4|NRBF2|EPO|TAB2|ZEB2|CDC25B|MALT1|IL12B|DUSP3|GDF9|
GO:0010716	negative regulation of extracellular matrix disassembly	biological_process	0.041464	1	1	391	2	19209	ENSSSCG00000015896	FAP|
GO:0051338	regulation of transferase activity	biological_process	0.041609	1	17	391	533	19209	ENSSSCG00000020744,ENSSSCG00000017044,ENSSSCG00000014288,ENSSSCG00000004110,ENSSSCG00000021343,ENSSSCG00000007673,ENSSSCG00000007151,ENSSSCG00000004917,ENSSSCG00000006127,ENSSSCG00000014280,ENSSSCG00000010081,ENSSSCG00000008164,ENSSSCG00000024081,ENSSSCG00000010079,ENSSSCG00000014947,ENSSSCG00000017730,ENSSSCG00000011226	DUSP3|IL12B|GDF9|TAB2|ZEB2|EPO|CDC25B|MALT1|-|RAD50|MAPK1|MAP4K4|NRBF2|PPM1F|EEF1A2|CDK5R1|-|
GO:0003283	atrial septum development	biological_process	0.041813	1	2	391	16	19209	ENSSSCG00000004223,ENSSSCG00000001081	HEY2|SOX4|
GO:0090427	activation of meiosis	biological_process	0.041953	1	1	391	2	19209	ENSSSCG00000007056	PLCB1|
GO:0009620	response to fungus	biological_process	0.042032	1	2	391	17	19209	ENSSSCG00000024634,ENSSSCG00000004917	C10orf99|MALT1|
GO:0060351	cartilage development involved in endochondral bone morphogenesis	biological_process	0.042245	1	2	391	17	19209	ENSSSCG00000011226,ENSSSCG00000016698	-|HOXA11|
GO:0045638	negative regulation of myeloid cell differentiation	biological_process	0.042249	1	3	391	39	19209	ENSSSCG00000016703,ENSSSCG00000014282,ENSSSCG00000016701	HOXA5|IL4|HOXA7|
GO:0042104	positive regulation of activated T cell proliferation	biological_process	0.04228	1	2	391	17	19209	ENSSSCG00000014282,ENSSSCG00000017044	IL4|IL12B|
GO:0072318	clathrin coat disassembly	biological_process	0.042289	1	1	391	2	19209	ENSSSCG00000021289	GAK|
GO:0072319	vesicle uncoating	biological_process	0.042289	1	1	391	2	19209	ENSSSCG00000021289	GAK|
GO:0035696	monocyte extravasation	biological_process	0.042535	1	1	391	2	19209	ENSSSCG00000007056	PLCB1|
GO:0002700	regulation of production of molecular mediator of immune response	biological_process	0.042551	1	4	391	67	19209	ENSSSCG00000014278,ENSSSCG00000004917,ENSSSCG00000014282,ENSSSCG00000008648	IL5|MALT1|IL4|RSAD2|
GO:0035331	negative regulation of hippo signaling cascade	biological_process	0.04256	1	1	391	2	19209	ENSSSCG00000021731	WWC2|
GO:0043226	organelle	cellular_component	0.042816	1	194	391	8908	19209	ENSSSCG00000029666,ENSSSCG00000029983,ENSSSCG00000004057,ENSSSCG00000016705,ENSSSCG00000010348,ENSSSCG00000006087,ENSSSCG00000030957,ENSSSCG00000014283,ENSSSCG00000009166,ENSSSCG00000010548,ENSSSCG00000023738,ENSSSCG00000012995,ENSSSCG00000020744,ENSSSCG00000021401,ENSSSCG00000004799,ENSSSCG00000003403,ENSSSCG00000007149,ENSSSCG00000018007,ENSSSCG00000015293,ENSSSCG00000010549,ENSSSCG00000004081,…	-|PCGF3|SYTL3|HOXA3|CDHR1|-|NFKB1|KIF3A|-|CHUK|-|DPF2|DUSP3|-|ZNF770|APITD1|SPEF1|MYH3|-|-|-|RPP21|PEX14|CDC25B|G0S2|PURA|ZNF425|-|NR4A2|SLC25A29|ERLIN1|LNPEP|CYSTM1|-|-|PGD|NAGS|CD55|HOXA5|-|PPARA|ING2|-|SCYL1|ATL2|GK5|HOXA1|TFR2|DERL1|-|ZNF12|CSNK1A1|MA
GO:0035261	external genitalia morphogenesis	biological_process	0.043046	1	1	391	2	19209	ENSSSCG00000016842	NIPBL|
GO:0072361	regulation of glycolysis by regulation of transcription from RNA polymerase II promoter	biological_process	0.043047	1	1	391	2	19209	ENSSSCG00000000006	PPARA|
GO:0010558	negative regulation of macromolecule biosynthetic process	biological_process	0.043066	1	24	391	829	19209	ENSSSCG00000016976,ENSSSCG00000004223,ENSSSCG00000016701,ENSSSCG00000003405,ENSSSCG00000014437,ENSSSCG00000000502,ENSSSCG00000030445,ENSSSCG00000021343,ENSSSCG00000007056,ENSSSCG00000016842,ENSSSCG00000007673,ENSSSCG00000015871,ENSSSCG00000021081,ENSSSCG00000014282,ENSSSCG00000021989,ENSSSCG00000021731,ENSSSCG00000000006,ENSSSCG00000017730,ENSSSCG00000016706,ENSSSCG00000027060,ENSSSCG00000021586,…	ZNF366|HEY2|HOXA7|PEX14|PPARGC1B|CNOT2|ZNF12|ZEB2|PLCB1|NIPBL|EPO|NR4A2|ZNF425|IL4|PURA|WWC2|PPARA|CDK5R1|HOXA2|TBX2|ZHX2|PPM1F|IRF1|CD38|
GO:0001556	oocyte maturation	biological_process	0.043177	1	2	391	17	19209	ENSSSCG00000014288,ENSSSCG00000007151	GDF9|CDC25B|
GO:0008270	zinc ion binding	molecular_function	0.043275	1	28	391	992	19209	ENSSSCG00000000006,ENSSSCG00000024555,ENSSSCG00000006066,ENSSSCG00000030467,ENSSSCG00000014173,ENSSSCG00000007145,ENSSSCG00000014172,ENSSSCG00000001342,ENSSSCG00000001667,ENSSSCG00000029983,ENSSSCG00000003606,ENSSSCG00000015871,ENSSSCG00000010493,ENSSSCG00000030196,ENSSSCG00000027860,ENSSSCG00000001672,ENSSSCG00000017094,ENSSSCG00000001233,ENSSSCG00000030378,ENSSSCG00000004110,ENSSSCG00000001232,…	PPARA|ING2|RNF19A|PHC3|LNPEP|ADAM33|-|TRIM39|ZNF318|PCGF3|SPOCD1|NR4A2|-|CUL9|-|CRIP3|MARCH6|TRIM26|LIMK1|TAB2|CH242-196B23.2|TES|RNF145|RNF144A|CPN1|DPF2|ADH7|-|
GO:0048469	cell maturation	biological_process	0.043354	1	5	391	96	19209	ENSSSCG00000007673,ENSSSCG00000015871,ENSSSCG00000016703,ENSSSCG00000014288,ENSSSCG00000007151	EPO|NR4A2|HOXA5|GDF9|CDC25B|
GO:0007249	I-kappaB kinase/NF-kappaB cascade	biological_process	0.043388	1	7	391	162	19209	ENSSSCG00000007143,ENSSSCG00000004917,ENSSSCG00000017091,ENSSSCG00000017371,ENSSSCG00000004110,ENSSSCG00000010548,ENSSSCG00000011961	MAVS|MALT1|TNIP1|TMEM101|TAB2|CHUK|TFG|
GO:0007368	determination of left/right symmetry	biological_process	0.043408	1	4	391	66	19209	ENSSSCG00000008738,ENSSSCG00000027060,ENSSSCG00000011226,ENSSSCG00000014283	CC2D2A|TBX2|-|KIF3A|
GO:0042509	regulation of tyrosine phosphorylation of STAT protein	biological_process	0.043571	1	3	391	40	19209	ENSSSCG00000014282,ENSSSCG00000017044,ENSSSCG00000007673	IL4|IL12B|EPO|
GO:0005622	intracellular	cellular_component	0.043571	1	219	391	10169	19209	ENSSSCG00000010548,ENSSSCG00000020744,ENSSSCG00000009182,ENSSSCG00000012995,ENSSSCG00000023738,ENSSSCG00000004799,ENSSSCG00000003403,ENSSSCG00000001232,ENSSSCG00000007149,ENSSSCG00000015293,ENSSSCG00000018007,ENSSSCG00000010549,ENSSSCG00000004081,ENSSSCG00000007151,ENSSSCG00000015617,ENSSSCG00000003405,ENSSSCG00000021130,ENSSSCG00000029983,ENSSSCG00000029666,ENSSSCG00000004057,ENSSSCG00000009506,…	CHUK|DUSP3|ADH7|DPF2|-|ZNF770|APITD1|CH242-196B23.2|SPEF1|-|MYH3|-|-|CDC25B|G0S2|PEX14|RPP21|PCGF3|-|SYTL3|-|HOXA3|-|CDHR1|NFKB1|CAMK1G|KIF3A|-|SCYL1|-|ATL2|GK5|HOXA1|-|TFR2|DERL1|CSNK1A1|ZNF12|ACTL6B|MALT1|PPARGC1B|ZNF425|GCA|NR4A2|-|-|PURA|SLC25A29|-|LNPEP|ERLIN1|PGD|-|TTBK1|NAGS|CD55|HOXA5|-|PPARA|ING2|-|-|TES|MAVS|MOSPD3|-|UBLCP1|CCSER2|MYO1D|HOXA11|-|DHX30|-|ZP2|SPOCD1|-|-|MRPS27|MAP4K4|PHAC…
GO:0007015	actin filament organization	biological_process	0.043616	1	9	391	229	19209	ENSSSCG00000001052,ENSSSCG00000012996,ENSSSCG00000008245,ENSSSCG00000014287,ENSSSCG00000011745,ENSSSCG00000014437,ENSSSCG00000008144,ENSSSCG00000030378,ENSSSCG00000010079	PHACTR1|CDC42EP2|TMSB10|SHROOM1|PRKCI|PPARGC1B|NCK2|LIMK1|PPM1F|
GO:0045595	regulation of cell differentiation	biological_process	0.043842	1	27	391	950	19209	ENSSSCG00000010081,ENSSSCG00000017876,ENSSSCG00000014282,ENSSSCG00000000006,ENSSSCG00000011226,ENSSSCG00000017730,ENSSSCG00000016706,ENSSSCG00000012985,ENSSSCG00000014277,ENSSSCG00000016703,ENSSSCG00000021586,ENSSSCG00000014288,ENSSSCG00000001081,ENSSSCG00000021289,ENSSSCG00000017044,ENSSSCG00000016701,ENSSSCG00000006088,ENSSSCG00000012833,ENSSSCG00000004223,ENSSSCG00000011745,ENSSSCG00000016698,…	MAPK1|CYB5D2|IL4|PPARA|-|CDK5R1|HOXA2|LTBP3|IRF1|HOXA5|ZHX2|GDF9|SOX4|GAK|IL12B|HOXA7|SDC2|PRKX|HEY2|PRKCI|HOXA11|CNOT2|PPARGC1B|NIPBL|LIMK1|PLCB1|ZEB2|
GO:0003279	cardiac septum development	biological_process	0.044094	1	4	391	65	19209	ENSSSCG00000011226,ENSSSCG00000001081,ENSSSCG00000004223,ENSSSCG00000027060	-|SOX4|HEY2|TBX2|
GO:0090311	regulation of protein deacetylation	biological_process	0.044146	1	2	391	17	19209	ENSSSCG00000024555,ENSSSCG00000016842	ING2|NIPBL|
GO:0035722	interleukin-12-mediated signaling pathway	biological_process	0.044198	1	1	391	2	19209	ENSSSCG00000007056	PLCB1|
GO:0071349	cellular response to interleukin-12	biological_process	0.044198	1	1	391	2	19209	ENSSSCG00000007056	PLCB1|
GO:0003756	protein disulfide isomerase activity	molecular_function	0.044203	1	2	391	17	19209	ENSSSCG00000015453,ENSSSCG00000027889	PDIA4|-|
GO:0016864	intramolecular oxidoreductase activity, transposing S-S bonds	molecular_function	0.044203	1	2	391	17	19209	ENSSSCG00000015453,ENSSSCG00000027889	PDIA4|-|
GO:0009953	dorsal/ventral pattern formation	biological_process	0.044277	1	4	391	67	19209	ENSSSCG00000016706,ENSSSCG00000016698,ENSSSCG00000014283,ENSSSCG00000017375	HOXA2|HOXA11|KIF3A|SOST|
GO:0044275	cellular carbohydrate catabolic process	biological_process	0.044551	1	3	391	40	19209	ENSSSCG00000000006,ENSSSCG00000025023,ENSSSCG00000009166	PPARA|-|-|
GO:0001947	heart looping	biological_process	0.044596	1	3	391	40	19209	ENSSSCG00000014283,ENSSSCG00000011226,ENSSSCG00000027060	KIF3A|-|TBX2|
GO:0032098	regulation of appetite	biological_process	0.044634	1	2	391	17	19209	ENSSSCG00000017368,ENSSSCG00000025414	PPY|PYY|
GO:0006461	protein complex assembly	biological_process	0.044971	1	22	391	749	19209	ENSSSCG00000004223,ENSSSCG00000005780,ENSSSCG00000022838,ENSSSCG00000010167,ENSSSCG00000006802,ENSSSCG00000008487,ENSSSCG00000008245,ENSSSCG00000008144,ENSSSCG00000022868,ENSSSCG00000021004,ENSSSCG00000009427,ENSSSCG00000003405,ENSSSCG00000004917,ENSSSCG00000017375,ENSSSCG00000012996,ENSSSCG00000006126,ENSSSCG00000018008,ENSSSCG00000020794,ENSSSCG00000007850,ENSSSCG00000017731,ENSSSCG00000014278,…	HEY2|-|SVIP|MAP10|KCNA3|ATL2|TMSB10|NCK2|-|DERL1|DNAJC15|PEX14|MALT1|SOST|CDC42EP2|DECR1|SCO1|-|ANKS4B|PSMD11|IL5|NDUFAF4|
GO:0043227	membrane-bounded organelle	cellular_component	0.045278	1	179	391	8176	19209	ENSSSCG00000010081,ENSSSCG00000010537,ENSSSCG00000004127,ENSSSCG00000001667,ENSSSCG00000014280,ENSSSCG00000017877,ENSSSCG00000025466,ENSSSCG00000016706,ENSSSCG00000026798,ENSSSCG00000007153,ENSSSCG00000018008,ENSSSCG00000030467,ENSSSCG00000020794,ENSSSCG00000005065,ENSSSCG00000016637,ENSSSCG00000015450,ENSSSCG00000008993,ENSSSCG00000016704,ENSSSCG00000010546,ENSSSCG00000027860,ENSSSCG00000001052,…	MAPK1|GOT1|PLAGL1|ZNF318|RAD50|ANKFY1|-|HOXA2|CYP2C42|ATRN|SCO1|PHC3|-|AP5M1|TFEC|ZNF786|NPY2R|HOXA4|-|-|PHACTR1|-|HOXA6|-|-|MRPS27|ZP2|SPOCD1|-|-|-|MRPL17|NDUFAF4|CD38|TFG|-|TBX2|TES|-|MAVS|-|MYO1D|HOXA11|DHX30|MOSPD3|UBLCP1|-|SLC25A29|ERLIN1|LNPEP|CYSTM1|PURA|ZNF425|-|NR4A2|PPARA|-|ING2|PGD|-|CD55|NAGS|HOXA5|ATL2|SCYL1|-|ZNF12|CSNK1A1|PPARGC1B|MALT1|ACTL6B|HOXA1|GK5|DERL1|HOXA3|CDHR1|-|-|PCGF3|…
GO:0022616	DNA strand elongation	biological_process	0.045369	1	2	391	17	19209	ENSSSCG00000014280,ENSSSCG00000006127	RAD50|-|
GO:0070271	protein complex biogenesis	biological_process	0.045485	1	22	391	750	19209	ENSSSCG00000009427,ENSSSCG00000021004,ENSSSCG00000022868,ENSSSCG00000008144,ENSSSCG00000004917,ENSSSCG00000003405,ENSSSCG00000004223,ENSSSCG00000008245,ENSSSCG00000008487,ENSSSCG00000022838,ENSSSCG00000005780,ENSSSCG00000006802,ENSSSCG00000010167,ENSSSCG00000017731,ENSSSCG00000007850,ENSSSCG00000020794,ENSSSCG00000018008,ENSSSCG00000004342,ENSSSCG00000014278,ENSSSCG00000017375,ENSSSCG00000006126,…	DNAJC15|DERL1|-|NCK2|MALT1|PEX14|HEY2|TMSB10|ATL2|SVIP|-|KCNA3|MAP10|PSMD11|ANKS4B|-|SCO1|NDUFAF4|IL5|SOST|DECR1|CDC42EP2|
GO:0070013	intracellular organelle lumen	cellular_component	0.045655	1	60	391	2440	19209	ENSSSCG00000016705,ENSSSCG00000014172,ENSSSCG00000021879,ENSSSCG00000006127,ENSSSCG00000008495,ENSSSCG00000024693,ENSSSCG00000014277,ENSSSCG00000027060,ENSSSCG00000030384,ENSSSCG00000002412,ENSSSCG00000010548,ENSSSCG00000012995,ENSSSCG00000020744,ENSSSCG00000004223,ENSSSCG00000016698,ENSSSCG00000021130,ENSSSCG00000011342,ENSSSCG00000007151,ENSSSCG00000003405,ENSSSCG00000007529,ENSSSCG00000030378,…	HOXA3|-|-|-|PRKD3|MRPL17|IRF1|TBX2|-|STON2|CHUK|DPF2|DUSP3|HEY2|HOXA11|RPP21|DHX30|CDC25B|PEX14|SYCP2|LIMK1|APITD1|UBLCP1|-|MAPK1|PLAGL1|DECR1|CUL2|ZNF318|PDIA4|GTF2A1|RAD50|DFFA|CDKN2AIP|PURA|NR4A2|HOXA2|CDK5R1|ING2|-|TNIP1|-|PHC3|ZHX2|NAGS|-|DCAF13|SOX4|TFEC|ALPK2|ZNF12|CSNK1A1|MALT1|CMPK2|-|PPARGC1B|LSG1|ACTL6B|LRCH4|PLCB1|
GO:0071156	regulation of cell cycle arrest	biological_process	0.045661	1	3	391	41	19209	ENSSSCG00000017730,ENSSSCG00000001081,ENSSSCG00000015896	CDK5R1|SOX4|FAP|
GO:0001944	vasculature development	biological_process	0.045706	1	13	391	382	19209	ENSSSCG00000001081,ENSSSCG00000010081,ENSSSCG00000016705,ENSSSCG00000012833,ENSSSCG00000004223,ENSSSCG00000016701,ENSSSCG00000023005,ENSSSCG00000011226,ENSSSCG00000002516,ENSSSCG00000016703,ENSSSCG00000027060,ENSSSCG00000022980,ENSSSCG00000016707	SOX4|MAPK1|HOXA3|PRKX|HEY2|HOXA7|-|-|WARS|HOXA5|TBX2|TBX4|HOXA1|
GO:0043233	organelle lumen	cellular_component	0.045955	1	60	391	2441	19209	ENSSSCG00000010081,ENSSSCG00000004127,ENSSSCG00000006126,ENSSSCG00000011104,ENSSSCG00000014280,ENSSSCG00000015779,ENSSSCG00000003404,ENSSSCG00000002411,ENSSSCG00000001667,ENSSSCG00000015453,ENSSSCG00000015871,ENSSSCG00000021989,ENSSSCG00000009249,ENSSSCG00000024555,ENSSSCG00000016706,ENSSSCG00000017730,ENSSSCG00000009247,ENSSSCG00000017091,ENSSSCG00000030467,ENSSSCG00000024179,ENSSSCG00000020794,…	MAPK1|PLAGL1|DECR1|CUL2|RAD50|CDKN2AIP|DFFA|GTF2A1|ZNF318|PDIA4|NR4A2|PURA|-|ING2|HOXA2|CDK5R1|-|TNIP1|PHC3|NAGS|-|ZHX2|DCAF13|SOX4|ALPK2|TFEC|CSNK1A1|ZNF12|ACTL6B|LRCH4|CMPK2|-|MALT1|PPARGC1B|LSG1|PLCB1|HOXA3|-|-|-|PRKD3|MRPL17|IRF1|TBX2|CHUK|STON2|-|HEY2|DUSP3|DPF2|HOXA11|CDC25B|PEX14|DHX30|RPP21|-|UBLCP1|APITD1|LIMK1|SYCP2|
GO:0003215	cardiac right ventricle morphogenesis	biological_process	0.04608	1	2	391	17	19209	ENSSSCG00000001081,ENSSSCG00000004223	SOX4|HEY2|
GO:0002253	activation of immune response	biological_process	0.046598	1	8	391	201	19209	ENSSSCG00000007143,ENSSSCG00000029811,ENSSSCG00000010081,ENSSSCG00000020744,ENSSSCG00000008648,ENSSSCG00000004917,ENSSSCG00000008742,ENSSSCG00000014277	MAVS|PLCL2|MAPK1|DUSP3|RSAD2|MALT1|CD38|IRF1|
GO:0002720	positive regulation of cytokine production involved in immune response	biological_process	0.046839	1	2	391	18	19209	ENSSSCG00000008648,ENSSSCG00000004917	RSAD2|MALT1|
GO:0010660	regulation of muscle cell apoptotic process	biological_process	0.047169	1	2	391	18	19209	ENSSSCG00000004223,ENSSSCG00000017044	HEY2|IL12B|
GO:0033137	negative regulation of peptidyl-serine phosphorylation	biological_process	0.047298	1	2	391	18	19209	ENSSSCG00000010079,ENSSSCG00000008144	PPM1F|NCK2|
GO:0019209	kinase activator activity	molecular_function	0.04739	1	3	391	41	19209	ENSSSCG00000007673,ENSSSCG00000017730,ENSSSCG00000004917	EPO|CDK5R1|MALT1|
GO:0048736	appendage development	biological_process	0.047401	1	6	391	128	19209	ENSSSCG00000016698,ENSSSCG00000001081,ENSSSCG00000007197,ENSSSCG00000016842,ENSSSCG00000022980,ENSSSCG00000027060	HOXA11|SOX4|RSPO4|NIPBL|TBX4|TBX2|
GO:0060173	limb development	biological_process	0.047401	1	6	391	128	19209	ENSSSCG00000001081,ENSSSCG00000007197,ENSSSCG00000016698,ENSSSCG00000027060,ENSSSCG00000022980,ENSSSCG00000016842	SOX4|RSPO4|HOXA11|TBX2|TBX4|NIPBL|
GO:0060260	regulation of transcription initiation from RNA polymerase II promoter	biological_process	0.047407	1	2	391	18	19209	ENSSSCG00000020794,ENSSSCG00000004223	-|HEY2|
GO:0061371	determination of heart left/right asymmetry	biological_process	0.047469	1	3	391	41	19209	ENSSSCG00000014283,ENSSSCG00000011226,ENSSSCG00000027060	KIF3A|-|TBX2|
GO:0021952	central nervous system projection neuron axonogenesis	biological_process	0.047771	1	2	391	17	19209	ENSSSCG00000015871,ENSSSCG00000021343	NR4A2|ZEB2|
GO:0060425	lung morphogenesis	biological_process	0.047915	1	3	391	41	19209	ENSSSCG00000016703,ENSSSCG00000010081,ENSSSCG00000011226	HOXA5|MAPK1|-|
GO:1901363	heterocyclic compound binding	molecular_function	0.047998	1	106	391	4620	19209	ENSSSCG00000027862,ENSSSCG00000003403,ENSSSCG00000030378,ENSSSCG00000018007,ENSSSCG00000010549,ENSSSCG00000011227,ENSSSCG00000016701,ENSSSCG00000010548,ENSSSCG00000030696,ENSSSCG00000015544,ENSSSCG00000004223,ENSSSCG00000012995,ENSSSCG00000014285,ENSSSCG00000004799,ENSSSCG00000014277,ENSSSCG00000015619,ENSSSCG00000010538,ENSSSCG00000022980,ENSSSCG00000030957,ENSSSCG00000014283,ENSSSCG00000008495,…	FAM200B|APITD1|LIMK1|MYH3|-|-|HOXA7|CHUK|SLC19A1|ZNF648|HEY2|DPF2|SEPT8|ZNF770|IRF1|CAMK1G|NKX2-3|TBX4|NFKB1|KIF3A|PRKD3|CYB5D2|-|-|HOXA3|TAP1|HOXA1|CSNK1A1|ZNF12|CR2|TOP3B|PPARGC1B|SCYL1|-|CCT8L2|ALPK2|PRKX|-|SOX4|ATL2|-|PGD|TTBK1|HOXA5|ZHX2|-|ING2|PPARA|WARS|NR4A2|ZNF425|-|PURA|EIF4H|UBE2D2|-|KIF1B|TAP2|ZEB2|MYO1D|PRKCI|HOXA11|DHX30|-|MYH2|ZNF366|TBX2|GNL1|ZNF316|ATM|-|TIGD3|-|-|-|MAP4K4|HOXA6|…
GO:0035258	steroid hormone receptor binding	molecular_function	0.048457	1	3	391	41	19209	ENSSSCG00000016976,ENSSSCG00000014437,ENSSSCG00000015871	ZNF366|PPARGC1B|NR4A2|
GO:0002708	positive regulation of lymphocyte mediated immunity	biological_process	0.048459	1	3	391	42	19209	ENSSSCG00000004917,ENSSSCG00000017044,ENSSSCG00000008648	MALT1|IL12B|RSAD2|
GO:0016070	RNA metabolic process	biological_process	0.048621	1	73	391	3064	19209	ENSSSCG00000027060,ENSSSCG00000008742,ENSSSCG00000023378,ENSSSCG00000016700,ENSSSCG00000003606,ENSSSCG00000017375,ENSSSCG00000021879,ENSSSCG00000016702,ENSSSCG00000021343,ENSSSCG00000008144,ENSSSCG00000016842,ENSSSCG00000001233,ENSSSCG00000023497,ENSSSCG00000000502,ENSSSCG00000011342,ENSSSCG00000016698,ENSSSCG00000011745,ENSSSCG00000016976,ENSSSCG00000007143,ENSSSCG00000016975,ENSSSCG00000020794,…	TBX2|CD38|ZNF316|-|SPOCD1|SOST|-|HOXA6|ZEB2|NCK2|NIPBL|TRIM26|-|CNOT2|DHX30|HOXA11|PRKCI|ZNF366|MAVS|PTCD2|-|-|HOXA2|CDK5R1|GTF2A1|PLAGL1|POP7|PLCB1|ZNF786|HOXA4|ZNF398|TFEC|-|ZNF280B|GDF9|NFKB1|TBX4|NKX2-3|IRF1|WWC2|-|-|HOXA3|EPO|APITD1|RPP21|PEX14|HEY2|HOXA7|CHUK|ZNF770|ZHX2|HOXA5|-|PPM1F|IL5|WARS|ING2|PPARA|-|PURA|IL4|NR4A2|ZNF425|ERLIN1|TFR2|HOXA1|MALT1|PPARGC1B|NCOA7|ZNF12|SOX4|DCAF13|
GO:0032800	receptor biosynthetic process	biological_process	0.048828	1	2	391	18	19209	ENSSSCG00000016703,ENSSSCG00000000006	HOXA5|PPARA|
GO:0016862	intramolecular oxidoreductase activity, interconverting keto- and enol-groups	molecular_function	0.048838	1	2	391	18	19209	ENSSSCG00000027889,ENSSSCG00000015453	-|PDIA4|
GO:0009566	fertilization	biological_process	0.049174	1	5	391	101	19209	ENSSSCG00000007851,ENSSSCG00000007529,ENSSSCG00000007056,ENSSSCG00000015293,ENSSSCG00000016698	ZP2|SYCP2|PLCB1|-|HOXA11|
GO:0045944	positive regulation of transcription from RNA polymerase II promoter	biological_process	0.049841	1	21	391	714	19209	ENSSSCG00000014282,ENSSSCG00000015871,ENSSSCG00000004127,ENSSSCG00000010547,ENSSSCG00000014277,ENSSSCG00000010538,ENSSSCG00000016703,ENSSSCG00000000006,ENSSSCG00000016706,ENSSSCG00000010548,ENSSSCG00000016701,ENSSSCG00000004223,ENSSSCG00000016637,ENSSSCG00000007143,ENSSSCG00000001081,ENSSSCG00000016842,ENSSSCG00000008144,ENSSSCG00000021343,ENSSSCG00000007671,ENSSSCG00000004222,ENSSSCG00000014437	IL4|NR4A2|PLAGL1|ERLIN1|IRF1|NKX2-3|HOXA5|PPARA|HOXA2|CHUK|HOXA7|HEY2|TFEC|MAVS|SOX4|NIPBL|NCK2|ZEB2|TFR2|NCOA7|PPARGC1B|
GO:0051239	regulation of multicellular organismal process	biological_process	0.050067	1	43	391	1663	19209	ENSSSCG00000007056,ENSSSCG00000004917,ENSSSCG00000023005,ENSSSCG00000014437,ENSSSCG00000012833,ENSSSCG00000008648,ENSSSCG00000012097,ENSSSCG00000021289,ENSSSCG00000017044,ENSSSCG00000015896,ENSSSCG00000014288,ENSSSCG00000021586,ENSSSCG00000016703,ENSSSCG00000007153,ENSSSCG00000010079,ENSSSCG00000004896,ENSSSCG00000016706,ENSSSCG00000017730,ENSSSCG00000011226,ENSSSCG00000002516,ENSSSCG00000014282,…	PLCB1|MALT1|-|PPARGC1B|PRKX|RSAD2|NLGN4X|GAK|IL12B|FAP|GDF9|ZHX2|HOXA5|ATRN|PPM1F|PHLPP1|HOXA2|CDK5R1|-|WARS|IL4|NR4A2|PLCL2|-|MAPK1|ZEB2|LIMK1|NIPBL|AMIGO2|IL17B|CNOT2|PRKCI|HOXA11|HEY2|PRL|HOXA7|SDC2|MAVS|TBX2|IRF1|WWC2|SOST|CYB5D2|
GO:0044424	intracellular part	cellular_component	0.050148	1	207	391	9596	19209	ENSSSCG00000021586,ENSSSCG00000004635,ENSSSCG00000010079,ENSSSCG00000010345,ENSSSCG00000017091,ENSSSCG00000010544,ENSSSCG00000001468,ENSSSCG00000014265,ENSSSCG00000002516,ENSSSCG00000014433,ENSSSCG00000011104,ENSSSCG00000023811,ENSSSCG00000024081,ENSSSCG00000007667,ENSSSCG00000010078,ENSSSCG00000001053,ENSSSCG00000030196,ENSSSCG00000004918,ENSSSCG00000012833,ENSSSCG00000016428,ENSSSCG00000007665,…	ZHX2|SPPL2A|PPM1F|GHITM|TNIP1|DNMBP|PSMB9|LYRM7|WARS|PCYOX1L|CUL2|AP5S1|NRBF2|LRCH4|TOP3B|TBC1D7|CUL9|ALPK2|PRKX|CCT8L2|-|-|SOX4|DCAF13|NKX2-3|TBX4|SLC25A47|IRF1|PRKD3|WWC2|-|ATP5I|SYCP2|LIMK1|DNPH1|HEY2|-|-|HOXA7|TMSB10|SVIP|MAP10|PSMD11|-|-|EEF1A2|-|CDK5R1|-|GTF2A1|PDIA4|DFFA|CDKN2AIP|DECR1|STARD4|POP7|PLCB1|CC2D2A|LSG1|CMPK2|MARCH6|RSAD2|IL12B|FRMD8|GAK|NAA30|SLC25A45|GDF9|ANKS4B|-|GNB2|RNF19A…
GO:0019751	polyol metabolic process	biological_process	0.050626	1	3	391	42	19209	ENSSSCG00000002512,ENSSSCG00000011677,ENSSSCG00000010537	DEGS2|GK5|GOT1|
GO:0044238	primary metabolic process	biological_process	0.050942	1	177	391	8103	19209	ENSSSCG00000023497,ENSSSCG00000017042,ENSSSCG00000016698,ENSSSCG00000011342,ENSSSCG00000010350,ENSSSCG00000007143,ENSSSCG00000008742,ENSSSCG00000001463,ENSSSCG00000027060,ENSSSCG00000028899,ENSSSCG00000004059,ENSSSCG00000023378,ENSSSCG00000024693,ENSSSCG00000021879,ENSSSCG00000016700,ENSSSCG00000003606,ENSSSCG00000008164,ENSSSCG00000014172,ENSSSCG00000016702,ENSSSCG00000016704,ENSSSCG00000015450,…	-|UBLCP1|HOXA11|DHX30|RGR|MAVS|CD38|-|TBX2|-|-|ZNF316|MRPL17|-|-|SPOCD1|MAP4K4|-|HOXA6|HOXA4|ZNF786|ZNF398|-|-|TFEC|SCO1|-|-|HOXA2|-|CYP2C42|-|-|RAD50|MAPK1|GOT1|PLAGL1|PLCL2|EPO|APITD1|MYH3|-|RPP21|CDC25B|PEX14|AGFG2|-|PRL|SLC19A1|CHUK|ADH7|DUSP3|ZNF770|
GO:0006891	intra-Golgi vesicle-mediated transport	biological_process	0.050992	1	3	391	42	19209	ENSSSCG00000025938,ENSSSCG00000007827,ENSSSCG00000023738	-|-|-|
GO:0032467	positive regulation of cytokinesis	biological_process	0.050993	1	2	391	18	19209	ENSSSCG00000010167,ENSSSCG00000007151	MAP10|CDC25B|
GO:0005770	late endosome	cellular_component	0.05125	1	5	391	100	19209	ENSSSCG00000021004,ENSSSCG00000007851,ENSSSCG00000004635,ENSSSCG00000005065,ENSSSCG00000023811	DERL1|ZP2|SPPL2A|AP5M1|AP5S1|
GO:0002705	positive regulation of leukocyte mediated immunity	biological_process	0.051331	1	3	391	43	19209	ENSSSCG00000008648,ENSSSCG00000017044,ENSSSCG00000004917	RSAD2|IL12B|MALT1|
GO:0043123	positive regulation of I-kappaB kinase/NF-kappaB cascade	biological_process	0.051384	1	5	391	102	19209	ENSSSCG00000007143,ENSSSCG00000004917,ENSSSCG00000017371,ENSSSCG00000004110,ENSSSCG00000011961	MAVS|MALT1|TMEM101|TAB2|TFG|
GO:0045581	negative regulation of T cell differentiation	biological_process	0.051554	1	2	391	19	19209	ENSSSCG00000014277,ENSSSCG00000014282	IRF1|IL4|
GO:0002429	immune response-activating cell surface receptor signaling pathway	biological_process	0.051876	1	5	391	102	19209	ENSSSCG00000020744,ENSSSCG00000008742,ENSSSCG00000004917,ENSSSCG00000029811,ENSSSCG00000010081	DUSP3|CD38|MALT1|PLCL2|MAPK1|
GO:0002443	leukocyte mediated immunity	biological_process	0.051987	1	7	391	171	19209	ENSSSCG00000017044,ENSSSCG00000006127,ENSSSCG00000008648,ENSSSCG00000014282,ENSSSCG00000004917,ENSSSCG00000028948,ENSSSCG00000026042	IL12B|-|RSAD2|IL4|MALT1|-|ULBP1|
GO:0048638	regulation of developmental growth	biological_process	0.052539	1	6	391	131	19209	ENSSSCG00000017730,ENSSSCG00000004223,ENSSSCG00000027060,ENSSSCG00000007056,ENSSSCG00000016842,ENSSSCG00000030378	CDK5R1|HEY2|TBX2|PLCB1|NIPBL|LIMK1|
GO:0009067	aspartate family amino acid biosynthetic process	biological_process	0.052857	1	2	391	19	19209	ENSSSCG00000010537,ENSSSCG00000009246	GOT1|ENOPH1|
GO:0021602	cranial nerve morphogenesis	biological_process	0.053373	1	2	391	19	19209	ENSSSCG00000016707,ENSSSCG00000016705	HOXA1|HOXA3|
GO:0050856	regulation of T cell receptor signaling pathway	biological_process	0.053423	1	2	391	19	19209	ENSSSCG00000020744,ENSSSCG00000004917	DUSP3|MALT1|
GO:0031324	negative regulation of cellular metabolic process	biological_process	0.053545	1	32	391	1193	19209	ENSSSCG00000016842,ENSSSCG00000008144,ENSSSCG00000007673,ENSSSCG00000030378,ENSSSCG00000021343,ENSSSCG00000003405,ENSSSCG00000000502,ENSSSCG00000016701,ENSSSCG00000001082,ENSSSCG00000004223,ENSSSCG00000020744,ENSSSCG00000016976,ENSSSCG00000014277,ENSSSCG00000008742,ENSSSCG00000027060,ENSSSCG00000021731,ENSSSCG00000001342,ENSSSCG00000007056,ENSSSCG00000030445,ENSSSCG00000014437,ENSSSCG00000001081,…	NIPBL|NCK2|EPO|LIMK1|ZEB2|PEX14|CNOT2|HOXA7|PRL|HEY2|DUSP3|ZNF366|IRF1|CD38|TBX2|WWC2|TRIM39|PLCB1|ZNF12|PPARGC1B|SOX4|PPM1F|SCO1|ZHX2|PPARA|HOXA2|CDK5R1|IL4|NR4A2|ZNF425|PURA|ERLIN1|
GO:0046425	regulation of JAK-STAT cascade	biological_process	0.053903	1	5	391	104	19209	ENSSSCG00000007673,ENSSSCG00000001082,ENSSSCG00000017044,ENSSSCG00000014282,ENSSSCG00000017730	EPO|PRL|IL12B|IL4|CDK5R1|
GO:0001934	positive regulation of protein phosphorylation	biological_process	0.054631	1	16	391	513	19209	ENSSSCG00000004917,ENSSSCG00000007151,ENSSSCG00000007673,ENSSSCG00000021343,ENSSSCG00000004110,ENSSSCG00000014288,ENSSSCG00000007143,ENSSSCG00000017044,ENSSSCG00000011226,ENSSSCG00000017730,ENSSSCG00000014278,ENSSSCG00000008164,ENSSSCG00000010081,ENSSSCG00000014280,ENSSSCG00000006127,ENSSSCG00000014282	MALT1|CDC25B|EPO|ZEB2|TAB2|GDF9|MAVS|IL12B|-|CDK5R1|IL5|MAP4K4|MAPK1|RAD50|-|IL4|
GO:0031397	negative regulation of protein ubiquitination	biological_process	0.05474	1	3	391	43	19209	ENSSSCG00000001081,ENSSSCG00000001342,ENSSSCG00000030378	SOX4|TRIM39|LIMK1|
GO:0044087	regulation of cellular component biogenesis	biological_process	0.054858	1	15	391	470	19209	ENSSSCG00000012996,ENSSSCG00000022838,ENSSSCG00000008245,ENSSSCG00000017375,ENSSSCG00000004223,ENSSSCG00000001053,ENSSSCG00000014278,ENSSSCG00000003405,ENSSSCG00000000502,ENSSSCG00000010079,ENSSSCG00000008144,ENSSSCG00000000810,ENSSSCG00000030378,ENSSSCG00000020794,ENSSSCG00000009427	CDC42EP2|SVIP|TMSB10|SOST|HEY2|TBC1D7|IL5|PEX14|CNOT2|PPM1F|NCK2|AMIGO2|LIMK1|-|DNAJC15|
GO:0008283	cell proliferation	biological_process	0.054949	1	30	391	1109	19209	ENSSSCG00000016703,ENSSSCG00000027060,ENSSSCG00000010538,ENSSSCG00000028359,ENSSSCG00000008742,ENSSSCG00000014277,ENSSSCG00000014278,ENSSSCG00000011226,ENSSSCG00000014283,ENSSSCG00000024555,ENSSSCG00000021989,ENSSSCG00000006127,ENSSSCG00000014282,ENSSSCG00000029811,ENSSSCG00000016705,ENSSSCG00000010081,ENSSSCG00000021343,ENSSSCG00000008144,ENSSSCG00000007673,ENSSSCG00000004917,ENSSSCG00000028674,…	HOXA5|TBX2|NKX2-3|BST1|CD38|IRF1|IL5|-|KIF3A|ING2|PURA|-|IL4|PLCL2|HOXA3|MAPK1|ZEB2|NCK2|EPO|MALT1|CR2|PRKCI|PRKX|HEY2|PRL|IL12B|SOX4|FAP|GDF9|TES|
GO:0050870	positive regulation of T cell activation	biological_process	0.055297	1	5	391	105	19209	ENSSSCG00000004917,ENSSSCG00000011226,ENSSSCG00000014282,ENSSSCG00000017044,ENSSSCG00000008144	MALT1|-|IL4|IL12B|NCK2|
GO:0021569	rhombomere 3 development	biological_process	0.055779	1	1	391	3	19209	ENSSSCG00000016706	HOXA2|
GO:0035283	central nervous system segmentation	biological_process	0.055803	1	1	391	3	19209	ENSSSCG00000016706	HOXA2|
GO:0035284	brain segmentation	biological_process	0.055803	1	1	391	3	19209	ENSSSCG00000016706	HOXA2|
GO:0002317	plasma cell differentiation	biological_process	0.055939	1	1	391	3	19209	ENSSSCG00000010538	NKX2-3|
GO:0009855	determination of bilateral symmetry	biological_process	0.055974	1	4	391	72	19209	ENSSSCG00000027060,ENSSSCG00000008738,ENSSSCG00000011226,ENSSSCG00000014283	TBX2|CC2D2A|-|KIF3A|
GO:0031013	troponin I binding	molecular_function	0.05607	1	1	391	3	19209	ENSSSCG00000024818	RCAN3|
GO:0010159	specification of organ position	biological_process	0.05609	1	1	391	3	19209	ENSSSCG00000016705	HOXA3|
GO:0071651	positive regulation of chemokine (C-C motif) ligand 5 production	biological_process	0.056127	1	1	391	3	19209	ENSSSCG00000007143	MAVS|
GO:0042701	progesterone secretion	biological_process	0.056212	1	1	391	3	19209	ENSSSCG00000014288	GDF9|
GO:0042078	germ-line stem cell division	biological_process	0.056304	1	1	391	3	19209	ENSSSCG00000024555	ING2|
GO:0048133	male germ-line stem cell division	biological_process	0.056304	1	1	391	3	19209	ENSSSCG00000024555	ING2|
GO:0048289	isotype switching to IgE isotypes	biological_process	0.056349	1	1	391	3	19209	ENSSSCG00000014282	IL4|
GO:0048293	regulation of isotype switching to IgE isotypes	biological_process	0.056349	1	1	391	3	19209	ENSSSCG00000014282	IL4|
GO:0003696	satellite DNA binding	molecular_function	0.056425	1	1	391	3	19209	ENSSSCG00000004223	HEY2|
GO:0035939	microsatellite binding	molecular_function	0.056425	1	1	391	3	19209	ENSSSCG00000004223	HEY2|
GO:0032190	acrosin binding	molecular_function	0.056425	1	1	391	3	19209	ENSSSCG00000007851	ZP2|
GO:0010562	positive regulation of phosphorus metabolic process	biological_process	0.056428	1	18	391	597	19209	ENSSSCG00000007673,ENSSSCG00000004110,ENSSSCG00000021343,ENSSSCG00000007151,ENSSSCG00000014437,ENSSSCG00000004917,ENSSSCG00000017044,ENSSSCG00000014288,ENSSSCG00000007143,ENSSSCG00000004078,ENSSSCG00000011226,ENSSSCG00000017730,ENSSSCG00000014278,ENSSSCG00000014280,ENSSSCG00000014282,ENSSSCG00000006127,ENSSSCG00000008164,ENSSSCG00000010081	EPO|TAB2|ZEB2|CDC25B|PPARGC1B|MALT1|IL12B|GDF9|MAVS|-|-|CDK5R1|IL5|RAD50|IL4|-|MAP4K4|MAPK1|
GO:0045937	positive regulation of phosphate metabolic process	biological_process	0.056428	1	18	391	597	19209	ENSSSCG00000004078,ENSSSCG00000011226,ENSSSCG00000017730,ENSSSCG00000014278,ENSSSCG00000014280,ENSSSCG00000006127,ENSSSCG00000014282,ENSSSCG00000010081,ENSSSCG00000008164,ENSSSCG00000007673,ENSSSCG00000021343,ENSSSCG00000004110,ENSSSCG00000014437,ENSSSCG00000004917,ENSSSCG00000007151,ENSSSCG00000017044,ENSSSCG00000014288,ENSSSCG00000007143	-|-|CDK5R1|IL5|RAD50|-|IL4|MAPK1|MAP4K4|EPO|ZEB2|TAB2|PPARGC1B|MALT1|CDC25B|IL12B|GDF9|MAVS|
GO:0021538	epithalamus development	biological_process	0.056434	1	1	391	3	19209	ENSSSCG00000015871	NR4A2|
GO:0021986	habenula development	biological_process	0.056434	1	1	391	3	19209	ENSSSCG00000015871	NR4A2|
GO:1900195	positive regulation of oocyte maturation	biological_process	0.05644	1	1	391	3	19209	ENSSSCG00000014288	GDF9|
GO:0021766	hippocampus development	biological_process	0.05657	1	3	391	43	19209	ENSSSCG00000017730,ENSSSCG00000014283,ENSSSCG00000021343	CDK5R1|KIF3A|ZEB2|
GO:0001515	opioid peptide activity	molecular_function	0.056633	1	1	391	3	19209	ENSSSCG00000012996	CDC42EP2|
GO:0042325	regulation of phosphorylation	biological_process	0.05664	1	23	391	806	19209	ENSSSCG00000014947,ENSSSCG00000014278,ENSSSCG00000017730,ENSSSCG00000011226,ENSSSCG00000010079,ENSSSCG00000029811,ENSSSCG00000024081,ENSSSCG00000010081,ENSSSCG00000008164,ENSSSCG00000006127,ENSSSCG00000014282,ENSSSCG00000014280,ENSSSCG00000004917,ENSSSCG00000014437,ENSSSCG00000007151,ENSSSCG00000021343,ENSSSCG00000004110,ENSSSCG00000008144,ENSSSCG00000007673,ENSSSCG00000007143,ENSSSCG00000014288,…	EEF1A2|IL5|CDK5R1|-|PPM1F|PLCL2|NRBF2|MAPK1|MAP4K4|-|IL4|RAD50|MALT1|PPARGC1B|CDC25B|ZEB2|TAB2|NCK2|EPO|MAVS|GDF9|DUSP3|IL12B|
GO:0051140	regulation of NK T cell proliferation	biological_process	0.056662	1	1	391	3	19209	ENSSSCG00000017044	IL12B|
GO:0051142	positive regulation of NK T cell proliferation	biological_process	0.056662	1	1	391	3	19209	ENSSSCG00000017044	IL12B|
GO:0048525	negative regulation of viral process	biological_process	0.0567	1	3	391	45	19209	ENSSSCG00000007143,ENSSSCG00000008648,ENSSSCG00000001233	MAVS|RSAD2|TRIM26|
GO:0006114	glycerol biosynthetic process	biological_process	0.056732	1	1	391	3	19209	ENSSSCG00000010537	GOT1|
GO:0019401	alditol biosynthetic process	biological_process	0.056732	1	1	391	3	19209	ENSSSCG00000010537	GOT1|
GO:0048864	stem cell development	biological_process	0.056762	1	8	391	207	19209	ENSSSCG00000011226,ENSSSCG00000000502,ENSSSCG00000016842,ENSSSCG00000021586,ENSSSCG00000021343,ENSSSCG00000010081,ENSSSCG00000001081,ENSSSCG00000004223	-|CNOT2|NIPBL|ZHX2|ZEB2|MAPK1|SOX4|HEY2|
GO:0047484	regulation of response to osmotic stress	biological_process	0.05682	1	1	391	3	19209	ENSSSCG00000007673	EPO|
GO:0006069	ethanol oxidation	biological_process	0.056951	1	1	391	3	19209	ENSSSCG00000009182	ADH7|
GO:2000741	positive regulation of mesenchymal stem cell differentiation	biological_process	0.057016	1	1	391	3	19209	ENSSSCG00000012985	LTBP3|
GO:0009211	pyrimidine deoxyribonucleoside triphosphate metabolic process	biological_process	0.057029	1	1	391	3	19209	ENSSSCG00000008647	CMPK2|
GO:0060596	mammary placode formation	biological_process	0.057075	1	1	391	3	19209	ENSSSCG00000027060	TBX2|
GO:0009041	uridylate kinase activity	molecular_function	0.057167	1	1	391	3	19209	ENSSSCG00000008647	CMPK2|
GO:0006068	ethanol catabolic process	biological_process	0.057188	1	1	391	3	19209	ENSSSCG00000009182	ADH7|
GO:0021603	cranial nerve formation	biological_process	0.057278	1	1	391	3	19209	ENSSSCG00000016707	HOXA1|
GO:0003281	ventricular septum development	biological_process	0.057297	1	3	391	43	19209	ENSSSCG00000004223,ENSSSCG00000001081,ENSSSCG00000011226	HEY2|SOX4|-|
GO:0045637	regulation of myeloid cell differentiation	biological_process	0.05731	1	5	391	104	19209	ENSSSCG00000017044,ENSSSCG00000016701,ENSSSCG00000014282,ENSSSCG00000016703,ENSSSCG00000014437	IL12B|HOXA7|IL4|HOXA5|PPARGC1B|
GO:0006106	fumarate metabolic process	biological_process	0.057332	1	1	391	3	19209	ENSSSCG00000010537	GOT1|
GO:0002069	columnar/cuboidal epithelial cell maturation	biological_process	0.057422	1	1	391	3	19209	ENSSSCG00000016703	HOXA5|
GO:0010657	muscle cell apoptotic process	biological_process	0.057468	1	2	391	20	19209	ENSSSCG00000017044,ENSSSCG00000004223	IL12B|HEY2|
GO:0035740	CD8-positive, alpha-beta T cell proliferation	biological_process	0.057549	1	1	391	3	19209	ENSSSCG00000014277	IRF1|
GO:0002513	tolerance induction to self antigen	biological_process	0.057564	1	1	391	3	19209	ENSSSCG00000011226	-|
GO:0045786	negative regulation of cell cycle	biological_process	0.057584	1	7	391	172	19209	ENSSSCG00000017044,ENSSSCG00000014277,ENSSSCG00000015896,ENSSSCG00000001081,ENSSSCG00000030498,ENSSSCG00000022254,ENSSSCG00000017730	IL12B|IRF1|FAP|SOX4|-|-|CDK5R1|
GO:0031974	membrane-enclosed lumen	cellular_component	0.057604	1	60	391	2476	19209	ENSSSCG00000017042,ENSSSCG00000023497,ENSSSCG00000003403,ENSSSCG00000030378,ENSSSCG00000007529,ENSSSCG00000016698,ENSSSCG00000003405,ENSSSCG00000007151,ENSSSCG00000021130,ENSSSCG00000011342,ENSSSCG00000002412,ENSSSCG00000010548,ENSSSCG00000030384,ENSSSCG00000004223,ENSSSCG00000020744,ENSSSCG00000012995,ENSSSCG00000014277,ENSSSCG00000027060,ENSSSCG00000008495,ENSSSCG00000024693,ENSSSCG00000021879,…	UBLCP1|-|APITD1|LIMK1|SYCP2|HOXA11|PEX14|CDC25B|RPP21|DHX30|STON2|CHUK|-|HEY2|DUSP3|DPF2|IRF1|TBX2|PRKD3|MRPL17|-|-|HOXA3|-|PLCB1|CSNK1A1|ZNF12|ACTL6B|LRCH4|-|CMPK2|MALT1|PPARGC1B|LSG1|ALPK2|TFEC|DCAF13|SOX4|PHC3|NAGS|-|ZHX2|-|ING2|CDK5R1|HOXA2|-|TNIP1|CDKN2AIP|RAD50|DFFA|ZNF318|PDIA4|GTF2A1|NR4A2|PURA|MAPK1|PLAGL1|CUL2|DECR1|
GO:0004723	calcium-dependent protein serine/threonine phosphatase activity	molecular_function	0.057765	1	1	391	3	19209	ENSSSCG00000010079	PPM1F|
GO:0033192	calmodulin-dependent protein phosphatase activity	molecular_function	0.057765	1	1	391	3	19209	ENSSSCG00000010079	PPM1F|
GO:0060435	bronchiole development	biological_process	0.057814	1	1	391	3	19209	ENSSSCG00000016703	HOXA5|
GO:0003175	tricuspid valve development	biological_process	0.05785	1	1	391	3	19209	ENSSSCG00000004223	HEY2|
GO:0043209	myelin sheath	cellular_component	0.057903	1	6	391	139	19209	ENSSSCG00000007056,ENSSSCG00000021890,ENSSSCG00000014947,ENSSSCG00000014285,ENSSSCG00000017728,ENSSSCG00000011745	PLCB1|GNB2|EEF1A2|SEPT8|MYO1D|PRKCI|
GO:1900122	positive regulation of receptor binding	biological_process	0.057931	1	1	391	3	19209	ENSSSCG00000029811	PLCL2|
GO:0031417	NatC complex	cellular_component	0.057946	1	1	391	3	19209	ENSSSCG00000005064	NAA30|
GO:0060633	negative regulation of transcription initiation from RNA polymerase II promoter	biological_process	0.058043	1	1	391	3	19209	ENSSSCG00000004223	HEY2|
GO:0009799	specification of symmetry	biological_process	0.058206	1	4	391	73	19209	ENSSSCG00000027060,ENSSSCG00000008738,ENSSSCG00000011226,ENSSSCG00000014283	TBX2|CC2D2A|-|KIF3A|
GO:0033598	mammary gland epithelial cell proliferation	biological_process	0.05824	1	2	391	20	19209	ENSSSCG00000016703,ENSSSCG00000010081	HOXA5|MAPK1|
GO:0002827	positive regulation of T-helper 1 type immune response	biological_process	0.058257	1	1	391	3	19209	ENSSSCG00000017044	IL12B|
GO:0008597	calcium-dependent protein serine/threonine phosphatase regulator activity	molecular_function	0.058257	1	1	391	3	19209	ENSSSCG00000024818	RCAN3|
GO:0021955	central nervous system neuron axonogenesis	biological_process	0.058332	1	2	391	19	19209	ENSSSCG00000021343,ENSSSCG00000015871	ZEB2|NR4A2|
GO:0071474	cellular hyperosmotic response	biological_process	0.058396	1	1	391	3	19209	ENSSSCG00000007673	EPO|
GO:0007260	tyrosine phosphorylation of STAT protein	biological_process	0.058494	1	3	391	45	19209	ENSSSCG00000014282,ENSSSCG00000007673,ENSSSCG00000017044	IL4|EPO|IL12B|
GO:0019218	regulation of steroid metabolic process	biological_process	0.058506	1	3	391	45	19209	ENSSSCG00000001082,ENSSSCG00000014202,ENSSSCG00000010547	PRL|STARD4|ERLIN1|
GO:0006667	sphinganine metabolic process	biological_process	0.058524	1	1	391	3	19209	ENSSSCG00000002512	DEGS2|
GO:0004830	tryptophan-tRNA ligase activity	molecular_function	0.058534	1	1	391	3	19209	ENSSSCG00000002516	WARS|
GO:0006436	tryptophanyl-tRNA aminoacylation	biological_process	0.058534	1	1	391	3	19209	ENSSSCG00000002516	WARS|
GO:0050700	CARD domain binding	molecular_function	0.058713	1	1	391	3	19209	ENSSSCG00000007143	MAVS|
GO:0009415	response to water stimulus	biological_process	0.058743	1	1	391	3	19209	ENSSSCG00000004101	LRP11|
GO:1902105	regulation of leukocyte differentiation	biological_process	0.058793	1	6	391	139	19209	ENSSSCG00000014282,ENSSSCG00000014277,ENSSSCG00000016701,ENSSSCG00000017044,ENSSSCG00000014437,ENSSSCG00000011226	IL4|IRF1|HOXA7|IL12B|PPARGC1B|-|
GO:0061010	gall bladder development	biological_process	0.058842	1	1	391	3	19209	ENSSSCG00000016842	NIPBL|
GO:0020037	heme binding	molecular_function	0.058989	1	6	391	140	19209	ENSSSCG00000010549,ENSSSCG00000010546,ENSSSCG00000010488,ENSSSCG00000026798,ENSSSCG00000017876,ENSSSCG00000010491	-|-|-|CYP2C42|CYB5D2|-|
GO:0060043	regulation of cardiac muscle cell proliferation	biological_process	0.059021	1	2	391	19	19209	ENSSSCG00000027060,ENSSSCG00000004223	TBX2|HEY2|
GO:0035861	site of double-strand break	cellular_component	0.059235	1	2	391	20	19209	ENSSSCG00000014280,ENSSSCG00000006127	RAD50|-|
GO:0048549	positive regulation of pinocytosis	biological_process	0.059238	1	1	391	3	19209	ENSSSCG00000017877	ANKFY1|
GO:0042976	activation of Janus kinase activity	biological_process	0.059318	1	1	391	3	19209	ENSSSCG00000017044	IL12B|
GO:0032204	regulation of telomere maintenance	biological_process	0.059456	1	3	391	44	19209	ENSSSCG00000006127,ENSSSCG00000014280,ENSSSCG00000010081	-|RAD50|MAPK1|
GO:0030660	Golgi-associated vesicle membrane	cellular_component	0.059476	1	2	391	20	19209	ENSSSCG00000012984,ENSSSCG00000004635	SCYL1|SPPL2A|
GO:0004567	beta-mannosidase activity	molecular_function	0.059721	1	1	391	3	19209	ENSSSCG00000009166	-|
GO:0010412	mannan metabolic process	biological_process	0.059721	1	1	391	3	19209	ENSSSCG00000009166	-|
GO:0046355	mannan catabolic process	biological_process	0.059721	1	1	391	3	19209	ENSSSCG00000009166	-|
GO:0030331	estrogen receptor binding	molecular_function	0.059787	1	2	391	20	19209	ENSSSCG00000016976,ENSSSCG00000014437	ZNF366|PPARGC1B|
GO:0019216	regulation of lipid metabolic process	biological_process	0.059887	1	7	391	174	19209	ENSSSCG00000009427,ENSSSCG00000014202,ENSSSCG00000001082,ENSSSCG00000007665,ENSSSCG00000014947,ENSSSCG00000010547,ENSSSCG00000024081	DNAJC15|STARD4|PRL|-|EEF1A2|ERLIN1|NRBF2|
GO:0004370	glycerol kinase activity	molecular_function	0.059906	1	1	391	3	19209	ENSSSCG00000011677	GK5|
GO:0046167	glycerol-3-phosphate biosynthetic process	biological_process	0.059906	1	1	391	3	19209	ENSSSCG00000011677	GK5|
GO:0032463	negative regulation of protein homooligomerization	biological_process	0.059974	1	1	391	3	19209	ENSSSCG00000003405	PEX14|
GO:0051054	positive regulation of DNA metabolic process	biological_process	0.060121	1	5	391	104	19209	ENSSSCG00000006127,ENSSSCG00000014282,ENSSSCG00000007673,ENSSSCG00000014280,ENSSSCG00000010081	-|IL4|EPO|RAD50|MAPK1|
GO:0042110	T cell activation	biological_process	0.060251	1	10	391	288	19209	ENSSSCG00000010538,ENSSSCG00000008144,ENSSSCG00000014277,ENSSSCG00000004917,ENSSSCG00000011226,ENSSSCG00000008648,ENSSSCG00000014282,ENSSSCG00000020744,ENSSSCG00000017044,ENSSSCG00000001081	NKX2-3|NCK2|IRF1|MALT1|-|RSAD2|IL4|DUSP3|IL12B|SOX4|
GO:0036033	mediator complex binding	molecular_function	0.060355	1	1	391	3	19209	ENSSSCG00000016842	NIPBL|
GO:2000053	regulation of Wnt receptor signaling pathway involved in dorsal/ventral axis specification	biological_process	0.060448	1	1	391	3	19209	ENSSSCG00000017375	SOST|
GO:1902018	negative regulation of cilium assembly	biological_process	0.060588	1	1	391	3	19209	ENSSSCG00000001053	TBC1D7|
GO:0046825	regulation of protein export from nucleus	biological_process	0.060651	1	2	391	20	19209	ENSSSCG00000001081,ENSSSCG00000014282	SOX4|IL4|
GO:0035330	regulation of hippo signaling cascade	biological_process	0.060672	1	1	391	3	19209	ENSSSCG00000021731	WWC2|
GO:0000019	regulation of mitotic recombination	biological_process	0.060711	1	1	391	3	19209	ENSSSCG00000014280	RAD50|
GO:0090544	BAF-type complex	cellular_component	0.060724	1	2	391	20	19209	ENSSSCG00000007670,ENSSSCG00000011340	ACTL6B|-|
GO:0050868	negative regulation of T cell activation	biological_process	0.061245	1	3	391	46	19209	ENSSSCG00000014282,ENSSSCG00000020744,ENSSSCG00000014277	IL4|DUSP3|IRF1|
GO:0030879	mammary gland development	biological_process	0.061359	1	4	391	75	19209	ENSSSCG00000027060,ENSSSCG00000016703,ENSSSCG00000011226,ENSSSCG00000010081	TBX2|HOXA5|-|MAPK1|
GO:0035276	ethanol binding	molecular_function	0.06138	1	1	391	3	19209	ENSSSCG00000009182	ADH7|
GO:0030856	regulation of epithelial cell differentiation	biological_process	0.061706	1	4	391	74	19209	ENSSSCG00000021343,ENSSSCG00000004223,ENSSSCG00000012833,ENSSSCG00000016701	ZEB2|HEY2|PRKX|HOXA7|
GO:0043149	stress fiber assembly	biological_process	0.061903	1	3	391	44	19209	ENSSSCG00000001052,ENSSSCG00000010079,ENSSSCG00000030378	PHACTR1|PPM1F|LIMK1|
GO:0016939	kinesin II complex	cellular_component	0.062231	1	1	391	3	19209	ENSSSCG00000014283	KIF3A|
GO:1902106	negative regulation of leukocyte differentiation	biological_process	0.062283	1	3	391	46	19209	ENSSSCG00000016701,ENSSSCG00000014277,ENSSSCG00000014282	HOXA7|IRF1|IL4|
GO:0070671	response to interleukin-12	biological_process	0.062299	1	1	391	3	19209	ENSSSCG00000007056	PLCB1|
GO:0060535	trachea cartilage morphogenesis	biological_process	0.062365	1	1	391	3	19209	ENSSSCG00000016703	HOXA5|
GO:0060244	negative regulation of cell proliferation involved in contact inhibition	biological_process	0.062608	1	1	391	3	19209	ENSSSCG00000015896	FAP|
GO:0043583	ear development	biological_process	0.062665	1	6	391	140	19209	ENSSSCG00000016842,ENSSSCG00000016707,ENSSSCG00000004223,ENSSSCG00000016706,ENSSSCG00000010081,ENSSSCG00000014283	NIPBL|HOXA1|HEY2|HOXA2|MAPK1|KIF3A|
GO:0010871	negative regulation of receptor biosynthetic process	biological_process	0.062673	1	1	391	3	19209	ENSSSCG00000000006	PPARA|
GO:1902107	positive regulation of leukocyte differentiation	biological_process	0.063372	1	4	391	76	19209	ENSSSCG00000014282,ENSSSCG00000017044,ENSSSCG00000014437,ENSSSCG00000011226	IL4|IL12B|PPARGC1B|-|
GO:0001550	ovarian cumulus expansion	biological_process	0.063606	1	1	391	3	19209	ENSSSCG00000014288	GDF9|
GO:0048165	fused antrum stage	biological_process	0.063606	1	1	391	3	19209	ENSSSCG00000014288	GDF9|
GO:0071350	cellular response to interleukin-15	biological_process	0.063664	1	1	391	3	19209	ENSSSCG00000007056	PLCB1|
GO:0044352	pinosome	cellular_component	0.063728	1	1	391	3	19209	ENSSSCG00000017877	ANKFY1|
GO:0044354	macropinosome	cellular_component	0.063728	1	1	391	3	19209	ENSSSCG00000017877	ANKFY1|
GO:0002768	immune response-regulating cell surface receptor signaling pathway	biological_process	0.063784	1	5	391	108	19209	ENSSSCG00000020744,ENSSSCG00000008742,ENSSSCG00000029811,ENSSSCG00000004917,ENSSSCG00000010081	DUSP3|CD38|PLCL2|MALT1|MAPK1|
GO:0035115	embryonic forelimb morphogenesis	biological_process	0.064356	1	2	391	21	19209	ENSSSCG00000016698,ENSSSCG00000016842	HOXA11|NIPBL|
GO:0007338	single fertilization	biological_process	0.064361	1	4	391	77	19209	ENSSSCG00000016698,ENSSSCG00000015293,ENSSSCG00000007056,ENSSSCG00000007851	HOXA11|-|PLCB1|ZP2|
GO:0046620	regulation of organ growth	biological_process	0.064434	1	3	391	45	19209	ENSSSCG00000021731,ENSSSCG00000027060,ENSSSCG00000004223	WWC2|TBX2|HEY2|
GO:0048808	male genitalia morphogenesis	biological_process	0.064595	1	1	391	3	19209	ENSSSCG00000007529	SYCP2|
GO:0003143	embryonic heart tube morphogenesis	biological_process	0.064605	1	3	391	46	19209	ENSSSCG00000027060,ENSSSCG00000014283,ENSSSCG00000011226	TBX2|KIF3A|-|
GO:0042092	type 2 immune response	biological_process	0.064643	1	2	391	21	19209	ENSSSCG00000008648,ENSSSCG00000014282	RSAD2|IL4|
GO:0046332	SMAD binding	molecular_function	0.06465	1	3	391	46	19209	ENSSSCG00000011226,ENSSSCG00000021989,ENSSSCG00000021343	-|PURA|ZEB2|
GO:0033144	negative regulation of intracellular steroid hormone receptor signaling pathway	biological_process	0.065104	1	2	391	21	19209	ENSSSCG00000000502,ENSSSCG00000016976	CNOT2|ZNF366|
GO:0051017	actin filament bundle assembly	biological_process	0.065479	1	4	391	74	19209	ENSSSCG00000010079,ENSSSCG00000030378,ENSSSCG00000014287,ENSSSCG00000001052	PPM1F|LIMK1|SHROOM1|PHACTR1|
GO:0005764	lysosome	cellular_component	0.065667	1	9	391	253	19209	ENSSSCG00000023811,ENSSSCG00000014173,ENSSSCG00000026729,ENSSSCG00000005065,ENSSSCG00000025466,ENSSSCG00000017877,ENSSSCG00000009166,ENSSSCG00000004635,ENSSSCG00000021890	AP5S1|LNPEP|-|AP5M1|-|ANKFY1|-|SPPL2A|GNB2|
GO:0000978	RNA polymerase II core promoter proximal region sequence-specific DNA binding	molecular_function	0.065927	1	8	391	216	19209	ENSSSCG00000012995,ENSSSCG00000016637,ENSSSCG00000016701,ENSSSCG00000016706,ENSSSCG00000000006,ENSSSCG00000016703,ENSSSCG00000027060,ENSSSCG00000014277	DPF2|TFEC|HOXA7|HOXA2|PPARA|HOXA5|TBX2|IRF1|
GO:0090304	nucleic acid metabolic process	biological_process	0.066386	1	82	391	3544	19209	ENSSSCG00000014437,ENSSSCG00000004917,ENSSSCG00000004222,ENSSSCG00000010078,ENSSSCG00000030445,ENSSSCG00000007671,ENSSSCG00000016707,ENSSSCG00000001081,ENSSSCG00000006048,ENSSSCG00000027597,ENSSSCG00000014278,ENSSSCG00000002516,ENSSSCG00000000006,ENSSSCG00000024555,ENSSSCG00000021586,ENSSSCG00000016703,ENSSSCG00000021204,ENSSSCG00000010079,ENSSSCG00000010547,ENSSSCG00000023811,ENSSSCG00000021989,…	PPARGC1B|MALT1|NCOA7|TOP3B|ZNF12|TFR2|HOXA1|SOX4|DCAF13|-|IL5|WARS|PPARA|ING2|ZHX2|HOXA5|-|PPM1F|ERLIN1|AP5S1|PURA|-|-|IL4|NR4A2|ZNF425|RPP21|PEX14|APITD1|EPO|ZNF770|HEY2|HOXA7|CHUK|WWC2|NFKB1|NKX2-3|TBX4|IRF1|HOXA3|-|-|ZNF786|ZNF398|HOXA4|POP7|PLCB1|GDF9|TFEC|-|ZNF280B|-|CDK5R1|HOXA2|-|-|PLAGL1|MAPK1|GTF2A1|RAD50|DHX30|CNOT2|HOXA11|PRKCI|ZEB2|NIPBL|NCK2|TRIM26|-|ZNF366|MAVS|PTCD2|ZNF316|-|TBX2|C…
GO:0032481	positive regulation of type I interferon production	biological_process	0.066529	1	2	391	22	19209	ENSSSCG00000007143,ENSSSCG00000014277	MAVS|IRF1|
GO:0002762	negative regulation of myeloid leukocyte differentiation	biological_process	0.066901	1	2	391	21	19209	ENSSSCG00000016701,ENSSSCG00000014282	HOXA7|IL4|
GO:0042098	T cell proliferation	biological_process	0.066959	1	5	391	110	19209	ENSSSCG00000004917,ENSSSCG00000014282,ENSSSCG00000008144,ENSSSCG00000017044,ENSSSCG00000014277	MALT1|IL4|NCK2|IL12B|IRF1|
GO:0002706	regulation of lymphocyte mediated immunity	biological_process	0.068171	1	4	391	79	19209	ENSSSCG00000004917,ENSSSCG00000017044,ENSSSCG00000014282,ENSSSCG00000008648	MALT1|IL12B|IL4|RSAD2|
GO:0000323	lytic vacuole	cellular_component	0.068193	1	9	391	255	19209	ENSSSCG00000004635,ENSSSCG00000021890,ENSSSCG00000009166,ENSSSCG00000025466,ENSSSCG00000017877,ENSSSCG00000026729,ENSSSCG00000005065,ENSSSCG00000023811,ENSSSCG00000014173	SPPL2A|GNB2|-|-|ANKFY1|-|AP5M1|AP5S1|LNPEP|
GO:0050778	positive regulation of immune response	biological_process	0.068196	1	9	391	256	19209	ENSSSCG00000007143,ENSSSCG00000029811,ENSSSCG00000010081,ENSSSCG00000008648,ENSSSCG00000020744,ENSSSCG00000017044,ENSSSCG00000004917,ENSSSCG00000014277,ENSSSCG00000008742	MAVS|PLCL2|MAPK1|RSAD2|DUSP3|IL12B|MALT1|IRF1|CD38|
GO:0042277	peptide binding	molecular_function	0.068323	1	6	391	145	19209	ENSSSCG00000001231,ENSSSCG00000001341,ENSSSCG00000014172,ENSSSCG00000001229,ENSSSCG00000027860,ENSSSCG00000014173	SLA-1|SLA-11|-|TMP-CH242-74M17.2|-|LNPEP|
GO:0032846	positive regulation of homeostatic process	biological_process	0.068648	1	4	391	77	19209	ENSSSCG00000006127,ENSSSCG00000014280,ENSSSCG00000014437,ENSSSCG00000010081	-|RAD50|PPARGC1B|MAPK1|
GO:0000096	sulfur amino acid metabolic process	biological_process	0.069142	1	2	391	22	19209	ENSSSCG00000009246,ENSSSCG00000014433	ENOPH1|PCYOX1L|
GO:0009202	deoxyribonucleoside triphosphate biosynthetic process	biological_process	0.0692	1	1	391	3	19209	ENSSSCG00000008647	CMPK2|
GO:2000026	regulation of multicellular organismal development	biological_process	0.069383	1	28	391	1039	19209	ENSSSCG00000014277,ENSSSCG00000021586,ENSSSCG00000027060,ENSSSCG00000016703,ENSSSCG00000017730,ENSSSCG00000016706,ENSSSCG00000011226,ENSSSCG00000002516,ENSSSCG00000004896,ENSSSCG00000017876,ENSSSCG00000017375,ENSSSCG00000014282,ENSSSCG00000016842,ENSSSCG00000007056,ENSSSCG00000030378,ENSSSCG00000000810,ENSSSCG00000021343,ENSSSCG00000016698,ENSSSCG00000011745,ENSSSCG00000023005,ENSSSCG00000014437,…	IRF1|ZHX2|TBX2|HOXA5|CDK5R1|HOXA2|-|WARS|PHLPP1|CYB5D2|SOST|IL4|NIPBL|PLCB1|LIMK1|AMIGO2|ZEB2|HOXA11|PRKCI|-|PPARGC1B|GAK|HOXA7|IL12B|SDC2|HEY2|PRKX|GDF9|
GO:0043122	regulation of I-kappaB kinase/NF-kappaB cascade	biological_process	0.069422	1	6	391	145	19209	ENSSSCG00000011961,ENSSSCG00000004110,ENSSSCG00000017371,ENSSSCG00000007143,ENSSSCG00000004917,ENSSSCG00000017091	TFG|TAB2|TMEM101|MAVS|MALT1|TNIP1|
GO:0002822	regulation of adaptive immune response based on somatic recombination of immune receptors built from immunoglobulin superfamily domains	biological_process	0.069891	1	4	391	79	19209	ENSSSCG00000004917,ENSSSCG00000017044,ENSSSCG00000014282,ENSSSCG00000008648	MALT1|IL12B|IL4|RSAD2|
GO:0044260	cellular macromolecule metabolic process	biological_process	0.070043	1	135	391	6107	19209	ENSSSCG00000030378,ENSSSCG00000016701,ENSSSCG00000004223,ENSSSCG00000014277,ENSSSCG00000022980,ENSSSCG00000010538,ENSSSCG00000021731,ENSSSCG00000008495,ENSSSCG00000022186,ENSSSCG00000020887,ENSSSCG00000004110,ENSSSCG00000030196,ENSSSCG00000001053,ENSSSCG00000010078,ENSSSCG00000004222,ENSSSCG00000004103,ENSSSCG00000027597,ENSSSCG00000004918,ENSSSCG00000012833,ENSSSCG00000006048,ENSSSCG00000001081,…	LIMK1|HOXA7|HEY2|IRF1|TBX4|NKX2-3|WWC2|PRKD3|-|-|TAB2|CUL9|TBC1D7|TOP3B|NCOA7|PCMT1|-|ALPK2|PRKX|DCAF13|SOX4|PPM1F|ZHX2|PSMB9|WARS|TNIP1|PCYOX1L|CUL2|AP5S1|TRIM26|NIPBL|NCK2|-|ZEB2|PRKCI|CNOT2|PSMB8|MYH2|PTCD2|PPP1R3D|RNF144A|ZNF366|-|-|RNF19A|SOST|-|TRIM39|FBXL5|PLCB1|POP7|MARCH6|TRPM7|IL12B|ZNF280B|-|GDF9|NAA30|FAP|-|PSMD11|CDK5R1|EEF1A2|PDIA4|GTF2A1|-|APITD1|EPO|-|CDC25B|PEX14|RPP21|CHUK|DUSP3…
GO:0061572	actin filament bundle organization	biological_process	0.070454	1	4	391	76	19209	ENSSSCG00000001052,ENSSSCG00000010079,ENSSSCG00000014287,ENSSSCG00000030378	PHACTR1|PPM1F|SHROOM1|LIMK1|
GO:0006807	nitrogen compound metabolic process	biological_process	0.070502	1	108	391	4788	19209	ENSSSCG00000016704,ENSSSCG00000015450,ENSSSCG00000030294,ENSSSCG00000014267,ENSSSCG00000027860,ENSSSCG00000008647,ENSSSCG00000007056,ENSSSCG00000007672,ENSSSCG00000014288,ENSSSCG00000030281,ENSSSCG00000010042,ENSSSCG00000016637,ENSSSCG00000017730,ENSSSCG00000016706,ENSSSCG00000025606,ENSSSCG00000007150,ENSSSCG00000016237,ENSSSCG00000020794,ENSSSCG00000004127,ENSSSCG00000010081,ENSSSCG00000010537,…	HOXA4|ZNF786|ZNF398|-|-|CMPK2|PLCB1|POP7|GDF9|-|ZNF280B|TFEC|CDK5R1|HOXA2|-|-|-|-|PLAGL1|MAPK1|GOT1|SIPA1L2|GTF2A1|RAD50|PRKCI|HOXA11|DHX30|CNOT2|NIPBL|TRIM26|NCK2|-|DNAJC15|ZEB2|PTCD2|ZNF366|RGS6|MAVS|-|ARHGEF37|ZNF316|CD38|-|TBX2|-|HOXA6|-|-|-|SPOCD1|SOST|ZNF12|MALT1|PPARGC1B|TOP3B|NCOA7|HOXA1|TFR2|DCAF13|SOX4|-|WARS|PPARA|ING2|IL5|DNMBP|-|PGD|PPM1F|ZHX2|NAGS|HOXA5|PDE6A|AP5S1|LNPEP|ERLIN1|PURA…
GO:0034641	cellular nitrogen compound metabolic process	biological_process	0.070685	1	102	391	4498	19209	ENSSSCG00000016704,ENSSSCG00000015450,ENSSSCG00000030294,ENSSSCG00000014267,ENSSSCG00000008647,ENSSSCG00000027860,ENSSSCG00000007056,ENSSSCG00000007672,ENSSSCG00000014288,ENSSSCG00000030281,ENSSSCG00000010042,ENSSSCG00000016637,ENSSSCG00000016706,ENSSSCG00000017730,ENSSSCG00000025606,ENSSSCG00000007150,ENSSSCG00000016237,ENSSSCG00000020794,ENSSSCG00000004127,ENSSSCG00000010081,ENSSSCG00000010169,…	HOXA4|ZNF786|ZNF398|-|CMPK2|-|PLCB1|POP7|GDF9|-|ZNF280B|TFEC|HOXA2|CDK5R1|-|-|-|-|PLAGL1|MAPK1|SIPA1L2|GTF2A1|RAD50|PRKCI|HOXA11|CNOT2|DHX30|NCK2|NIPBL|TRIM26|-|DNAJC15|ZEB2|PTCD2|ZNF366|MAVS|RGS6|-|ARHGEF37|ZNF316|CD38|-|TBX2|-|HOXA6|-|-|-|SPOCD1|SOST|ZNF12|MALT1|PPARGC1B|TOP3B|NCOA7|HOXA1|TFR2|DCAF13|SOX4|-|WARS|ING2|PPARA|DNMBP|IL5|-|PGD|PPM1F|ZHX2|HOXA5|PDE6A|ERLIN1|AP5S1|LNPEP|PURA|-|ZNF425|…
GO:0046982	protein heterodimerization activity	molecular_function	0.071074	1	10	391	297	19209	ENSSSCG00000004223,ENSSSCG00000015871,ENSSSCG00000010548,ENSSSCG00000017044,ENSSSCG00000002411,ENSSSCG00000001081,ENSSSCG00000021586,ENSSSCG00000030378,ENSSSCG00000007529,ENSSSCG00000003403	HEY2|NR4A2|CHUK|IL12B|GTF2A1|SOX4|ZHX2|LIMK1|SYCP2|APITD1|
GO:0051093	negative regulation of developmental process	biological_process	0.071261	1	15	391	493	19209	ENSSSCG00000016701,ENSSSCG00000014282,ENSSSCG00000010081,ENSSSCG00000001081,ENSSSCG00000014277,ENSSSCG00000016842,ENSSSCG00000027060,ENSSSCG00000016703,ENSSSCG00000021586,ENSSSCG00000000006,ENSSSCG00000017730,ENSSSCG00000016706,ENSSSCG00000001053,ENSSSCG00000023005,ENSSSCG00000000502	HOXA7|IL4|MAPK1|SOX4|IRF1|NIPBL|TBX2|HOXA5|ZHX2|PPARA|CDK5R1|HOXA2|TBC1D7|-|CNOT2|
GO:0033146	regulation of intracellular estrogen receptor signaling pathway	biological_process	0.071481	1	2	391	22	19209	ENSSSCG00000000502,ENSSSCG00000016976	CNOT2|ZNF366|
GO:0070573	metallodipeptidase activity	molecular_function	0.0716	1	1	391	3	19209	ENSSSCG00000006087	-|
GO:0051259	protein oligomerization	biological_process	0.071693	1	8	391	220	19209	ENSSSCG00000005780,ENSSSCG00000006802,ENSSSCG00000008487,ENSSSCG00000006126,ENSSSCG00000003405,ENSSSCG00000004917,ENSSSCG00000022868,ENSSSCG00000021004	-|KCNA3|ATL2|DECR1|PEX14|MALT1|-|DERL1|
GO:0031952	regulation of protein autophosphorylation	biological_process	0.071719	1	2	391	22	19209	ENSSSCG00000006127,ENSSSCG00000014280	-|RAD50|
GO:0002686	negative regulation of leukocyte migration	biological_process	0.071781	1	2	391	22	19209	ENSSSCG00000007056,ENSSSCG00000016701	PLCB1|HOXA7|
GO:0045860	positive regulation of protein kinase activity	biological_process	0.071795	1	10	391	291	19209	ENSSSCG00000017730,ENSSSCG00000011226,ENSSSCG00000004917,ENSSSCG00000007151,ENSSSCG00000007673,ENSSSCG00000021343,ENSSSCG00000004110,ENSSSCG00000008164,ENSSSCG00000014288,ENSSSCG00000017044	CDK5R1|-|MALT1|CDC25B|EPO|ZEB2|TAB2|MAP4K4|GDF9|IL12B|
GO:0006310	DNA recombination	biological_process	0.071807	1	7	391	181	19209	ENSSSCG00000023811,ENSSSCG00000025606,ENSSSCG00000003403,ENSSSCG00000014280,ENSSSCG00000027597,ENSSSCG00000006127,ENSSSCG00000014282	AP5S1|-|APITD1|RAD50|-|-|IL4|
GO:0033218	amide binding	molecular_function	0.071819	1	6	391	147	19209	ENSSSCG00000001231,ENSSSCG00000001341,ENSSSCG00000001229,ENSSSCG00000014172,ENSSSCG00000014173,ENSSSCG00000027860	SLA-1|SLA-11|TMP-CH242-74M17.2|-|LNPEP|-|
GO:0002367	cytokine production involved in immune response	biological_process	0.072005	1	3	391	49	19209	ENSSSCG00000014282,ENSSSCG00000008648,ENSSSCG00000004917	IL4|RSAD2|MALT1|
GO:0046906	tetrapyrrole binding	molecular_function	0.072881	1	6	391	148	19209	ENSSSCG00000010491,ENSSSCG00000017876,ENSSSCG00000010549,ENSSSCG00000026798,ENSSSCG00000010546,ENSSSCG00000010488	-|CYB5D2|-|CYP2C42|-|-|
GO:0016891	endoribonuclease activity, producing 5'-phosphomonoesters	molecular_function	0.073202	1	2	391	23	19209	ENSSSCG00000021130,ENSSSCG00000007672	RPP21|POP7|
GO:0003357	noradrenergic neuron differentiation	biological_process	0.073606	1	1	391	4	19209	ENSSSCG00000001081	SOX4|
GO:0004435	phosphatidylinositol phospholipase C activity	molecular_function	0.073638	1	2	391	22	19209	ENSSSCG00000029811,ENSSSCG00000007056	PLCL2|PLCB1|
GO:0042769	DNA damage response, detection of DNA damage	biological_process	0.0737	1	1	391	4	19209	ENSSSCG00000001081	SOX4|
GO:0004555	alpha,alpha-trehalase activity	molecular_function	0.073887	1	1	391	4	19209	ENSSSCG00000025023	-|
GO:0005991	trehalose metabolic process	biological_process	0.073887	1	1	391	4	19209	ENSSSCG00000025023	-|
GO:0005993	trehalose catabolic process	biological_process	0.073887	1	1	391	4	19209	ENSSSCG00000025023	-|
GO:0015927	trehalase activity	molecular_function	0.073887	1	1	391	4	19209	ENSSSCG00000025023	-|
GO:0046352	disaccharide catabolic process	biological_process	0.073887	1	1	391	4	19209	ENSSSCG00000025023	-|
GO:0003415	chondrocyte hypertrophy	biological_process	0.073933	1	1	391	4	19209	ENSSSCG00000011226	-|
GO:0006536	glutamate metabolic process	biological_process	0.073972	1	2	391	23	19209	ENSSSCG00000010537,ENSSSCG00000024179	GOT1|NAGS|
GO:0009162	deoxyribonucleoside monophosphate metabolic process	biological_process	0.073989	1	1	391	4	19209	ENSSSCG00000026568	DNPH1|
GO:0003418	growth plate cartilage chondrocyte differentiation	biological_process	0.074055	1	1	391	4	19209	ENSSSCG00000011226	-|
GO:0060674	placenta blood vessel development	biological_process	0.074061	1	2	391	23	19209	ENSSSCG00000004223,ENSSSCG00000010081	HEY2|MAPK1|
GO:0001652	granular component	cellular_component	0.074066	1	1	391	4	19209	ENSSSCG00000015779	CDKN2AIP|
GO:0003433	chondrocyte development involved in endochondral bone morphogenesis	biological_process	0.074083	1	1	391	4	19209	ENSSSCG00000011226	-|
GO:0012501	programmed cell death	biological_process	0.0741	1	28	391	1054	19209	ENSSSCG00000003404,ENSSSCG00000006127,ENSSSCG00000014282,ENSSSCG00000015871,ENSSSCG00000008164,ENSSSCG00000001342,ENSSSCG00000008742,ENSSSCG00000010079,ENSSSCG00000014277,ENSSSCG00000016703,ENSSSCG00000011226,ENSSSCG00000024555,ENSSSCG00000004896,ENSSSCG00000014947,ENSSSCG00000017044,ENSSSCG00000004223,ENSSSCG00000014288,ENSSSCG00000001081,ENSSSCG00000015896,ENSSSCG00000008144,ENSSSCG00000000810,…	DFFA|-|IL4|NR4A2|MAP4K4|TRIM39|CD38|PPM1F|IRF1|HOXA5|-|ING2|PHLPP1|EEF1A2|IL12B|HEY2|GDF9|SOX4|FAP|NCK2|AMIGO2|SYCP2|EPO|-|PRKCI|TRPM7|MALT1|G0S2|
GO:0007259	JAK-STAT cascade	biological_process	0.074151	1	5	391	114	19209	ENSSSCG00000017730,ENSSSCG00000014282,ENSSSCG00000001082,ENSSSCG00000007673,ENSSSCG00000017044	CDK5R1|IL4|PRL|EPO|IL12B|
GO:0030522	intracellular receptor signaling pathway	biological_process	0.074174	1	6	391	147	19209	ENSSSCG00000000006,ENSSSCG00000007143,ENSSSCG00000000502,ENSSSCG00000014437,ENSSSCG00000016976,ENSSSCG00000015871	PPARA|MAVS|CNOT2|PPARGC1B|ZNF366|NR4A2|
GO:0021578	hindbrain maturation	biological_process	0.074197	1	1	391	4	19209	ENSSSCG00000017730	CDK5R1|
GO:0021626	central nervous system maturation	biological_process	0.074197	1	1	391	4	19209	ENSSSCG00000017730	CDK5R1|
GO:0071649	regulation of chemokine (C-C motif) ligand 5 production	biological_process	0.07423	1	1	391	4	19209	ENSSSCG00000007143	MAVS|
GO:0001865	NK T cell differentiation	biological_process	0.074263	1	1	391	4	19209	ENSSSCG00000011226	-|
GO:0070345	negative regulation of fat cell proliferation	biological_process	0.07427	1	1	391	4	19209	ENSSSCG00000014282	IL4|
GO:2000319	regulation of T-helper 17 cell differentiation	biological_process	0.074565	1	1	391	4	19209	ENSSSCG00000014282	IL4|
GO:0019841	retinol binding	molecular_function	0.074652	1	1	391	4	19209	ENSSSCG00000009182	ADH7|
GO:0045084	positive regulation of interleukin-12 biosynthetic process	biological_process	0.074673	1	1	391	4	19209	ENSSSCG00000014277	IRF1|
GO:0035058	nonmotile primary cilium assembly	biological_process	0.074888	1	2	391	22	19209	ENSSSCG00000008738,ENSSSCG00000014283	CC2D2A|KIF3A|
GO:0030430	host cell cytoplasm	cellular_component	0.074895	1	1	391	4	19209	ENSSSCG00000018008	SCO1|
GO:0033655	host cell cytoplasm part	cellular_component	0.074895	1	1	391	4	19209	ENSSSCG00000018008	SCO1|
GO:0009221	pyrimidine deoxyribonucleotide biosynthetic process	biological_process	0.074914	1	1	391	4	19209	ENSSSCG00000008647	CMPK2|
GO:0045541	negative regulation of cholesterol biosynthetic process	biological_process	0.074961	1	1	391	4	19209	ENSSSCG00000010547	ERLIN1|
GO:0090206	negative regulation of cholesterol metabolic process	biological_process	0.074961	1	1	391	4	19209	ENSSSCG00000010547	ERLIN1|
GO:0060017	parathyroid gland development	biological_process	0.074994	1	1	391	4	19209	ENSSSCG00000016705	HOXA3|
GO:0034618	arginine binding	molecular_function	0.075007	1	1	391	4	19209	ENSSSCG00000024179	NAGS|
GO:0019509	L-methionine salvage from methylthioadenosine	biological_process	0.075026	1	1	391	4	19209	ENSSSCG00000009246	ENOPH1|
GO:0043102	amino acid salvage	biological_process	0.075026	1	1	391	4	19209	ENSSSCG00000009246	ENOPH1|
GO:0000098	sulfur amino acid catabolic process	biological_process	0.075063	1	1	391	4	19209	ENSSSCG00000014433	PCYOX1L|
GO:0042448	progesterone metabolic process	biological_process	0.075258	1	1	391	4	19209	ENSSSCG00000001082	PRL|
GO:0000087	M phase of mitotic cell cycle	biological_process	0.075484	1	1	391	4	19209	ENSSSCG00000007151	CDC25B|
GO:0055021	regulation of cardiac muscle tissue growth	biological_process	0.07551	1	2	391	22	19209	ENSSSCG00000027060,ENSSSCG00000004223	TBX2|HEY2|
GO:0000991	core RNA polymerase II binding transcription factor activity	molecular_function	0.075515	1	1	391	4	19209	ENSSSCG00000020794	-|
GO:0042088	T-helper 1 type immune response	biological_process	0.075667	1	2	391	23	19209	ENSSSCG00000014282,ENSSSCG00000017044	IL4|IL12B|
GO:0003199	endocardial cushion to mesenchymal transition involved in heart valve formation	biological_process	0.075711	1	1	391	4	19209	ENSSSCG00000004223	HEY2|
GO:0050859	negative regulation of B cell receptor signaling pathway	biological_process	0.075864	1	1	391	4	19209	ENSSSCG00000029811	PLCL2|
GO:0004003	ATP-dependent DNA helicase activity	molecular_function	0.075865	1	2	391	23	19209	ENSSSCG00000014280,ENSSSCG00000006127	RAD50|-|
GO:0071712	ER-associated misfolded protein catabolic process	biological_process	0.075905	1	1	391	4	19209	ENSSSCG00000021004	DERL1|
GO:0021563	glossopharyngeal nerve development	biological_process	0.07596	1	1	391	4	19209	ENSSSCG00000016705	HOXA3|
GO:0021615	glossopharyngeal nerve morphogenesis	biological_process	0.07596	1	1	391	4	19209	ENSSSCG00000016705	HOXA3|
GO:0005542	folic acid binding	molecular_function	0.076001	1	1	391	4	19209	ENSSSCG00000030696	SLC19A1|
GO:0035107	appendage morphogenesis	biological_process	0.076051	1	5	391	110	19209	ENSSSCG00000016698,ENSSSCG00000001081,ENSSSCG00000016842,ENSSSCG00000027060,ENSSSCG00000022980	HOXA11|SOX4|NIPBL|TBX2|TBX4|
GO:0035108	limb morphogenesis	biological_process	0.076051	1	5	391	110	19209	ENSSSCG00000016698,ENSSSCG00000001081,ENSSSCG00000016842,ENSSSCG00000027060,ENSSSCG00000022980	HOXA11|SOX4|NIPBL|TBX2|TBX4|
GO:2000143	negative regulation of DNA-dependent transcription, initiation	biological_process	0.076136	1	1	391	4	19209	ENSSSCG00000004223	HEY2|
GO:1900118	negative regulation of execution phase of apoptosis	biological_process	0.076172	1	1	391	4	19209	ENSSSCG00000003404	DFFA|
GO:0019908	nuclear cyclin-dependent protein kinase holoenzyme complex	cellular_component	0.07618	1	1	391	4	19209	ENSSSCG00000017730	CDK5R1|
GO:0005143	interleukin-12 receptor binding	molecular_function	0.076233	1	1	391	4	19209	ENSSSCG00000017044	IL12B|
GO:0005672	transcription factor TFIIA complex	cellular_component	0.076413	1	1	391	4	19209	ENSSSCG00000002411	GTF2A1|
GO:0034310	primary alcohol catabolic process	biological_process	0.076418	1	1	391	4	19209	ENSSSCG00000009182	ADH7|
GO:0004127	cytidylate kinase activity	molecular_function	0.076418	1	1	391	4	19209	ENSSSCG00000008647	CMPK2|
GO:0071374	cellular response to parathyroid hormone stimulus	biological_process	0.076433	1	1	391	4	19209	ENSSSCG00000017375	SOST|
GO:2000553	positive regulation of T-helper 2 cell cytokine production	biological_process	0.076468	1	1	391	4	19209	ENSSSCG00000008648	RSAD2|
GO:0003917	DNA topoisomerase type I activity	molecular_function	0.076479	1	1	391	4	19209	ENSSSCG00000010078	TOP3B|
GO:0003256	regulation of transcription from RNA polymerase II promoter involved in myocardial precursor cell differentiation	biological_process	0.076559	1	1	391	4	19209	ENSSSCG00000027060	TBX2|
GO:0033160	positive regulation of protein import into nucleus, translocation	biological_process	0.076563	1	1	391	4	19209	ENSSSCG00000007143	MAVS|
GO:0042622	photoreceptor outer segment membrane	cellular_component	0.076588	1	1	391	4	19209	ENSSSCG00000010348	CDHR1|
GO:0045056	transcytosis	biological_process	0.076614	1	1	391	4	19209	ENSSSCG00000023014	CD300LG|
GO:0060842	arterial endothelial cell differentiation	biological_process	0.076661	1	1	391	4	19209	ENSSSCG00000004223	HEY2|
GO:0006066	alcohol metabolic process	biological_process	0.076739	1	6	391	149	19209	ENSSSCG00000010537,ENSSSCG00000010547,ENSSSCG00000011677,ENSSSCG00000002512,ENSSSCG00000014282,ENSSSCG00000009182	GOT1|ERLIN1|GK5|DEGS2|IL4|ADH7|
GO:0031365	N-terminal protein amino acid modification	biological_process	0.076778	1	2	391	23	19209	ENSSSCG00000001081,ENSSSCG00000005064	SOX4|NAA30|
GO:0007140	male meiosis	biological_process	0.077237	1	2	391	23	19209	ENSSSCG00000007529,ENSSSCG00000024555	SYCP2|ING2|
GO:0006139	nucleobase-containing compound metabolic process	biological_process	0.077272	1	97	391	4276	19209	ENSSSCG00000004799,ENSSSCG00000004223,ENSSSCG00000010548,ENSSSCG00000016701,ENSSSCG00000003405,ENSSSCG00000007664,ENSSSCG00000021130,ENSSSCG00000026568,ENSSSCG00000018007,ENSSSCG00000023903,ENSSSCG00000007673,ENSSSCG00000003403,ENSSSCG00000016705,ENSSSCG00000022186,ENSSSCG00000029666,ENSSSCG00000021731,ENSSSCG00000022980,ENSSSCG00000030957,ENSSSCG00000010538,ENSSSCG00000014277,ENSSSCG00000001081,…	ZNF770|HEY2|CHUK|HOXA7|PEX14|AGFG2|RPP21|DNPH1|MYH3|ATP5I|EPO|APITD1|HOXA3|-|-|WWC2|TBX4|NFKB1|NKX2-3|IRF1|SOX4|DCAF13|-|TOP3B|NCOA7|MALT1|PPARGC1B|ZNF12|TFR2|HOXA1|AP5S1|ERLIN1|NR4A2|ZNF425|-|IL4|PURA|-|IL5|DNMBP|PPARA|ING2|WARS|PDE6A|HOXA5|ZHX2|PPM1F|-|PGD|MAVS|RGS6|ZNF366|PTCD2|DHX30|CNOT2|PRKCI|HOXA11|DNAJC15|ZEB2|-|NIPBL|NCK2|TRIM26|HOXA6|SOST|SPOCD1|-|-|-|ZNF316|ARHGEF37|-|TBX2|-|CD38|GDF9|…
GO:0010887	negative regulation of cholesterol storage	biological_process	0.077273	1	1	391	4	19209	ENSSSCG00000000006	PPARA|
GO:0021540	corpus callosum morphogenesis	biological_process	0.077299	1	1	391	4	19209	ENSSSCG00000021343	ZEB2|
GO:0003179	heart valve morphogenesis	biological_process	0.077316	1	2	391	23	19209	ENSSSCG00000004223,ENSSSCG00000001081	HEY2|SOX4|
GO:0002666	positive regulation of T cell tolerance induction	biological_process	0.077425	1	1	391	4	19209	ENSSSCG00000011226	-|
GO:0002252	immune effector process	biological_process	0.077478	1	13	391	424	19209	ENSSSCG00000004917,ENSSSCG00000026042,ENSSSCG00000014278,ENSSSCG00000028948,ENSSSCG00000014277,ENSSSCG00000010538,ENSSSCG00000017368,ENSSSCG00000007143,ENSSSCG00000029811,ENSSSCG00000017044,ENSSSCG00000006127,ENSSSCG00000008648,ENSSSCG00000014282	MALT1|ULBP1|IL5|-|IRF1|NKX2-3|PPY|MAVS|PLCL2|IL12B|-|RSAD2|IL4|
GO:0060252	positive regulation of glial cell proliferation	biological_process	0.077587	1	1	391	4	19209	ENSSSCG00000011745	PRKCI|
GO:0006367	transcription initiation from RNA polymerase II promoter	biological_process	0.077592	1	3	391	51	19209	ENSSSCG00000020794,ENSSSCG00000004223,ENSSSCG00000002411	-|HEY2|GTF2A1|
GO:0042162	telomeric DNA binding	molecular_function	0.077632	1	2	391	23	19209	ENSSSCG00000021989,ENSSSCG00000009249	PURA|-|
GO:0048702	embryonic neurocranium morphogenesis	biological_process	0.077651	1	1	391	4	19209	ENSSSCG00000016707	HOXA1|
GO:0002322	B cell proliferation involved in immune response	biological_process	0.077652	1	1	391	4	19209	ENSSSCG00000029811	PLCL2|
GO:0016998	cell wall macromolecule catabolic process	biological_process	0.077728	1	1	391	4	19209	ENSSSCG00000009166	-|
GO:0005853	eukaryotic translation elongation factor 1 complex	cellular_component	0.077771	1	1	391	4	19209	ENSSSCG00000014947	EEF1A2|
GO:0034154	toll-like receptor 7 signaling pathway	biological_process	0.077879	1	1	391	4	19209	ENSSSCG00000008648	RSAD2|
GO:0051024	positive regulation of immunoglobulin secretion	biological_process	0.078301	1	1	391	4	19209	ENSSSCG00000014278	IL5|
GO:0043256	laminin complex	cellular_component	0.078315	1	1	391	4	19209	ENSSSCG00000015618	LAMB3|
GO:0045071	negative regulation of viral genome replication	biological_process	0.078324	1	2	391	24	19209	ENSSSCG00000008648,ENSSSCG00000007143	RSAD2|MAVS|
GO:1902116	negative regulation of organelle assembly	biological_process	0.078513	1	1	391	4	19209	ENSSSCG00000001053	TBC1D7|
GO:0035032	phosphatidylinositol 3-kinase complex, class III	cellular_component	0.079007	1	1	391	4	19209	ENSSSCG00000024081	NRBF2|
GO:0001222	transcription corepressor binding	molecular_function	0.079234	1	1	391	4	19209	ENSSSCG00000000502	CNOT2|
GO:0010631	epithelial cell migration	biological_process	0.07954	1	6	391	148	19209	ENSSSCG00000015896,ENSSSCG00000011226,ENSSSCG00000021343,ENSSSCG00000012833,ENSSSCG00000014282,ENSSSCG00000010079	FAP|-|ZEB2|PRKX|IL4|PPM1F|
GO:0072367	regulation of lipid transport by regulation of transcription from RNA polymerase II promoter	biological_process	0.079954	1	1	391	4	19209	ENSSSCG00000000006	PPARA|
GO:0060480	lung goblet cell differentiation	biological_process	0.080152	1	1	391	4	19209	ENSSSCG00000016703	HOXA5|
GO:0051090	regulation of sequence-specific DNA binding transcription factor activity	biological_process	0.080166	1	8	391	225	19209	ENSSSCG00000007143,ENSSSCG00000014282,ENSSSCG00000003405,ENSSSCG00000014278,ENSSSCG00000014437,ENSSSCG00000004917,ENSSSCG00000011745,ENSSSCG00000001233	MAVS|IL4|PEX14|IL5|PPARGC1B|MALT1|PRKCI|TRIM26|
GO:0007143	female meiosis	biological_process	0.080208	1	2	391	24	19209	ENSSSCG00000007151,ENSSSCG00000007529	CDC25B|SYCP2|
GO:0061038	uterus morphogenesis	biological_process	0.080236	1	1	391	4	19209	ENSSSCG00000016842	NIPBL|
GO:0010565	regulation of cellular ketone metabolic process	biological_process	0.08037	1	4	391	82	19209	ENSSSCG00000010547,ENSSSCG00000000006,ENSSSCG00000014202,ENSSSCG00000001082	ERLIN1|PPARA|STARD4|PRL|
GO:0042500	aspartic endopeptidase activity, intramembrane cleaving	molecular_function	0.080485	1	1	391	4	19209	ENSSSCG00000004635	SPPL2A|
GO:0045636	positive regulation of melanocyte differentiation	biological_process	0.080563	1	1	391	4	19209	ENSSSCG00000021343	ZEB2|
GO:0003289	atrial septum primum morphogenesis	biological_process	0.080661	1	1	391	4	19209	ENSSSCG00000001081	SOX4|
GO:0035962	response to interleukin-13	biological_process	0.080668	1	1	391	4	19209	ENSSSCG00000007056	PLCB1|
GO:0045656	negative regulation of monocyte differentiation	biological_process	0.081143	1	1	391	4	19209	ENSSSCG00000016701	HOXA7|
GO:0002692	negative regulation of cellular extravasation	biological_process	0.081148	1	1	391	4	19209	ENSSSCG00000007056	PLCB1|
GO:0072384	organelle transport along microtubule	biological_process	0.08167	1	2	391	23	19209	ENSSSCG00000003401,ENSSSCG00000003405	KIF1B|PEX14|
GO:0060038	cardiac muscle cell proliferation	biological_process	0.081742	1	2	391	23	19209	ENSSSCG00000004223,ENSSSCG00000027060	HEY2|TBX2|
GO:0090132	epithelium migration	biological_process	0.081813	1	6	391	149	19209	ENSSSCG00000011226,ENSSSCG00000015896,ENSSSCG00000010079,ENSSSCG00000021343,ENSSSCG00000014282,ENSSSCG00000012833	-|FAP|PPM1F|ZEB2|IL4|PRKX|
GO:0034086	maintenance of sister chromatid cohesion	biological_process	0.081844	1	1	391	4	19209	ENSSSCG00000016842	NIPBL|
GO:0034088	maintenance of mitotic sister chromatid cohesion	biological_process	0.081844	1	1	391	4	19209	ENSSSCG00000016842	NIPBL|
GO:0051496	positive regulation of stress fiber assembly	biological_process	0.081902	1	2	391	24	19209	ENSSSCG00000010079,ENSSSCG00000030378	PPM1F|LIMK1|
GO:0051256	spindle midzone assembly involved in mitosis	biological_process	0.081982	1	1	391	4	19209	ENSSSCG00000010167	MAP10|
GO:0070672	response to interleukin-15	biological_process	0.082036	1	1	391	4	19209	ENSSSCG00000007056	PLCB1|
GO:0045617	negative regulation of keratinocyte differentiation	biological_process	0.082603	1	1	391	4	19209	ENSSSCG00000016701	HOXA7|
GO:0032439	endosome localization	biological_process	0.083291	1	1	391	4	19209	ENSSSCG00000017877	ANKFY1|
GO:0001824	blastocyst development	biological_process	0.083469	1	3	391	53	19209	ENSSSCG00000000502,ENSSSCG00000014288,ENSSSCG00000006127	CNOT2|GDF9|-|
GO:0018076	N-terminal peptidyl-lysine acetylation	biological_process	0.083494	1	1	391	4	19209	ENSSSCG00000001081	SOX4|
GO:0031396	regulation of protein ubiquitination	biological_process	0.083617	1	5	391	116	19209	ENSSSCG00000001342,ENSSSCG00000001081,ENSSSCG00000001053,ENSSSCG00000021004,ENSSSCG00000030378	TRIM39|SOX4|TBC1D7|DERL1|LIMK1|
GO:0035270	endocrine system development	biological_process	0.083759	1	4	391	84	19209	ENSSSCG00000001081,ENSSSCG00000010081,ENSSSCG00000016705,ENSSSCG00000016703	SOX4|MAPK1|HOXA3|HOXA5|
GO:0045620	negative regulation of lymphocyte differentiation	biological_process	0.084109	1	2	391	25	19209	ENSSSCG00000014282,ENSSSCG00000014277	IL4|IRF1|
GO:0042471	ear morphogenesis	biological_process	0.084317	1	4	391	83	19209	ENSSSCG00000016707,ENSSSCG00000016842,ENSSSCG00000010081,ENSSSCG00000016706	HOXA1|NIPBL|MAPK1|HOXA2|
GO:0001909	leukocyte mediated cytotoxicity	biological_process	0.08477	1	3	391	53	19209	ENSSSCG00000017044,ENSSSCG00000028948,ENSSSCG00000026042	IL12B|-|ULBP1|
GO:0004629	phospholipase C activity	molecular_function	0.084843	1	2	391	24	19209	ENSSSCG00000007056,ENSSSCG00000029811	PLCB1|PLCL2|
GO:0006518	peptide metabolic process	biological_process	0.084948	1	4	391	83	19209	ENSSSCG00000014173,ENSSSCG00000027860,ENSSSCG00000014172,ENSSSCG00000006087	LNPEP|-|-|-|
GO:0006357	regulation of transcription from RNA polymerase II promoter	biological_process	0.085014	1	33	391	1293	19209	ENSSSCG00000017375,ENSSSCG00000030957,ENSSSCG00000027060,ENSSSCG00000010538,ENSSSCG00000014277,ENSSSCG00000021731,ENSSSCG00000004223,ENSSSCG00000016701,ENSSSCG00000010548,ENSSSCG00000007143,ENSSSCG00000004799,ENSSSCG00000016976,ENSSSCG00000021343,ENSSSCG00000007673,ENSSSCG00000016842,ENSSSCG00000008144,ENSSSCG00000000502,ENSSSCG00000015871,ENSSSCG00000014282,ENSSSCG00000010547,ENSSSCG00000004127,…	SOST|NFKB1|TBX2|NKX2-3|IRF1|WWC2|HEY2|HOXA7|CHUK|MAVS|ZNF770|ZNF366|ZEB2|EPO|NIPBL|NCK2|CNOT2|NR4A2|IL4|ERLIN1|PLAGL1|HOXA5|-|ZHX2|PPARA|HOXA2|TFEC|ZNF280B|SOX4|GDF9|TFR2|NCOA7|PPARGC1B|
GO:0021700	developmental maturation	biological_process	0.085339	1	6	391	152	19209	ENSSSCG00000007151,ENSSSCG00000014288,ENSSSCG00000017730,ENSSSCG00000015871,ENSSSCG00000016703,ENSSSCG00000007673	CDC25B|GDF9|CDK5R1|NR4A2|HOXA5|EPO|
GO:0001709	cell fate determination	biological_process	0.085354	1	2	391	25	19209	ENSSSCG00000016706,ENSSSCG00000027060	HOXA2|TBX2|
GO:0032436	positive regulation of proteasomal ubiquitin-dependent protein catabolic process	biological_process	0.08537	1	3	391	51	19209	ENSSSCG00000014435,ENSSSCG00000008646,ENSSSCG00000006066	CSNK1A1|RNF144A|RNF19A|
GO:0002009	morphogenesis of an epithelium	biological_process	0.08581	1	10	391	300	19209	ENSSSCG00000012833,ENSSSCG00000001081,ENSSSCG00000008738,ENSSSCG00000027060,ENSSSCG00000022980,ENSSSCG00000016703,ENSSSCG00000021343,ENSSSCG00000014283,ENSSSCG00000011226,ENSSSCG00000016698	PRKX|SOX4|CC2D2A|TBX2|TBX4|HOXA5|ZEB2|KIF3A|-|HOXA11|
GO:0019220	regulation of phosphate metabolic process	biological_process	0.08591	1	34	391	1319	19209	ENSSSCG00000017044,ENSSSCG00000014288,ENSSSCG00000004110,ENSSSCG00000014437,ENSSSCG00000004917,ENSSSCG00000014267,ENSSSCG00000014282,ENSSSCG00000010169,ENSSSCG00000014280,ENSSSCG00000029811,ENSSSCG00000024081,ENSSSCG00000010081,ENSSSCG00000016237,ENSSSCG00000010079,ENSSSCG00000014947,ENSSSCG00000014278,ENSSSCG00000010544,ENSSSCG00000017730,ENSSSCG00000011226,ENSSSCG00000020744,ENSSSCG00000007143,…	IL12B|GDF9|TAB2|PPARGC1B|MALT1|-|IL4|SIPA1L2|RAD50|PLCL2|NRBF2|MAPK1|-|PPM1F|EEF1A2|IL5|DNMBP|CDK5R1|-|DUSP3|MAVS|RGS6|ZEB2|DNAJC15|EPO|NCK2|CDC25B|AGFG2|MYO1D|-|SPOCD1|MAP4K4|-|ARHGEF37|
GO:0002819	regulation of adaptive immune response	biological_process	0.086029	1	4	391	85	19209	ENSSSCG00000008648,ENSSSCG00000014282,ENSSSCG00000017044,ENSSSCG00000004917	RSAD2|IL4|IL12B|MALT1|
GO:0003209	cardiac atrium morphogenesis	biological_process	0.0861	1	2	391	25	19209	ENSSSCG00000004223,ENSSSCG00000001081	HEY2|SOX4|
GO:0031981	nuclear lumen	cellular_component	0.08614	1	54	391	2259	19209	ENSSSCG00000004223,ENSSSCG00000020744,ENSSSCG00000012995,ENSSSCG00000002412,ENSSSCG00000010548,ENSSSCG00000030384,ENSSSCG00000007151,ENSSSCG00000003405,ENSSSCG00000021130,ENSSSCG00000016698,ENSSSCG00000023497,ENSSSCG00000017042,ENSSSCG00000030378,ENSSSCG00000007529,ENSSSCG00000003403,ENSSSCG00000016705,ENSSSCG00000006127,ENSSSCG00000021879,ENSSSCG00000008495,ENSSSCG00000027060,ENSSSCG00000014277,…	HEY2|DUSP3|DPF2|STON2|CHUK|-|CDC25B|PEX14|RPP21|HOXA11|-|UBLCP1|LIMK1|SYCP2|APITD1|HOXA3|-|-|PRKD3|TBX2|IRF1|SOX4|DCAF13|ALPK2|TFEC|LRCH4|ACTL6B|MALT1|CMPK2|PPARGC1B|LSG1|CSNK1A1|ZNF12|PLCB1|CUL2|DECR1|PLAGL1|MAPK1|NR4A2|PURA|RAD50|DFFA|CDKN2AIP|ZNF318|GTF2A1|-|TNIP1|-|ING2|HOXA2|CDK5R1|-|ZHX2|PHC3|
GO:0097110	scaffold protein binding	molecular_function	0.086337	1	2	391	25	19209	ENSSSCG00000010548,ENSSSCG00000008144	CHUK|NCK2|
GO:0042035	regulation of cytokine biosynthetic process	biological_process	0.086581	1	3	391	54	19209	ENSSSCG00000017044,ENSSSCG00000014277,ENSSSCG00000014282	IL12B|IRF1|IL4|
GO:0030545	receptor regulator activity	molecular_function	0.087047	1	2	391	25	19209	ENSSSCG00000014437,ENSSSCG00000009182	PPARGC1B|ADH7|
GO:0090102	cochlea development	biological_process	0.087207	1	2	391	25	19209	ENSSSCG00000016707,ENSSSCG00000004223	HOXA1|HEY2|
GO:0014855	striated muscle cell proliferation	biological_process	0.087495	1	2	391	24	19209	ENSSSCG00000027060,ENSSSCG00000004223	TBX2|HEY2|
GO:0018107	peptidyl-threonine phosphorylation	biological_process	0.087589	1	3	391	52	19209	ENSSSCG00000010081,ENSSSCG00000011226,ENSSSCG00000017730	MAPK1|-|CDK5R1|
GO:0003677	DNA binding	molecular_function	0.08796	1	38	391	1536	19209	ENSSSCG00000028674,ENSSSCG00000010078,ENSSSCG00000016704,ENSSSCG00000016707,ENSSSCG00000001081,ENSSSCG00000016637,ENSSSCG00000010042,ENSSSCG00000011340,ENSSSCG00000016706,ENSSSCG00000009249,ENSSSCG00000024555,ENSSSCG00000000006,ENSSSCG00000021586,ENSSSCG00000016703,ENSSSCG00000007150,ENSSSCG00000021204,ENSSSCG00000004127,ENSSSCG00000021989,ENSSSCG00000015871,ENSSSCG00000002411,ENSSSCG00000014280,…	CR2|TOP3B|HOXA4|HOXA1|SOX4|TFEC|ZNF280B|-|HOXA2|-|ING2|PPARA|ZHX2|HOXA5|-|-|PLAGL1|PURA|NR4A2|GTF2A1|RAD50|HOXA11|ZEB2|APITD1|DPF2|HEY2|HOXA7|TBX4|TBX2|NKX2-3|NFKB1|IRF1|HOXA6|HOXA3|-|-|TIGD3|-|
GO:0060284	regulation of cell development	biological_process	0.088532	1	16	391	547	19209	ENSSSCG00000021586,ENSSSCG00000017730,ENSSSCG00000011226,ENSSSCG00000016706,ENSSSCG00000014282,ENSSSCG00000017876,ENSSSCG00000021343,ENSSSCG00000007056,ENSSSCG00000030378,ENSSSCG00000000502,ENSSSCG00000011745,ENSSSCG00000016698,ENSSSCG00000004223,ENSSSCG00000021289,ENSSSCG00000006088,ENSSSCG00000014288	ZHX2|CDK5R1|-|HOXA2|IL4|CYB5D2|ZEB2|PLCB1|LIMK1|CNOT2|PRKCI|HOXA11|HEY2|GAK|SDC2|GDF9|
GO:0051174	regulation of phosphorus metabolic process	biological_process	0.08856	1	34	391	1323	19209	ENSSSCG00000008164,ENSSSCG00000006127,ENSSSCG00000003606,ENSSSCG00000014436,ENSSSCG00000004078,ENSSSCG00000007143,ENSSSCG00000021621,ENSSSCG00000020744,ENSSSCG00000017728,ENSSSCG00000007151,ENSSSCG00000007664,ENSSSCG00000008144,ENSSSCG00000007673,ENSSSCG00000021343,ENSSSCG00000009427,ENSSSCG00000024081,ENSSSCG00000010081,ENSSSCG00000029811,ENSSSCG00000010169,ENSSSCG00000014280,ENSSSCG00000014282,…	MAP4K4|-|SPOCD1|ARHGEF37|-|MAVS|RGS6|DUSP3|MYO1D|CDC25B|AGFG2|NCK2|EPO|ZEB2|DNAJC15|NRBF2|MAPK1|PLCL2|SIPA1L2|RAD50|IL4|CDK5R1|-|EEF1A2|DNMBP|IL5|PPM1F|-|GDF9|IL12B|-|MALT1|PPARGC1B|TAB2|
GO:0004690	cyclic nucleotide-dependent protein kinase activity	molecular_function	0.088659	1	1	391	4	19209	ENSSSCG00000012833	PRKX|
GO:0003170	heart valve development	biological_process	0.088707	1	2	391	25	19209	ENSSSCG00000001081,ENSSSCG00000004223	SOX4|HEY2|
GO:0043065	positive regulation of apoptotic process	biological_process	0.088839	1	7	391	191	19209	ENSSSCG00000014947,ENSSSCG00000001081,ENSSSCG00000024555,ENSSSCG00000011745,ENSSSCG00000016703,ENSSSCG00000003404,ENSSSCG00000017044	EEF1A2|SOX4|ING2|PRKCI|HOXA5|DFFA|IL12B|
GO:0043170	macromolecule metabolic process	biological_process	0.088911	1	148	391	6804	19209	ENSSSCG00000004799,ENSSSCG00000020744,ENSSSCG00000010548,ENSSSCG00000003405,ENSSSCG00000007151,ENSSSCG00000011227,ENSSSCG00000021130,ENSSSCG00000003403,ENSSSCG00000007673,ENSSSCG00000006087,ENSSSCG00000016705,ENSSSCG00000029666,ENSSSCG00000009166,ENSSSCG00000015619,ENSSSCG00000030957,ENSSSCG00000012984,ENSSSCG00000004917,ENSSSCG00000014437,ENSSSCG00000014435,ENSSSCG00000030445,ENSSSCG00000007671,…	ZNF770|DUSP3|CHUK|PEX14|CDC25B|-|RPP21|APITD1|EPO|-|HOXA3|-|-|CAMK1G|NFKB1|SCYL1|MALT1|PPARGC1B|CSNK1A1|ZNF12|TFR2|-|DERL1|HOXA1|ERLIN1|LNPEP|NR4A2|ZNF425|GCA|IL4|-|-|PURA|IL5|ING2|-|PPARA|HOXA5|TTBK1|-|MAVS|RGR|DHX30|HOXA11|UBLCP1|-|HOXA6|-|MAP4K4|SPOCD1|-|-|MRPL17|ZNF316|-|-|TBX2|-|CD38|TFEC|-|ZNF786|ZNF398|HOXA4|PLCL2|MAPK1|PLAGL1|RAD50|-|-|-|HOXA2|-|SCO1|HEY2|HOXA7|-|LIMK1|-|-|WWC2|PRKD3|NKX2…
GO:0035050	embryonic heart tube development	biological_process	0.089341	1	3	391	53	19209	ENSSSCG00000014283,ENSSSCG00000011226,ENSSSCG00000027060	KIF3A|-|TBX2|
GO:0090130	tissue migration	biological_process	0.089687	1	6	391	153	19209	ENSSSCG00000015896,ENSSSCG00000011226,ENSSSCG00000014282,ENSSSCG00000012833,ENSSSCG00000021343,ENSSSCG00000010079	FAP|-|IL4|PRKX|ZEB2|PPM1F|
GO:0010467	gene expression	biological_process	0.089723	1	84	391	3705	19209	ENSSSCG00000010547,ENSSSCG00000021081,ENSSSCG00000015871,ENSSSCG00000014282,ENSSSCG00000021989,ENSSSCG00000028163,ENSSSCG00000014278,ENSSSCG00000024555,ENSSSCG00000009249,ENSSSCG00000000006,ENSSSCG00000002516,ENSSSCG00000016703,ENSSSCG00000021586,ENSSSCG00000010079,ENSSSCG00000021204,ENSSSCG00000001081,ENSSSCG00000006048,ENSSSCG00000027597,ENSSSCG00000004222,ENSSSCG00000014437,ENSSSCG00000004917,…	ERLIN1|ZNF425|NR4A2|IL4|PURA|-|IL5|ING2|-|PPARA|WARS|HOXA5|ZHX2|PPM1F|-|SOX4|DCAF13|-|NCOA7|PPARGC1B|MALT1|ZNF12|DERL1|TFR2|-|HOXA1|HOXA3|-|-|WWC2|NFKB1|NKX2-3|TBX4|IRF1|ZNF770|HEY2|CHUK|HOXA7|-|PEX14|RPP21|EPO|APITD1|PLAGL1|CDKN2AIP|GTF2A1|EEF1A2|CDK5R1|-|HOXA2|-|-|GDF9|TFEC|ZNF280B|-|ZNF398|ZNF786|HOXA4|POP7|PLCB1|HOXA6|SPOCD1|SOST|-|-|MRPL17|ZNF316|TBX2|-|CD38|MAVS|ZNF366|MYH2|PTCD2|DHX30|CNOT…
GO:0032648	regulation of interferon-beta production	biological_process	0.090225	1	2	391	26	19209	ENSSSCG00000007143,ENSSSCG00000014277	MAVS|IRF1|
GO:0000987	core promoter proximal region sequence-specific DNA binding	molecular_function	0.09075	1	8	391	232	19209	ENSSSCG00000016701,ENSSSCG00000012995,ENSSSCG00000016637,ENSSSCG00000016706,ENSSSCG00000000006,ENSSSCG00000014277,ENSSSCG00000027060,ENSSSCG00000016703	HOXA7|DPF2|TFEC|HOXA2|PPARA|IRF1|TBX2|HOXA5|
GO:2000142	regulation of DNA-dependent transcription, initiation	biological_process	0.090943	1	2	391	26	19209	ENSSSCG00000020794,ENSSSCG00000004223	-|HEY2|
GO:0030316	osteoclast differentiation	biological_process	0.091027	1	3	391	53	19209	ENSSSCG00000014437,ENSSSCG00000017044,ENSSSCG00000014282	PPARGC1B|IL12B|IL4|
GO:0004864	protein phosphatase inhibitor activity	molecular_function	0.091148	1	2	391	25	19209	ENSSSCG00000001052,ENSSSCG00000004132	PHACTR1|PHACTR2|
GO:0060485	mesenchyme development	biological_process	0.091249	1	6	391	156	19209	ENSSSCG00000010081,ENSSSCG00000011226,ENSSSCG00000004223,ENSSSCG00000027060,ENSSSCG00000016703,ENSSSCG00000021343	MAPK1|-|HEY2|TBX2|HOXA5|ZEB2|
GO:0001601	peptide YY receptor activity	molecular_function	0.091319	1	1	391	5	19209	ENSSSCG00000008993	NPY2R|
GO:0007126	meiosis	biological_process	0.091426	1	5	391	120	19209	ENSSSCG00000007151,ENSSSCG00000024555,ENSSSCG00000007529,ENSSSCG00000007056,ENSSSCG00000003403	CDC25B|ING2|SYCP2|PLCB1|APITD1|
GO:0006366	transcription from RNA polymerase II promoter	biological_process	0.091517	1	34	391	1349	19209	ENSSSCG00000016703,ENSSSCG00000020794,ENSSSCG00000021586,ENSSSCG00000000006,ENSSSCG00000016706,ENSSSCG00000002411,ENSSSCG00000015871,ENSSSCG00000014282,ENSSSCG00000004127,ENSSSCG00000010547,ENSSSCG00000007671,ENSSSCG00000004222,ENSSSCG00000014437,ENSSSCG00000010042,ENSSSCG00000016637,ENSSSCG00000014288,ENSSSCG00000001081,ENSSSCG00000014277,ENSSSCG00000010538,ENSSSCG00000027060,ENSSSCG00000030957,…	HOXA5|-|ZHX2|PPARA|HOXA2|GTF2A1|NR4A2|IL4|PLAGL1|ERLIN1|TFR2|NCOA7|PPARGC1B|ZNF280B|TFEC|GDF9|SOX4|IRF1|NKX2-3|TBX2|NFKB1|WWC2|SOST|EPO|NIPBL|NCK2|ZEB2|CNOT2|CHUK|HOXA7|HEY2|MAVS|ZNF366|ZNF770|
GO:0045607	regulation of auditory receptor cell differentiation	biological_process	0.091636	1	1	391	5	19209	ENSSSCG00000004223	HEY2|
GO:0045631	regulation of mechanoreceptor differentiation	biological_process	0.091636	1	1	391	5	19209	ENSSSCG00000004223	HEY2|
GO:2000980	regulation of inner ear receptor cell differentiation	biological_process	0.091636	1	1	391	5	19209	ENSSSCG00000004223	HEY2|
GO:0071609	chemokine (C-C motif) ligand 5 production	biological_process	0.091789	1	1	391	5	19209	ENSSSCG00000007143	MAVS|
GO:0097084	vascular smooth muscle cell development	biological_process	0.091822	1	1	391	5	19209	ENSSSCG00000004223	HEY2|
GO:0048304	positive regulation of isotype switching to IgG isotypes	biological_process	0.091947	1	1	391	5	19209	ENSSSCG00000014282	IL4|
GO:0032727	positive regulation of interferon-alpha production	biological_process	0.092001	1	1	391	5	19209	ENSSSCG00000007143	MAVS|
GO:0045348	positive regulation of MHC class II biosynthetic process	biological_process	0.092065	1	1	391	5	19209	ENSSSCG00000014282	IL4|
GO:0009186	deoxyribonucleoside diphosphate metabolic process	biological_process	0.09217	1	1	391	5	19209	ENSSSCG00000008647	CMPK2|
GO:0048019	receptor antagonist activity	molecular_function	0.09223	1	1	391	5	19209	ENSSSCG00000009182	ADH7|
GO:0045639	positive regulation of myeloid cell differentiation	biological_process	0.092236	1	3	391	54	19209	ENSSSCG00000014437,ENSSSCG00000017044,ENSSSCG00000016703	PPARGC1B|IL12B|HOXA5|
GO:0060947	cardiac vascular smooth muscle cell differentiation	biological_process	0.092342	1	1	391	5	19209	ENSSSCG00000004223	HEY2|
GO:0001159	core promoter proximal region DNA binding	molecular_function	0.092382	1	8	391	233	19209	ENSSSCG00000014277,ENSSSCG00000027060,ENSSSCG00000016703,ENSSSCG00000016706,ENSSSCG00000000006,ENSSSCG00000016701,ENSSSCG00000016637,ENSSSCG00000012995	IRF1|TBX2|HOXA5|HOXA2|PPARA|HOXA7|TFEC|DPF2|
GO:0010523	negative regulation of calcium ion transport into cytosol	biological_process	0.092565	1	1	391	5	19209	ENSSSCG00000007673	EPO|
GO:0042090	interleukin-12 biosynthetic process	biological_process	0.092688	1	1	391	5	19209	ENSSSCG00000014277	IRF1|
GO:0045075	regulation of interleukin-12 biosynthetic process	biological_process	0.092688	1	1	391	5	19209	ENSSSCG00000014277	IRF1|
GO:0001848	complement binding	molecular_function	0.092709	1	1	391	5	19209	ENSSSCG00000028674	CR2|
GO:0071265	L-methionine biosynthetic process	biological_process	0.09289	1	1	391	5	19209	ENSSSCG00000009246	ENOPH1|
GO:0071267	L-methionine salvage	biological_process	0.09289	1	1	391	5	19209	ENSSSCG00000009246	ENOPH1|
GO:2000351	regulation of endothelial cell apoptotic process	biological_process	0.092949	1	2	391	26	19209	ENSSSCG00000014282,ENSSSCG00000011745	IL4|PRKCI|
GO:0007144	female meiosis I	biological_process	0.09304	1	1	391	5	19209	ENSSSCG00000007151	CDC25B|
GO:0001071	nucleic acid binding transcription factor activity	molecular_function	0.093104	1	24	391	913	19209	ENSSSCG00000016702,ENSSSCG00000004127,ENSSSCG00000016705,ENSSSCG00000015871,ENSSSCG00000021989,ENSSSCG00000028163,ENSSSCG00000000006,ENSSSCG00000016706,ENSSSCG00000016703,ENSSSCG00000030957,ENSSSCG00000027060,ENSSSCG00000022980,ENSSSCG00000021586,ENSSSCG00000014277,ENSSSCG00000004799,ENSSSCG00000001081,ENSSSCG00000004223,ENSSSCG00000016637,ENSSSCG00000010042,ENSSSCG00000016701,ENSSSCG00000030281,…	HOXA6|PLAGL1|HOXA3|NR4A2|PURA|-|PPARA|HOXA2|HOXA5|NFKB1|TBX2|TBX4|ZHX2|IRF1|ZNF770|SOX4|HEY2|TFEC|ZNF280B|HOXA7|-|HOXA4|ZNF12|ZEB2|
GO:0003700	sequence-specific DNA binding transcription factor activity	molecular_function	0.093104	1	24	391	913	19209	ENSSSCG00000016702,ENSSSCG00000016705,ENSSSCG00000004127,ENSSSCG00000028163,ENSSSCG00000021989,ENSSSCG00000015871,ENSSSCG00000016706,ENSSSCG00000000006,ENSSSCG00000021586,ENSSSCG00000022980,ENSSSCG00000030957,ENSSSCG00000027060,ENSSSCG00000016703,ENSSSCG00000014277,ENSSSCG00000001081,ENSSSCG00000004799,ENSSSCG00000016637,ENSSSCG00000004223,ENSSSCG00000030281,ENSSSCG00000016701,ENSSSCG00000010042,…	HOXA6|HOXA3|PLAGL1|-|PURA|NR4A2|HOXA2|PPARA|ZHX2|TBX4|NFKB1|TBX2|HOXA5|IRF1|SOX4|ZNF770|TFEC|HEY2|-|HOXA7|ZNF280B|ZNF12|HOXA4|ZEB2|
GO:0004022	alcohol dehydrogenase (NAD) activity	molecular_function	0.093107	1	1	391	5	19209	ENSSSCG00000009182	ADH7|
GO:0002295	T-helper cell lineage commitment	biological_process	0.093128	1	1	391	5	19209	ENSSSCG00000014282	IL4|
GO:0043373	CD4-positive, alpha-beta T cell lineage commitment	biological_process	0.093128	1	1	391	5	19209	ENSSSCG00000014282	IL4|
GO:0097011	cellular response to granulocyte macrophage colony-stimulating factor stimulus	biological_process	0.09313	1	1	391	5	19209	ENSSSCG00000010081	MAPK1|
GO:0097012	response to granulocyte macrophage colony-stimulating factor stimulus	biological_process	0.09313	1	1	391	5	19209	ENSSSCG00000010081	MAPK1|
GO:0000990	core RNA polymerase binding transcription factor activity	molecular_function	0.093184	1	1	391	5	19209	ENSSSCG00000020794	-|
GO:0006067	ethanol metabolic process	biological_process	0.093286	1	1	391	5	19209	ENSSSCG00000009182	ADH7|
GO:0033646	host intracellular part	cellular_component	0.093334	1	1	391	5	19209	ENSSSCG00000018008	SCO1|
GO:0043656	intracellular region of host	cellular_component	0.093334	1	1	391	5	19209	ENSSSCG00000018008	SCO1|
GO:0042787	protein ubiquitination involved in ubiquitin-dependent protein catabolic process	biological_process	0.093352	1	4	391	85	19209	ENSSSCG00000011104,ENSSSCG00000006066,ENSSSCG00000001342,ENSSSCG00000008646	CUL2|RNF19A|TRIM39|RNF144A|
GO:2000739	regulation of mesenchymal stem cell differentiation	biological_process	0.093473	1	1	391	5	19209	ENSSSCG00000012985	LTBP3|
GO:0010310	regulation of hydrogen peroxide metabolic process	biological_process	0.093517	1	1	391	5	19209	ENSSSCG00000001082	PRL|
GO:0060261	positive regulation of transcription initiation from RNA polymerase II promoter	biological_process	0.093627	1	1	391	5	19209	ENSSSCG00000020794	-|
GO:0006107	oxaloacetate metabolic process	biological_process	0.093699	1	1	391	5	19209	ENSSSCG00000010537	GOT1|
GO:0009125	nucleoside monophosphate catabolic process	biological_process	0.093792	1	1	391	5	19209	ENSSSCG00000026568	DNPH1|
GO:0070341	fat cell proliferation	biological_process	0.093799	1	1	391	5	19209	ENSSSCG00000014282	IL4|
GO:0070344	regulation of fat cell proliferation	biological_process	0.093799	1	1	391	5	19209	ENSSSCG00000014282	IL4|
GO:0016670	oxidoreductase activity, acting on a sulfur group of donors, oxygen as acceptor	molecular_function	0.093813	1	1	391	5	19209	ENSSSCG00000014433	PCYOX1L|
GO:0090500	endocardial cushion to mesenchymal transition	biological_process	0.093899	1	1	391	5	19209	ENSSSCG00000004223	HEY2|
GO:0045019	negative regulation of nitric oxide biosynthetic process	biological_process	0.093914	1	1	391	5	19209	ENSSSCG00000001082	PRL|
GO:2000551	regulation of T-helper 2 cell cytokine production	biological_process	0.09392	1	1	391	5	19209	ENSSSCG00000008648	RSAD2|
GO:0006972	hyperosmotic response	biological_process	0.093993	1	1	391	5	19209	ENSSSCG00000007673	EPO|
GO:0061156	pulmonary artery morphogenesis	biological_process	0.094076	1	1	391	5	19209	ENSSSCG00000004223	HEY2|
GO:0032725	positive regulation of granulocyte macrophage colony-stimulating factor production	biological_process	0.094128	1	1	391	5	19209	ENSSSCG00000017044	IL12B|
GO:0000981	sequence-specific DNA binding RNA polymerase II transcription factor activity	molecular_function	0.094176	1	14	391	478	19209	ENSSSCG00000001081,ENSSSCG00000004799,ENSSSCG00000004127,ENSSSCG00000016637,ENSSSCG00000004223,ENSSSCG00000015871,ENSSSCG00000016701,ENSSSCG00000010042,ENSSSCG00000016706,ENSSSCG00000000006,ENSSSCG00000021343,ENSSSCG00000027060,ENSSSCG00000016703,ENSSSCG00000014277	SOX4|ZNF770|PLAGL1|TFEC|HEY2|NR4A2|HOXA7|ZNF280B|HOXA2|PPARA|ZEB2|TBX2|HOXA5|IRF1|
GO:0031293	membrane protein intracellular domain proteolysis	biological_process	0.094243	1	1	391	5	19209	ENSSSCG00000004635	SPPL2A|
GO:0060592	mammary gland formation	biological_process	0.094456	1	1	391	5	19209	ENSSSCG00000027060	TBX2|
GO:0001866	NK T cell proliferation	biological_process	0.094509	1	1	391	5	19209	ENSSSCG00000017044	IL12B|
GO:0046826	negative regulation of protein export from nucleus	biological_process	0.094595	1	1	391	5	19209	ENSSSCG00000001081	SOX4|
GO:0043068	positive regulation of programmed cell death	biological_process	0.09468	1	7	391	194	19209	ENSSSCG00000001081,ENSSSCG00000014947,ENSSSCG00000011745,ENSSSCG00000024555,ENSSSCG00000016703,ENSSSCG00000003404,ENSSSCG00000017044	SOX4|EEF1A2|PRKCI|ING2|HOXA5|DFFA|IL12B|
GO:0032819	positive regulation of natural killer cell proliferation	biological_process	0.094708	1	1	391	5	19209	ENSSSCG00000017044	IL12B|
GO:0002249	lymphocyte anergy	biological_process	0.094797	1	1	391	5	19209	ENSSSCG00000004896	PHLPP1|
GO:0002667	regulation of T cell anergy	biological_process	0.094797	1	1	391	5	19209	ENSSSCG00000004896	PHLPP1|
GO:0002870	T cell anergy	biological_process	0.094797	1	1	391	5	19209	ENSSSCG00000004896	PHLPP1|
GO:0002911	regulation of lymphocyte anergy	biological_process	0.094797	1	1	391	5	19209	ENSSSCG00000004896	PHLPP1|
GO:0002699	positive regulation of immune effector process	biological_process	0.094881	1	4	391	88	19209	ENSSSCG00000004917,ENSSSCG00000014282,ENSSSCG00000008648,ENSSSCG00000017044	MALT1|IL4|RSAD2|IL12B|
GO:0033108	mitochondrial respiratory chain complex assembly	biological_process	0.094886	1	2	391	27	19209	ENSSSCG00000004342,ENSSSCG00000018008	NDUFAF4|SCO1|
GO:0060837	blood vessel endothelial cell differentiation	biological_process	0.094931	1	1	391	5	19209	ENSSSCG00000004223	HEY2|
GO:0004719	protein-L-isoaspartate (D-aspartate) O-methyltransferase activity	molecular_function	0.094932	1	1	391	5	19209	ENSSSCG00000004103	PCMT1|
GO:0008237	metallopeptidase activity	molecular_function	0.094974	1	7	391	191	19209	ENSSSCG00000027860,ENSSSCG00000014173,ENSSSCG00000014172,ENSSSCG00000007145,ENSSSCG00000010545,ENSSSCG00000006087,ENSSSCG00000030592	-|LNPEP|-|ADAM33|CPN1|-|-|
GO:0048565	digestive tract development	biological_process	0.095249	1	4	391	87	19209	ENSSSCG00000016842,ENSSSCG00000027060,ENSSSCG00000016703,ENSSSCG00000010538	NIPBL|TBX2|HOXA5|NKX2-3|
GO:0043249	erythrocyte maturation	biological_process	0.095338	1	1	391	5	19209	ENSSSCG00000007673	EPO|
GO:0004702	receptor signaling protein serine/threonine kinase activity	molecular_function	0.095377	1	3	391	53	19209	ENSSSCG00000011227,ENSSSCG00000011226,ENSSSCG00000010081	-|-|MAPK1|
GO:0048548	regulation of pinocytosis	biological_process	0.095464	1	1	391	5	19209	ENSSSCG00000017877	ANKFY1|
GO:0032351	negative regulation of hormone metabolic process	biological_process	0.095485	1	1	391	5	19209	ENSSSCG00000001082	PRL|
GO:0032353	negative regulation of hormone biosynthetic process	biological_process	0.095485	1	1	391	5	19209	ENSSSCG00000001082	PRL|
GO:0002020	protease binding	molecular_function	0.095544	1	3	391	55	19209	ENSSSCG00000004917,ENSSSCG00000015896,ENSSSCG00000021004	MALT1|FAP|DERL1|
GO:0006915	apoptotic process	biological_process	0.095554	1	27	391	1039	19209	ENSSSCG00000004896,ENSSSCG00000014947,ENSSSCG00000024555,ENSSSCG00000011226,ENSSSCG00000016703,ENSSSCG00000010079,ENSSSCG00000014277,ENSSSCG00000008742,ENSSSCG00000001342,ENSSSCG00000008164,ENSSSCG00000015871,ENSSSCG00000014282,ENSSSCG00000006127,ENSSSCG00000003404,ENSSSCG00000015617,ENSSSCG00000004917,ENSSSCG00000011745,ENSSSCG00000022314,ENSSSCG00000007673,ENSSSCG00000008144,ENSSSCG00000000810,…	PHLPP1|EEF1A2|ING2|-|HOXA5|PPM1F|IRF1|CD38|TRIM39|MAP4K4|NR4A2|IL4|-|DFFA|G0S2|MALT1|PRKCI|-|EPO|NCK2|AMIGO2|SYCP2|FAP|SOX4|GDF9|HEY2|IL12B|
GO:2000316	regulation of T-helper 17 type immune response	biological_process	0.095737	1	1	391	5	19209	ENSSSCG00000014282	IL4|
GO:2000059	negative regulation of protein ubiquitination involved in ubiquitin-dependent protein catabolic process	biological_process	0.095752	1	1	391	5	19209	ENSSSCG00000001342	TRIM39|
GO:0097431	mitotic spindle pole	cellular_component	0.095908	1	1	391	5	19209	ENSSSCG00000010167	MAP10|
GO:0080154	regulation of fertilization	biological_process	0.096039	1	1	391	5	19209	ENSSSCG00000007056	PLCB1|
GO:0032760	positive regulation of tumor necrosis factor production	biological_process	0.096112	1	2	391	27	19209	ENSSSCG00000007143,ENSSSCG00000017044	MAVS|IL12B|
GO:0032608	interferon-beta production	biological_process	0.096128	1	2	391	27	19209	ENSSSCG00000014277,ENSSSCG00000007143	IRF1|MAVS|
GO:0044422	organelle part	cellular_component	0.096165	1	110	391	4955	19209	ENSSSCG00000007150,ENSSSCG00000018008,ENSSSCG00000030467,ENSSSCG00000020794,ENSSSCG00000017730,ENSSSCG00000016706,ENSSSCG00000011340,ENSSSCG00000009247,ENSSSCG00000015453,ENSSSCG00000001667,ENSSSCG00000002411,ENSSSCG00000015779,ENSSSCG00000014280,ENSSSCG00000003404,ENSSSCG00000017877,ENSSSCG00000004127,ENSSSCG00000010081,ENSSSCG00000006126,ENSSSCG00000007056,ENSSSCG00000008738,ENSSSCG00000027860,…	-|SCO1|PHC3|-|CDK5R1|HOXA2|-|-|PDIA4|ZNF318|GTF2A1|CDKN2AIP|RAD50|DFFA|ANKFY1|PLAGL1|MAPK1|DECR1|PLCB1|CC2D2A|-|CMPK2|LSG1|MARCH6|TFEC|RSAD2|GNB2|ANKS4B|TBX2|-|-|-|RNF19A|NDUFAF4|MRPL17|SHROOM1|-|-|-|-|NCK2|NIPBL|MOSPD3|-|KIF1B|UBLCP1|DNAJC15|TAP2|HOXA11|
GO:0016798	hydrolase activity, acting on glycosyl bonds	molecular_function	0.096195	1	5	391	123	19209	ENSSSCG00000028359,ENSSSCG00000008742,ENSSSCG00000026568,ENSSSCG00000009166,ENSSSCG00000025023	BST1|CD38|DNPH1|-|-|
GO:0010961	cellular magnesium ion homeostasis	biological_process	0.09624	1	1	391	5	19209	ENSSSCG00000004636	TRPM7|
GO:0034058	endosomal vesicle fusion	biological_process	0.096247	1	1	391	5	19209	ENSSSCG00000017877	ANKFY1|
GO:1902237	positive regulation of intrinsic apoptotic signaling pathway in response to endoplasmic reticulum stress	biological_process	0.096281	1	1	391	5	19209	ENSSSCG00000008144	NCK2|
GO:0010638	positive regulation of organelle organization	biological_process	0.096314	1	9	391	272	19209	ENSSSCG00000010079,ENSSSCG00000016842,ENSSSCG00000008144,ENSSSCG00000030378,ENSSSCG00000024555,ENSSSCG00000006127,ENSSSCG00000014280,ENSSSCG00000010081,ENSSSCG00000012996	PPM1F|NIPBL|NCK2|LIMK1|ING2|-|RAD50|MAPK1|CDC42EP2|
GO:0071281	cellular response to iron ion	biological_process	0.096573	1	1	391	5	19209	ENSSSCG00000007671	TFR2|
GO:0019899	enzyme binding	molecular_function	0.096645	1	28	391	1074	19209	ENSSSCG00000030196,ENSSSCG00000001053,ENSSSCG00000007151,ENSSSCG00000017094,ENSSSCG00000004917,ENSSSCG00000016842,ENSSSCG00000007056,ENSSSCG00000021004,ENSSSCG00000008646,ENSSSCG00000007143,ENSSSCG00000022838,ENSSSCG00000015896,ENSSSCG00000004223,ENSSSCG00000020744,ENSSSCG00000021731,ENSSSCG00000000006,ENSSSCG00000017730,ENSSSCG00000006066,ENSSSCG00000017091,ENSSSCG00000014947,ENSSSCG00000021890,…	CUL9|TBC1D7|CDC25B|MARCH6|MALT1|NIPBL|PLCB1|DERL1|RNF144A|MAVS|SVIP|FAP|HEY2|DUSP3|WWC2|PPARA|CDK5R1|RNF19A|TNIP1|EEF1A2|GNB2|MAPK1|CDC42EP2|PHACTR1|CUL2|EXOC5|ZP2|ANKFY1|
GO:0006352	DNA-dependent transcription, initiation	biological_process	0.096681	1	4	391	89	19209	ENSSSCG00000002411,ENSSSCG00000003403,ENSSSCG00000020794,ENSSSCG00000004223	GTF2A1|APITD1|-|HEY2|
GO:0060462	lung lobe development	biological_process	0.09675	1	1	391	5	19209	ENSSSCG00000011226	-|
GO:0060463	lung lobe morphogenesis	biological_process	0.09675	1	1	391	5	19209	ENSSSCG00000011226	-|
GO:0046006	regulation of activated T cell proliferation	biological_process	0.096915	1	2	391	27	19209	ENSSSCG00000014282,ENSSSCG00000017044	IL4|IL12B|
GO:0006977	DNA damage response, signal transduction by p53 class mediator resulting in cell cycle arrest	biological_process	0.096968	1	1	391	5	19209	ENSSSCG00000001081	SOX4|
GO:0010891	negative regulation of sequestering of triglyceride	biological_process	0.097068	1	1	391	5	19209	ENSSSCG00000000006	PPARA|
GO:0043488	regulation of mRNA stability	biological_process	0.097074	1	2	391	27	19209	ENSSSCG00000009249,ENSSSCG00000004078	-|-|
GO:0044724	single-organism carbohydrate catabolic process	biological_process	0.097367	1	4	391	89	19209	ENSSSCG00000009166,ENSSSCG00000025023,ENSSSCG00000000006,ENSSSCG00000003402	-|-|PPARA|PGD|
GO:0048729	tissue morphogenesis	biological_process	0.097707	1	12	391	389	19209	ENSSSCG00000014283,ENSSSCG00000016698,ENSSSCG00000011226,ENSSSCG00000027060,ENSSSCG00000016703,ENSSSCG00000022980,ENSSSCG00000021343,ENSSSCG00000008738,ENSSSCG00000001081,ENSSSCG00000016975,ENSSSCG00000004223,ENSSSCG00000012833	KIF3A|HOXA11|-|TBX2|HOXA5|TBX4|ZEB2|CC2D2A|SOX4|PTCD2|HEY2|PRKX|
GO:0002328	pro-B cell differentiation	biological_process	0.097871	1	1	391	5	19209	ENSSSCG00000001081	SOX4|
GO:0032460	negative regulation of protein oligomerization	biological_process	0.097959	1	1	391	5	19209	ENSSSCG00000003405	PEX14|
GO:0050942	positive regulation of pigment cell differentiation	biological_process	0.09805	1	1	391	5	19209	ENSSSCG00000021343	ZEB2|
GO:0071704	organic substance metabolic process	biological_process	0.098214	1	179	391	8368	19209	ENSSSCG00000007143,ENSSSCG00000010350,ENSSSCG00000011342,ENSSSCG00000016698,ENSSSCG00000023497,ENSSSCG00000017042,ENSSSCG00000016702,ENSSSCG00000014172,ENSSSCG00000008164,ENSSSCG00000003606,ENSSSCG00000016700,ENSSSCG00000021879,ENSSSCG00000024693,ENSSSCG00000023378,ENSSSCG00000004059,ENSSSCG00000028899,ENSSSCG00000027060,ENSSSCG00000001463,ENSSSCG00000008742,ENSSSCG00000016637,ENSSSCG00000027860,…	MAVS|RGR|DHX30|HOXA11|-|UBLCP1|HOXA6|-|MAP4K4|SPOCD1|-|-|MRPL17|ZNF316|-|-|TBX2|-|CD38|TFEC|-|-|HOXA4|ZNF786|ZNF398|PLCL2|MAPK1|PLAGL1|GOT1|RAD50|-|-|CYP2C42|HOXA2|-|-|-|SCO1|ZNF770|DUSP3|ADH7|CHUK|PRL|SLC19A1|AGFG2|CDC25B|PEX14|-|RPP21|MYH3|-|EPO|APITD1|-|HOXA3|-|-|NFKB1|CAMK1G|SCYL1|MALT1|PPARGC1B|CSNK1A1|ZNF12|-|TFR2|DERL1|GK5|HOXA1|ERLIN1|LNPEP|NR4A2|ZNF425|IL4|GCA|-|PURA|-|IL5|ING2|-|PPARA|T…
GO:0060481	lobar bronchus epithelium development	biological_process	0.09834	1	1	391	5	19209	ENSSSCG00000016703	HOXA5|
GO:0060482	lobar bronchus development	biological_process	0.09834	1	1	391	5	19209	ENSSSCG00000016703	HOXA5|
GO:0003284	septum primum development	biological_process	0.098438	1	1	391	5	19209	ENSSSCG00000001081	SOX4|
GO:0016560	protein import into peroxisome matrix, docking	biological_process	0.098584	1	1	391	5	19209	ENSSSCG00000003405	PEX14|
GO:0046483	heterocycle metabolic process	biological_process	0.098657	1	98	391	4378	19209	ENSSSCG00000021586,ENSSSCG00000016703,ENSSSCG00000014438,ENSSSCG00000021204,ENSSSCG00000003402,ENSSSCG00000010079,ENSSSCG00000014278,ENSSSCG00000010544,ENSSSCG00000002516,ENSSSCG00000000006,ENSSSCG00000024555,ENSSSCG00000028163,ENSSSCG00000021989,ENSSSCG00000022172,ENSSSCG00000021081,ENSSSCG00000015871,ENSSSCG00000014282,ENSSSCG00000010547,ENSSSCG00000023811,ENSSSCG00000007671,ENSSSCG00000016707,…	ZHX2|HOXA5|PDE6A|-|PGD|PPM1F|IL5|DNMBP|WARS|PPARA|ING2|-|PURA|-|ZNF425|NR4A2|IL4|ERLIN1|AP5S1|TFR2|HOXA1|PPARGC1B|MALT1|NCOA7|TOP3B|ZNF12|-|SOX4|DCAF13|NKX2-3|TBX4|NFKB1|IRF1|WWC2|-|-|HOXA3|ATP5I|APITD1|EPO|DNPH1|RPP21|PEX14|AGFG2|MYH3|HEY2|SLC19A1|HOXA7|CHUK|ZNF770|-|-|-|-|CDK5R1|HOXA2|SIPA1L2|GTF2A1|RAD50|PLAGL1|MAPK1|POP7|PLCB1|CMPK2|ZNF398|ZNF786|HOXA4|-|TFEC|-|ZNF280B|GDF9|-|TBX2|CD38|ZNF316…
GO:0044773	mitotic DNA damage checkpoint	biological_process	0.098712	1	2	391	26	19209	ENSSSCG00000006127,ENSSSCG00000001081	-|SOX4|
GO:0022605	oogenesis stage	biological_process	0.098729	1	1	391	5	19209	ENSSSCG00000014288	GDF9|
GO:0065009	regulation of molecular function	biological_process	0.098747	1	43	391	1755	19209	ENSSSCG00000024818,ENSSSCG00000016237,ENSSSCG00000010079,ENSSSCG00000014278,ENSSSCG00000010544,ENSSSCG00000014947,ENSSSCG00000017730,ENSSSCG00000011226,ENSSSCG00000015871,ENSSSCG00000014282,ENSSSCG00000014280,ENSSSCG00000010169,ENSSSCG00000029811,ENSSSCG00000010081,ENSSSCG00000024081,ENSSSCG00000004110,ENSSSCG00000004132,ENSSSCG00000021004,ENSSSCG00000004917,ENSSSCG00000014437,ENSSSCG00000014267,…	RCAN3|-|PPM1F|IL5|DNMBP|EEF1A2|CDK5R1|-|NR4A2|IL4|RAD50|SIPA1L2|PLCL2|MAPK1|NRBF2|TAB2|PHACTR2|DERL1|MALT1|PPARGC1B|-|IL12B|GDF9|-|ARHGEF37|SPOCD1|-|MAP4K4|PHACTR1|ZEB2|DNAJC15|LIMK1|TRIM26|EPO|AGFG2|CDC25B|PEX14|PRKCI|MYO1D|HEY2|DUSP3|RGS6|MAVS|
GO:0010692	regulation of alkaline phosphatase activity	biological_process	0.098859	1	1	391	5	19209	ENSSSCG00000014437	PPARGC1B|
GO:0060977	coronary vasculature morphogenesis	biological_process	0.098937	1	1	391	5	19209	ENSSSCG00000004223	HEY2|
GO:0048588	developmental cell growth	biological_process	0.099204	1	5	391	120	19209	ENSSSCG00000021343,ENSSSCG00000030378,ENSSSCG00000017730,ENSSSCG00000011226,ENSSSCG00000014288	ZEB2|LIMK1|CDK5R1|-|GDF9|
GO:0044068	modulation by symbiont of host cellular process	biological_process	0.099494	1	1	391	5	19209	ENSSSCG00000017091	TNIP1|
GO:0048523	negative regulation of cellular process	biological_process	0.099537	1	58	391	2461	19209	ENSSSCG00000006127,ENSSSCG00000017375,ENSSSCG00000030498,ENSSSCG00000001342,ENSSSCG00000027060,ENSSSCG00000008742,ENSSSCG00000014277,ENSSSCG00000021731,ENSSSCG00000020744,ENSSSCG00000004223,ENSSSCG00000001082,ENSSSCG00000016701,ENSSSCG00000008245,ENSSSCG00000016976,ENSSSCG00000007143,ENSSSCG00000016636,ENSSSCG00000021343,ENSSSCG00000024634,ENSSSCG00000016842,ENSSSCG00000008144,ENSSSCG00000030378,…	-|SOST|-|TRIM39|TBX2|CD38|IRF1|WWC2|DUSP3|HEY2|PRL|HOXA7|TMSB10|ZNF366|MAVS|TES|ZEB2|C10orf99|NIPBL|NCK2|LIMK1|AMIGO2|SYCP2|EPO|TRIM26|CNOT2|PEX14|PRKCI|PURA|NR4A2|ZNF425|IL4|DFFA|CDKN2AIP|ERLIN1|PLCL2|MAPK1|ZHX2|HOXA5|SCO1|PPM1F|PHLPP1|TNIP1|CDK5R1|HOXA2
GO:0071438	invadopodium membrane	cellular_component	0.099591	1	1	391	5	19209	ENSSSCG00000015896	FAP|
GO:0060420	regulation of heart growth	biological_process	0.099944	1	2	391	26	19209	ENSSSCG00000004223,ENSSSCG00000027060	HEY2|TBX2|
GO:0021957	corticospinal tract morphogenesis	biological_process	0.099967	1	1	391	5	19209	ENSSSCG00000021343	ZEB2|
GO:0045927	positive regulation of growth	biological_process	0.10004	1	5	391	122	19209	ENSSSCG00000007056,ENSSSCG00000016842,ENSSSCG00000030378,ENSSSCG00000015779,ENSSSCG00000010079	PLCB1|NIPBL|LIMK1|CDKN2AIP|PPM1F|
GO:0005654	nucleoplasm	cellular_component	0.10011	1	41	391	1678	19209	ENSSSCG00000016705,ENSSSCG00000006127,ENSSSCG00000008495,ENSSSCG00000027060,ENSSSCG00000010548,ENSSSCG00000012995,ENSSSCG00000004223,ENSSSCG00000020744,ENSSSCG00000016698,ENSSSCG00000007151,ENSSSCG00000003403,ENSSSCG00000030378,ENSSSCG00000023497,ENSSSCG00000010081,ENSSSCG00000004127,ENSSSCG00000006126,ENSSSCG00000011104,ENSSSCG00000001667,ENSSSCG00000002411,ENSSSCG00000015779,ENSSSCG00000014280,…	HOXA3|-|PRKD3|TBX2|CHUK|DPF2|HEY2|DUSP3|HOXA11|CDC25B|APITD1|LIMK1|-|MAPK1|PLAGL1|DECR1|CUL2|ZNF318|GTF2A1|CDKN2AIP|RAD50|NR4A2|HOXA2|CDK5R1|-|ING2|TNIP1|-|PHC3|ZHX2|-|SOX4|TFEC|ALPK2|ZNF12|CSNK1A1|LSG1|CMPK2|PPARGC1B|LRCH4|PLCB1|
GO:0016052	carbohydrate catabolic process	biological_process	0.10061	1	4	391	90	19209	ENSSSCG00000025023,ENSSSCG00000000006,ENSSSCG00000009166,ENSSSCG00000003402	-|PPARA|-|PGD|
GO:0005634	nucleus	cellular_component	0.10069	1	99	391	4444	19209	ENSSSCG00000016637,ENSSSCG00000007056,ENSSSCG00000007672,ENSSSCG00000015450,ENSSSCG00000016704,ENSSSCG00000011827,ENSSSCG00000008647,ENSSSCG00000003404,ENSSSCG00000014280,ENSSSCG00000015779,ENSSSCG00000001667,ENSSSCG00000002411,ENSSSCG00000026951,ENSSSCG00000010537,ENSSSCG00000010081,ENSSSCG00000004127,ENSSSCG00000006126,ENSSSCG00000030467,ENSSSCG00000007150,ENSSSCG00000020794,ENSSSCG00000017731,…	TFEC|PLCB1|POP7|ZNF786|HOXA4|LSG1|CMPK2|DFFA|RAD50|CDKN2AIP|ZNF318|GTF2A1|-|GOT1|MAPK1|PLAGL1|DECR1|PHC3|-|-|PSMD11|CDK5R1|HOXA2|-|-|STON2|PSMB8|TES|-|ZNF366|-|UBLCP1|NIPBL|ZEB2|PRKCI|HOXA11|CNOT2|-|SPOCD1|-|-|PHACTR1|HOXA6|TBX2|-|-|-|ALPK2|PRKX|DCAF13|SOX4|HOXA1|CSNK1A1|ZNF12|ACTL6B|TOP3B|LRCH4|MALT1|PPARGC1B|-|ZNF425|NR4A2|PURA|CUL2|AP5S1|PGD|-|HOXA5|ZHX2|ING2|-|PPARA|WARS|PSMB9|TNIP1|HOXA7|CHU…
GO:0051255	spindle midzone assembly	biological_process	0.10127	1	1	391	5	19209	ENSSSCG00000010167	MAP10|
GO:0002285	lymphocyte activation involved in immune response	biological_process	0.10142	1	5	391	125	19209	ENSSSCG00000010538,ENSSSCG00000014282,ENSSSCG00000006127,ENSSSCG00000017044,ENSSSCG00000029811	NKX2-3|IL4|-|IL12B|PLCL2|
GO:0035136	forelimb morphogenesis	biological_process	0.10142	1	2	391	27	19209	ENSSSCG00000016842,ENSSSCG00000016698	NIPBL|HOXA11|
GO:0042127	regulation of cell proliferation	biological_process	0.1018	1	23	391	869	19209	ENSSSCG00000014277,ENSSSCG00000008742,ENSSSCG00000028359,ENSSSCG00000016703,ENSSSCG00000010538,ENSSSCG00000027060,ENSSSCG00000014283,ENSSSCG00000024555,ENSSSCG00000011226,ENSSSCG00000014278,ENSSSCG00000014282,ENSSSCG00000021989,ENSSSCG00000016705,ENSSSCG00000007673,ENSSSCG00000008144,ENSSSCG00000011745,ENSSSCG00000017044,ENSSSCG00000001082,ENSSSCG00000004223,ENSSSCG00000014288,ENSSSCG00000016636,…	IRF1|CD38|BST1|HOXA5|NKX2-3|TBX2|KIF3A|ING2|-|IL5|IL4|PURA|HOXA3|EPO|NCK2|PRKCI|IL12B|PRL|HEY2|GDF9|TES|FAP|SOX4|
GO:0003230	cardiac atrium development	biological_process	0.10182	1	2	391	27	19209	ENSSSCG00000001081,ENSSSCG00000004223	SOX4|HEY2|
GO:0048752	semicircular canal morphogenesis	biological_process	0.10294	1	1	391	5	19209	ENSSSCG00000016707	HOXA1|
GO:0006631	fatty acid metabolic process	biological_process	0.10306	1	7	391	201	19209	ENSSSCG00000009182,ENSSSCG00000006126,ENSSSCG00000010547,ENSSSCG00000010546,ENSSSCG00000026798,ENSSSCG00000010488,ENSSSCG00000010549	ADH7|DECR1|ERLIN1|-|CYP2C42|-|-|
GO:0044446	intracellular organelle part	cellular_component	0.10312	1	108	391	4876	19209	ENSSSCG00000023903,ENSSSCG00000030378,ENSSSCG00000003403,ENSSSCG00000007529,ENSSSCG00000021130,ENSSSCG00000003405,ENSSSCG00000007151,ENSSSCG00000018007,ENSSSCG00000015293,ENSSSCG00000004081,ENSSSCG00000023738,ENSSSCG00000012995,ENSSSCG00000020744,ENSSSCG00000011343,ENSSSCG00000004223,ENSSSCG00000030384,ENSSSCG00000010548,ENSSSCG00000010167,ENSSSCG00000022838,ENSSSCG00000014277,ENSSSCG00000008495,…	ATP5I|LIMK1|APITD1|SYCP2|RPP21|PEX14|CDC25B|MYH3|-|-|-|DPF2|DUSP3|-|HEY2|-|CHUK|MAP10|SVIP|IRF1|PRKD3|KIF3A|-|PCGF3|CDHR1|HOXA3|DERL1|-|PPARGC1B|MALT1|LRCH4|ACTL6B|TBC1D7|ZNF12|CSNK1A1|ALPK2|-|SCYL1|SOX4|DCAF13|ZHX2|CD55|NAGS|SPPL2A|TNIP1|-|ING2|PURA|NR4A2|-|PCYOX1L|ERLIN1|LNPEP|CUL2|-|DNAJC15|TAP2|NIPBL|MOSPD3|KIF1B|UBLCP1|-|DHX30|MYO1D|HOXA11|-|STON2|MAVS|MYH2|ANKS4B|TBX2|GNB2|RNF19A|-|NDUFAF4|…
GO:0048488	synaptic vesicle endocytosis	biological_process	0.10358	1	2	391	26	19209	ENSSSCG00000002412,ENSSSCG00000012097	STON2|NLGN4X|
GO:0042129	regulation of T cell proliferation	biological_process	0.10366	1	4	391	91	19209	ENSSSCG00000008144,ENSSSCG00000017044,ENSSSCG00000014277,ENSSSCG00000014282	NCK2|IL12B|IRF1|IL4|
GO:0051055	negative regulation of lipid biosynthetic process	biological_process	0.10409	1	2	391	28	19209	ENSSSCG00000001082,ENSSSCG00000010547	PRL|ERLIN1|
GO:0009265	2'-deoxyribonucleotide biosynthetic process	biological_process	0.10413	1	1	391	5	19209	ENSSSCG00000008647	CMPK2|
GO:0046385	deoxyribose phosphate biosynthetic process	biological_process	0.10413	1	1	391	5	19209	ENSSSCG00000008647	CMPK2|
GO:0046637	regulation of alpha-beta T cell differentiation	biological_process	0.10463	1	2	391	28	19209	ENSSSCG00000011226,ENSSSCG00000014282	-|IL4|
GO:0048599	oocyte development	biological_process	0.10504	1	2	391	28	19209	ENSSSCG00000007151,ENSSSCG00000014288	CDC25B|GDF9|
GO:0018210	peptidyl-threonine modification	biological_process	0.10538	1	3	391	56	19209	ENSSSCG00000017730,ENSSSCG00000011226,ENSSSCG00000010081	CDK5R1|-|MAPK1|
GO:0006725	cellular aromatic compound metabolic process	biological_process	0.10557	1	98	391	4394	19209	ENSSSCG00000014280,ENSSSCG00000010169,ENSSSCG00000002411,ENSSSCG00000004127,ENSSSCG00000010081,ENSSSCG00000020794,ENSSSCG00000016237,ENSSSCG00000007150,ENSSSCG00000025606,ENSSSCG00000017730,ENSSSCG00000016706,ENSSSCG00000016637,ENSSSCG00000010042,ENSSSCG00000030281,ENSSSCG00000014288,ENSSSCG00000007672,ENSSSCG00000007056,ENSSSCG00000008647,ENSSSCG00000014267,ENSSSCG00000016704,ENSSSCG00000015450,…	RAD50|SIPA1L2|GTF2A1|PLAGL1|MAPK1|-|-|-|-|CDK5R1|HOXA2|TFEC|ZNF280B|-|GDF9|POP7|PLCB1|CMPK2|-|HOXA4|ZNF786|ZNF398|SPOCD1|SOST|-|-|-|HOXA6|TBX2|-|CD38|ZNF316|ARHGEF37|-|MAVS|RGS6|ZNF366|PTCD2|DNAJC15|ZEB2|-|NIPBL|TRIM26|NCK2|CNOT2|DHX30|PRKCI|HOXA11|ZNF425|-|NR4A2|IL4|PURA|-|ERLIN1|AP5S1|PDE6A|HOXA5|ZHX2|PPM1F|-|PGD|DNMBP|IL5|ING2|PPARA|WARS|-|SOX4|DCAF13|TFR2|HOXA1|TOP3B|NCOA7|PPARGC1B|MALT1|ZNF1…
GO:0048013	ephrin receptor signaling pathway	biological_process	0.1058	1	2	391	27	19209	ENSSSCG00000017730,ENSSSCG00000008144	CDK5R1|NCK2|
GO:0008017	microtubule binding	molecular_function	0.10618	1	6	391	160	19209	ENSSSCG00000010167,ENSSSCG00000003405,ENSSSCG00000014283,ENSSSCG00000011343,ENSSSCG00000003401,ENSSSCG00000010351	MAP10|PEX14|KIF3A|-|KIF1B|CCSER2|
GO:0032233	positive regulation of actin filament bundle assembly	biological_process	0.10626	1	2	391	28	19209	ENSSSCG00000030378,ENSSSCG00000010079	LIMK1|PPM1F|
GO:0015485	cholesterol binding	molecular_function	0.10717	1	2	391	28	19209	ENSSSCG00000014202,ENSSSCG00000010547	STARD4|ERLIN1|
GO:0072577	endothelial cell apoptotic process	biological_process	0.10725	1	2	391	28	19209	ENSSSCG00000014282,ENSSSCG00000011745	IL4|PRKCI|
GO:0045596	negative regulation of cell differentiation	biological_process	0.1074	1	12	391	401	19209	ENSSSCG00000016701,ENSSSCG00000014282,ENSSSCG00000010081,ENSSSCG00000001081,ENSSSCG00000016842,ENSSSCG00000014277,ENSSSCG00000021586,ENSSSCG00000016703,ENSSSCG00000016706,ENSSSCG00000017730,ENSSSCG00000000006,ENSSSCG00000000502	HOXA7|IL4|MAPK1|SOX4|NIPBL|IRF1|ZHX2|HOXA5|HOXA2|CDK5R1|PPARA|CNOT2|
GO:0016773	phosphotransferase activity, alcohol group as acceptor	molecular_function	0.10779	1	20	391	729	19209	ENSSSCG00000004918,ENSSSCG00000012833,ENSSSCG00000010548,ENSSSCG00000027597,ENSSSCG00000012984,ENSSSCG00000004636,ENSSSCG00000011227,ENSSSCG00000011745,ENSSSCG00000014435,ENSSSCG00000030378,ENSSSCG00000023497,ENSSSCG00000011677,ENSSSCG00000010081,ENSSSCG00000008164,ENSSSCG00000015007,ENSSSCG00000025606,ENSSSCG00000008495,ENSSSCG00000011226,ENSSSCG00000015619,ENSSSCG00000001664	ALPK2|PRKX|CHUK|-|SCYL1|TRPM7|-|PRKCI|CSNK1A1|LIMK1|-|GK5|MAPK1|MAP4K4|ATM|-|PRKD3|-|CAMK1G|TTBK1|
GO:0045087	innate immune response	biological_process	0.10782	1	10	391	324	19209	ENSSSCG00000028948,ENSSSCG00000014278,ENSSSCG00000026042,ENSSSCG00000004917,ENSSSCG00000014277,ENSSSCG00000001233,ENSSSCG00000007143,ENSSSCG00000017044,ENSSSCG00000014282,ENSSSCG00000008648	-|IL5|ULBP1|MALT1|IRF1|TRIM26|MAVS|IL12B|IL4|RSAD2|
GO:0001906	cell killing	biological_process	0.10791	1	3	391	59	19209	ENSSSCG00000017044,ENSSSCG00000026042,ENSSSCG00000028948	IL12B|ULBP1|-|
GO:0045664	regulation of neuron differentiation	biological_process	0.10832	1	10	391	314	19209	ENSSSCG00000030378,ENSSSCG00000021343,ENSSSCG00000021586,ENSSSCG00000017730,ENSSSCG00000011745,ENSSSCG00000016706,ENSSSCG00000006088,ENSSSCG00000021289,ENSSSCG00000017876,ENSSSCG00000004223	LIMK1|ZEB2|ZHX2|CDK5R1|PRKCI|HOXA2|SDC2|GAK|CYB5D2|HEY2|
GO:0021546	rhombomere development	biological_process	0.10842	1	1	391	6	19209	ENSSSCG00000016706	HOXA2|
GO:0008081	phosphoric diester hydrolase activity	molecular_function	0.10851	1	4	391	90	19209	ENSSSCG00000014438,ENSSSCG00000007056,ENSSSCG00000029811,ENSSSCG00000015293	PDE6A|PLCB1|PLCL2|-|
GO:0010667	negative regulation of cardiac muscle cell apoptotic process	biological_process	0.10908	1	1	391	6	19209	ENSSSCG00000004223	HEY2|
GO:0043178	alcohol binding	molecular_function	0.10955	1	3	391	57	19209	ENSSSCG00000010547,ENSSSCG00000014202,ENSSSCG00000009182	ERLIN1|STARD4|ADH7|
GO:0048302	regulation of isotype switching to IgG isotypes	biological_process	0.10956	1	1	391	6	19209	ENSSSCG00000014282	IL4|
GO:0009219	pyrimidine deoxyribonucleotide metabolic process	biological_process	0.10999	1	1	391	6	19209	ENSSSCG00000008647	CMPK2|
GO:0005984	disaccharide metabolic process	biological_process	0.11008	1	1	391	6	19209	ENSSSCG00000025023	-|
GO:0019212	phosphatase inhibitor activity	molecular_function	0.11014	1	2	391	28	19209	ENSSSCG00000001052,ENSSSCG00000004132	PHACTR1|PHACTR2|
GO:0060576	intestinal epithelial cell development	biological_process	0.11025	1	1	391	6	19209	ENSSSCG00000016703	HOXA5|
GO:0044387	negative regulation of protein kinase activity by regulation of protein phosphorylation	biological_process	0.11064	1	1	391	6	19209	ENSSSCG00000010079	PPM1F|
GO:0045780	positive regulation of bone resorption	biological_process	0.11073	1	1	391	6	19209	ENSSSCG00000014437	PPARGC1B|
GO:0046852	positive regulation of bone remodeling	biological_process	0.11073	1	1	391	6	19209	ENSSSCG00000014437	PPARGC1B|
GO:0000279	M phase	biological_process	0.11075	1	1	391	6	19209	ENSSSCG00000007151	CDC25B|
GO:0004114	3',5'-cyclic-nucleotide phosphodiesterase activity	molecular_function	0.11079	1	2	391	28	19209	ENSSSCG00000014438,ENSSSCG00000015293	PDE6A|-|
GO:0034393	positive regulation of smooth muscle cell apoptotic process	biological_process	0.1109	1	1	391	6	19209	ENSSSCG00000017044	IL12B|
GO:0016602	CCAAT-binding factor complex	cellular_component	0.11092	1	1	391	6	19209	ENSSSCG00000024555	ING2|
GO:0050665	hydrogen peroxide biosynthetic process	biological_process	0.11118	1	1	391	6	19209	ENSSSCG00000001082	PRL|
GO:0030312	external encapsulating structure	cellular_component	0.11122	1	1	391	6	19209	ENSSSCG00000025023	-|
GO:0055123	digestive system development	biological_process	0.11135	1	4	391	92	19209	ENSSSCG00000016703,ENSSSCG00000027060,ENSSSCG00000010538,ENSSSCG00000016842	HOXA5|TBX2|NKX2-3|NIPBL|
GO:0001553	luteinization	biological_process	0.11158	1	1	391	6	19209	ENSSSCG00000014288	GDF9|
GO:0060340	positive regulation of type I interferon-mediated signaling pathway	biological_process	0.11159	1	1	391	6	19209	ENSSSCG00000007143	MAVS|
GO:0009133	nucleoside diphosphate biosynthetic process	biological_process	0.11171	1	1	391	6	19209	ENSSSCG00000008647	CMPK2|
GO:0032817	regulation of natural killer cell proliferation	biological_process	0.11187	1	1	391	6	19209	ENSSSCG00000017044	IL12B|
GO:0072497	mesenchymal stem cell differentiation	biological_process	0.11188	1	1	391	6	19209	ENSSSCG00000012985	LTBP3|
GO:1901360	organic cyclic compound metabolic process	biological_process	0.11191	1	100	391	4506	19209	ENSSSCG00000023378,ENSSSCG00000014436,ENSSSCG00000028899,ENSSSCG00000027060,ENSSSCG00000004078,ENSSSCG00000008742,ENSSSCG00000016702,ENSSSCG00000017375,ENSSSCG00000003606,ENSSSCG00000016700,ENSSSCG00000006127,ENSSSCG00000021879,ENSSSCG00000011342,ENSSSCG00000000502,ENSSSCG00000011745,ENSSSCG00000016698,ENSSSCG00000009427,ENSSSCG00000021343,ENSSSCG00000023497,ENSSSCG00000016842,ENSSSCG00000001233,…	ZNF316|ARHGEF37|-|TBX2|-|CD38|HOXA6|SOST|SPOCD1|-|-|-|DHX30|CNOT2|PRKCI|HOXA11|DNAJC15|ZEB2|-|NIPBL|TRIM26|NCK2|MAVS|RGS6|ZNF366|PTCD2|-|CDK5R1|HOXA2|-|-|-|MAPK1|PLAGL1|RAD50|SIPA1L2|GTF2A1|CMPK2|-|ZNF398|ZNF786|HOXA4|POP7|STARD4|PLCB1|GDF9|TFEC|ZNF280B|-|WWC2|NKX2-3|NFKB1|TBX4|IRF1|HOXA3|-|-|AGFG2|PEX14|DNPH1|RPP21|MYH3|ATP5I|EPO|APITD1|ZNF770|HEY2|CHUK|HOXA7|SLC19A1|PRL|IL5|DNMBP|PPARA|ING2|WAR…
GO:0097459	iron ion import into cell	biological_process	0.11203	1	1	391	6	19209	ENSSSCG00000007671	TFR2|
GO:0072366	regulation of cellular ketone metabolic process by positive regulation of transcription from RNA polymerase II promoter	biological_process	0.11206	1	1	391	6	19209	ENSSSCG00000000006	PPARA|
GO:0060251	regulation of glial cell proliferation	biological_process	0.11219	1	1	391	6	19209	ENSSSCG00000011745	PRKCI|
GO:0055017	cardiac muscle tissue growth	biological_process	0.1123	1	2	391	28	19209	ENSSSCG00000027060,ENSSSCG00000004223	TBX2|HEY2|
GO:0006796	phosphate-containing compound metabolic process	biological_process	0.11233	1	59	391	2510	19209	ENSSSCG00000003606,ENSSSCG00000006127,ENSSSCG00000015007,ENSSSCG00000008164,ENSSSCG00000009246,ENSSSCG00000015619,ENSSSCG00000004078,ENSSSCG00000014436,ENSSSCG00000008495,ENSSSCG00000020744,ENSSSCG00000010548,ENSSSCG00000021621,ENSSSCG00000007143,ENSSSCG00000009427,ENSSSCG00000021343,ENSSSCG00000023903,ENSSSCG00000023497,ENSSSCG00000017042,ENSSSCG00000008144,ENSSSCG00000030378,ENSSSCG00000007673,…	SPOCD1|-|ATM|MAP4K4|ENOPH1|CAMK1G|-|ARHGEF37|PRKD3|DUSP3|CHUK|RGS6|MAVS|DNAJC15|ZEB2|ATP5I|-|UBLCP1|NCK2|LIMK1|EPO|CDC25B|-|AGFG2|DNPH1|PRKCI|MYH3|MYO1D|IL4|RAD50|SIPA1L2|PLCL2|MAPK1|NRBF2|PDE6A|TTBK1|-|PPM1F|PGD|-|IL5|DNMBP|EEF1A2|CDK5R1|-|ALPK2|PRKX|IL12B|SCYL1|-|GDF9|TAB2|GK5|MALT1|CMPK2|PPARGC1B|TRPM7|CSNK1A1|-|
GO:0045342	MHC class II biosynthetic process	biological_process	0.11236	1	1	391	6	19209	ENSSSCG00000014282	IL4|
GO:0045346	regulation of MHC class II biosynthetic process	biological_process	0.11236	1	1	391	6	19209	ENSSSCG00000014282	IL4|
GO:0033572	transferrin transport	biological_process	0.11247	1	1	391	6	19209	ENSSSCG00000007671	TFR2|
GO:1900119	positive regulation of execution phase of apoptosis	biological_process	0.11255	1	1	391	6	19209	ENSSSCG00000015896	FAP|
GO:0002857	positive regulation of natural killer cell mediated immune response to tumor cell	biological_process	0.11265	1	1	391	6	19209	ENSSSCG00000017044	IL12B|
GO:0002860	positive regulation of natural killer cell mediated cytotoxicity directed against tumor cell target	biological_process	0.11265	1	1	391	6	19209	ENSSSCG00000017044	IL12B|
GO:0061383	trabecula morphogenesis	biological_process	0.11275	1	2	391	29	19209	ENSSSCG00000004223,ENSSSCG00000014437	HEY2|PPARGC1B|
GO:0045597	positive regulation of cell differentiation	biological_process	0.11275	1	12	391	403	19209	ENSSSCG00000014282,ENSSSCG00000017044,ENSSSCG00000017876,ENSSSCG00000016703,ENSSSCG00000021343,ENSSSCG00000007056,ENSSSCG00000030378,ENSSSCG00000014437,ENSSSCG00000012985,ENSSSCG00000016698,ENSSSCG00000011226,ENSSSCG00000011745	IL4|IL12B|CYB5D2|HOXA5|ZEB2|PLCB1|LIMK1|PPARGC1B|LTBP3|HOXA11|-|PRKCI|
GO:0003916	DNA topoisomerase activity	molecular_function	0.11334	1	1	391	6	19209	ENSSSCG00000010078	TOP3B|
GO:0044428	nuclear part	cellular_component	0.11344	1	60	391	2590	19209	ENSSSCG00000017730,ENSSSCG00000016706,ENSSSCG00000024555,ENSSSCG00000009249,ENSSSCG00000017091,ENSSSCG00000011340,ENSSSCG00000009247,ENSSSCG00000030467,ENSSSCG00000021586,ENSSSCG00000020794,ENSSSCG00000004127,ENSSSCG00000010081,ENSSSCG00000006126,ENSSSCG00000011104,ENSSSCG00000002411,ENSSSCG00000001667,ENSSSCG00000015779,ENSSSCG00000014280,ENSSSCG00000003404,ENSSSCG00000021989,ENSSSCG00000015871,…	CDK5R1|HOXA2|ING2|-|TNIP1|-|-|PHC3|ZHX2|-|PLAGL1|MAPK1|DECR1|CUL2|GTF2A1|ZNF318|CDKN2AIP|RAD50|DFFA|PURA|NR4A2|ZNF12|CSNK1A1|MALT1|CMPK2|PPARGC1B|LSG1|ACTL6B|LRCH4|PLCB1|DCAF13|SOX4|-|TFEC|ALPK2|PRKD3|IRF1|TBX2|HOXA3|-|PCGF3|-|-|-|HOXA11|RPP21|CDC25B|PEX14|NIPBL|LIMK1|SYCP2|APITD1|-|UBLCP1|-|STON2|CHUK|DPF2|HEY2|DUSP3|
GO:0032462	regulation of protein homooligomerization	biological_process	0.11361	1	1	391	6	19209	ENSSSCG00000003405	PEX14|
GO:0030015	CCR4-NOT core complex	cellular_component	0.11368	1	1	391	6	19209	ENSSSCG00000000502	CNOT2|
GO:0051352	negative regulation of ligase activity	biological_process	0.11381	1	1	391	6	19209	ENSSSCG00000030378	LIMK1|
GO:0051444	negative regulation of ubiquitin-protein ligase activity	biological_process	0.11381	1	1	391	6	19209	ENSSSCG00000030378	LIMK1|
GO:0002645	positive regulation of tolerance induction	biological_process	0.11381	1	1	391	6	19209	ENSSSCG00000011226	-|
GO:0019827	stem cell maintenance	biological_process	0.11389	1	4	391	92	19209	ENSSSCG00000001081,ENSSSCG00000000502,ENSSSCG00000016842,ENSSSCG00000021586	SOX4|CNOT2|NIPBL|ZHX2|
GO:2000344	positive regulation of acrosome reaction	biological_process	0.11397	1	1	391	6	19209	ENSSSCG00000007056	PLCB1|
GO:0060638	mesenchymal-epithelial cell signaling	biological_process	0.114	1	1	391	6	19209	ENSSSCG00000016703	HOXA5|
GO:0005789	endoplasmic reticulum membrane	cellular_component	0.11401	1	10	391	324	19209	ENSSSCG00000017094,ENSSSCG00000025173,ENSSSCG00000021004,ENSSSCG00000007850,ENSSSCG00000023255,ENSSSCG00000004635,ENSSSCG00000022838,ENSSSCG00000010547,ENSSSCG00000025593,ENSSSCG00000008648	MARCH6|TAP2|DERL1|ANKS4B|MOSPD3|SPPL2A|SVIP|ERLIN1|-|RSAD2|
GO:0071107	response to parathyroid hormone stimulus	biological_process	0.11402	1	1	391	6	19209	ENSSSCG00000017375	SOST|
GO:0006991	response to sterol depletion	biological_process	0.11426	1	1	391	6	19209	ENSSSCG00000010547	ERLIN1|
GO:0032933	SREBP signaling pathway	biological_process	0.11426	1	1	391	6	19209	ENSSSCG00000010547	ERLIN1|
GO:0071501	cellular response to sterol depletion	biological_process	0.11426	1	1	391	6	19209	ENSSSCG00000010547	ERLIN1|
GO:0016705	oxidoreductase activity, acting on paired donors, with incorporation or reduction of molecular oxygen	molecular_function	0.1143	1	6	391	167	19209	ENSSSCG00000010546,ENSSSCG00000026798,ENSSSCG00000010488,ENSSSCG00000010549,ENSSSCG00000002512,ENSSSCG00000010491	-|CYP2C42|-|-|DEGS2|-|
GO:0042089	cytokine biosynthetic process	biological_process	0.11432	1	3	391	61	19209	ENSSSCG00000017044,ENSSSCG00000014277,ENSSSCG00000014282	IL12B|IRF1|IL4|
GO:0034645	cellular macromolecule biosynthetic process	biological_process	0.11452	1	75	391	3321	19209	ENSSSCG00000021204,ENSSSCG00000010079,ENSSSCG00000021586,ENSSSCG00000016703,ENSSSCG00000002516,ENSSSCG00000000006,ENSSSCG00000009249,ENSSSCG00000024555,ENSSSCG00000017091,ENSSSCG00000014278,ENSSSCG00000021989,ENSSSCG00000028163,ENSSSCG00000014282,ENSSSCG00000015871,ENSSSCG00000021081,ENSSSCG00000010547,ENSSSCG00000016707,ENSSSCG00000007671,ENSSSCG00000011344,ENSSSCG00000030445,ENSSSCG00000004917,…	-|PPM1F|ZHX2|HOXA5|WARS|PPARA|-|ING2|TNIP1|IL5|PURA|-|IL4|NR4A2|ZNF425|ERLIN1|HOXA1|TFR2|-|ZNF12|MALT1|PPARGC1B|NCOA7|-|SOX4|IRF1|NKX2-3|NFKB1|TBX4|WWC2|-|HOXA3|APITD1|EPO|PEX14|HOXA7|CHUK|HEY2|ZNF770|-|-|HOXA2|CDK5R1|EEF1A2|GTF2A1|RAD50|MAPK1|PLAGL1|PLCB
GO:0001916	positive regulation of T cell mediated cytotoxicity	biological_process	0.11453	1	1	391	6	19209	ENSSSCG00000017044	IL12B|
GO:0005096	GTPase activator activity	molecular_function	0.11454	1	6	391	159	19209	ENSSSCG00000007664,ENSSSCG00000021621,ENSSSCG00000012996,ENSSSCG00000001053,ENSSSCG00000007056,ENSSSCG00000010169	AGFG2|RGS6|CDC42EP2|TBC1D7|PLCB1|SIPA1L2|
GO:0035257	nuclear hormone receptor binding	molecular_function	0.11509	1	4	391	92	19209	ENSSSCG00000015871,ENSSSCG00000016976,ENSSSCG00000014437,ENSSSCG00000004222	NR4A2|ZNF366|PPARGC1B|NCOA7|
GO:0032736	positive regulation of interleukin-13 production	biological_process	0.11515	1	1	391	6	19209	ENSSSCG00000014282	IL4|
GO:0001932	regulation of protein phosphorylation	biological_process	0.11522	1	20	391	747	19209	ENSSSCG00000008144,ENSSSCG00000007673,ENSSSCG00000004110,ENSSSCG00000021343,ENSSSCG00000007151,ENSSSCG00000004917,ENSSSCG00000017044,ENSSSCG00000020744,ENSSSCG00000014288,ENSSSCG00000007143,ENSSSCG00000010079,ENSSSCG00000017730,ENSSSCG00000011226,ENSSSCG00000014278,ENSSSCG00000014280,ENSSSCG00000014282,ENSSSCG00000006127,ENSSSCG00000010081,ENSSSCG00000008164,ENSSSCG00000029811	NCK2|EPO|TAB2|ZEB2|CDC25B|MALT1|IL12B|DUSP3|GDF9|MAVS|PPM1F|CDK5R1|-|IL5|RAD50|IL4|-|MAPK1|MAP4K4|PLCL2|
GO:0048087	positive regulation of developmental pigmentation	biological_process	0.11522	1	1	391	6	19209	ENSSSCG00000021343	ZEB2|
GO:0005521	lamin binding	molecular_function	0.11532	1	1	391	6	19209	ENSSSCG00000007056	PLCB1|
GO:0019538	protein metabolic process	biological_process	0.1155	1	89	391	3969	19209	ENSSSCG00000024693,ENSSSCG00000006066,ENSSSCG00000004059,ENSSSCG00000027889,ENSSSCG00000014190,ENSSSCG00000027466,ENSSSCG00000001463,ENSSSCG00000004078,ENSSSCG00000008740,ENSSSCG00000007145,ENSSSCG00000014172,ENSSSCG00000001342,ENSSSCG00000008164,ENSSSCG00000006127,ENSSSCG00000010350,ENSSSCG00000000502,ENSSSCG00000011745,ENSSSCG00000026077,ENSSSCG00000021343,ENSSSCG00000017042,ENSSSCG00000023497,…	MRPL17|RNF19A|-|-|-|PCOLCE|-|-|FBXL5|ADAM33|-|TRIM39|MAP4K4|-|RGR|CNOT2|PRKCI|-|ZEB2|UBLCP1|-|NCK2|NIPBL|MAVS|RNF144A|MYH2|PSMB8|-|-|EEF1A2|-|CDK5R1|PSMD11|SCO1|PLCL2|MAPK1|RAD50|-|PDIA4|-|MARCH6|TRPM7|-|PLCB1|FAP|CPN1|GDF9|NAA30|IL12B|-|PRKD3|CAMK1G|IRF1|-|-|-|CDC25B|LIMK1|EPO|DUSP3|CHUK|IL5|TNIP1|ING2|-|WARS|PSMB9|TTBK1|PPM1F|SPPL2A|ERLIN1|LNPEP|CUL2|PCYOX1L|GCA|IL4|MALT1|PCMT1|CUL9|CSNK1A1|TBC…
GO:0050776	regulation of immune response	biological_process	0.1158	1	11	391	370	19209	ENSSSCG00000004917,ENSSSCG00000008742,ENSSSCG00000004635,ENSSSCG00000014277,ENSSSCG00000007143,ENSSSCG00000029811,ENSSSCG00000010081,ENSSSCG00000014282,ENSSSCG00000008648,ENSSSCG00000020744,ENSSSCG00000017044	MALT1|CD38|SPPL2A|IRF1|MAVS|PLCL2|MAPK1|IL4|RSAD2|DUSP3|IL12B|
GO:0031146	SCF-dependent proteasomal ubiquitin-dependent protein catabolic process	biological_process	0.11598	1	2	391	29	19209	ENSSSCG00000008740,ENSSSCG00000014190	FBXL5|-|
GO:0010745	negative regulation of macrophage derived foam cell differentiation	biological_process	0.11606	1	1	391	6	19209	ENSSSCG00000000006	PPARA|
GO:0071850	mitotic cell cycle arrest	biological_process	0.11617	1	1	391	6	19209	ENSSSCG00000015896	FAP|
GO:0050852	T cell receptor signaling pathway	biological_process	0.1162	1	3	391	60	19209	ENSSSCG00000020744,ENSSSCG00000010081,ENSSSCG00000004917	DUSP3|MAPK1|MALT1|
GO:0042416	dopamine biosynthetic process	biological_process	0.1162	1	1	391	6	19209	ENSSSCG00000015871	NR4A2|
GO:0071458	integral to cytosolic side of endoplasmic reticulum membrane	cellular_component	0.11623	1	1	391	6	19209	ENSSSCG00000004635	SPPL2A|
GO:0071556	integral to lumenal side of endoplasmic reticulum membrane	cellular_component	0.11623	1	1	391	6	19209	ENSSSCG00000004635	SPPL2A|
GO:0034643	establishment of mitochondrion localization, microtubule-mediated	biological_process	0.1164	1	1	391	6	19209	ENSSSCG00000003401	KIF1B|
GO:0047497	mitochondrion transport along microtubule	biological_process	0.1164	1	1	391	6	19209	ENSSSCG00000003401	KIF1B|
GO:0003774	motor activity	molecular_function	0.11689	1	5	391	125	19209	ENSSSCG00000003401,ENSSSCG00000017728,ENSSSCG00000018007,ENSSSCG00000014283,ENSSSCG00000018003	KIF1B|MYO1D|MYH3|KIF3A|MYH2|
GO:0031512	motile primary cilium	cellular_component	0.11697	1	1	391	6	19209	ENSSSCG00000014283	KIF3A|
GO:0004112	cyclic-nucleotide phosphodiesterase activity	molecular_function	0.11704	1	2	391	29	19209	ENSSSCG00000015293,ENSSSCG00000014438	-|PDE6A|
GO:0048193	Golgi vesicle transport	biological_process	0.11717	1	6	391	165	19209	ENSSSCG00000021289,ENSSSCG00000012984,ENSSSCG00000007827,ENSSSCG00000023738,ENSSSCG00000017877,ENSSSCG00000025938	GAK|SCYL1|-|-|ANKFY1|-|
GO:0017196	N-terminal peptidyl-methionine acetylation	biological_process	0.1172	1	1	391	6	19209	ENSSSCG00000005064	NAA30|
GO:0044458	motile cilium assembly	biological_process	0.11729	1	1	391	6	19209	ENSSSCG00000008738	CC2D2A|
GO:0045634	regulation of melanocyte differentiation	biological_process	0.1173	1	1	391	6	19209	ENSSSCG00000021343	ZEB2|
GO:0035259	glucocorticoid receptor binding	molecular_function	0.11736	1	1	391	6	19209	ENSSSCG00000015871	NR4A2|
GO:0002204	somatic recombination of immunoglobulin genes involved in immune response	biological_process	0.1175	1	2	391	30	19209	ENSSSCG00000006127,ENSSSCG00000014282	-|IL4|
GO:0002208	somatic diversification of immunoglobulins involved in immune response	biological_process	0.1175	1	2	391	30	19209	ENSSSCG00000014282,ENSSSCG00000006127	IL4|-|
GO:0045190	isotype switching	biological_process	0.1175	1	2	391	30	19209	ENSSSCG00000006127,ENSSSCG00000014282	-|IL4|
GO:0009994	oocyte differentiation	biological_process	0.11762	1	2	391	30	19209	ENSSSCG00000014288,ENSSSCG00000007151	GDF9|CDC25B|
GO:0072413	signal transduction involved in mitotic cell cycle checkpoint	biological_process	0.11782	1	1	391	6	19209	ENSSSCG00000001081	SOX4|
GO:0072431	signal transduction involved in mitotic G1 DNA damage checkpoint	biological_process	0.11782	1	1	391	6	19209	ENSSSCG00000001081	SOX4|
GO:0010606	positive regulation of cytoplasmic mRNA processing body assembly	biological_process	0.11783	1	1	391	6	19209	ENSSSCG00000000502	CNOT2|
GO:0002763	positive regulation of myeloid leukocyte differentiation	biological_process	0.11783	1	2	391	30	19209	ENSSSCG00000014437,ENSSSCG00000017044	PPARGC1B|IL12B|
GO:0016849	phosphorus-oxygen lyase activity	molecular_function	0.11786	1	2	391	29	19209	ENSSSCG00000008742,ENSSSCG00000028359	CD38|BST1|
GO:0046635	positive regulation of alpha-beta T cell activation	biological_process	0.11794	1	2	391	30	19209	ENSSSCG00000017044,ENSSSCG00000011226	IL12B|-|
GO:0036302	atrioventricular canal development	biological_process	0.11798	1	1	391	6	19209	ENSSSCG00000027060	TBX2|
GO:0046983	protein dimerization activity	molecular_function	0.11876	1	20	391	756	19209	ENSSSCG00000004635,ENSSSCG00000021586,ENSSSCG00000025606,ENSSSCG00000002411,ENSSSCG00000015871,ENSSSCG00000000955,ENSSSCG00000006087,ENSSSCG00000003403,ENSSSCG00000030378,ENSSSCG00000007529,ENSSSCG00000004081,ENSSSCG00000026568,ENSSSCG00000028674,ENSSSCG00000017044,ENSSSCG00000010548,ENSSSCG00000027597,ENSSSCG00000016637,ENSSSCG00000004223,ENSSSCG00000001081,ENSSSCG00000015896	SPPL2A|ZHX2|-|GTF2A1|NR4A2|TBC1D22A|-|APITD1|LIMK1|SYCP2|-|DNPH1|CR2|IL12B|CHUK|-|TFEC|HEY2|SOX4|FAP|
GO:0000151	ubiquitin ligase complex	cellular_component	0.11902	1	7	391	206	19209	ENSSSCG00000030196,ENSSSCG00000014190,ENSSSCG00000006048,ENSSSCG00000008646,ENSSSCG00000008740,ENSSSCG00000011104,ENSSSCG00000006066	CUL9|-|DCAF13|RNF144A|FBXL5|CUL2|RNF19A|
GO:0042093	T-helper cell differentiation	biological_process	0.11903	1	2	391	30	19209	ENSSSCG00000014282,ENSSSCG00000017044	IL4|IL12B|
GO:0060242	contact inhibition	biological_process	0.11915	1	1	391	6	19209	ENSSSCG00000015896	FAP|
GO:0042981	regulation of apoptotic process	biological_process	0.11979	1	23	391	888	19209	ENSSSCG00000015871,ENSSSCG00000014282,ENSSSCG00000003404,ENSSSCG00000001342,ENSSSCG00000008164,ENSSSCG00000016703,ENSSSCG00000010079,ENSSSCG00000008742,ENSSSCG00000004896,ENSSSCG00000014947,ENSSSCG00000024555,ENSSSCG00000004223,ENSSSCG00000017044,ENSSSCG00000015896,ENSSSCG00000001081,ENSSSCG00000014288,ENSSSCG00000007529,ENSSSCG00000008144,ENSSSCG00000000810,ENSSSCG00000007673,ENSSSCG00000015617,…	NR4A2|IL4|DFFA|TRIM39|MAP4K4|HOXA5|PPM1F|CD38|PHLPP1|EEF1A2|ING2|HEY2|IL12B|FAP|SOX4|GDF9|SYCP2|NCK2|AMIGO2|EPO|G0S2|MALT1|PRKCI|
GO:0001547	antral ovarian follicle growth	biological_process	0.11987	1	1	391	6	19209	ENSSSCG00000014288	GDF9|
GO:0060872	semicircular canal development	biological_process	0.12006	1	1	391	6	19209	ENSSSCG00000016707	HOXA1|
GO:0050731	positive regulation of peptidyl-tyrosine phosphorylation	biological_process	0.12016	1	4	391	94	19209	ENSSSCG00000014278,ENSSSCG00000007673,ENSSSCG00000017044,ENSSSCG00000014282	IL5|EPO|IL12B|IL4|
GO:0050661	NADP binding	molecular_function	0.12028	1	2	391	30	19209	ENSSSCG00000006126,ENSSSCG00000003402	DECR1|PGD|
GO:0042102	positive regulation of T cell proliferation	biological_process	0.12034	1	3	391	62	19209	ENSSSCG00000014282,ENSSSCG00000008144,ENSSSCG00000017044	IL4|NCK2|IL12B|
GO:0051289	protein homotetramerization	biological_process	0.12053	1	2	391	30	19209	ENSSSCG00000003405,ENSSSCG00000006126	PEX14|DECR1|
GO:0021761	limbic system development	biological_process	0.12104	1	3	391	60	19209	ENSSSCG00000021343,ENSSSCG00000017730,ENSSSCG00000014283	ZEB2|CDK5R1|KIF3A|
GO:0019888	protein phosphatase regulator activity	molecular_function	0.12155	1	3	391	60	19209	ENSSSCG00000004132,ENSSSCG00000024818,ENSSSCG00000001052	PHACTR2|RCAN3|PHACTR1|
GO:0009892	negative regulation of metabolic process	biological_process	0.12231	1	32	391	1296	19209	ENSSSCG00000001342,ENSSSCG00000021731,ENSSSCG00000027060,ENSSSCG00000008742,ENSSSCG00000014277,ENSSSCG00000016976,ENSSSCG00000020744,ENSSSCG00000004223,ENSSSCG00000001082,ENSSSCG00000016701,ENSSSCG00000000502,ENSSSCG00000003405,ENSSSCG00000021343,ENSSSCG00000016842,ENSSSCG00000008144,ENSSSCG00000030378,ENSSSCG00000007673,ENSSSCG00000010547,ENSSSCG00000021989,ENSSSCG00000014282,ENSSSCG00000015871,…	TRIM39|WWC2|TBX2|CD38|IRF1|ZNF366|DUSP3|HEY2|PRL|HOXA7|CNOT2|PEX14|ZEB2|NIPBL|NCK2|LIMK1|EPO|ERLIN1|PURA|IL4|NR4A2|ZNF425|CDK5R1|HOXA2|PPARA|ZHX2|SCO1|PPM1F|SOX4|PPARGC1B|ZNF12|PLCB1|
GO:2000243	positive regulation of reproductive process	biological_process	0.12232	1	2	391	30	19209	ENSSSCG00000014288,ENSSSCG00000007056	GDF9|PLCB1|
GO:0030326	embryonic limb morphogenesis	biological_process	0.12236	1	4	391	93	19209	ENSSSCG00000016698,ENSSSCG00000022980,ENSSSCG00000027060,ENSSSCG00000016842	HOXA11|TBX4|TBX2|NIPBL|
GO:0035113	embryonic appendage morphogenesis	biological_process	0.12236	1	4	391	93	19209	ENSSSCG00000016698,ENSSSCG00000022980,ENSSSCG00000027060,ENSSSCG00000016842	HOXA11|TBX4|TBX2|NIPBL|
GO:0008219	cell death	biological_process	0.12251	1	28	391	1115	19209	ENSSSCG00000001342,ENSSSCG00000008164,ENSSSCG00000014282,ENSSSCG00000015871,ENSSSCG00000006127,ENSSSCG00000003404,ENSSSCG00000014947,ENSSSCG00000004896,ENSSSCG00000024555,ENSSSCG00000011226,ENSSSCG00000016703,ENSSSCG00000014277,ENSSSCG00000010079,ENSSSCG00000008742,ENSSSCG00000015896,ENSSSCG00000001081,ENSSSCG00000014288,ENSSSCG00000004223,ENSSSCG00000017044,ENSSSCG00000015617,ENSSSCG00000004636,…	TRIM39|MAP4K4|IL4|NR4A2|-|DFFA|EEF1A2|PHLPP1|ING2|-|HOXA5|IRF1|PPM1F|CD38|FAP|SOX4|GDF9|HEY2|IL12B|G0S2|TRPM7|MALT1|PRKCI|-|EPO|NCK2|AMIGO2|SYCP2|
GO:0016265	death	biological_process	0.12251	1	28	391	1115	19209	ENSSSCG00000008742,ENSSSCG00000010079,ENSSSCG00000014277,ENSSSCG00000016703,ENSSSCG00000011226,ENSSSCG00000024555,ENSSSCG00000004896,ENSSSCG00000014947,ENSSSCG00000003404,ENSSSCG00000006127,ENSSSCG00000015871,ENSSSCG00000014282,ENSSSCG00000008164,ENSSSCG00000001342,ENSSSCG00000008144,ENSSSCG00000000810,ENSSSCG00000007673,ENSSSCG00000007529,ENSSSCG00000022314,ENSSSCG00000011745,ENSSSCG00000004917,…	CD38|PPM1F|IRF1|HOXA5|-|ING2|PHLPP1|EEF1A2|DFFA|-|NR4A2|IL4|MAP4K4|TRIM39|NCK2|AMIGO2|EPO|SYCP2|-|PRKCI|MALT1|TRPM7|G0S2|IL12B|HEY2|GDF9|SOX4|FAP|
GO:0042107	cytokine metabolic process	biological_process	0.12268	1	3	391	63	19209	ENSSSCG00000014282,ENSSSCG00000017044,ENSSSCG00000014277	IL4|IL12B|IRF1|
GO:0005506	iron ion binding	molecular_function	0.12275	1	6	391	171	19209	ENSSSCG00000010491,ENSSSCG00000008740,ENSSSCG00000026798,ENSSSCG00000010546,ENSSSCG00000010488,ENSSSCG00000010549	-|FBXL5|CYP2C42|-|-|-|
GO:0030183	B cell differentiation	biological_process	0.12306	1	4	391	96	19209	ENSSSCG00000010538,ENSSSCG00000028674,ENSSSCG00000029811,ENSSSCG00000004917	NKX2-3|CR2|PLCL2|MALT1|
GO:0010605	negative regulation of macromolecule metabolic process	biological_process	0.1234	1	30	391	1206	19209	ENSSSCG00000021343,ENSSSCG00000008144,ENSSSCG00000016842,ENSSSCG00000007673,ENSSSCG00000007056,ENSSSCG00000030378,ENSSSCG00000000502,ENSSSCG00000014437,ENSSSCG00000003405,ENSSSCG00000030445,ENSSSCG00000004223,ENSSSCG00000020744,ENSSSCG00000016701,ENSSSCG00000001081,ENSSSCG00000016976,ENSSSCG00000021586,ENSSSCG00000027060,ENSSSCG00000018008,ENSSSCG00000008742,ENSSSCG00000014277,ENSSSCG00000010079,…	ZEB2|NCK2|NIPBL|EPO|PLCB1|LIMK1|CNOT2|PPARGC1B|PEX14|ZNF12|HEY2|DUSP3|HOXA7|SOX4|ZNF366|ZHX2|TBX2|SCO1|CD38|IRF1|PPM1F|CDK5R1|HOXA2|WWC2|PPARA|PURA|ZNF425|IL4|NR4A2|TRIM39|
GO:0071889	14-3-3 protein binding	molecular_function	0.12375	1	1	391	6	19209	ENSSSCG00000000955	TBC1D22A|
GO:0048519	negative regulation of biological process	biological_process	0.12391	1	62	391	2690	19209	ENSSSCG00000010079,ENSSSCG00000018008,ENSSSCG00000016703,ENSSSCG00000021586,ENSSSCG00000024555,ENSSSCG00000000006,ENSSSCG00000016706,ENSSSCG00000017730,ENSSSCG00000004896,ENSSSCG00000017091,ENSSSCG00000015779,ENSSSCG00000003404,ENSSSCG00000014282,ENSSSCG00000021081,ENSSSCG00000015871,ENSSSCG00000021989,ENSSSCG00000010081,ENSSSCG00000029811,ENSSSCG00000010547,ENSSSCG00000007056,ENSSSCG00000001053,…	PPM1F|SCO1|HOXA5|ZHX2|ING2|PPARA|HOXA2|CDK5R1|PHLPP1|TNIP1|CDKN2AIP|DFFA|IL4|ZNF425|NR4A2|PURA|MAPK1|PLCL2|ERLIN1|PLCB1|TBC1D7|ZNF12|-|PPARGC1B|GAK|IL12B|RSAD2|GDF9|FAP|-|SOX4|IRF1|CD38|TBX2|WWC2|SOST|ZP2|-|TRIM39|-|NCK2|NIPBL|LIMK1|EPO|C10orf99|AMIGO2|SYCP2|TRIM26|DNAJC15|ZEB2|PRKCI|PEX14|CNOT2|HOXA7|PRL|HEY2|DUSP3|TES|SVIP|MAVS|TMSB10|ZNF366|
GO:0010942	positive regulation of cell death	biological_process	0.12405	1	7	391	208	19209	ENSSSCG00000011745,ENSSSCG00000024555,ENSSSCG00000001081,ENSSSCG00000014947,ENSSSCG00000003404,ENSSSCG00000017044,ENSSSCG00000016703	PRKCI|ING2|SOX4|EEF1A2|DFFA|IL12B|HOXA5|
GO:0001525	angiogenesis	biological_process	0.12414	1	8	391	248	19209	ENSSSCG00000016703,ENSSSCG00000022980,ENSSSCG00000002516,ENSSSCG00000011226,ENSSSCG00000023005,ENSSSCG00000016701,ENSSSCG00000012833,ENSSSCG00000016705	HOXA5|TBX4|WARS|-|-|HOXA7|PRKX|HOXA3|
GO:2000194	regulation of female gonad development	biological_process	0.12427	1	1	391	6	19209	ENSSSCG00000014288	GDF9|
GO:0043648	dicarboxylic acid metabolic process	biological_process	0.12438	1	3	391	62	19209	ENSSSCG00000030696,ENSSSCG00000024179,ENSSSCG00000010537	SLC19A1|NAGS|GOT1|
GO:0007267	cell-cell signaling	biological_process	0.12467	1	19	391	706	19209	ENSSSCG00000029481,ENSSSCG00000016703,ENSSSCG00000004078,ENSSSCG00000029865,ENSSSCG00000029811,ENSSSCG00000014173,ENSSSCG00000010081,ENSSSCG00000004057,ENSSSCG00000016698,ENSSSCG00000007671,ENSSSCG00000025414,ENSSSCG00000003401,ENSSSCG00000000810,ENSSSCG00000001081,ENSSSCG00000017368,ENSSSCG00000014288,ENSSSCG00000004614,ENSSSCG00000002412,ENSSSCG00000012097	CPLX1|HOXA5|-|-|PLCL2|LNPEP|MAPK1|SYTL3|HOXA11|TFR2|PYY|KIF1B|AMIGO2|SOX4|PPY|GDF9|UNC13C|STON2|NLGN4X|
GO:0031301	integral to organelle membrane	cellular_component	0.12479	1	6	391	172	19209	ENSSSCG00000025173,ENSSSCG00000025593,ENSSSCG00000021004,ENSSSCG00000017872,ENSSSCG00000004635,ENSSSCG00000017094	TAP2|-|DERL1|-|SPPL2A|MARCH6|
GO:0008276	protein methyltransferase activity	molecular_function	0.12508	1	3	391	62	19209	ENSSSCG00000004103,ENSSSCG00000026077,ENSSSCG00000007826	PCMT1|-|-|
GO:0002287	alpha-beta T cell activation involved in immune response	biological_process	0.12537	1	2	391	31	19209	ENSSSCG00000017044,ENSSSCG00000014282	IL12B|IL4|
GO:0002293	alpha-beta T cell differentiation involved in immune response	biological_process	0.12537	1	2	391	31	19209	ENSSSCG00000014282,ENSSSCG00000017044	IL4|IL12B|
GO:0002294	CD4-positive, alpha-beta T cell differentiation involved in immune response	biological_process	0.12537	1	2	391	31	19209	ENSSSCG00000014282,ENSSSCG00000017044	IL4|IL12B|
GO:0009059	macromolecule biosynthetic process	biological_process	0.12544	1	76	391	3389	19209	ENSSSCG00000021081,ENSSSCG00000014282,ENSSSCG00000015871,ENSSSCG00000021989,ENSSSCG00000028163,ENSSSCG00000010547,ENSSSCG00000016703,ENSSSCG00000021586,ENSSSCG00000010079,ENSSSCG00000021204,ENSSSCG00000014278,ENSSSCG00000017091,ENSSSCG00000024555,ENSSSCG00000009249,ENSSSCG00000000006,ENSSSCG00000002516,ENSSSCG00000027597,ENSSSCG00000001081,ENSSSCG00000011344,ENSSSCG00000007671,ENSSSCG00000016707,…	ZNF425|IL4|NR4A2|PURA|-|ERLIN1|HOXA5|ZHX2|PPM1F|-|IL5|TNIP1|ING2|-|PPARA|WARS|-|SOX4|-|TFR2|HOXA1|NCOA7|PPARGC1B|MALT1|ZNF12|-|HOXA3|NKX2-3|NFKB1|TBX4|IRF1|WWC2|HEY2|HOXA7|CHUK|ZNF770|APITD1|EPO|PEX14|RAD50|GTF2A1|MAPK1|PLAGL1|-|-|EEF1A2|CDK5R1|HOXA2|TFEC|IL12B|ZNF280B|-|GDF9|PLCB1|HOXA4|ZNF786|ZNF398|SOST|SPOCD1|-|HOXA6|TBX2|CD38|MRPL17|ZNF316|MAVS|ZNF366|MYH2|ZEB2|-|TRIM26|NIPBL|NCK2|CNOT2|HOXA…
GO:0042175	nuclear outer membrane-endoplasmic reticulum membrane network	cellular_component	0.12576	1	10	391	331	19209	ENSSSCG00000008648,ENSSSCG00000025593,ENSSSCG00000010547,ENSSSCG00000022838,ENSSSCG00000004635,ENSSSCG00000023255,ENSSSCG00000021004,ENSSSCG00000007850,ENSSSCG00000025173,ENSSSCG00000017094	RSAD2|-|ERLIN1|SVIP|SPPL2A|MOSPD3|DERL1|ANKS4B|TAP2|MARCH6|
GO:0006302	double-strand break repair	biological_process	0.12579	1	5	391	131	19209	ENSSSCG00000023811,ENSSSCG00000025606,ENSSSCG00000006127,ENSSSCG00000014280,ENSSSCG00000027597	AP5S1|-|-|RAD50|-|
GO:0051321	meiotic cell cycle	biological_process	0.12595	1	5	391	133	19209	ENSSSCG00000024555,ENSSSCG00000007151,ENSSSCG00000007529,ENSSSCG00000007056,ENSSSCG00000003403	ING2|CDC25B|SYCP2|PLCB1|APITD1|
GO:0035727	lysophosphatidic acid binding	molecular_function	0.12598	1	1	391	7	19209	ENSSSCG00000003546	-|
GO:0050798	activated T cell proliferation	biological_process	0.12598	1	2	391	31	19209	ENSSSCG00000014282,ENSSSCG00000017044	IL4|IL12B|
GO:0006793	phosphorus metabolic process	biological_process	0.12599	1	59	391	2532	19209	ENSSSCG00000014947,ENSSSCG00000014278,ENSSSCG00000025606,ENSSSCG00000010544,ENSSSCG00000011226,ENSSSCG00000017730,ENSSSCG00000001664,ENSSSCG00000014438,ENSSSCG00000003402,ENSSSCG00000016237,ENSSSCG00000010079,ENSSSCG00000029811,ENSSSCG00000024081,ENSSSCG00000010081,ENSSSCG00000014282,ENSSSCG00000010169,ENSSSCG00000014280,ENSSSCG00000008647,ENSSSCG00000004636,ENSSSCG00000004917,ENSSSCG00000014437,…	EEF1A2|IL5|-|DNMBP|-|CDK5R1|TTBK1|PDE6A|PGD|-|PPM1F|PLCL2|NRBF2|MAPK1|IL4|SIPA1L2|RAD50|CMPK2|TRPM7|MALT1|PPARGC1B|-|CSNK1A1|TAB2|GK5|GDF9|PRKX|ALPK2|IL12B|SCYL1|-|PRKD3|ARHGEF37|-|CAMK1G|ENOPH1|MAP4K4|-|SPOCD1|ATM|DNPH1|-|CDC25B|AGFG2|PRKCI|MYH3|MYO1D|ZEB2|DNAJC15|ATP5I|EPO|NCK2|LIMK1|-|UBLCP1|RGS6|MAVS|DUSP3|CHUK|
GO:0045080	positive regulation of chemokine biosynthetic process	biological_process	0.12623	1	1	391	7	19209	ENSSSCG00000014282	IL4|
GO:0010665	regulation of cardiac muscle cell apoptotic process	biological_process	0.12624	1	1	391	7	19209	ENSSSCG00000004223	HEY2|
GO:0032700	negative regulation of interleukin-17 production	biological_process	0.12635	1	1	391	7	19209	ENSSSCG00000017044	IL12B|
GO:0044452	nucleolar part	cellular_component	0.12644	1	3	391	64	19209	ENSSSCG00000021130,ENSSSCG00000021879,ENSSSCG00000015779	RPP21|-|CDKN2AIP|
GO:0010664	negative regulation of striated muscle cell apoptotic process	biological_process	0.12648	1	1	391	7	19209	ENSSSCG00000004223	HEY2|
GO:0060443	mammary gland morphogenesis	biological_process	0.12654	1	2	391	31	19209	ENSSSCG00000027060,ENSSSCG00000011226	TBX2|-|
GO:0009881	photoreceptor activity	molecular_function	0.1266	1	1	391	7	19209	ENSSSCG00000010350	RGR|
GO:0018298	protein-chromophore linkage	biological_process	0.1266	1	1	391	7	19209	ENSSSCG00000010350	RGR|
GO:0010873	positive regulation of cholesterol esterification	biological_process	0.12663	1	1	391	7	19209	ENSSSCG00000014202	STARD4|
GO:0048291	isotype switching to IgG isotypes	biological_process	0.1267	1	1	391	7	19209	ENSSSCG00000014282	IL4|
GO:0033008	positive regulation of mast cell activation involved in immune response	biological_process	0.12673	1	1	391	7	19209	ENSSSCG00000014282	IL4|
GO:0043306	positive regulation of mast cell degranulation	biological_process	0.12673	1	1	391	7	19209	ENSSSCG00000014282	IL4|
GO:0045604	regulation of epidermal cell differentiation	biological_process	0.12691	1	2	391	31	19209	ENSSSCG00000016701,ENSSSCG00000004223	HOXA7|HEY2|
GO:0021548	pons development	biological_process	0.12693	1	1	391	7	19209	ENSSSCG00000017730	CDK5R1|
GO:0051168	nuclear export	biological_process	0.12698	1	4	391	97	19209	ENSSSCG00000011827,ENSSSCG00000001081,ENSSSCG00000004917,ENSSSCG00000014282	LSG1|SOX4|MALT1|IL4|
GO:0043067	regulation of programmed cell death	biological_process	0.12717	1	23	391	895	19209	ENSSSCG00000001342,ENSSSCG00000008164,ENSSSCG00000014282,ENSSSCG00000015871,ENSSSCG00000003404,ENSSSCG00000004896,ENSSSCG00000014947,ENSSSCG00000024555,ENSSSCG00000016703,ENSSSCG00000010079,ENSSSCG00000008742,ENSSSCG00000015896,ENSSSCG00000001081,ENSSSCG00000014288,ENSSSCG00000004223,ENSSSCG00000017044,ENSSSCG00000015617,ENSSSCG00000004917,ENSSSCG00000011745,ENSSSCG00000000810,ENSSSCG00000008144,…	TRIM39|MAP4K4|IL4|NR4A2|DFFA|PHLPP1|EEF1A2|ING2|HOXA5|PPM1F|CD38|FAP|SOX4|GDF9|HEY2|IL12B|G0S2|MALT1|PRKCI|AMIGO2|NCK2|EPO|SYCP2|
GO:0007141	male meiosis I	biological_process	0.12728	1	1	391	7	19209	ENSSSCG00000024555	ING2|
GO:0043369	CD4-positive or CD8-positive, alpha-beta T cell lineage commitment	biological_process	0.12728	1	1	391	7	19209	ENSSSCG00000014282	IL4|
GO:0004683	calmodulin-dependent protein kinase activity	molecular_function	0.12733	1	2	391	30	19209	ENSSSCG00000023497,ENSSSCG00000015619	-|CAMK1G|
GO:0002363	alpha-beta T cell lineage commitment	biological_process	0.12733	1	1	391	7	19209	ENSSSCG00000014282	IL4|
GO:0003413	chondrocyte differentiation involved in endochondral bone morphogenesis	biological_process	0.1275	1	1	391	7	19209	ENSSSCG00000011226	-|
GO:0030547	receptor inhibitor activity	molecular_function	0.12758	1	1	391	7	19209	ENSSSCG00000009182	ADH7|
GO:0010661	positive regulation of muscle cell apoptotic process	biological_process	0.12802	1	1	391	7	19209	ENSSSCG00000017044	IL12B|
GO:0048489	synaptic vesicle transport	biological_process	0.12811	1	4	391	94	19209	ENSSSCG00000004057,ENSSSCG00000002412,ENSSSCG00000012097,ENSSSCG00000029481	SYTL3|STON2|NLGN4X|CPLX1|
GO:0097480	establishment of synaptic vesicle localization	biological_process	0.12811	1	4	391	94	19209	ENSSSCG00000029481,ENSSSCG00000002412,ENSSSCG00000012097,ENSSSCG00000004057	CPLX1|STON2|NLGN4X|SYTL3|
GO:0048537	mucosal-associated lymphoid tissue development	biological_process	0.12813	1	1	391	7	19209	ENSSSCG00000010538	NKX2-3|
GO:0048541	Peyer's patch development	biological_process	0.12813	1	1	391	7	19209	ENSSSCG00000010538	NKX2-3|
GO:0004672	protein kinase activity	molecular_function	0.12817	1	17	391	617	19209	ENSSSCG00000010548,ENSSSCG00000012984,ENSSSCG00000012833,ENSSSCG00000004918,ENSSSCG00000030378,ENSSSCG00000023497,ENSSSCG00000011745,ENSSSCG00000014435,ENSSSCG00000004636,ENSSSCG00000011227,ENSSSCG00000010081,ENSSSCG00000008164,ENSSSCG00000015619,ENSSSCG00000001664,ENSSSCG00000011226,ENSSSCG00000008495,ENSSSCG00000025606	CHUK|SCYL1|PRKX|ALPK2|LIMK1|-|PRKCI|CSNK1A1|TRPM7|-|MAPK1|MAP4K4|CAMK1G|TTBK1|-|PRKD3|-|
GO:0035458	cellular response to interferon-beta	biological_process	0.12821	1	1	391	7	19209	ENSSSCG00000014277	IRF1|
GO:0060347	heart trabecula formation	biological_process	0.12823	1	1	391	7	19209	ENSSSCG00000004223	HEY2|
GO:1900017	positive regulation of cytokine production involved in inflammatory response	biological_process	0.12825	1	1	391	7	19209	ENSSSCG00000014434	IL17B|
GO:0019005	SCF ubiquitin ligase complex	cellular_component	0.12833	1	2	391	31	19209	ENSSSCG00000014190,ENSSSCG00000008740	-|FBXL5|
GO:0033643	host cell part	cellular_component	0.12833	1	1	391	7	19209	ENSSSCG00000018008	SCO1|
GO:0002460	adaptive immune response based on somatic recombination of immune receptors built from immunoglobulin superfamily domains	biological_process	0.12853	1	5	391	135	19209	ENSSSCG00000004917,ENSSSCG00000017044,ENSSSCG00000006127,ENSSSCG00000008648,ENSSSCG00000014282	MALT1|IL12B|-|RSAD2|IL4|
GO:0004616	phosphogluconate dehydrogenase (decarboxylating) activity	molecular_function	0.12856	1	1	391	7	19209	ENSSSCG00000003402	PGD|
GO:0051184	cofactor transporter activity	molecular_function	0.1286	1	1	391	7	19209	ENSSSCG00000030696	SLC19A1|
GO:0034121	regulation of toll-like receptor signaling pathway	biological_process	0.12876	1	2	391	32	19209	ENSSSCG00000008648,ENSSSCG00000014277	RSAD2|IRF1|
GO:0043374	CD8-positive, alpha-beta T cell differentiation	biological_process	0.12882	1	1	391	7	19209	ENSSSCG00000014277	IRF1|
GO:0035878	nail development	biological_process	0.12895	1	1	391	7	19209	ENSSSCG00000007197	RSPO4|
GO:0046597	negative regulation of viral entry into host cell	biological_process	0.12916	1	1	391	7	19209	ENSSSCG00000001233	TRIM26|
GO:0034388	Pwp2p-containing subcomplex of 90S preribosome	cellular_component	0.12928	1	1	391	7	19209	ENSSSCG00000021879	-|
GO:0055089	fatty acid homeostasis	biological_process	0.12932	1	1	391	7	19209	ENSSSCG00000010537	GOT1|
GO:1901213	regulation of transcription from RNA polymerase II promoter involved in heart development	biological_process	0.12954	1	1	391	7	19209	ENSSSCG00000027060	TBX2|
GO:0005655	nucleolar ribonuclease P complex	cellular_component	0.12963	1	1	391	7	19209	ENSSSCG00000021130	RPP21|
GO:0030677	ribonuclease P complex	cellular_component	0.12963	1	1	391	7	19209	ENSSSCG00000021130	RPP21|
GO:0030681	multimeric ribonuclease P complex	cellular_component	0.12963	1	1	391	7	19209	ENSSSCG00000021130	RPP21|
GO:0003183	mitral valve morphogenesis	biological_process	0.12986	1	1	391	7	19209	ENSSSCG00000001081	SOX4|
GO:0002420	natural killer cell mediated cytotoxicity directed against tumor cell target	biological_process	0.12991	1	1	391	7	19209	ENSSSCG00000017044	IL12B|
GO:0002423	natural killer cell mediated immune response to tumor cell	biological_process	0.12991	1	1	391	7	19209	ENSSSCG00000017044	IL12B|
GO:0002855	regulation of natural killer cell mediated immune response to tumor cell	biological_process	0.12991	1	1	391	7	19209	ENSSSCG00000017044	IL12B|
GO:0002858	regulation of natural killer cell mediated cytotoxicity directed against tumor cell target	biological_process	0.12991	1	1	391	7	19209	ENSSSCG00000017044	IL12B|
GO:1901800	positive regulation of proteasomal protein catabolic process	biological_process	0.12994	1	3	391	62	19209	ENSSSCG00000008646,ENSSSCG00000006066,ENSSSCG00000014435	RNF144A|RNF19A|CSNK1A1|
GO:0030119	AP-type membrane coat adaptor complex	cellular_component	0.1301	1	2	391	31	19209	ENSSSCG00000023811,ENSSSCG00000005065	AP5S1|AP5M1|
GO:0002381	immunoglobulin production involved in immunoglobulin mediated immune response	biological_process	0.13013	1	2	391	32	19209	ENSSSCG00000006127,ENSSSCG00000014282	-|IL4|
GO:0006268	DNA unwinding involved in DNA replication	biological_process	0.13017	1	1	391	7	19209	ENSSSCG00000021989	PURA|
GO:0040016	embryonic cleavage	biological_process	0.13019	1	1	391	7	19209	ENSSSCG00000014288	GDF9|
GO:0002637	regulation of immunoglobulin production	biological_process	0.1302	1	2	391	32	19209	ENSSSCG00000014282,ENSSSCG00000014278	IL4|IL5|
GO:0035912	dorsal aorta morphogenesis	biological_process	0.1302	1	1	391	7	19209	ENSSSCG00000004223	HEY2|
GO:0021545	cranial nerve development	biological_process	0.13039	1	2	391	32	19209	ENSSSCG00000016705,ENSSSCG00000016707	HOXA3|HOXA1|
GO:0000983	RNA polymerase II core promoter sequence-specific DNA binding transcription factor activity	molecular_function	0.13043	1	1	391	7	19209	ENSSSCG00000004223	HEY2|
GO:0045836	positive regulation of meiosis	biological_process	0.13058	1	1	391	7	19209	ENSSSCG00000007056	PLCB1|
GO:0044774	mitotic DNA integrity checkpoint	biological_process	0.13063	1	2	391	31	19209	ENSSSCG00000001081,ENSSSCG00000006127	SOX4|-|
GO:0000800	lateral element	cellular_component	0.13074	1	1	391	7	19209	ENSSSCG00000007529	SYCP2|
GO:0008239	dipeptidyl-peptidase activity	molecular_function	0.13085	1	1	391	7	19209	ENSSSCG00000015896	FAP|
GO:0034162	toll-like receptor 9 signaling pathway	biological_process	0.13092	1	1	391	7	19209	ENSSSCG00000008648	RSAD2|
GO:0043487	regulation of RNA stability	biological_process	0.13121	1	2	391	32	19209	ENSSSCG00000009249,ENSSSCG00000004078	-|-|
GO:0045540	regulation of cholesterol biosynthetic process	biological_process	0.13127	1	1	391	7	19209	ENSSSCG00000010547	ERLIN1|
GO:1901615	organic hydroxy compound metabolic process	biological_process	0.13144	1	7	391	213	19209	ENSSSCG00000015871,ENSSSCG00000014282,ENSSSCG00000009182,ENSSSCG00000002512,ENSSSCG00000011677,ENSSSCG00000010547,ENSSSCG00000010537	NR4A2|IL4|ADH7|DEGS2|GK5|ERLIN1|GOT1|
GO:0002292	T cell differentiation involved in immune response	biological_process	0.13177	1	2	391	32	19209	ENSSSCG00000014282,ENSSSCG00000017044	IL4|IL12B|
GO:0060333	interferon-gamma-mediated signaling pathway	biological_process	0.13182	1	1	391	7	19209	ENSSSCG00000014277	IRF1|
GO:0002639	positive regulation of immunoglobulin production	biological_process	0.13194	1	1	391	7	19209	ENSSSCG00000014282	IL4|
GO:0072364	regulation of cellular ketone metabolic process by regulation of transcription from RNA polymerase II promoter	biological_process	0.13224	1	1	391	7	19209	ENSSSCG00000000006	PPARA|
GO:0060534	trachea cartilage development	biological_process	0.13241	1	1	391	7	19209	ENSSSCG00000016703	HOXA5|
GO:0044332	Wnt receptor signaling pathway involved in dorsal/ventral axis specification	biological_process	0.13242	1	1	391	7	19209	ENSSSCG00000017375	SOST|
GO:0034350	regulation of glial cell apoptotic process	biological_process	0.13267	1	1	391	7	19209	ENSSSCG00000011745	PRKCI|
GO:0034351	negative regulation of glial cell apoptotic process	biological_process	0.13267	1	1	391	7	19209	ENSSSCG00000011745	PRKCI|
GO:1990023	mitotic spindle midzone	cellular_component	0.13302	1	1	391	7	19209	ENSSSCG00000010167	MAP10|
GO:0010566	regulation of ketone biosynthetic process	biological_process	0.13308	1	1	391	7	19209	ENSSSCG00000001082	PRL|
GO:0010893	positive regulation of steroid biosynthetic process	biological_process	0.13316	1	1	391	7	19209	ENSSSCG00000014202	STARD4|
GO:0016301	kinase activity	molecular_function	0.13321	1	21	391	797	19209	ENSSSCG00000011745,ENSSSCG00000014435,ENSSSCG00000004636,ENSSSCG00000008647,ENSSSCG00000011227,ENSSSCG00000030378,ENSSSCG00000011677,ENSSSCG00000023497,ENSSSCG00000010548,ENSSSCG00000012984,ENSSSCG00000027597,ENSSSCG00000012833,ENSSSCG00000004918,ENSSSCG00000008495,ENSSSCG00000011226,ENSSSCG00000025606,ENSSSCG00000001664,ENSSSCG00000015619,ENSSSCG00000008164,ENSSSCG00000010081,ENSSSCG00000015007	PRKCI|CSNK1A1|TRPM7|CMPK2|-|LIMK1|GK5|-|CHUK|SCYL1|-|PRKX|ALPK2|PRKD3|-|-|TTBK1|CAMK1G|MAP4K4|MAPK1|ATM|
GO:0003691	double-stranded telomeric DNA binding	molecular_function	0.1339	1	1	391	7	19209	ENSSSCG00000021989	PURA|
GO:0050932	regulation of pigment cell differentiation	biological_process	0.13409	1	1	391	7	19209	ENSSSCG00000021343	ZEB2|
GO:0010715	regulation of extracellular matrix disassembly	biological_process	0.13422	1	1	391	7	19209	ENSSSCG00000015896	FAP|
GO:0005575	cellular_component	cellular_component	0.135	1	319	391	15692	19209	ENSSSCG00000010549,ENSSSCG00000011227,ENSSSCG00000007151,ENSSSCG00000003388,ENSSSCG00000003403,ENSSSCG00000007673,ENSSSCG00000001232,ENSSSCG00000004799,ENSSSCG00000010548,ENSSSCG00000020744,ENSSSCG00000009182,ENSSSCG00000023738,ENSSSCG00000014283,ENSSSCG00000009166,ENSSSCG00000015619,ENSSSCG00000022467,ENSSSCG00000009506,ENSSSCG00000017876,ENSSSCG00000029666,ENSSSCG00000004057,ENSSSCG00000014435,…	-|-|CDC25B|-|APITD1|EPO|CH242-196B23.2|ZNF770|CHUK|DUSP3|ADH7|-|KIF3A|-|CAMK1G|VPREB1|-|CYB5D2|-|SYTL3|CSNK1A1|-|ZNF12|ACTL6B|PPARGC1B|TFR2|DERL1|-|-|SCYL1|IL5|PGD|NAGS|HOXA5|TTBK1|SLC25A29|LNPEP|ZNF425|IL4|-|MYO1D|HOXA11|RGR|MFSD7|UBLCP1|-|-|-|-|NDUFAF4|
GO:0097285	cell-type specific apoptotic process	biological_process	0.13502	1	8	391	252	19209	ENSSSCG00000017044,ENSSSCG00000003404,ENSSSCG00000015871,ENSSSCG00000014282,ENSSSCG00000004223,ENSSSCG00000007673,ENSSSCG00000011226,ENSSSCG00000011745	IL12B|DFFA|NR4A2|IL4|HEY2|EPO|-|PRKCI|
GO:0000723	telomere maintenance	biological_process	0.13526	1	3	391	63	19209	ENSSSCG00000010081,ENSSSCG00000006127,ENSSSCG00000014280	MAPK1|-|RAD50|
GO:0032200	telomere organization	biological_process	0.13526	1	3	391	63	19209	ENSSSCG00000010081,ENSSSCG00000006127,ENSSSCG00000014280	MAPK1|-|RAD50|
GO:0008076	voltage-gated potassium channel complex	cellular_component	0.13549	1	3	391	65	19209	ENSSSCG00000006802,ENSSSCG00000005780,ENSSSCG00000027727	KCNA3|-|-|
GO:0002703	regulation of leukocyte mediated immunity	biological_process	0.13593	1	4	391	101	19209	ENSSSCG00000017044,ENSSSCG00000014282,ENSSSCG00000008648,ENSSSCG00000004917	IL12B|IL4|RSAD2|MALT1|
GO:0051654	establishment of mitochondrion localization	biological_process	0.13595	1	1	391	7	19209	ENSSSCG00000003401	KIF1B|
GO:0007127	meiosis I	biological_process	0.13598	1	3	391	64	19209	ENSSSCG00000003403,ENSSSCG00000007151,ENSSSCG00000024555	APITD1|CDC25B|ING2|
GO:0021543	pallium development	biological_process	0.13612	1	4	391	96	19209	ENSSSCG00000017730,ENSSSCG00000014283,ENSSSCG00000021343,ENSSSCG00000007056	CDK5R1|KIF3A|ZEB2|PLCB1|
GO:0040014	regulation of multicellular organism growth	biological_process	0.13652	1	3	391	64	19209	ENSSSCG00000016842,ENSSSCG00000001082,ENSSSCG00000007153	NIPBL|PRL|ATRN|
GO:0035265	organ growth	biological_process	0.13706	1	3	391	63	19209	ENSSSCG00000027060,ENSSSCG00000004223,ENSSSCG00000021731	TBX2|HEY2|WWC2|
GO:0071437	invadopodium	cellular_component	0.13804	1	1	391	7	19209	ENSSSCG00000015896	FAP|
GO:0008289	lipid binding	molecular_function	0.1385	1	12	391	418	19209	ENSSSCG00000009182,ENSSSCG00000004614,ENSSSCG00000017877,ENSSSCG00000004057,ENSSSCG00000010547,ENSSSCG00000007056,ENSSSCG00000014202,ENSSSCG00000003546,ENSSSCG00000004059,ENSSSCG00000000006,ENSSSCG00000024555,ENSSSCG00000011745	ADH7|UNC13C|ANKFY1|SYTL3|ERLIN1|PLCB1|STARD4|-|-|PPARA|ING2|PRKCI|
GO:1902117	positive regulation of organelle assembly	biological_process	0.13912	1	2	391	32	19209	ENSSSCG00000000502,ENSSSCG00000014278	CNOT2|IL5|
GO:0048806	genitalia development	biological_process	0.13923	1	2	391	32	19209	ENSSSCG00000016842,ENSSSCG00000007529	NIPBL|SYCP2|
GO:0000900	translation repressor activity, nucleic acid binding	molecular_function	0.13927	1	1	391	7	19209	ENSSSCG00000021989	PURA|
GO:1901607	alpha-amino acid biosynthetic process	biological_process	0.1396	1	3	391	66	19209	ENSSSCG00000009246,ENSSSCG00000010537,ENSSSCG00000024179	ENOPH1|GOT1|NAGS|
GO:0048546	digestive tract morphogenesis	biological_process	0.1397	1	2	391	33	19209	ENSSSCG00000010538,ENSSSCG00000016842	NKX2-3|NIPBL|
GO:0032934	sterol binding	molecular_function	0.14053	1	2	391	33	19209	ENSSSCG00000010547,ENSSSCG00000014202	ERLIN1|STARD4|
GO:0031300	intrinsic to organelle membrane	cellular_component	0.14069	1	6	391	178	19209	ENSSSCG00000025173,ENSSSCG00000025593,ENSSSCG00000021004,ENSSSCG00000017872,ENSSSCG00000004635,ENSSSCG00000017094	TAP2|-|DERL1|-|SPPL2A|MARCH6|
GO:0097479	synaptic vesicle localization	biological_process	0.1407	1	4	391	97	19209	ENSSSCG00000004057,ENSSSCG00000012097,ENSSSCG00000002412,ENSSSCG00000029481	SYTL3|NLGN4X|STON2|CPLX1|
GO:0032479	regulation of type I interferon production	biological_process	0.1407	1	2	391	34	19209	ENSSSCG00000007143,ENSSSCG00000014277	MAVS|IRF1|
GO:0031513	nonmotile primary cilium	cellular_component	0.14088	1	4	391	99	19209	ENSSSCG00000008738,ENSSSCG00000010348,ENSSSCG00000008993,ENSSSCG00000014283	CC2D2A|CDHR1|NPY2R|KIF3A|
GO:0004879	ligand-activated sequence-specific DNA binding RNA polymerase II transcription factor activity	molecular_function	0.14121	1	2	391	33	19209	ENSSSCG00000000006,ENSSSCG00000015871	PPARA|NR4A2|
GO:0042626	ATPase activity, coupled to transmembrane movement of substances	molecular_function	0.1417	1	5	391	137	19209	ENSSSCG00000001680,ENSSSCG00000020893,ENSSSCG00000025618,ENSSSCG00000025593,ENSSSCG00000025173	-|TAP1|TAP1|-|TAP2|
GO:0035019	somatic stem cell maintenance	biological_process	0.14187	1	2	391	33	19209	ENSSSCG00000001081,ENSSSCG00000021586	SOX4|ZHX2|
GO:0034067	protein localization to Golgi apparatus	biological_process	0.14208	1	2	391	33	19209	ENSSSCG00000021289,ENSSSCG00000007827	GAK|-|
GO:0010740	positive regulation of intracellular protein kinase cascade	biological_process	0.1421	1	12	391	422	19209	ENSSSCG00000004917,ENSSSCG00000004110,ENSSSCG00000021343,ENSSSCG00000011961,ENSSSCG00000007056,ENSSSCG00000007673,ENSSSCG00000007143,ENSSSCG00000014288,ENSSSCG00000017371,ENSSSCG00000014282,ENSSSCG00000017044,ENSSSCG00000001082	MALT1|TAB2|ZEB2|TFG|PLCB1|EPO|MAVS|GDF9|TMEM101|IL4|IL12B|PRL|
GO:0007219	Notch signaling pathway	biological_process	0.14215	1	4	391	101	19209	ENSSSCG00000010537,ENSSSCG00000011226,ENSSSCG00000004223,ENSSSCG00000027060	GOT1|-|HEY2|TBX2|
GO:0097104	postsynaptic membrane assembly	biological_process	0.1426	1	1	391	7	19209	ENSSSCG00000012097	NLGN4X|
GO:0048513	organ development	biological_process	0.14264	1	46	391	1959	19209	ENSSSCG00000027060,ENSSSCG00000022980,ENSSSCG00000010538,ENSSSCG00000014277,ENSSSCG00000014283,ENSSSCG00000016702,ENSSSCG00000016705,ENSSSCG00000021343,ENSSSCG00000023255,ENSSSCG00000023497,ENSSSCG00000016842,ENSSSCG00000007529,ENSSSCG00000000810,ENSSSCG00000007673,ENSSSCG00000011745,ENSSSCG00000016698,ENSSSCG00000004223,ENSSSCG00000002412,ENSSSCG00000016701,ENSSSCG00000016975,ENSSSCG00000016703,…	TBX2|TBX4|NKX2-3|IRF1|KIF3A|HOXA6|HOXA3|ZEB2|MOSPD3|-|NIPBL|SYCP2|AMIGO2|EPO|PRKCI|HOXA11|HEY2|STON2|HOXA7|PTCD2|HOXA5|TTBK1|-|ATRN|ING2|-|CDK5R1|HOXA2|NR4A2|IL4|PLCL2|MAPK1|PLAGL1|TAB2|CC2D2A|HOXA1|PLCB1|CR2|PPARGC1B|MALT1|NPY2R|PRKX|RSAD2|IL12B|SOX4|GDF9|
GO:0042033	chemokine biosynthetic process	biological_process	0.14278	1	1	391	8	19209	ENSSSCG00000014282	IL4|
GO:0045073	regulation of chemokine biosynthetic process	biological_process	0.14278	1	1	391	8	19209	ENSSSCG00000014282	IL4|
GO:0050755	chemokine metabolic process	biological_process	0.14278	1	1	391	8	19209	ENSSSCG00000014282	IL4|
GO:0048538	thymus development	biological_process	0.14293	1	2	391	34	19209	ENSSSCG00000016705,ENSSSCG00000010081	HOXA3|MAPK1|
GO:0006390	transcription from mitochondrial promoter	biological_process	0.14309	1	1	391	8	19209	ENSSSCG00000014437	PPARGC1B|
GO:0070011	peptidase activity, acting on L-amino acid peptides	molecular_function	0.14316	1	16	391	599	19209	ENSSSCG00000004917,ENSSSCG00000027860,ENSSSCG00000028872,ENSSSCG00000010545,ENSSSCG00000015896,ENSSSCG00000001463,ENSSSCG00000004635,ENSSSCG00000017091,ENSSSCG00000030592,ENSSSCG00000001468,ENSSSCG00000027472,ENSSSCG00000026951,ENSSSCG00000014173,ENSSSCG00000006087,ENSSSCG00000007145,ENSSSCG00000014172	MALT1|-|PSMB8|CPN1|FAP|-|SPPL2A|TNIP1|-|PSMB9|GCA|-|LNPEP|-|ADAM33|-|
GO:0010662	regulation of striated muscle cell apoptotic process	biological_process	0.1433	1	1	391	8	19209	ENSSSCG00000004223	HEY2|
GO:0061307	cardiac neural crest cell differentiation involved in heart development	biological_process	0.14334	1	1	391	8	19209	ENSSSCG00000010081	MAPK1|
GO:0061308	cardiac neural crest cell development involved in heart development	biological_process	0.14334	1	1	391	8	19209	ENSSSCG00000010081	MAPK1|
GO:0001822	kidney development	biological_process	0.14342	1	5	391	136	19209	ENSSSCG00000016975,ENSSSCG00000016698,ENSSSCG00000014283,ENSSSCG00000001081,ENSSSCG00000012833	PTCD2|HOXA11|KIF3A|SOX4|PRKX|
GO:0032991	macromolecular complex	cellular_component	0.14368	1	85	391	3844	19209	ENSSSCG00000010167,ENSSSCG00000023738,ENSSSCG00000011343,ENSSSCG00000004223,ENSSSCG00000004081,ENSSSCG00000018007,ENSSSCG00000021130,ENSSSCG00000003405,ENSSSCG00000007151,ENSSSCG00000003403,ENSSSCG00000023903,ENSSSCG00000029983,ENSSSCG00000022186,ENSSSCG00000014283,ENSSSCG00000015619,ENSSSCG00000006048,ENSSSCG00000005780,ENSSSCG00000027597,ENSSSCG00000012984,ENSSSCG00000014435,ENSSSCG00000030196,…	MAP10|-|-|HEY2|-|MYH3|RPP21|PEX14|CDC25B|APITD1|ATP5I|PCGF3|-|KIF3A|CAMK1G|DCAF13|-|-|SCYL1|CSNK1A1|CUL9|PPARGC1B|MALT1|CR2|ACTL6B|-|NRBF2|-|AP5S1|ERLIN1|CUL2|LAMB3|PURA|-|PSMB9|-|ING2|PPM1F|MYH2|TES|RGS6|RNF144A|PSMB8|-|MYO1D|HOXA11|DHX30|CNOT2|TMP-CH242-74M17.2|NIPBL|KIF1B|DNAJC15|TAP2|FBXL5|SHROOM1|-|SLA-11|-|-|-|-|-|RNF19A|MRPL17|-|TBX2|SLA-1|NAA30|KCNA3|IL12B|AP5M1|CC2D2A|-|GTF2A1|RAD50|ANKF…
GO:0045078	positive regulation of interferon-gamma biosynthetic process	biological_process	0.14371	1	1	391	8	19209	ENSSSCG00000017044	IL12B|
GO:0042053	regulation of dopamine metabolic process	biological_process	0.14393	1	1	391	8	19209	ENSSSCG00000015871	NR4A2|
GO:0042069	regulation of catecholamine metabolic process	biological_process	0.14393	1	1	391	8	19209	ENSSSCG00000015871	NR4A2|
GO:0001975	response to amphetamine	biological_process	0.14394	1	1	391	8	19209	ENSSSCG00000015871	NR4A2|
GO:0014075	response to amine stimulus	biological_process	0.14394	1	1	391	8	19209	ENSSSCG00000015871	NR4A2|
GO:0060324	face development	biological_process	0.14402	1	2	391	33	19209	ENSSSCG00000016842,ENSSSCG00000010081	NIPBL|MAPK1|
GO:0004745	retinol dehydrogenase activity	molecular_function	0.14403	1	1	391	8	19209	ENSSSCG00000009182	ADH7|
GO:0032332	positive regulation of chondrocyte differentiation	biological_process	0.14416	1	1	391	8	19209	ENSSSCG00000016698	HOXA11|
GO:1900193	regulation of oocyte maturation	biological_process	0.14419	1	1	391	8	19209	ENSSSCG00000014288	GDF9|
GO:0042573	retinoic acid metabolic process	biological_process	0.14423	1	1	391	8	19209	ENSSSCG00000009182	ADH7|
GO:0042541	hemoglobin biosynthetic process	biological_process	0.14443	1	1	391	8	19209	ENSSSCG00000007673	EPO|
GO:0051250	negative regulation of lymphocyte activation	biological_process	0.14471	1	3	391	67	19209	ENSSSCG00000020744,ENSSSCG00000014282,ENSSSCG00000014277	DUSP3|IL4|IRF1|
GO:0010659	cardiac muscle cell apoptotic process	biological_process	0.14478	1	1	391	8	19209	ENSSSCG00000004223	HEY2|
GO:0071565	nBAF complex	cellular_component	0.14479	1	1	391	8	19209	ENSSSCG00000007670	ACTL6B|
GO:0043649	dicarboxylic acid catabolic process	biological_process	0.14488	1	1	391	8	19209	ENSSSCG00000010537	GOT1|
GO:0007420	brain development	biological_process	0.14494	1	11	391	377	19209	ENSSSCG00000016706,ENSSSCG00000017730,ENSSSCG00000011226,ENSSSCG00000014283,ENSSSCG00000021343,ENSSSCG00000001664,ENSSSCG00000016842,ENSSSCG00000007153,ENSSSCG00000000810,ENSSSCG00000007056,ENSSSCG00000015871	HOXA2|CDK5R1|-|KIF3A|ZEB2|TTBK1|NIPBL|ATRN|AMIGO2|PLCB1|NR4A2|
GO:1901342	regulation of vasculature development	biological_process	0.14495	1	5	391	139	19209	ENSSSCG00000004223,ENSSSCG00000016703,ENSSSCG00000023005,ENSSSCG00000011226,ENSSSCG00000002516	HEY2|HOXA5|-|-|WARS|
GO:0050811	GABA receptor binding	molecular_function	0.1451	1	1	391	8	19209	ENSSSCG00000029811	PLCL2|
GO:0010870	positive regulation of receptor biosynthetic process	biological_process	0.14519	1	1	391	8	19209	ENSSSCG00000016703	HOXA5|
GO:0045647	negative regulation of erythrocyte differentiation	biological_process	0.1453	1	1	391	8	19209	ENSSSCG00000016703	HOXA5|
GO:0032604	granulocyte macrophage colony-stimulating factor production	biological_process	0.14549	1	1	391	8	19209	ENSSSCG00000017044	IL12B|
GO:0032645	regulation of granulocyte macrophage colony-stimulating factor production	biological_process	0.14549	1	1	391	8	19209	ENSSSCG00000017044	IL12B|
GO:0071218	cellular response to misfolded protein	biological_process	0.14549	1	1	391	8	19209	ENSSSCG00000021004	DERL1|
GO:0070857	regulation of bile acid biosynthetic process	biological_process	0.14566	1	1	391	8	19209	ENSSSCG00000014202	STARD4|
GO:0060484	lung-associated mesenchyme development	biological_process	0.14579	1	1	391	8	19209	ENSSSCG00000016703	HOXA5|
GO:0060419	heart growth	biological_process	0.14581	1	2	391	33	19209	ENSSSCG00000027060,ENSSSCG00000004223	TBX2|HEY2|
GO:0030990	intraflagellar transport particle	cellular_component	0.14594	1	2	391	34	19209	ENSSSCG00000004059,ENSSSCG00000014283	-|KIF3A|
GO:0046328	regulation of JNK cascade	biological_process	0.14602	1	4	391	100	19209	ENSSSCG00000004896,ENSSSCG00000020744,ENSSSCG00000021343,ENSSSCG00000007056	PHLPP1|DUSP3|ZEB2|PLCB1|
GO:0072539	T-helper 17 cell differentiation	biological_process	0.14653	1	1	391	8	19209	ENSSSCG00000014282	IL4|
GO:0097286	iron ion import	biological_process	0.14655	1	1	391	8	19209	ENSSSCG00000007671	TFR2|
GO:0003174	mitral valve development	biological_process	0.14669	1	1	391	8	19209	ENSSSCG00000001081	SOX4|
GO:0035907	dorsal aorta development	biological_process	0.14674	1	1	391	8	19209	ENSSSCG00000004223	HEY2|
GO:0004931	extracellular ATP-gated cation channel activity	molecular_function	0.14675	1	1	391	8	19209	ENSSSCG00000017872	-|
GO:0035381	ATP-gated ion channel activity	molecular_function	0.14675	1	1	391	8	19209	ENSSSCG00000017872	-|
GO:0045623	negative regulation of T-helper cell differentiation	biological_process	0.14686	1	1	391	8	19209	ENSSSCG00000014282	IL4|
GO:0046641	positive regulation of alpha-beta T cell proliferation	biological_process	0.1469	1	1	391	8	19209	ENSSSCG00000017044	IL12B|
GO:0044036	cell wall macromolecule metabolic process	biological_process	0.147	1	1	391	8	19209	ENSSSCG00000009166	-|
GO:0071554	cell wall organization or biogenesis	biological_process	0.147	1	1	391	8	19209	ENSSSCG00000009166	-|
GO:0035089	establishment of apical/basal cell polarity	biological_process	0.14729	1	1	391	8	19209	ENSSSCG00000011745	PRKCI|
GO:0006265	DNA topological change	biological_process	0.14739	1	1	391	8	19209	ENSSSCG00000010078	TOP3B|
GO:0043240	Fanconi anaemia nuclear complex	cellular_component	0.14741	1	1	391	8	19209	ENSSSCG00000003403	APITD1|
GO:0060346	bone trabecula formation	biological_process	0.14748	1	1	391	8	19209	ENSSSCG00000014437	PPARGC1B|
GO:0071470	cellular response to osmotic stress	biological_process	0.14759	1	1	391	8	19209	ENSSSCG00000007673	EPO|
GO:0032693	negative regulation of interleukin-10 production	biological_process	0.14759	1	1	391	8	19209	ENSSSCG00000017044	IL12B|
GO:0033002	muscle cell proliferation	biological_process	0.14761	1	3	391	65	19209	ENSSSCG00000004223,ENSSSCG00000027060,ENSSSCG00000017044	HEY2|TBX2|IL12B|
GO:0031461	cullin-RING ubiquitin ligase complex	cellular_component	0.14766	1	5	391	140	19209	ENSSSCG00000006048,ENSSSCG00000030196,ENSSSCG00000014190,ENSSSCG00000011104,ENSSSCG00000008740	DCAF13|CUL9|-|CUL2|FBXL5|
GO:0015697	quaternary ammonium group transport	biological_process	0.14769	1	1	391	8	19209	ENSSSCG00000002520	SLC25A29|
GO:0006526	arginine biosynthetic process	biological_process	0.14788	1	1	391	8	19209	ENSSSCG00000024179	NAGS|
GO:0007213	G-protein coupled acetylcholine receptor signaling pathway	biological_process	0.14833	1	1	391	8	19209	ENSSSCG00000007056	PLCB1|
GO:0004540	ribonuclease activity	molecular_function	0.14835	1	3	391	67	19209	ENSSSCG00000007672,ENSSSCG00000000502,ENSSSCG00000021130	POP7|CNOT2|RPP21|
GO:0045589	regulation of regulatory T cell differentiation	biological_process	0.14852	1	1	391	8	19209	ENSSSCG00000014277	IRF1|
GO:0016460	myosin II complex	cellular_component	0.14854	1	1	391	8	19209	ENSSSCG00000014287	SHROOM1|
GO:0060046	regulation of acrosome reaction	biological_process	0.14867	1	1	391	8	19209	ENSSSCG00000007056	PLCB1|
GO:0050855	regulation of B cell receptor signaling pathway	biological_process	0.14878	1	1	391	8	19209	ENSSSCG00000029811	PLCL2|
GO:0005847	mRNA cleavage and polyadenylation specificity factor complex	cellular_component	0.14881	1	1	391	8	19209	ENSSSCG00000014435	CSNK1A1|
GO:0003177	pulmonary valve development	biological_process	0.14917	1	1	391	8	19209	ENSSSCG00000004223	HEY2|
GO:0003184	pulmonary valve morphogenesis	biological_process	0.14917	1	1	391	8	19209	ENSSSCG00000004223	HEY2|
GO:0010885	regulation of cholesterol storage	biological_process	0.14923	1	1	391	8	19209	ENSSSCG00000000006	PPARA|
GO:0060020	Bergmann glial cell differentiation	biological_process	0.14927	1	1	391	8	19209	ENSSSCG00000010081	MAPK1|
GO:0034713	type I transforming growth factor beta receptor binding	molecular_function	0.14978	1	1	391	8	19209	ENSSSCG00000011226	-|
GO:0045921	positive regulation of exocytosis	biological_process	0.1501	1	2	391	34	19209	ENSSSCG00000014282,ENSSSCG00000007056	IL4|PLCB1|
GO:0005773	vacuole	cellular_component	0.15012	1	10	391	345	19209	ENSSSCG00000009166,ENSSSCG00000021890,ENSSSCG00000004635,ENSSSCG00000023811,ENSSSCG00000014173,ENSSSCG00000005065,ENSSSCG00000026729,ENSSSCG00000025466,ENSSSCG00000017877,ENSSSCG00000014433	-|GNB2|SPPL2A|AP5S1|LNPEP|AP5M1|-|-|ANKFY1|PCYOX1L|
GO:0006700	C21-steroid hormone biosynthetic process	biological_process	0.15014	1	1	391	8	19209	ENSSSCG00000001082	PRL|
GO:0034705	potassium channel complex	cellular_component	0.15017	1	3	391	68	19209	ENSSSCG00000006802,ENSSSCG00000005780,ENSSSCG00000027727	KCNA3|-|-|
GO:0060563	neuroepithelial cell differentiation	biological_process	0.15018	1	2	391	34	19209	ENSSSCG00000001081,ENSSSCG00000021343	SOX4|ZEB2|
GO:0060536	cartilage morphogenesis	biological_process	0.15021	1	1	391	8	19209	ENSSSCG00000016703	HOXA5|
GO:0060350	endochondral bone morphogenesis	biological_process	0.15045	1	2	391	34	19209	ENSSSCG00000016698,ENSSSCG00000011226	HOXA11|-|
GO:0045717	negative regulation of fatty acid biosynthetic process	biological_process	0.1505	1	1	391	8	19209	ENSSSCG00000010547	ERLIN1|
GO:0071481	cellular response to X-ray	biological_process	0.15059	1	1	391	8	19209	ENSSSCG00000016842	NIPBL|
GO:0045580	regulation of T cell differentiation	biological_process	0.15063	1	3	391	68	19209	ENSSSCG00000014282,ENSSSCG00000014277,ENSSSCG00000011226	IL4|IRF1|-|
GO:0004596	peptide alpha-N-acetyltransferase activity	molecular_function	0.15085	1	1	391	8	19209	ENSSSCG00000005064	NAA30|
GO:0019955	cytokine binding	molecular_function	0.15086	1	3	391	68	19209	ENSSSCG00000012985,ENSSSCG00000011226,ENSSSCG00000017044	LTBP3|-|IL12B|
GO:0016567	protein ubiquitination	biological_process	0.15087	1	13	391	470	19209	ENSSSCG00000030378,ENSSSCG00000021004,ENSSSCG00000030196,ENSSSCG00000004059,ENSSSCG00000014190,ENSSSCG00000001053,ENSSSCG00000017094,ENSSSCG00000006066,ENSSSCG00000008646,ENSSSCG00000001342,ENSSSCG00000008740,ENSSSCG00000001081,ENSSSCG00000011104	LIMK1|DERL1|CUL9|-|-|TBC1D7|MARCH6|RNF19A|RNF144A|TRIM39|FBXL5|SOX4|CUL2|
GO:0006072	glycerol-3-phosphate metabolic process	biological_process	0.15125	1	1	391	8	19209	ENSSSCG00000011677	GK5|
GO:0007252	I-kappaB phosphorylation	biological_process	0.15163	1	1	391	8	19209	ENSSSCG00000010548	CHUK|
GO:0051094	positive regulation of developmental process	biological_process	0.15175	1	16	391	600	19209	ENSSSCG00000007056,ENSSSCG00000000810,ENSSSCG00000030378,ENSSSCG00000021343,ENSSSCG00000011745,ENSSSCG00000016698,ENSSSCG00000014437,ENSSSCG00000017044,ENSSSCG00000004223,ENSSSCG00000014288,ENSSSCG00000016703,ENSSSCG00000027060,ENSSSCG00000011226,ENSSSCG00000012985,ENSSSCG00000017876,ENSSSCG00000014282	PLCB1|AMIGO2|LIMK1|ZEB2|PRKCI|HOXA11|PPARGC1B|IL12B|HEY2|GDF9|HOXA5|TBX2|-|LTBP3|CYB5D2|IL4|
GO:0000014	single-stranded DNA specific endodeoxyribonuclease activity	molecular_function	0.15185	1	1	391	8	19209	ENSSSCG00000014280	RAD50|
GO:0045605	negative regulation of epidermal cell differentiation	biological_process	0.15192	1	1	391	8	19209	ENSSSCG00000016701	HOXA7|
GO:0072401	signal transduction involved in DNA integrity checkpoint	biological_process	0.15211	1	1	391	8	19209	ENSSSCG00000001081	SOX4|
GO:0072422	signal transduction involved in DNA damage checkpoint	biological_process	0.15211	1	1	391	8	19209	ENSSSCG00000001081	SOX4|
GO:0044454	nuclear chromosome part	cellular_component	0.15221	1	10	391	347	19209	ENSSSCG00000004223,ENSSSCG00000021989,ENSSSCG00000012995,ENSSSCG00000006127,ENSSSCG00000003404,ENSSSCG00000014280,ENSSSCG00000014277,ENSSSCG00000007529,ENSSSCG00000007056,ENSSSCG00000024555	HEY2|PURA|DPF2|-|DFFA|RAD50|IRF1|SYCP2|PLCB1|ING2|
GO:0010970	microtubule-based transport	biological_process	0.15241	1	3	391	67	19209	ENSSSCG00000003405,ENSSSCG00000004059,ENSSSCG00000003401	PEX14|-|KIF1B|
GO:0060589	nucleoside-triphosphatase regulator activity	molecular_function	0.15248	1	11	391	373	19209	ENSSSCG00000009427,ENSSSCG00000007056,ENSSSCG00000016237,ENSSSCG00000007664,ENSSSCG00000010544,ENSSSCG00000001053,ENSSSCG00000014267,ENSSSCG00000014436,ENSSSCG00000010169,ENSSSCG00000021621,ENSSSCG00000012996	DNAJC15|PLCB1|-|AGFG2|DNMBP|TBC1D7|-|ARHGEF37|SIPA1L2|RGS6|CDC42EP2|
GO:0005778	peroxisomal membrane	cellular_component	0.15258	1	2	391	35	19209	ENSSSCG00000007143,ENSSSCG00000003405	MAVS|PEX14|
GO:0031903	microbody membrane	cellular_component	0.15258	1	2	391	35	19209	ENSSSCG00000003405,ENSSSCG00000007143	PEX14|MAVS|
GO:0001078	RNA polymerase II core promoter proximal region sequence-specific DNA binding transcription factor activity involved in negative regulation of transcription	molecular_function	0.15319	1	3	391	68	19209	ENSSSCG00000016706,ENSSSCG00000000006,ENSSSCG00000027060	HOXA2|PPARA|TBX2|
GO:0055024	regulation of cardiac muscle tissue development	biological_process	0.15354	1	2	391	34	19209	ENSSSCG00000027060,ENSSSCG00000004223	TBX2|HEY2|
GO:0018995	host	cellular_component	0.15358	1	1	391	8	19209	ENSSSCG00000018008	SCO1|
GO:0043657	host cell	cellular_component	0.15358	1	1	391	8	19209	ENSSSCG00000018008	SCO1|
GO:0007585	respiratory gaseous exchange	biological_process	0.15367	1	2	391	34	19209	ENSSSCG00000015871,ENSSSCG00000016703	NR4A2|HOXA5|
GO:0032606	type I interferon production	biological_process	0.1546	1	2	391	36	19209	ENSSSCG00000014277,ENSSSCG00000007143	IRF1|MAVS|
GO:0031519	PcG protein complex	cellular_component	0.15483	1	2	391	35	19209	ENSSSCG00000030467,ENSSSCG00000029983	PHC3|PCGF3|
GO:0022603	regulation of anatomical structure morphogenesis	biological_process	0.15492	1	16	391	597	19209	ENSSSCG00000002516,ENSSSCG00000011226,ENSSSCG00000017730,ENSSSCG00000001664,ENSSSCG00000016703,ENSSSCG00000027060,ENSSSCG00000012996,ENSSSCG00000014282,ENSSSCG00000014435,ENSSSCG00000001053,ENSSSCG00000016698,ENSSSCG00000023005,ENSSSCG00000030378,ENSSSCG00000021343,ENSSSCG00000006088,ENSSSCG00000004223	WARS|-|CDK5R1|TTBK1|HOXA5|TBX2|CDC42EP2|IL4|CSNK1A1|TBC1D7|HOXA11|-|LIMK1|ZEB2|SDC2|HEY2|
GO:0005126	cytokine receptor binding	molecular_function	0.15494	1	7	391	227	19209	ENSSSCG00000007673,ENSSSCG00000017044,ENSSSCG00000014282,ENSSSCG00000011226,ENSSSCG00000014288,ENSSSCG00000014434,ENSSSCG00000014278	EPO|IL12B|IL4|-|GDF9|IL17B|IL5|
GO:0040019	positive regulation of embryonic development	biological_process	0.15495	1	1	391	8	19209	ENSSSCG00000007056	PLCB1|
GO:0002230	positive regulation of defense response to virus by host	biological_process	0.15515	1	3	391	69	19209	ENSSSCG00000017368,ENSSSCG00000007143,ENSSSCG00000017044	PPY|MAVS|IL12B|
GO:0016447	somatic recombination of immunoglobulin gene segments	biological_process	0.15546	1	2	391	35	19209	ENSSSCG00000006127,ENSSSCG00000014282	-|IL4|
GO:0045089	positive regulation of innate immune response	biological_process	0.15549	1	4	391	106	19209	ENSSSCG00000007143,ENSSSCG00000008648,ENSSSCG00000014277,ENSSSCG00000017044	MAVS|RSAD2|IRF1|IL12B|
GO:0048732	gland development	biological_process	0.15568	1	6	391	182	19209	ENSSSCG00000010081,ENSSSCG00000016705,ENSSSCG00000011226,ENSSSCG00000016703,ENSSSCG00000027060,ENSSSCG00000010538	MAPK1|HOXA3|-|HOXA5|TBX2|NKX2-3|
GO:0007004	telomere maintenance via telomerase	biological_process	0.15577	1	2	391	35	19209	ENSSSCG00000014280,ENSSSCG00000010081	RAD50|MAPK1|
GO:0007423	sensory organ development	biological_process	0.15647	1	10	391	344	19209	ENSSSCG00000010081,ENSSSCG00000004223,ENSSSCG00000011226,ENSSSCG00000016706,ENSSSCG00000011745,ENSSSCG00000014283,ENSSSCG00000016842,ENSSSCG00000008738,ENSSSCG00000016707,ENSSSCG00000027060	MAPK1|HEY2|-|HOXA2|PRKCI|KIF3A|NIPBL|CC2D2A|HOXA1|TBX2|
GO:0004521	endoribonuclease activity	molecular_function	0.15698	1	2	391	36	19209	ENSSSCG00000021130,ENSSSCG00000007672	RPP21|POP7|
GO:0046621	negative regulation of organ growth	biological_process	0.15809	1	1	391	8	19209	ENSSSCG00000021731	WWC2|
GO:0000276	mitochondrial proton-transporting ATP synthase complex, coupling factor F(o)	cellular_component	0.15857	1	1	391	9	19209	ENSSSCG00000023903	ATP5I|
GO:0033617	mitochondrial respiratory chain complex IV assembly	biological_process	0.15857	1	1	391	9	19209	ENSSSCG00000018008	SCO1|
GO:0097034	mitochondrial respiratory chain complex IV biogenesis	biological_process	0.15857	1	1	391	9	19209	ENSSSCG00000018008	SCO1|
GO:0007218	neuropeptide signaling pathway	biological_process	0.15885	1	3	391	71	19209	ENSSSCG00000008993,ENSSSCG00000017368,ENSSSCG00000025414	NPY2R|PPY|PYY|
GO:0032465	regulation of cytokinesis	biological_process	0.15914	1	2	391	35	19209	ENSSSCG00000010167,ENSSSCG00000007151	MAP10|CDC25B|
GO:0030295	protein kinase activator activity	molecular_function	0.15939	1	2	391	36	19209	ENSSSCG00000017730,ENSSSCG00000007673	CDK5R1|EPO|
GO:0002862	negative regulation of inflammatory response to antigenic stimulus	biological_process	0.15967	1	1	391	9	19209	ENSSSCG00000017044	IL12B|
GO:0016820	hydrolase activity, acting on acid anhydrides, catalyzing transmembrane movement of substances	molecular_function	0.15978	1	5	391	143	19209	ENSSSCG00000001680,ENSSSCG00000020893,ENSSSCG00000025173,ENSSSCG00000025593,ENSSSCG00000025618	-|TAP1|TAP2|-|TAP1|
GO:0042989	sequestering of actin monomers	biological_process	0.16022	1	1	391	9	19209	ENSSSCG00000008245	TMSB10|
GO:0045732	positive regulation of protein catabolic process	biological_process	0.16028	1	4	391	105	19209	ENSSSCG00000014435,ENSSSCG00000006066,ENSSSCG00000008646,ENSSSCG00000004078	CSNK1A1|RNF19A|RNF144A|-|
GO:0045072	regulation of interferon-gamma biosynthetic process	biological_process	0.16032	1	1	391	9	19209	ENSSSCG00000017044	IL12B|
GO:2000678	negative regulation of transcription regulatory region DNA binding	biological_process	0.16036	1	1	391	9	19209	ENSSSCG00000004223	HEY2|
GO:0033033	negative regulation of myeloid cell apoptotic process	biological_process	0.16062	1	1	391	9	19209	ENSSSCG00000007673	EPO|
GO:0005798	Golgi-associated vesicle	cellular_component	0.16072	1	2	391	36	19209	ENSSSCG00000012984,ENSSSCG00000004635	SCYL1|SPPL2A|
GO:0010872	regulation of cholesterol esterification	biological_process	0.16083	1	1	391	9	19209	ENSSSCG00000014202	STARD4|
GO:0097105	presynaptic membrane assembly	biological_process	0.1609	1	1	391	8	19209	ENSSSCG00000012097	NLGN4X|
GO:0003211	cardiac ventricle formation	biological_process	0.16137	1	1	391	9	19209	ENSSSCG00000001081	SOX4|
GO:0035970	peptidyl-threonine dephosphorylation	biological_process	0.1614	1	1	391	9	19209	ENSSSCG00000010079	PPM1F|
GO:0010658	striated muscle cell apoptotic process	biological_process	0.16148	1	1	391	9	19209	ENSSSCG00000004223	HEY2|
GO:0035456	response to interferon-beta	biological_process	0.1617	1	1	391	9	19209	ENSSSCG00000014277	IRF1|
GO:0005662	DNA replication factor A complex	cellular_component	0.16184	1	1	391	9	19209	ENSSSCG00000021989	PURA|
GO:0009894	regulation of catabolic process	biological_process	0.16184	1	20	391	772	19209	ENSSSCG00000008646,ENSSSCG00000015896,ENSSSCG00000022838,ENSSSCG00000021621,ENSSSCG00000026729,ENSSSCG00000007664,ENSSSCG00000014267,ENSSSCG00000014435,ENSSSCG00000009427,ENSSSCG00000001342,ENSSSCG00000024081,ENSSSCG00000025466,ENSSSCG00000010169,ENSSSCG00000006066,ENSSSCG00000010544,ENSSSCG00000014436,ENSSSCG00000000006,ENSSSCG00000004078,ENSSSCG00000018008,ENSSSCG00000016237	RNF144A|FAP|SVIP|RGS6|-|AGFG2|-|CSNK1A1|DNAJC15|TRIM39|NRBF2|-|SIPA1L2|RNF19A|DNMBP|ARHGEF37|PPARA|-|SCO1|-|
GO:0016893	endonuclease activity, active with either ribo- or deoxyribonucleic acids and producing 5'-phosphomonoesters	molecular_function	0.16188	1	2	391	37	19209	ENSSSCG00000021130,ENSSSCG00000007672	RPP21|POP7|
GO:0015684	ferrous iron transport	biological_process	0.16189	1	1	391	9	19209	ENSSSCG00000007671	TFR2|
GO:0051788	response to misfolded protein	biological_process	0.16198	1	1	391	9	19209	ENSSSCG00000021004	DERL1|
GO:0048731	system development	biological_process	0.16219	1	60	391	2639	19209	ENSSSCG00000016698,ENSSSCG00000011745,ENSSSCG00000021343,ENSSSCG00000023255,ENSSSCG00000023497,ENSSSCG00000000810,ENSSSCG00000016842,ENSSSCG00000030378,ENSSSCG00000007529,ENSSSCG00000007673,ENSSSCG00000016975,ENSSSCG00000004223,ENSSSCG00000011343,ENSSSCG00000002412,ENSSSCG00000006088,ENSSSCG00000016701,ENSSSCG00000014283,ENSSSCG00000010538,ENSSSCG00000027060,ENSSSCG00000022980,ENSSSCG00000014277,…	HOXA11|PRKCI|ZEB2|MOSPD3|-|AMIGO2|NIPBL|LIMK1|SYCP2|EPO|PTCD2|HEY2|-|STON2|SDC2|HOXA7|KIF3A|NKX2-3|TBX2|TBX4|IRF1|HOXA6|MAP4K4|HOXA3|-|CYB5D2|CR2|ACTL6B|MALT1|PPARGC1B|-|NPY2R|TAB2|HOXA1|CC2D2A|PLCB1|SOX4|GDF9|RSAD2|PRKX|GAK|IL12B|NLGN4X|PHLPP1|ING2|CDK5R1|WARS|HOXA2|-|HOXA5|TTBK1|-|ZHX2|ATRN|PLCL2|PLAGL1|MAPK1|NR4A2|IL4|PURA|
GO:2000353	positive regulation of endothelial cell apoptotic process	biological_process	0.1622	1	1	391	9	19209	ENSSSCG00000011745	PRKCI|
GO:0006278	RNA-dependent DNA replication	biological_process	0.16246	1	2	391	36	19209	ENSSSCG00000014280,ENSSSCG00000010081	RAD50|MAPK1|
GO:0034308	primary alcohol metabolic process	biological_process	0.16255	1	1	391	9	19209	ENSSSCG00000009182	ADH7|
GO:0036037	CD8-positive, alpha-beta T cell activation	biological_process	0.16264	1	1	391	9	19209	ENSSSCG00000014277	IRF1|
GO:0002836	positive regulation of response to tumor cell	biological_process	0.16265	1	1	391	9	19209	ENSSSCG00000017044	IL12B|
GO:0002839	positive regulation of immune response to tumor cell	biological_process	0.16265	1	1	391	9	19209	ENSSSCG00000017044	IL12B|
GO:0071360	cellular response to exogenous dsRNA	biological_process	0.16272	1	1	391	9	19209	ENSSSCG00000007143	MAVS|
GO:0006103	2-oxoglutarate metabolic process	biological_process	0.16273	1	1	391	9	19209	ENSSSCG00000010537	GOT1|
GO:0010712	regulation of collagen metabolic process	biological_process	0.16278	1	1	391	9	19209	ENSSSCG00000015896	FAP|
GO:0003188	heart valve formation	biological_process	0.16294	1	1	391	9	19209	ENSSSCG00000004223	HEY2|
GO:0015399	primary active transmembrane transporter activity	molecular_function	0.16299	1	5	391	144	19209	ENSSSCG00000025173,ENSSSCG00000025593,ENSSSCG00000025618,ENSSSCG00000020893,ENSSSCG00000001680	TAP2|-|TAP1|TAP1|-|
GO:0015405	P-P-bond-hydrolysis-driven transmembrane transporter activity	molecular_function	0.16299	1	5	391	144	19209	ENSSSCG00000001680,ENSSSCG00000020893,ENSSSCG00000025593,ENSSSCG00000025173,ENSSSCG00000025618	-|TAP1|-|TAP2|TAP1|
GO:0033005	positive regulation of mast cell activation	biological_process	0.163	1	1	391	9	19209	ENSSSCG00000014282	IL4|
GO:0043371	negative regulation of CD4-positive, alpha-beta T cell differentiation	biological_process	0.16315	1	1	391	9	19209	ENSSSCG00000014282	IL4|
GO:2000515	negative regulation of CD4-positive, alpha-beta T cell activation	biological_process	0.16315	1	1	391	9	19209	ENSSSCG00000014282	IL4|
GO:0043539	protein serine/threonine kinase activator activity	molecular_function	0.16338	1	1	391	9	19209	ENSSSCG00000017730	CDK5R1|
GO:0009066	aspartate family amino acid metabolic process	biological_process	0.16346	1	2	391	37	19209	ENSSSCG00000010537,ENSSSCG00000009246	GOT1|ENOPH1|
GO:1902187	negative regulation of viral release from host cell	biological_process	0.16352	1	1	391	9	19209	ENSSSCG00000001233	TRIM26|
GO:0044262	cellular carbohydrate metabolic process	biological_process	0.16356	1	6	391	184	19209	ENSSSCG00000011677,ENSSSCG00000010537,ENSSSCG00000000006,ENSSSCG00000025023,ENSSSCG00000007530,ENSSSCG00000009166	GK5|GOT1|PPARA|-|PPP1R3D|-|
GO:0001787	natural killer cell proliferation	biological_process	0.16361	1	1	391	9	19209	ENSSSCG00000017044	IL12B|
GO:0016860	intramolecular oxidoreductase activity	molecular_function	0.16363	1	2	391	37	19209	ENSSSCG00000015453,ENSSSCG00000027889	PDIA4|-|
GO:0002227	innate immune response in mucosa	biological_process	0.16392	1	1	391	9	19209	ENSSSCG00000014282	IL4|
GO:2001212	regulation of vasculogenesis	biological_process	0.16403	1	1	391	9	19209	ENSSSCG00000004223	HEY2|
GO:0060379	cardiac muscle cell myoblast differentiation	biological_process	0.16405	1	1	391	9	19209	ENSSSCG00000027060	TBX2|
GO:1900120	regulation of receptor binding	biological_process	0.16406	1	1	391	9	19209	ENSSSCG00000029811	PLCL2|
GO:0070402	NADPH binding	molecular_function	0.16416	1	1	391	9	19209	ENSSSCG00000006126	DECR1|
GO:0007031	peroxisome organization	biological_process	0.16453	1	2	391	37	19209	ENSSSCG00000007143,ENSSSCG00000003405	MAVS|PEX14|
GO:0008233	peptidase activity	molecular_function	0.16468	1	16	391	614	19209	ENSSSCG00000028872,ENSSSCG00000010545,ENSSSCG00000015896,ENSSSCG00000004917,ENSSSCG00000027860,ENSSSCG00000027472,ENSSSCG00000026951,ENSSSCG00000014173,ENSSSCG00000006087,ENSSSCG00000014172,ENSSSCG00000007145,ENSSSCG00000001463,ENSSSCG00000004635,ENSSSCG00000017091,ENSSSCG00000030592,ENSSSCG00000001468	PSMB8|CPN1|FAP|MALT1|-|GCA|-|LNPEP|-|-|ADAM33|-|SPPL2A|TNIP1|-|PSMB9|
GO:0045066	regulatory T cell differentiation	biological_process	0.16476	1	1	391	9	19209	ENSSSCG00000014277	IRF1|
GO:0034390	smooth muscle cell apoptotic process	biological_process	0.16486	1	1	391	9	19209	ENSSSCG00000017044	IL12B|
GO:0034391	regulation of smooth muscle cell apoptotic process	biological_process	0.16486	1	1	391	9	19209	ENSSSCG00000017044	IL12B|
GO:0032740	positive regulation of interleukin-17 production	biological_process	0.16501	1	1	391	9	19209	ENSSSCG00000017044	IL12B|
GO:0034311	diol metabolic process	biological_process	0.16507	1	1	391	9	19209	ENSSSCG00000002512	DEGS2|
GO:0006531	aspartate metabolic process	biological_process	0.16523	1	1	391	9	19209	ENSSSCG00000010537	GOT1|
GO:0007275	multicellular organismal development	biological_process	0.16578	1	65	391	2882	19209	ENSSSCG00000022980,ENSSSCG00000010538,ENSSSCG00000014277,ENSSSCG00000014283,ENSSSCG00000017876,ENSSSCG00000016705,ENSSSCG00000007673,ENSSSCG00000007529,ENSSSCG00000030378,ENSSSCG00000011343,ENSSSCG00000004223,ENSSSCG00000016701,ENSSSCG00000021586,ENSSSCG00000003546,ENSSSCG00000016703,ENSSSCG00000001664,ENSSSCG00000002516,ENSSSCG00000024555,ENSSSCG00000015618,ENSSSCG00000021989,ENSSSCG00000015871,…	TBX4|NKX2-3|IRF1|KIF3A|CYB5D2|HOXA3|EPO|SYCP2|LIMK1|-|HEY2|HOXA7|ZHX2|-|HOXA5|TTBK1|WARS|ING2|LAMB3|PURA|NR4A2|IL4|TAB2|HOXA1|PPARGC1B|RSPO4|MALT1|ACTL6B|CR2|PRKX|SOX4|TBX2|-|SOST|HOXA6|MAP4K4|ZEB2|NIPBL|AMIGO2|MOSPD3|-|CNOT2|PRKCI|HOXA11|SDC2|STON2|PTCD2|ATRN|PHLPP1|CDK5R1|HOXA2|-|PLCL2|MAPK1|PLAGL1|PLCB1|CC2D2A|-|HOXA4|NPY2R|RSAD2|NLGN4X|GAK|IL12B|GDF9|
GO:0071803	positive regulation of podosome assembly	biological_process	0.16582	1	1	391	9	19209	ENSSSCG00000014278	IL5|
GO:0030117	membrane coat	cellular_component	0.16586	1	3	391	70	19209	ENSSSCG00000023811,ENSSSCG00000005065,ENSSSCG00000012984	AP5S1|AP5M1|SCYL1|
GO:0048475	coated membrane	cellular_component	0.16586	1	3	391	70	19209	ENSSSCG00000023811,ENSSSCG00000012984,ENSSSCG00000005065	AP5S1|SCYL1|AP5M1|
GO:0045655	regulation of monocyte differentiation	biological_process	0.16593	1	1	391	9	19209	ENSSSCG00000016701	HOXA7|
GO:0000122	negative regulation of transcription from RNA polymerase II promoter	biological_process	0.16603	1	13	391	482	19209	ENSSSCG00000016976,ENSSSCG00000016701,ENSSSCG00000015871,ENSSSCG00000004223,ENSSSCG00000016706,ENSSSCG00000021731,ENSSSCG00000000006,ENSSSCG00000000502,ENSSSCG00000016842,ENSSSCG00000007673,ENSSSCG00000021343,ENSSSCG00000021586,ENSSSCG00000027060	ZNF366|HOXA7|NR4A2|HEY2|HOXA2|WWC2|PPARA|CNOT2|NIPBL|EPO|ZEB2|ZHX2|TBX2|
GO:0072538	T-helper 17 type immune response	biological_process	0.16606	1	1	391	9	19209	ENSSSCG00000014282	IL4|
GO:0000793	condensed chromosome	cellular_component	0.16607	1	4	391	108	19209	ENSSSCG00000010078,ENSSSCG00000028899,ENSSSCG00000022172,ENSSSCG00000007529	TOP3B|-|-|SYCP2|
GO:0042219	cellular modified amino acid catabolic process	biological_process	0.16641	1	1	391	9	19209	ENSSSCG00000014433	PCYOX1L|
GO:0009653	anatomical structure morphogenesis	biological_process	0.16641	1	40	391	1695	19209	ENSSSCG00000011745,ENSSSCG00000016698,ENSSSCG00000000502,ENSSSCG00000007529,ENSSSCG00000016842,ENSSSCG00000030378,ENSSSCG00000021343,ENSSSCG00000016975,ENSSSCG00000006088,ENSSSCG00000016701,ENSSSCG00000004223,ENSSSCG00000014283,ENSSSCG00000004059,ENSSSCG00000010538,ENSSSCG00000027060,ENSSSCG00000022980,ENSSSCG00000016705,ENSSSCG00000008164,ENSSSCG00000016702,ENSSSCG00000014287,ENSSSCG00000001053,…	PRKCI|HOXA11|CNOT2|SYCP2|NIPBL|LIMK1|ZEB2|PTCD2|SDC2|HOXA7|HEY2|KIF3A|-|NKX2-3|TBX2|TBX4|HOXA3|MAP4K4|HOXA6|SHROOM1|TBC1D7|NPY2R|CSNK1A1|PPARGC1B|-|HOXA1|CC2D2A|SOX4|PRKX|-|CDK5R1|HOXA2|WARS|TTBK1|HOXA5|CDC42EP2|MAPK1|LAMB3|NR4A2|IL4|
GO:0043933	macromolecular complex subunit organization	biological_process	0.16647	1	30	391	1255	19209	ENSSSCG00000006126,ENSSSCG00000001052,ENSSSCG00000012996,ENSSSCG00000017375,ENSSSCG00000014287,ENSSSCG00000014278,ENSSSCG00000004342,ENSSSCG00000020794,ENSSSCG00000017731,ENSSSCG00000007850,ENSSSCG00000010079,ENSSSCG00000018008,ENSSSCG00000006802,ENSSSCG00000005780,ENSSSCG00000022838,ENSSSCG00000010167,ENSSSCG00000008487,ENSSSCG00000008245,ENSSSCG00000004223,ENSSSCG00000021289,ENSSSCG00000003405,…	DECR1|PHACTR1|CDC42EP2|SOST|SHROOM1|IL5|NDUFAF4|-|PSMD11|ANKS4B|PPM1F|SCO1|KCNA3|-|SVIP|MAP10|ATL2|TMSB10|HEY2|GAK|PEX14|PPARGC1B|MALT1|CNOT2|PRKCI|-|DNAJC15|DERL1|LIMK1|NCK2|
GO:0043218	compact myelin	cellular_component	0.16649	1	1	391	9	19209	ENSSSCG00000011745	PRKCI|
GO:0043220	Schmidt-Lanterman incisure	cellular_component	0.16649	1	1	391	9	19209	ENSSSCG00000011745	PRKCI|
GO:0010878	cholesterol storage	biological_process	0.16662	1	1	391	9	19209	ENSSSCG00000000006	PPARA|
GO:0060174	limb bud formation	biological_process	0.167	1	1	391	9	19209	ENSSSCG00000001081	SOX4|
GO:0036038	TCTN-B9D complex	cellular_component	0.16706	1	1	391	9	19209	ENSSSCG00000008738	CC2D2A|
GO:0001221	transcription cofactor binding	molecular_function	0.16715	1	1	391	9	19209	ENSSSCG00000000502	CNOT2|
GO:0034212	peptide N-acetyltransferase activity	molecular_function	0.16717	1	1	391	9	19209	ENSSSCG00000005064	NAA30|
GO:0055010	ventricular cardiac muscle tissue morphogenesis	biological_process	0.16747	1	2	391	36	19209	ENSSSCG00000004223,ENSSSCG00000016975	HEY2|PTCD2|
GO:0006878	cellular copper ion homeostasis	biological_process	0.16759	1	1	391	9	19209	ENSSSCG00000018008	SCO1|
GO:0035639	purine ribonucleoside triphosphate binding	molecular_function	0.16762	1	39	391	1656	19209	ENSSSCG00000015007,ENSSSCG00000008164,ENSSSCG00000009506,ENSSSCG00000020893,ENSSSCG00000001372,ENSSSCG00000015619,ENSSSCG00000014283,ENSSSCG00000008495,ENSSSCG00000010548,ENSSSCG00000025593,ENSSSCG00000018003,ENSSSCG00000014285,ENSSSCG00000003401,ENSSSCG00000023497,ENSSSCG00000030378,ENSSSCG00000025173,ENSSSCG00000017728,ENSSSCG00000018007,ENSSSCG00000011745,ENSSSCG00000011227,ENSSSCG00000011342,…	ATM|MAP4K4|-|TAP1|GNL1|CAMK1G|KIF3A|PRKD3|CHUK|-|MYH2|SEPT8|KIF1B|-|LIMK1|TAP2|MYO1D|MYH3|PRKCI|-|DHX30|MAPK1|UBE2D2|TTBK1|-|WARS|EEF1A2|-|SCYL1|CCT8L2|TAP1|ALPK2|PRKX|-|ATL2|-|CSNK1A1|LSG1|TRPM7|
GO:0022038	corpus callosum development	biological_process	0.16781	1	1	391	9	19209	ENSSSCG00000021343	ZEB2|
GO:0071346	cellular response to interferon-gamma	biological_process	0.16797	1	2	391	38	19209	ENSSSCG00000017044,ENSSSCG00000014277	IL12B|IRF1|
GO:0072395	signal transduction involved in cell cycle checkpoint	biological_process	0.16816	1	1	391	9	19209	ENSSSCG00000001081	SOX4|
GO:0034349	glial cell apoptotic process	biological_process	0.16824	1	1	391	9	19209	ENSSSCG00000011745	PRKCI|
GO:2000696	regulation of epithelial cell differentiation involved in kidney development	biological_process	0.16843	1	1	391	9	19209	ENSSSCG00000012833	PRKX|
GO:0045683	negative regulation of epidermis development	biological_process	0.16859	1	1	391	9	19209	ENSSSCG00000016701	HOXA7|
GO:0030877	beta-catenin destruction complex	cellular_component	0.16883	1	1	391	9	19209	ENSSSCG00000014435	CSNK1A1|
GO:0002691	regulation of cellular extravasation	biological_process	0.16885	1	1	391	9	19209	ENSSSCG00000007056	PLCB1|
GO:0003171	atrioventricular valve development	biological_process	0.16907	1	1	391	9	19209	ENSSSCG00000004223	HEY2|
GO:0001816	cytokine production	biological_process	0.16911	1	10	391	357	19209	ENSSSCG00000014434,ENSSSCG00000004917,ENSSSCG00000012985,ENSSSCG00000007056,ENSSSCG00000014277,ENSSSCG00000007143,ENSSSCG00000001082,ENSSSCG00000017044,ENSSSCG00000008648,ENSSSCG00000014282	IL17B|MALT1|LTBP3|PLCB1|IRF1|MAVS|PRL|IL12B|RSAD2|IL4|
GO:0016445	somatic diversification of immunoglobulins	biological_process	0.16919	1	2	391	37	19209	ENSSSCG00000006127,ENSSSCG00000014282	-|IL4|
GO:0060711	labyrinthine layer development	biological_process	0.16921	1	2	391	37	19209	ENSSSCG00000010081,ENSSSCG00000004223	MAPK1|HEY2|
GO:0002718	regulation of cytokine production involved in immune response	biological_process	0.16947	1	2	391	38	19209	ENSSSCG00000008648,ENSSSCG00000004917	RSAD2|MALT1|
GO:0001578	microtubule bundle formation	biological_process	0.16952	1	2	391	37	19209	ENSSSCG00000010351,ENSSSCG00000008738	CCSER2|CC2D2A|
GO:0010603	regulation of cytoplasmic mRNA processing body assembly	biological_process	0.16974	1	1	391	9	19209	ENSSSCG00000000502	CNOT2|
GO:0051129	negative regulation of cellular component organization	biological_process	0.16975	1	10	391	351	19209	ENSSSCG00000017730,ENSSSCG00000001053,ENSSSCG00000003405,ENSSSCG00000009427,ENSSSCG00000008245,ENSSSCG00000015896,ENSSSCG00000022838,ENSSSCG00000021289,ENSSSCG00000017375,ENSSSCG00000004223	CDK5R1|TBC1D7|PEX14|DNAJC15|TMSB10|FAP|SVIP|GAK|SOST|HEY2|
GO:0045931	positive regulation of mitotic cell cycle	biological_process	0.16996	1	2	391	37	19209	ENSSSCG00000020744,ENSSSCG00000007151	DUSP3|CDC25B|
GO:0050772	positive regulation of axonogenesis	biological_process	0.17099	1	2	391	36	19209	ENSSSCG00000021343,ENSSSCG00000030378	ZEB2|LIMK1|
GO:0006611	protein export from nucleus	biological_process	0.17128	1	2	391	37	19209	ENSSSCG00000014282,ENSSSCG00000001081	IL4|SOX4|
GO:0005524	ATP binding	molecular_function	0.17184	1	32	391	1327	19209	ENSSSCG00000010548,ENSSSCG00000025593,ENSSSCG00000018003,ENSSSCG00000023497,ENSSSCG00000003401,ENSSSCG00000030378,ENSSSCG00000025173,ENSSSCG00000017728,ENSSSCG00000018007,ENSSSCG00000011745,ENSSSCG00000011227,ENSSSCG00000011342,ENSSSCG00000015007,ENSSSCG00000008164,ENSSSCG00000020893,ENSSSCG00000015619,ENSSSCG00000014283,ENSSSCG00000008495,ENSSSCG00000017872,ENSSSCG00000012984,ENSSSCG00000025618,…	CHUK|-|MYH2|-|KIF1B|LIMK1|TAP2|MYO1D|MYH3|PRKCI|-|DHX30|ATM|MAP4K4|TAP1|CAMK1G|KIF3A|PRKD3|-|SCYL1|TAP1|CCT8L2|PRKX|ALPK2|-|CSNK1A1|TRPM7|MAPK1|UBE2D2|TTBK1|WARS|-|
GO:0090277	positive regulation of peptide hormone secretion	biological_process	0.17203	1	2	391	38	19209	ENSSSCG00000007671,ENSSSCG00000001081	TFR2|SOX4|
GO:0070382	exocytic vesicle	cellular_component	0.17204	1	1	391	9	19209	ENSSSCG00000004057	SYTL3|
GO:0008152	metabolic process	biological_process	0.17208	1	204	391	9792	19209	ENSSSCG00000017042,ENSSSCG00000023497,ENSSSCG00000017728,ENSSSCG00000016698,ENSSSCG00000010350,ENSSSCG00000011342,ENSSSCG00000025593,ENSSSCG00000007143,ENSSSCG00000008742,ENSSSCG00000027060,ENSSSCG00000001463,ENSSSCG00000004059,ENSSSCG00000028899,ENSSSCG00000024693,ENSSSCG00000023378,ENSSSCG00000021879,ENSSSCG00000003606,ENSSSCG00000016700,ENSSSCG00000008164,ENSSSCG00000001052,ENSSSCG00000014172,…	UBLCP1|-|MYO1D|HOXA11|RGR|DHX30|-|MAVS|CD38|TBX2|-|-|-|MRPL17|ZNF316|-|SPOCD1|-|MAP4K4|PHACTR1|-|HOXA6|-|HOXA4|ZNF786|ZNF398|-|TFEC|-|SCO1|-|RCAN3|CYP2C42|HOXA2|-|-|PHLPP1|RAD50|-|-|GOT1|MAPK1|PLAGL1|PLCL2|APITD1|EPO|MYH3|-|-|PEX14|CDC25B|AGFG2|-|RPP21|CHUK|PRL|SLC19A1|DUSP3|ADH7|ZNF770|NFKB1|CAMK1G|KIF3A|-|-|HOXA3|-|GK5|HOXA1|DERL1|PHACTR2|TFR2|-|CSNK1A1|ZNF12|PPARGC1B|MALT1|SCYL1|-|ATL2|PGD|-|T…
GO:0000462	maturation of SSU-rRNA from tricistronic rRNA transcript (SSU-rRNA, 5.8S rRNA, LSU-rRNA)	biological_process	0.17242	1	2	391	39	19209	ENSSSCG00000006048,ENSSSCG00000021879	DCAF13|-|
GO:0004497	monooxygenase activity	molecular_function	0.17246	1	4	391	110	19209	ENSSSCG00000010488,ENSSSCG00000010546,ENSSSCG00000026798,ENSSSCG00000010549	-|-|CYP2C42|-|
GO:0007379	segment specification	biological_process	0.17296	1	1	391	9	19209	ENSSSCG00000016706	HOXA2|
GO:0043903	regulation of symbiosis, encompassing mutualism through parasitism	biological_process	0.17353	1	4	391	111	19209	ENSSSCG00000007143,ENSSSCG00000008648,ENSSSCG00000001233,ENSSSCG00000017044	MAVS|RSAD2|TRIM26|IL12B|
GO:0070373	negative regulation of ERK1 and ERK2 cascade	biological_process	0.17355	1	2	391	37	19209	ENSSSCG00000017091,ENSSSCG00000020744	TNIP1|DUSP3|
GO:0030374	ligand-dependent nuclear receptor transcription coactivator activity	molecular_function	0.1745	1	2	391	38	19209	ENSSSCG00000014437,ENSSSCG00000004222	PPARGC1B|NCOA7|
GO:0004983	neuropeptide Y receptor activity	molecular_function	0.17488	1	1	391	10	19209	ENSSSCG00000008993	NPY2R|
GO:0042613	MHC class II protein complex	cellular_component	0.1751	1	1	391	10	19209	ENSSSCG00000001465	SLA-DOB|
GO:0001883	purine nucleoside binding	molecular_function	0.17529	1	39	391	1664	19209	ENSSSCG00000011745,ENSSSCG00000018007,ENSSSCG00000017728,ENSSSCG00000011227,ENSSSCG00000011342,ENSSSCG00000023497,ENSSSCG00000003401,ENSSSCG00000030378,ENSSSCG00000025173,ENSSSCG00000018003,ENSSSCG00000014285,ENSSSCG00000010548,ENSSSCG00000025593,ENSSSCG00000014283,ENSSSCG00000008495,ENSSSCG00000001372,ENSSSCG00000015619,ENSSSCG00000008164,ENSSSCG00000009506,ENSSSCG00000020893,ENSSSCG00000015007,…	PRKCI|MYH3|MYO1D|-|DHX30|-|KIF1B|LIMK1|TAP2|MYH2|SEPT8|CHUK|-|KIF3A|PRKD3|GNL1|CAMK1G|MAP4K4|-|TAP1|ATM|CSNK1A1|LSG1|TRPM7|-|-|ATL2|-|SCYL1|TAP1|CCT8L2|PRKX|ALPK2|-|WARS|EEF1A2|TTBK1|MAPK1|UBE2D2|
GO:0032550	purine ribonucleoside binding	molecular_function	0.17529	1	39	391	1664	19209	ENSSSCG00000015007,ENSSSCG00000020893,ENSSSCG00000009506,ENSSSCG00000008164,ENSSSCG00000015619,ENSSSCG00000001372,ENSSSCG00000008495,ENSSSCG00000014283,ENSSSCG00000025593,ENSSSCG00000010548,ENSSSCG00000014285,ENSSSCG00000018003,ENSSSCG00000025173,ENSSSCG00000030378,ENSSSCG00000003401,ENSSSCG00000023497,ENSSSCG00000011342,ENSSSCG00000011227,ENSSSCG00000018007,ENSSSCG00000017728,ENSSSCG00000011745,…	ATM|TAP1|-|MAP4K4|CAMK1G|GNL1|PRKD3|KIF3A|-|CHUK|SEPT8|MYH2|TAP2|LIMK1|KIF1B|-|DHX30|-|MYH3|MYO1D|PRKCI|UBE2D2|MAPK1|TTBK1|EEF1A2|-|WARS|ALPK2|PRKX|CCT8L2|TAP1|SCYL1|-|ATL2|-|-|TRPM7|LSG1|CSNK1A1|
GO:0010960	magnesium ion homeostasis	biological_process	0.17545	1	1	391	9	19209	ENSSSCG00000004636	TRPM7|
GO:0044130	negative regulation of growth of symbiont in host	biological_process	0.17554	1	1	391	10	19209	ENSSSCG00000017044	IL12B|
GO:0044146	negative regulation of growth of symbiont involved in interaction with host	biological_process	0.17554	1	1	391	10	19209	ENSSSCG00000017044	IL12B|
GO:0035886	vascular smooth muscle cell differentiation	biological_process	0.17557	1	1	391	10	19209	ENSSSCG00000004223	HEY2|
GO:0001841	neural tube formation	biological_process	0.17572	1	3	391	72	19209	ENSSSCG00000008738,ENSSSCG00000021343,ENSSSCG00000001081	CC2D2A|ZEB2|SOX4|
GO:0009313	oligosaccharide catabolic process	biological_process	0.17585	1	1	391	10	19209	ENSSSCG00000025023	-|
GO:0051427	hormone receptor binding	molecular_function	0.17593	1	4	391	109	19209	ENSSSCG00000014437,ENSSSCG00000016976,ENSSSCG00000004222,ENSSSCG00000015871	PPARGC1B|ZNF366|NCOA7|NR4A2|
GO:0005744	mitochondrial inner membrane presequence translocase complex	cellular_component	0.17628	1	1	391	10	19209	ENSSSCG00000009427	DNAJC15|
GO:0050790	regulation of catalytic activity	biological_process	0.17642	1	34	391	1431	19209	ENSSSCG00000004078,ENSSSCG00000014436,ENSSSCG00000006127,ENSSSCG00000003606,ENSSSCG00000001052,ENSSSCG00000008164,ENSSSCG00000030378,ENSSSCG00000007673,ENSSSCG00000009427,ENSSSCG00000021343,ENSSSCG00000017728,ENSSSCG00000007664,ENSSSCG00000007151,ENSSSCG00000020744,ENSSSCG00000021621,ENSSSCG00000010079,ENSSSCG00000016237,ENSSSCG00000024818,ENSSSCG00000017730,ENSSSCG00000011226,ENSSSCG00000014947,…	-|ARHGEF37|-|SPOCD1|PHACTR1|MAP4K4|LIMK1|EPO|DNAJC15|ZEB2|MYO1D|AGFG2|CDC25B|DUSP3|RGS6|PPM1F|-|RCAN3|CDK5R1|-|EEF1A2|DNMBP|SIPA1L2|RAD50|NR4A2|NRBF2|MAPK1|PHACTR2|TAB2|-|MALT1|PPARGC1B|IL12B|GDF9|
GO:0042095	interferon-gamma biosynthetic process	biological_process	0.17666	1	1	391	10	19209	ENSSSCG00000017044	IL12B|
GO:0010833	telomere maintenance via telomere lengthening	biological_process	0.17666	1	2	391	38	19209	ENSSSCG00000010081,ENSSSCG00000014280	MAPK1|RAD50|
GO:0010720	positive regulation of cell development	biological_process	0.17667	1	5	391	147	19209	ENSSSCG00000030378,ENSSSCG00000021343,ENSSSCG00000011745,ENSSSCG00000016698,ENSSSCG00000011226	LIMK1|ZEB2|PRKCI|HOXA11|-|
GO:0045069	regulation of viral genome replication	biological_process	0.17676	1	2	391	39	19209	ENSSSCG00000007143,ENSSSCG00000008648	MAVS|RSAD2|
GO:0007501	mesodermal cell fate specification	biological_process	0.17684	1	1	391	10	19209	ENSSSCG00000016698	HOXA11|
GO:0002697	regulation of immune effector process	biological_process	0.17705	1	7	391	233	19209	ENSSSCG00000014282,ENSSSCG00000008648,ENSSSCG00000017044,ENSSSCG00000007143,ENSSSCG00000014278,ENSSSCG00000017368,ENSSSCG00000004917	IL4|RSAD2|IL12B|MAVS|IL5|PPY|MALT1|
GO:0002070	epithelial cell maturation	biological_process	0.17742	1	1	391	10	19209	ENSSSCG00000016703	HOXA5|
GO:0031272	regulation of pseudopodium assembly	biological_process	0.17755	1	1	391	10	19209	ENSSSCG00000012996	CDC42EP2|
GO:0031274	positive regulation of pseudopodium assembly	biological_process	0.17755	1	1	391	10	19209	ENSSSCG00000012996	CDC42EP2|
GO:0010941	regulation of cell death	biological_process	0.17769	1	23	391	938	19209	ENSSSCG00000008164,ENSSSCG00000001342,ENSSSCG00000003404,ENSSSCG00000015871,ENSSSCG00000014282,ENSSSCG00000024555,ENSSSCG00000004896,ENSSSCG00000014947,ENSSSCG00000010079,ENSSSCG00000008742,ENSSSCG00000016703,ENSSSCG00000014288,ENSSSCG00000015896,ENSSSCG00000001081,ENSSSCG00000017044,ENSSSCG00000004223,ENSSSCG00000011745,ENSSSCG00000015617,ENSSSCG00000004917,ENSSSCG00000008144,ENSSSCG00000000810,…	MAP4K4|TRIM39|DFFA|NR4A2|IL4|ING2|PHLPP1|EEF1A2|PPM1F|CD38|HOXA5|GDF9|FAP|SOX4|IL12B|HEY2|PRKCI|G0S2|MALT1|NCK2|AMIGO2|EPO|SYCP2|
GO:0008157	protein phosphatase 1 binding	molecular_function	0.17773	1	1	391	9	19209	ENSSSCG00000001052	PHACTR1|
GO:0019992	diacylglycerol binding	molecular_function	0.17778	1	1	391	9	19209	ENSSSCG00000004614	UNC13C|
GO:0071837	HMG box domain binding	molecular_function	0.17823	1	1	391	10	19209	ENSSSCG00000016705	HOXA3|
GO:0045582	positive regulation of T cell differentiation	biological_process	0.1783	1	2	391	39	19209	ENSSSCG00000011226,ENSSSCG00000014282	-|IL4|
GO:0060644	mammary gland epithelial cell differentiation	biological_process	0.17846	1	1	391	10	19209	ENSSSCG00000016703	HOXA5|
GO:0008356	asymmetric cell division	biological_process	0.17857	1	1	391	10	19209	ENSSSCG00000024555	ING2|
GO:0002221	pattern recognition receptor signaling pathway	biological_process	0.17873	1	3	391	74	19209	ENSSSCG00000007143,ENSSSCG00000014277,ENSSSCG00000008648	MAVS|IRF1|RSAD2|
GO:0060272	embryonic skeletal joint morphogenesis	biological_process	0.17879	1	1	391	10	19209	ENSSSCG00000016698	HOXA11|
GO:0050691	regulation of defense response to virus by host	biological_process	0.17888	1	3	391	74	19209	ENSSSCG00000007143,ENSSSCG00000017368,ENSSSCG00000017044	MAVS|PPY|IL12B|
GO:0046639	negative regulation of alpha-beta T cell differentiation	biological_process	0.17915	1	1	391	10	19209	ENSSSCG00000014282	IL4|
GO:0010656	negative regulation of muscle cell apoptotic process	biological_process	0.17919	1	1	391	10	19209	ENSSSCG00000004223	HEY2|
GO:0006699	bile acid biosynthetic process	biological_process	0.17921	1	1	391	10	19209	ENSSSCG00000014202	STARD4|
GO:0036041	long-chain fatty acid binding	molecular_function	0.17938	1	1	391	10	19209	ENSSSCG00000003546	-|
GO:0044267	cellular protein metabolic process	biological_process	0.17947	1	74	391	3353	19209	ENSSSCG00000014280,ENSSSCG00000026951,ENSSSCG00000015453,ENSSSCG00000007826,ENSSSCG00000029811,ENSSSCG00000010081,ENSSSCG00000017731,ENSSSCG00000018008,ENSSSCG00000025606,ENSSSCG00000014947,ENSSSCG00000017730,ENSSSCG00000011226,ENSSSCG00000017044,ENSSSCG00000015896,ENSSSCG00000014288,ENSSSCG00000005064,ENSSSCG00000017094,ENSSSCG00000004636,ENSSSCG00000006127,ENSSSCG00000008740,ENSSSCG00000001342,…	RAD50|-|PDIA4|-|PLCL2|MAPK1|PSMD11|SCO1|-|EEF1A2|CDK5R1|-|IL12B|FAP|GDF9|NAA30|MARCH6|TRPM7|-|FBXL5|TRIM39|MAP4K4|-|MRPL17|RNF19A|-|-|-|PSMB8|RNF144A|MAVS|MYH2|-|ZEB2|UBLCP1|-|NCK2|NIPBL|RGR|CNOT2|PRKCI|PCYOX1L|IL4|CUL2|ERLIN1|TTBK1|PPM1F|IL5|-|ING2|WARS|PSMB9|ALPK2|PRKX|SCYL1|-|SOX4|TAB2|DERL1|-|PCMT1|MALT1|CUL9|CSNK1A1|TBC1D7|-|CAMK1G|PRKD3|DUSP3|CHUK|LIMK1|EPO|-|CDC25B|
GO:0051023	regulation of immunoglobulin secretion	biological_process	0.17963	1	1	391	10	19209	ENSSSCG00000014278	IL5|
GO:0045063	T-helper 1 cell differentiation	biological_process	0.17983	1	1	391	10	19209	ENSSSCG00000014282	IL4|
GO:0019208	phosphatase regulator activity	molecular_function	0.1799	1	3	391	72	19209	ENSSSCG00000024818,ENSSSCG00000004132,ENSSSCG00000001052	RCAN3|PHACTR2|PHACTR1|
GO:0042180	cellular ketone metabolic process	biological_process	0.18022	1	4	391	111	19209	ENSSSCG00000001082,ENSSSCG00000014202,ENSSSCG00000000006,ENSSSCG00000010547	PRL|STARD4|PPARA|ERLIN1|
GO:0044767	single-organism developmental process	biological_process	0.18051	1	66	391	2948	19209	ENSSSCG00000007153,ENSSSCG00000017730,ENSSSCG00000011226,ENSSSCG00000016706,ENSSSCG00000004127,ENSSSCG00000010081,ENSSSCG00000012996,ENSSSCG00000029811,ENSSSCG00000008738,ENSSSCG00000007056,ENSSSCG00000008993,ENSSSCG00000023005,ENSSSCG00000021289,ENSSSCG00000017044,ENSSSCG00000008648,ENSSSCG00000014288,ENSSSCG00000027060,ENSSSCG00000004059,ENSSSCG00000014287,ENSSSCG00000006127,ENSSSCG00000008164,…	ATRN|CDK5R1|-|HOXA2|PLAGL1|MAPK1|CDC42EP2|PLCL2|CC2D2A|PLCB1|NPY2R|-|GAK|IL12B|RSAD2|GDF9|TBX2|-|SHROOM1|-|MAP4K4|HOXA6|MOSPD3|-|AMIGO2|NIPBL|ZEB2|HOXA11|PRKCI|CNOT2|STON2|SDC2|PTCD2|HOXA5|TTBK1|-|ZHX2|ING2|WARS|IL4|NR4A2|LAMB3|EIF4H|HOXA1|TAB2|CSNK1A1|TBC1D7|CR2|RSPO4|PPARGC1B|MALT1|PRKX|SOX4|IRF1|NKX2-3|TBX4|KIF3A|CYB5D2|HOXA3|LIMK1|EPO|SYCP2|CDC25B|HOXA7|HEY2|-|
GO:0032968	positive regulation of transcription elongation from RNA polymerase II promoter	biological_process	0.18061	1	1	391	10	19209	ENSSSCG00000020794	-|
GO:0060281	regulation of oocyte development	biological_process	0.18068	1	1	391	10	19209	ENSSSCG00000014288	GDF9|
GO:0010889	regulation of sequestering of triglyceride	biological_process	0.1807	1	1	391	10	19209	ENSSSCG00000000006	PPARA|
GO:0009086	methionine biosynthetic process	biological_process	0.18079	1	1	391	10	19209	ENSSSCG00000009246	ENOPH1|
GO:0030177	positive regulation of Wnt receptor signaling pathway	biological_process	0.18082	1	3	391	71	19209	ENSSSCG00000001081,ENSSSCG00000007197,ENSSSCG00000021343	SOX4|RSPO4|ZEB2|
GO:0055015	ventricular cardiac muscle cell development	biological_process	0.18096	1	1	391	10	19209	ENSSSCG00000004223	HEY2|
GO:0002065	columnar/cuboidal epithelial cell differentiation	biological_process	0.18107	1	3	391	73	19209	ENSSSCG00000001081,ENSSSCG00000016703,ENSSSCG00000021343	SOX4|HOXA5|ZEB2|
GO:0032549	ribonucleoside binding	molecular_function	0.18122	1	39	391	1670	19209	ENSSSCG00000014285,ENSSSCG00000018003,ENSSSCG00000010548,ENSSSCG00000025593,ENSSSCG00000011745,ENSSSCG00000018007,ENSSSCG00000017728,ENSSSCG00000011342,ENSSSCG00000011227,ENSSSCG00000030378,ENSSSCG00000003401,ENSSSCG00000023497,ENSSSCG00000025173,ENSSSCG00000009506,ENSSSCG00000008164,ENSSSCG00000020893,ENSSSCG00000015007,ENSSSCG00000008495,ENSSSCG00000014283,ENSSSCG00000001372,ENSSSCG00000015619,…	SEPT8|MYH2|CHUK|-|PRKCI|MYH3|MYO1D|DHX30|-|LIMK1|KIF1B|-|TAP2|-|MAP4K4|TAP1|ATM|PRKD3|KIF3A|GNL1|CAMK1G|ATL2|-|CCT8L2|TAP1|-|SCYL1|ALPK2|PRKX|CSNK1A1|TRPM7|LSG1|-|MAPK1|UBE2D2|-|WARS|EEF1A2|TTBK1|
GO:0032040	small-subunit processome	cellular_component	0.18134	1	2	391	40	19209	ENSSSCG00000021879,ENSSSCG00000006048	-|DCAF13|
GO:0003229	ventricular cardiac muscle tissue development	biological_process	0.18154	1	2	391	38	19209	ENSSSCG00000004223,ENSSSCG00000016975	HEY2|PTCD2|
GO:0061430	bone trabecula morphogenesis	biological_process	0.18155	1	1	391	10	19209	ENSSSCG00000014437	PPARGC1B|
GO:0001914	regulation of T cell mediated cytotoxicity	biological_process	0.18164	1	1	391	10	19209	ENSSSCG00000017044	IL12B|
GO:0031143	pseudopodium	cellular_component	0.18173	1	1	391	10	19209	ENSSSCG00000010081	MAPK1|
GO:0001671	ATPase activator activity	molecular_function	0.18179	1	1	391	10	19209	ENSSSCG00000009427	DNAJC15|
GO:0071801	regulation of podosome assembly	biological_process	0.18182	1	1	391	10	19209	ENSSSCG00000014278	IL5|
GO:0048584	positive regulation of response to stimulus	biological_process	0.18226	1	26	391	1077	19209	ENSSSCG00000008742,ENSSSCG00000014277,ENSSSCG00000011961,ENSSSCG00000010079,ENSSSCG00000024555,ENSSSCG00000017371,ENSSSCG00000014282,ENSSSCG00000015779,ENSSSCG00000029811,ENSSSCG00000001342,ENSSSCG00000010081,ENSSSCG00000021343,ENSSSCG00000004110,ENSSSCG00000007673,ENSSSCG00000008144,ENSSSCG00000007056,ENSSSCG00000004917,ENSSSCG00000007197,ENSSSCG00000015617,ENSSSCG00000020744,ENSSSCG00000008648,…	CD38|IRF1|TFG|PPM1F|ING2|TMEM101|IL4|CDKN2AIP|PLCL2|TRIM39|MAPK1|ZEB2|TAB2|EPO|NCK2|PLCB1|MALT1|RSPO4|G0S2|DUSP3|RSAD2|PRL|IL12B|SOX4|MAVS|GDF9|
GO:0030518	intracellular steroid hormone receptor signaling pathway	biological_process	0.18269	1	3	391	74	19209	ENSSSCG00000014437,ENSSSCG00000016976,ENSSSCG00000000502	PPARGC1B|ZNF366|CNOT2|
GO:0008207	C21-steroid hormone metabolic process	biological_process	0.1827	1	1	391	10	19209	ENSSSCG00000001082	PRL|
GO:0010817	regulation of hormone levels	biological_process	0.18272	1	7	391	234	19209	ENSSSCG00000001081,ENSSSCG00000029481,ENSSSCG00000014288,ENSSSCG00000009182,ENSSSCG00000007671,ENSSSCG00000004078,ENSSSCG00000001082	SOX4|CPLX1|GDF9|ADH7|TFR2|-|PRL|
GO:0032743	positive regulation of interleukin-2 production	biological_process	0.18273	1	1	391	10	19209	ENSSSCG00000004917	MALT1|
GO:0042693	muscle cell fate commitment	biological_process	0.18273	1	1	391	10	19209	ENSSSCG00000027060	TBX2|
GO:0097194	execution phase of apoptosis	biological_process	0.18294	1	2	391	40	19209	ENSSSCG00000003404,ENSSSCG00000015896	DFFA|FAP|
GO:0018206	peptidyl-methionine modification	biological_process	0.18299	1	1	391	10	19209	ENSSSCG00000005064	NAA30|
GO:0008083	growth factor activity	molecular_function	0.1831	1	4	391	114	19209	ENSSSCG00000014282,ENSSSCG00000017044,ENSSSCG00000014278,ENSSSCG00000014288	IL4|IL12B|IL5|GDF9|
GO:0051492	regulation of stress fiber assembly	biological_process	0.18313	1	2	391	38	19209	ENSSSCG00000030378,ENSSSCG00000010079	LIMK1|PPM1F|
GO:0009931	calcium-dependent protein serine/threonine kinase activity	molecular_function	0.18328	1	1	391	10	19209	ENSSSCG00000023497	-|
GO:0022612	gland morphogenesis	biological_process	0.18345	1	3	391	73	19209	ENSSSCG00000010538,ENSSSCG00000027060,ENSSSCG00000011226	NKX2-3|TBX2|-|
GO:1900744	regulation of p38MAPK cascade	biological_process	0.18349	1	1	391	10	19209	ENSSSCG00000004896	PHLPP1|
GO:0007254	JNK cascade	biological_process	0.18361	1	4	391	110	19209	ENSSSCG00000007056,ENSSSCG00000020744,ENSSSCG00000021343,ENSSSCG00000004896	PLCB1|DUSP3|ZEB2|PHLPP1|
GO:0019321	pentose metabolic process	biological_process	0.18364	1	1	391	10	19209	ENSSSCG00000003402	PGD|
GO:0045926	negative regulation of growth	biological_process	0.18371	1	5	391	151	19209	ENSSSCG00000014288,ENSSSCG00000021731,ENSSSCG00000017730,ENSSSCG00000015779,ENSSSCG00000017044	GDF9|WWC2|CDK5R1|CDKN2AIP|IL12B|
GO:0032956	regulation of actin cytoskeleton organization	biological_process	0.18389	1	6	391	188	19209	ENSSSCG00000030378,ENSSSCG00000008144,ENSSSCG00000010079,ENSSSCG00000008245,ENSSSCG00000017730,ENSSSCG00000012996	LIMK1|NCK2|PPM1F|TMSB10|CDK5R1|CDC42EP2|
GO:0006907	pinocytosis	biological_process	0.18416	1	1	391	10	19209	ENSSSCG00000017877	ANKFY1|
GO:0039529	RIG-I signaling pathway	biological_process	0.18438	1	1	391	10	19209	ENSSSCG00000007143	MAVS|
GO:0061162	establishment of monopolar cell polarity	biological_process	0.1844	1	1	391	10	19209	ENSSSCG00000011745	PRKCI|
GO:0061339	establishment or maintenance of monopolar cell polarity	biological_process	0.1844	1	1	391	10	19209	ENSSSCG00000011745	PRKCI|
GO:0045995	regulation of embryonic development	biological_process	0.18465	1	3	391	74	19209	ENSSSCG00000007056,ENSSSCG00000016842,ENSSSCG00000027060	PLCB1|NIPBL|TBX2|
GO:0031248	protein acetyltransferase complex	cellular_component	0.18476	1	1	391	10	19209	ENSSSCG00000005064	NAA30|
GO:0031414	N-terminal protein acetyltransferase complex	cellular_component	0.18476	1	1	391	10	19209	ENSSSCG00000005064	NAA30|
GO:0005160	transforming growth factor beta receptor binding	molecular_function	0.1848	1	2	391	40	19209	ENSSSCG00000011226,ENSSSCG00000014288	-|GDF9|
GO:0032656	regulation of interleukin-13 production	biological_process	0.18491	1	1	391	10	19209	ENSSSCG00000014282	IL4|
GO:0001882	nucleoside binding	molecular_function	0.18541	1	39	391	1674	19209	ENSSSCG00000014618,ENSSSCG00000011827,ENSSSCG00000004636,ENSSSCG00000014435,ENSSSCG00000012833,ENSSSCG00000004918,ENSSSCG00000017872,ENSSSCG00000012984,ENSSSCG00000025618,ENSSSCG00000016428,ENSSSCG00000001680,ENSSSCG00000008487,ENSSSCG00000001664,ENSSSCG00000014947,ENSSSCG00000011226,ENSSSCG00000002516,ENSSSCG00000024306,ENSSSCG00000010081,ENSSSCG00000025173,ENSSSCG00000003401,ENSSSCG00000023497,…	-|LSG1|TRPM7|CSNK1A1|PRKX|ALPK2|-|SCYL1|TAP1|CCT8L2|-|ATL2|TTBK1|EEF1A2|-|WARS|UBE2D2|MAPK1|TAP2|KIF1B|-|LIMK1|-|DHX30|MYH3|MYO1D|PRKCI|-|CHUK|MYH2|SEPT8|GNL1|CAMK1G|KIF3A|PRKD3|ATM|TAP1|MAP4K4|-|
GO:0071709	membrane assembly	biological_process	0.18544	1	1	391	9	19209	ENSSSCG00000012097	NLGN4X|
GO:0002793	positive regulation of peptide secretion	biological_process	0.18565	1	2	391	40	19209	ENSSSCG00000001081,ENSSSCG00000007671	SOX4|TFR2|
GO:0004707	MAP kinase activity	molecular_function	0.18605	1	1	391	10	19209	ENSSSCG00000010081	MAPK1|
GO:0043245	extraorganismal space	cellular_component	0.18644	1	1	391	10	19209	ENSSSCG00000018008	SCO1|
GO:0044215	other organism	cellular_component	0.18644	1	1	391	10	19209	ENSSSCG00000018008	SCO1|
GO:0044216	other organism cell	cellular_component	0.18644	1	1	391	10	19209	ENSSSCG00000018008	SCO1|
GO:0044217	other organism part	cellular_component	0.18644	1	1	391	10	19209	ENSSSCG00000018008	SCO1|
GO:0060993	kidney morphogenesis	biological_process	0.18652	1	2	391	38	19209	ENSSSCG00000001081,ENSSSCG00000012833	SOX4|PRKX|
GO:0007417	central nervous system development	biological_process	0.18689	1	13	391	487	19209	ENSSSCG00000007056,ENSSSCG00000016842,ENSSSCG00000007153,ENSSSCG00000000810,ENSSSCG00000021343,ENSSSCG00000001664,ENSSSCG00000011226,ENSSSCG00000017730,ENSSSCG00000016706,ENSSSCG00000014283,ENSSSCG00000015871,ENSSSCG00000010081,ENSSSCG00000001081	PLCB1|NIPBL|ATRN|AMIGO2|ZEB2|TTBK1|-|CDK5R1|HOXA2|KIF3A|NR4A2|MAPK1|SOX4|
GO:0009263	deoxyribonucleotide biosynthetic process	biological_process	0.18698	1	1	391	10	19209	ENSSSCG00000008647	CMPK2|
GO:0033043	regulation of organelle organization	biological_process	0.18698	1	16	391	622	19209	ENSSSCG00000014278,ENSSSCG00000024555,ENSSSCG00000017730,ENSSSCG00000010079,ENSSSCG00000010081,ENSSSCG00000012996,ENSSSCG00000006127,ENSSSCG00000014280,ENSSSCG00000000502,ENSSSCG00000030196,ENSSSCG00000001053,ENSSSCG00000016842,ENSSSCG00000030378,ENSSSCG00000008144,ENSSSCG00000007143,ENSSSCG00000008245	IL5|ING2|CDK5R1|PPM1F|MAPK1|CDC42EP2|-|RAD50|CNOT2|CUL9|TBC1D7|NIPBL|LIMK1|NCK2|MAVS|TMSB10|
GO:0000712	resolution of meiotic recombination intermediates	biological_process	0.18729	1	1	391	10	19209	ENSSSCG00000003403	APITD1|
GO:0030705	cytoskeleton-dependent intracellular transport	biological_process	0.18764	1	3	391	74	19209	ENSSSCG00000003401,ENSSSCG00000003405,ENSSSCG00000004059	KIF1B|PEX14|-|
GO:0006694	steroid biosynthetic process	biological_process	0.1877	1	3	391	76	19209	ENSSSCG00000001082,ENSSSCG00000014202,ENSSSCG00000010547	PRL|STARD4|ERLIN1|
GO:0021536	diencephalon development	biological_process	0.18824	1	3	391	76	19209	ENSSSCG00000021343,ENSSSCG00000001664,ENSSSCG00000015871	ZEB2|TTBK1|NR4A2|
GO:0002758	innate immune response-activating signal transduction	biological_process	0.18835	1	3	391	76	19209	ENSSSCG00000014277,ENSSSCG00000008648,ENSSSCG00000007143	IRF1|RSAD2|MAVS|
GO:0017160	Ral GTPase binding	molecular_function	0.18845	1	1	391	10	19209	ENSSSCG00000005066	EXOC5|
GO:1902115	regulation of organelle assembly	biological_process	0.18861	1	3	391	74	19209	ENSSSCG00000000502,ENSSSCG00000014278,ENSSSCG00000001053	CNOT2|IL5|TBC1D7|
GO:0021954	central nervous system neuron development	biological_process	0.18872	1	2	391	39	19209	ENSSSCG00000021343,ENSSSCG00000015871	ZEB2|NR4A2|
GO:0012506	vesicle membrane	cellular_component	0.18889	1	5	391	152	19209	ENSSSCG00000015293,ENSSSCG00000012984,ENSSSCG00000003401,ENSSSCG00000008144,ENSSSCG00000004635	-|SCYL1|KIF1B|NCK2|SPPL2A|
GO:0002695	negative regulation of leukocyte activation	biological_process	0.18897	1	3	391	76	19209	ENSSSCG00000014277,ENSSSCG00000014282,ENSSSCG00000020744	IRF1|IL4|DUSP3|
GO:0001817	regulation of cytokine production	biological_process	0.1891	1	9	391	324	19209	ENSSSCG00000001082,ENSSSCG00000017044,ENSSSCG00000008648,ENSSSCG00000014282,ENSSSCG00000007143,ENSSSCG00000007056,ENSSSCG00000014277,ENSSSCG00000014434,ENSSSCG00000004917	PRL|IL12B|RSAD2|IL4|MAVS|PLCB1|IRF1|IL17B|MALT1|
GO:0023056	positive regulation of signaling	biological_process	0.18913	1	21	391	848	19209	ENSSSCG00000015617,ENSSSCG00000004917,ENSSSCG00000007197,ENSSSCG00000004110,ENSSSCG00000021343,ENSSSCG00000008144,ENSSSCG00000007673,ENSSSCG00000007056,ENSSSCG00000007143,ENSSSCG00000001081,ENSSSCG00000014288,ENSSSCG00000008648,ENSSSCG00000017044,ENSSSCG00000001082,ENSSSCG00000024555,ENSSSCG00000011961,ENSSSCG00000001342,ENSSSCG00000010081,ENSSSCG00000014282,ENSSSCG00000017371,ENSSSCG00000015779	G0S2|MALT1|RSPO4|TAB2|ZEB2|NCK2|EPO|PLCB1|MAVS|SOX4|GDF9|RSAD2|IL12B|PRL|ING2|TFG|TRIM39|MAPK1|IL4|TMEM101|CDKN2AIP|
GO:0044743	intracellular protein transmembrane import	biological_process	0.18953	1	2	391	41	19209	ENSSSCG00000003405,ENSSSCG00000009427	PEX14|DNAJC15|
GO:0007010	cytoskeleton organization	biological_process	0.19048	1	20	391	798	19209	ENSSSCG00000010167,ENSSSCG00000008245,ENSSSCG00000011343,ENSSSCG00000030196,ENSSSCG00000014435,ENSSSCG00000004081,ENSSSCG00000011745,ENSSSCG00000003405,ENSSSCG00000014437,ENSSSCG00000004636,ENSSSCG00000008738,ENSSSCG00000008144,ENSSSCG00000010351,ENSSSCG00000030378,ENSSSCG00000012996,ENSSSCG00000001052,ENSSSCG00000014287,ENSSSCG00000014942,ENSSSCG00000017730,ENSSSCG00000010079	MAP10|TMSB10|-|CUL9|CSNK1A1|-|PRKCI|PEX14|PPARGC1B|TRPM7|CC2D2A|NCK2|CCSER2|LIMK1|CDC42EP2|PHACTR1|SHROOM1|-|CDK5R1|PPM1F|
GO:0034754	cellular hormone metabolic process	biological_process	0.19055	1	2	391	41	19209	ENSSSCG00000001082,ENSSSCG00000009182	PRL|ADH7|
GO:0010560	positive regulation of glycoprotein biosynthetic process	biological_process	0.19063	1	1	391	10	19209	ENSSSCG00000007056	PLCB1|
GO:0007095	mitotic G2 DNA damage checkpoint	biological_process	0.19133	1	1	391	10	19209	ENSSSCG00000006127	-|
GO:0032559	adenyl ribonucleotide binding	molecular_function	0.19139	1	32	391	1344	19209	ENSSSCG00000020893,ENSSSCG00000008164,ENSSSCG00000015007,ENSSSCG00000008495,ENSSSCG00000014283,ENSSSCG00000015619,ENSSSCG00000018003,ENSSSCG00000025593,ENSSSCG00000010548,ENSSSCG00000011342,ENSSSCG00000011227,ENSSSCG00000018007,ENSSSCG00000017728,ENSSSCG00000011745,ENSSSCG00000025173,ENSSSCG00000030378,ENSSSCG00000023497,ENSSSCG00000003401,ENSSSCG00000024306,ENSSSCG00000010081,ENSSSCG00000011226,…	TAP1|MAP4K4|ATM|PRKD3|KIF3A|CAMK1G|MYH2|-|CHUK|DHX30|-|MYH3|MYO1D|PRKCI|TAP2|LIMK1|-|KIF1B|UBE2D2|MAPK1|-|WARS|TTBK1|-|PRKX|ALPK2|TAP1|CCT8L2|-|SCYL1|TRPM7|CSNK1A1|
GO:0045859	regulation of protein kinase activity	biological_process	0.19155	1	12	391	448	19209	ENSSSCG00000014288,ENSSSCG00000008164,ENSSSCG00000017044,ENSSSCG00000020744,ENSSSCG00000017730,ENSSSCG00000011226,ENSSSCG00000007151,ENSSSCG00000004917,ENSSSCG00000010079,ENSSSCG00000007673,ENSSSCG00000004110,ENSSSCG00000021343	GDF9|MAP4K4|IL12B|DUSP3|CDK5R1|-|CDC25B|MALT1|PPM1F|EPO|TAB2|ZEB2|
GO:0044126	regulation of growth of symbiont in host	biological_process	0.1919	1	1	391	11	19209	ENSSSCG00000017044	IL12B|
GO:0044144	modulation of growth of symbiont involved in interaction with host	biological_process	0.1919	1	1	391	11	19209	ENSSSCG00000017044	IL12B|
GO:0042755	eating behavior	biological_process	0.19224	1	1	391	11	19209	ENSSSCG00000025414	PYY|
GO:0042288	MHC class I protein binding	molecular_function	0.19229	1	1	391	11	19209	ENSSSCG00000021004	DERL1|
GO:0050832	defense response to fungus	biological_process	0.19238	1	1	391	11	19209	ENSSSCG00000024634	C10orf99|
GO:0032647	regulation of interferon-alpha production	biological_process	0.19241	1	1	391	11	19209	ENSSSCG00000007143	MAVS|
GO:0005929	cilium	cellular_component	0.19246	1	8	391	275	19209	ENSSSCG00000001053,ENSSSCG00000008993,ENSSSCG00000004059,ENSSSCG00000014283,ENSSSCG00000008738,ENSSSCG00000007149,ENSSSCG00000015664,ENSSSCG00000010348	TBC1D7|NPY2R|-|KIF3A|CC2D2A|SPEF1|CD55|CDHR1|
GO:0010506	regulation of autophagy	biological_process	0.19259	1	4	391	113	19209	ENSSSCG00000025466,ENSSSCG00000026729,ENSSSCG00000022838,ENSSSCG00000024081	-|-|SVIP|NRBF2|
GO:0021915	neural tube development	biological_process	0.19281	1	4	391	113	19209	ENSSSCG00000021343,ENSSSCG00000008738,ENSSSCG00000001081,ENSSSCG00000014283	ZEB2|CC2D2A|SOX4|KIF3A|
GO:0000977	RNA polymerase II regulatory region sequence-specific DNA binding	molecular_function	0.19293	1	11	391	412	19209	ENSSSCG00000015871,ENSSSCG00000012995,ENSSSCG00000016637,ENSSSCG00000010042,ENSSSCG00000016701,ENSSSCG00000004127,ENSSSCG00000027060,ENSSSCG00000016703,ENSSSCG00000014277,ENSSSCG00000000006,ENSSSCG00000016706	NR4A2|DPF2|TFEC|ZNF280B|HOXA7|PLAGL1|TBX2|HOXA5|IRF1|PPARA|HOXA2|
GO:0001012	RNA polymerase II regulatory region DNA binding	molecular_function	0.19293	1	11	391	412	19209	ENSSSCG00000004127,ENSSSCG00000016701,ENSSSCG00000010042,ENSSSCG00000012995,ENSSSCG00000016637,ENSSSCG00000015871,ENSSSCG00000016706,ENSSSCG00000000006,ENSSSCG00000014277,ENSSSCG00000027060,ENSSSCG00000016703	PLAGL1|HOXA7|ZNF280B|DPF2|TFEC|NR4A2|HOXA2|PPARA|IRF1|TBX2|HOXA5|
GO:0043302	positive regulation of leukocyte degranulation	biological_process	0.19314	1	1	391	11	19209	ENSSSCG00000014282	IL4|
GO:0033044	regulation of chromosome organization	biological_process	0.19316	1	5	391	153	19209	ENSSSCG00000010081,ENSSSCG00000024555,ENSSSCG00000014280,ENSSSCG00000016842,ENSSSCG00000006127	MAPK1|ING2|RAD50|NIPBL|-|
GO:0045665	negative regulation of neuron differentiation	biological_process	0.19339	1	2	391	41	19209	ENSSSCG00000016706,ENSSSCG00000021586	HOXA2|ZHX2|
GO:0051183	vitamin transporter activity	molecular_function	0.1938	1	1	391	11	19209	ENSSSCG00000030696	SLC19A1|
GO:0009068	aspartate family amino acid catabolic process	biological_process	0.1938	1	1	391	11	19209	ENSSSCG00000010537	GOT1|
GO:0051302	regulation of cell division	biological_process	0.19383	1	3	391	76	19209	ENSSSCG00000024634,ENSSSCG00000007151,ENSSSCG00000010167	C10orf99|CDC25B|MAP10|
GO:0035102	PRC1 complex	cellular_component	0.19385	1	1	391	11	19209	ENSSSCG00000030467	PHC3|
GO:0003417	growth plate cartilage development	biological_process	0.19423	1	1	391	11	19209	ENSSSCG00000011226	-|
GO:0090484	drug transporter activity	molecular_function	0.19447	1	1	391	11	19209	ENSSSCG00000030696	SLC19A1|
GO:0000724	double-strand break repair via homologous recombination	biological_process	0.19458	1	3	391	76	19209	ENSSSCG00000027597,ENSSSCG00000023811,ENSSSCG00000025606	-|AP5S1|-|
GO:0002834	regulation of response to tumor cell	biological_process	0.19462	1	1	391	11	19209	ENSSSCG00000017044	IL12B|
GO:0002837	regulation of immune response to tumor cell	biological_process	0.19462	1	1	391	11	19209	ENSSSCG00000017044	IL12B|
GO:0007250	activation of NF-kappaB-inducing kinase activity	biological_process	0.19466	1	1	391	11	19209	ENSSSCG00000004917	MALT1|
GO:0009886	post-embryonic morphogenesis	biological_process	0.19477	1	1	391	10	19209	ENSSSCG00000010538	NKX2-3|
GO:0043550	regulation of lipid kinase activity	biological_process	0.19498	1	2	391	40	19209	ENSSSCG00000014947,ENSSSCG00000024081	EEF1A2|NRBF2|
GO:0046636	negative regulation of alpha-beta T cell activation	biological_process	0.19503	1	1	391	11	19209	ENSSSCG00000014282	IL4|
GO:0072498	embryonic skeletal joint development	biological_process	0.19515	1	1	391	11	19209	ENSSSCG00000016698	HOXA11|
GO:0033158	regulation of protein import into nucleus, translocation	biological_process	0.19529	1	1	391	11	19209	ENSSSCG00000007143	MAVS|
GO:0046890	regulation of lipid biosynthetic process	biological_process	0.19557	1	3	391	77	19209	ENSSSCG00000014202,ENSSSCG00000001082,ENSSSCG00000010547	STARD4|PRL|ERLIN1|
GO:0034105	positive regulation of tissue remodeling	biological_process	0.19627	1	1	391	11	19209	ENSSSCG00000014437	PPARGC1B|
GO:0097225	sperm midpiece	cellular_component	0.1964	1	1	391	11	19209	ENSSSCG00000015664	CD55|
GO:0043687	post-translational protein modification	biological_process	0.19642	1	2	391	41	19209	ENSSSCG00000026077,ENSSSCG00000007826	-|-|
GO:0015682	ferric iron transport	biological_process	0.19645	1	1	391	11	19209	ENSSSCG00000007671	TFR2|
GO:0072512	trivalent inorganic cation transport	biological_process	0.19645	1	1	391	11	19209	ENSSSCG00000007671	TFR2|
GO:0010647	positive regulation of cell communication	biological_process	0.19658	1	21	391	853	19209	ENSSSCG00000008648,ENSSSCG00000017044,ENSSSCG00000001082,ENSSSCG00000007143,ENSSSCG00000001081,ENSSSCG00000014288,ENSSSCG00000004110,ENSSSCG00000021343,ENSSSCG00000007056,ENSSSCG00000008144,ENSSSCG00000007673,ENSSSCG00000015617,ENSSSCG00000004917,ENSSSCG00000007197,ENSSSCG00000017371,ENSSSCG00000014282,ENSSSCG00000015779,ENSSSCG00000001342,ENSSSCG00000010081,ENSSSCG00000011961,ENSSSCG00000024555	RSAD2|IL12B|PRL|MAVS|SOX4|GDF9|TAB2|ZEB2|PLCB1|NCK2|EPO|G0S2|MALT1|RSPO4|TMEM101|IL4|CDKN2AIP|TRIM39|MAPK1|TFG|ING2|
GO:0002076	osteoblast development	biological_process	0.19671	1	1	391	11	19209	ENSSSCG00000016706	HOXA2|
GO:0030126	COPI vesicle coat	cellular_component	0.19689	1	1	391	11	19209	ENSSSCG00000012984	SCYL1|
GO:0000272	polysaccharide catabolic process	biological_process	0.19691	1	1	391	11	19209	ENSSSCG00000009166	-|
GO:0044247	cellular polysaccharide catabolic process	biological_process	0.19691	1	1	391	11	19209	ENSSSCG00000009166	-|
GO:0030036	actin cytoskeleton organization	biological_process	0.19696	1	11	391	401	19209	ENSSSCG00000008144,ENSSSCG00000030378,ENSSSCG00000010079,ENSSSCG00000004636,ENSSSCG00000014437,ENSSSCG00000011745,ENSSSCG00000017730,ENSSSCG00000014287,ENSSSCG00000008245,ENSSSCG00000001052,ENSSSCG00000012996	NCK2|LIMK1|PPM1F|TRPM7|PPARGC1B|PRKCI|CDK5R1|SHROOM1|TMSB10|PHACTR1|CDC42EP2|
GO:0050860	negative regulation of T cell receptor signaling pathway	biological_process	0.19707	1	1	391	11	19209	ENSSSCG00000020744	DUSP3|
GO:0009967	positive regulation of signal transduction	biological_process	0.19718	1	20	391	810	19209	ENSSSCG00000015779,ENSSSCG00000017371,ENSSSCG00000014282,ENSSSCG00000001342,ENSSSCG00000011961,ENSSSCG00000024555,ENSSSCG00000017044,ENSSSCG00000001082,ENSSSCG00000008648,ENSSSCG00000014288,ENSSSCG00000007143,ENSSSCG00000001081,ENSSSCG00000007056,ENSSSCG00000008144,ENSSSCG00000007673,ENSSSCG00000004110,ENSSSCG00000021343,ENSSSCG00000015617,ENSSSCG00000004917,ENSSSCG00000007197	CDKN2AIP|TMEM101|IL4|TRIM39|TFG|ING2|IL12B|PRL|RSAD2|GDF9|MAVS|SOX4|PLCB1|NCK2|EPO|TAB2|ZEB2|G0S2|MALT1|RSPO4|
GO:0046879	hormone secretion	biological_process	0.19719	1	5	391	156	19209	ENSSSCG00000029481,ENSSSCG00000001081,ENSSSCG00000014288,ENSSSCG00000007671,ENSSSCG00000004078	CPLX1|SOX4|GDF9|TFR2|-|
GO:0090181	regulation of cholesterol metabolic process	biological_process	0.19754	1	1	391	11	19209	ENSSSCG00000010547	ERLIN1|
GO:0009713	catechol-containing compound biosynthetic process	biological_process	0.19759	1	1	391	11	19209	ENSSSCG00000015871	NR4A2|
GO:0042423	catecholamine biosynthetic process	biological_process	0.19759	1	1	391	11	19209	ENSSSCG00000015871	NR4A2|
GO:0006950	response to stress	biological_process	0.1976	1	47	391	2084	19209	ENSSSCG00000008144,ENSSSCG00000016842,ENSSSCG00000024634,ENSSSCG00000001233,ENSSSCG00000007673,ENSSSCG00000003403,ENSSSCG00000009427,ENSSSCG00000021343,ENSSSCG00000014434,ENSSSCG00000004101,ENSSSCG00000001082,ENSSSCG00000004223,ENSSSCG00000020744,ENSSSCG00000007143,ENSSSCG00000014277,ENSSSCG00000027060,ENSSSCG00000007850,ENSSSCG00000027889,ENSSSCG00000028899,ENSSSCG00000006127,ENSSSCG00000008164,…	NCK2|NIPBL|C10orf99|TRIM26|EPO|APITD1|DNAJC15|ZEB2|IL17B|LRP11|PRL|HEY2|DUSP3|MAVS|IRF1|TBX2|ANKS4B|-|-|-|MAP4K4|PLCB1|DERL1|ULBP1|PPARGC1B|MALT1|-|IL12B|RSAD2|TFEC|PPY|SOX4|PPARA|-|IL5|-|PHLPP1|CDKN2AIP|RAD50|PDIA4|IL4|-|NR4A2|MAPK1|NRBF2|AP5S1|ERLIN1|
GO:0005639	integral to nuclear inner membrane	cellular_component	0.19774	1	1	391	11	19209	ENSSSCG00000017872	-|
GO:0031229	intrinsic to nuclear inner membrane	cellular_component	0.19774	1	1	391	11	19209	ENSSSCG00000017872	-|
GO:0042405	nuclear inclusion body	cellular_component	0.19781	1	1	391	11	19209	ENSSSCG00000006127	-|
GO:0051219	phosphoprotein binding	molecular_function	0.19795	1	2	391	40	19209	ENSSSCG00000010081,ENSSSCG00000004101	MAPK1|LRP11|
[truncated: 2,425 more rows]

## Sheet: S6-2 cis_GO  (SR vs SC)
GO_accession	Description	Term_type	Over_represented_pValue	Corrected_pValue	CAD_item	CAD_list	Bg_item	Bg_list	Gene_names	Gene_description
[truncated: 4,411 more rows]

## Sheet: S6-3 cis_GO  (SR vs SS)
GO_accession	Description	Term_type	Over_represented_pValue	Corrected_pValue	CAD_item	CAD_list	Bg_item	Bg_list	Gene_names	Gene_description
[truncated: 617 more rows]

[truncated: 3 more sheets: S6-4 cis_KEGG (SS vs SC), S6-5 cis_KEGG (SR vs SC), S6-6 cis_KEGG (SR vs SS)]
