# Supplementary material for: Analyses of long non-coding RNA and mRNA profiling in the spleen of diarrheic piglets caused by Clostridium perfringens type C
Source: PeerJ. 2018 Nov 30;6:e5997. doi: 10.7717/peerj.5997 (PMC6276591; doi:10.7717/peerj.5997)
Supplement: Supplemental Information 7 [file peerj-06-5997-s007.xlsx]

## Sheet: Pearson correlations
lncRNA_ID	lncRNA_Gene_ID	lncRNA_Gene_Symbol	Status	mRNA_ID	mRNA_Gene_ID	mRNA_Gene_Symbol	mRNA_Gene_Description	Pearson_correlation	Pvalue
ALDBSSCT0000008467	ALDBSSCG0000005144	--	Annotated_lncRNA	ENSSSCT00000010302	ENSSSCG00000009403	ITM2B	integral membrane protein 2B [Source:HGNC Symbol;Acc:HGNC:6174]	0.962715	9.32051e-09
LNC_001575	XLOC_091876	--	Novel_lncRNA	ENSSSCT00000015601	ENSSSCG00000014278	IL5	interleukin 5 [Source:HGNC Symbol;Acc:HGNC:6016]	0.967822	3.6219e-09
LNC_001575	XLOC_091876	--	Novel_lncRNA	ENSSSCT00000025472	ENSSSCG00000029094	--	--	0.953327	3.92204e-08
LNC_001476	XLOC_086887	--	Novel_lncRNA	ENSSSCT00000032358	ENSSSCG00000030491	ZNF830	zinc finger protein 830 [Source:HGNC Symbol;Acc:HGNC:28291]	0.955107	3.05907e-08
LNC_001476	XLOC_086887	--	Novel_lncRNA	ENSSSCT00000000299	ENSSSCG00000000278	--	--	0.969576	2.52651e-09
LNC_001476	XLOC_086887	--	Novel_lncRNA	ENSSSCT00000004110	ENSSSCG00000003711	--	--	0.955838	2.75423e-08
LNC_001476	XLOC_086887	--	Novel_lncRNA	ENSSSCT00000008056	ENSSSCG00000007361	--	--	0.971532	1.64803e-09
LNC_001476	XLOC_086887	--	Novel_lncRNA	ENSSSCT00000008057	ENSSSCG00000007362	SRSF6	serine/arginine-rich splicing factor 6 [Source:HGNC Symbol;Acc:HGNC:10788]	0.95983	1.50236e-08
LNC_001476	XLOC_086887	--	Novel_lncRNA	ENSSSCT00000016863	ENSSSCG00000015480	PRRC2C	proline rich coiled-coil 2C [Source:HGNC Symbol;Acc:HGNC:24903]	0.951091	5.2869e-08
LNC_001476	XLOC_086887	--	Novel_lncRNA	ENSSSCT00000023088	ENSSSCG00000016069	--	--	0.956448	2.5201e-08
LNC_001476	XLOC_086887	--	Novel_lncRNA	ENSSSCT00000031953	ENSSSCG00000000191	KMT2D	lysine methyltransferase 2D [Source:HGNC Symbol;Acc:HGNC:7133]	0.95096	5.37813e-08
LNC_001476	XLOC_086887	--	Novel_lncRNA	ENSSSCT00000031661	ENSSSCG00000027859	--	--	0.969487	2.57466e-09
LNC_001476	XLOC_086887	--	Novel_lncRNA	ENSSSCT00000022515	ENSSSCG00000022828	PNN	pinin, desmosome associated protein [Source:HGNC Symbol;Acc:HGNC:9162]	0.966668	4.54154e-09
LNC_001476	XLOC_086887	--	Novel_lncRNA	ENSSSCT00000025744	ENSSSCG00000014291	AFF4	AF4/FMR2 family member 4 [Source:HGNC Symbol;Acc:HGNC:17869]	0.967012	4.24842e-09
LNC_001476	XLOC_086887	--	Novel_lncRNA	ENSSSCT00000025866	ENSSSCG00000020663	--	--	0.969049	2.82153e-09
LNC_001476	XLOC_086887	--	Novel_lncRNA	ENSSSCT00000019273	ENSSSCG00000017707	TAF15	TATA-box binding protein associated factor 15 [Source:HGNC Symbol;Acc:HGNC:11547]	0.967491	3.86785e-09
LNC_001476	XLOC_086887	--	Novel_lncRNA	ENSSSCT00000026747	ENSSSCG00000021579	--	--	0.963741	7.79331e-09
LNC_001476	XLOC_086887	--	Novel_lncRNA	ENSSSCT00000010028	ENSSSCG00000009157	TET2	tet methylcytosine dioxygenase 2 [Source:HGNC Symbol;Acc:HGNC:25941]	0.953118	4.03508e-08
LNC_001476	XLOC_086887	--	Novel_lncRNA	ENSSSCT00000002263	ENSSSCG00000002023	PABPN1	poly(A) binding protein, nuclear 1 [Source:HGNC Symbol;Acc:HGNC:8565]	0.952119	4.61669e-08
LNC_001476	XLOC_086887	--	Novel_lncRNA	ENSSSCT00000019110	ENSSSCG00000017555	LUC7L3	LUC7 like 3 pre-mRNA splicing factor [Source:HGNC Symbol;Acc:HGNC:24309]	0.954983	3.11364e-08
LNC_001476	XLOC_086887	--	Novel_lncRNA	ENSSSCT00000015342	ENSSSCG00000014045	--	--	0.95078	5.50536e-08
LNC_001476	XLOC_086887	--	Novel_lncRNA	ENSSSCT00000015818	ENSSSCG00000021605	--	--	0.970041	2.28859e-09
LNC_001476	XLOC_086887	--	Novel_lncRNA	ENSSSCT00000022851	ENSSSCG00000026577	--	--	0.952023	4.67608e-08
LNC_001476	XLOC_086887	--	Novel_lncRNA	ENSSSCT00000006788	ENSSSCG00000006194	NCOA2	nuclear receptor coactivator 2 [Source:RefSeq peptide;Acc:NP_001107747]	0.965186	6.00425e-09
LNC_001476	XLOC_086887	--	Novel_lncRNA	ENSSSCT00000030447	ENSSSCG00000023324	--	--	0.95082	5.47717e-08
LNC_001476	XLOC_086887	--	Novel_lncRNA	ENSSSCT00000031749	ENSSSCG00000029451	--	--	0.962077	1.03904e-08
LNC_001476	XLOC_086887	--	Novel_lncRNA	ENSSSCT00000010315	ENSSSCG00000009414	ZC3H13	zinc finger CCCH-type containing 13 [Source:HGNC Symbol;Acc:HGNC:20368]	0.977682	3.43877e-10
LNC_001476	XLOC_086887	--	Novel_lncRNA	ENSSSCT00000032918	ENSSSCG00000012114	MSL3	male-specific lethal 3 homolog (Drosophila) [Source:HGNC Symbol;Acc:HGNC:7370]	0.951669	4.90065e-08
LNC_001476	XLOC_086887	--	Novel_lncRNA	ENSSSCT00000003731	ENSSSCG00000003362	--	--	0.960128	1.4323e-08
LNC_001476	XLOC_086887	--	Novel_lncRNA	ENSSSCT00000003560	ENSSSCG00000003205	--	--	0.962768	9.23599e-09
LNC_001476	XLOC_086887	--	Novel_lncRNA	ENSSSCT00000008358	ENSSSCG00000007618	--	--	0.955913	2.72464e-08
LNC_001476	XLOC_086887	--	Novel_lncRNA	ENSSSCT00000001094	ENSSSCG00000001002	--	--	0.962324	9.96499e-09
LNC_001476	XLOC_086887	--	Novel_lncRNA	ENSSSCT00000002422	ENSSSCG00000021120	--	--	0.957529	2.14572e-08
LNC_001476	XLOC_086887	--	Novel_lncRNA	ENSSSCT00000017254	ENSSSCG00000015846	RBPMS	RNA binding protein with multiple splicing [Source:HGNC Symbol;Acc:HGNC:19097]	0.95659	2.46806e-08
LNC_001476	XLOC_086887	--	Novel_lncRNA	ENSSSCT00000036510	ENSSSCG00000011951	NFKBIZ	NFKB inhibitor zeta [Source:HGNC Symbol;Acc:HGNC:29805]	0.957054	2.30398e-08
LNC_001476	XLOC_086887	--	Novel_lncRNA	ENSSSCT00000027531	ENSSSCG00000028876	--	--	0.98128	1.10631e-10
LNC_001476	XLOC_086887	--	Novel_lncRNA	ENSSSCT00000019446	ENSSSCG00000017870	NCBP3	nuclear cap binding subunit 3 [Source:HGNC Symbol;Acc:HGNC:24612]	0.956816	2.38676e-08
LNC_001476	XLOC_086887	--	Novel_lncRNA	ENSSSCT00000016567	ENSSSCG00000015201	MSANTD2	Myb/SANT DNA binding domain containing 2 [Source:HGNC Symbol;Acc:HGNC:26266]	0.955951	2.70946e-08
LNC_001476	XLOC_086887	--	Novel_lncRNA	ENSSSCT00000008158	ENSSSCG00000007454	ZMYND8	zinc finger MYND-type containing 8 [Source:HGNC Symbol;Acc:HGNC:9397]	0.964543	6.75135e-09
LNC_001476	XLOC_086887	--	Novel_lncRNA	ENSSSCT00000023251	ENSSSCG00000022086	RBMX2	RNA binding motif protein, X-linked 2 [Source:RefSeq peptide;Acc:NP_001230600]	0.953862	3.6435e-08
LNC_001476	XLOC_086887	--	Novel_lncRNA	ENSSSCT00000003847	ENSSSCG00000003461	RSC1A1	regulatory solute carrier protein, family 1, member 1 [Source:HGNC Symbol;Acc:HGNC:10458]	0.951137	5.25576e-08
LNC_001476	XLOC_086887	--	Novel_lncRNA	ENSSSCT00000011872	ENSSSCG00000010850	ENAH	enabled homolog (Drosophila) [Source:HGNC Symbol;Acc:HGNC:18271]	0.953411	3.87691e-08
LNC_001476	XLOC_086887	--	Novel_lncRNA	ENSSSCT00000032208	ENSSSCG00000022141	--	--	0.950358	5.81334e-08
LNC_001476	XLOC_086887	--	Novel_lncRNA	ENSSSCT00000023629	ENSSSCG00000025850	--	--	0.953782	3.6837e-08
LNC_001476	XLOC_086887	--	Novel_lncRNA	ENSSSCT00000013411	ENSSSCG00000012264	ZNF674	zinc finger protein 674 [Source:HGNC Symbol;Acc:HGNC:17625]	0.965259	5.92406e-09
LNC_001476	XLOC_086887	--	Novel_lncRNA	ENSSSCT00000019057	ENSSSCG00000017504	CDK12	cyclin dependent kinase 12 [Source:HGNC Symbol;Acc:HGNC:24224]	0.957488	2.15896e-08
LNC_001476	XLOC_086887	--	Novel_lncRNA	ENSSSCT00000019634	ENSSSCG00000018039	NCOR1	nuclear receptor corepressor 1 [Source:HGNC Symbol;Acc:HGNC:7672]	0.961092	1.2246e-08
LNC_001476	XLOC_086887	--	Novel_lncRNA	ENSSSCT00000009555	ENSSSCG00000008735	BOD1L1	biorientation of chromosomes in cell division 1 like 1 [Source:HGNC Symbol;Acc:HGNC:31792]	0.967042	4.22414e-09
LNC_001476	XLOC_086887	--	Novel_lncRNA	ENSSSCT00000017975	ENSSSCG00000016510	UBN2	ubinuclein 2 [Source:HGNC Symbol;Acc:HGNC:21931]	0.951192	5.21756e-08
LNC_001476	XLOC_086887	--	Novel_lncRNA	ENSSSCT00000028499	ENSSSCG00000026596	SYNRG	synergin, gamma [Source:HGNC Symbol;Acc:HGNC:557]	0.954244	3.45509e-08
LNC_001476	XLOC_086887	--	Novel_lncRNA	ENSSSCT00000031322	ENSSSCG00000021922	--	--	0.954807	3.19191e-08
LNC_001476	XLOC_086887	--	Novel_lncRNA	ENSSSCT00000012473	ENSSSCG00000011395	RBM5	RNA binding motif protein 5 [Source:HGNC Symbol;Acc:HGNC:9902]	0.96038	1.37541e-08
LNC_001476	XLOC_086887	--	Novel_lncRNA	ENSSSCT00000029108	ENSSSCG00000022866	NXF1	nuclear RNA export factor 1 [Source:HGNC Symbol;Acc:HGNC:8071]	0.963819	7.68596e-09
LNC_001476	XLOC_086887	--	Novel_lncRNA	ENSSSCT00000022818	ENSSSCG00000028272	--	--	0.951373	5.09536e-08
LNC_001476	XLOC_086887	--	Novel_lncRNA	ENSSSCT00000036178	ENSSSCG00000012727	FMR1	fragile X mental retardation 1 [Source:HGNC Symbol;Acc:HGNC:3775]	0.954008	3.57053e-08
LNC_001476	XLOC_086887	--	Novel_lncRNA	ENSSSCT00000025447	ENSSSCG00000029038	--	--	0.952287	4.51446e-08
LNC_001476	XLOC_086887	--	Novel_lncRNA	ENSSSCT00000002276	ENSSSCG00000002034	ACIN1	apoptotic chromatin condensation inducer 1 [Source:HGNC Symbol;Acc:HGNC:17066]	0.957827	2.0513e-08
LNC_001476	XLOC_086887	--	Novel_lncRNA	ENSSSCT00000029388	ENSSSCG00000022583	--	--	0.955364	2.94896e-08
LNC_001476	XLOC_086887	--	Novel_lncRNA	ENSSSCT00000027972	ENSSSCG00000022227	BRD4	bromodomain containing 4 [Source:HGNC Symbol;Acc:HGNC:13575]	0.955883	2.7363e-08
LNC_001476	XLOC_086887	--	Novel_lncRNA	ENSSSCT00000012630	ENSSSCG00000011540	--	--	0.968279	3.30392e-09
LNC_001476	XLOC_086887	--	Novel_lncRNA	ENSSSCT00000010491	ENSSSCG00000009570	MPHOSPH8	M-phase phosphoprotein 8 [Source:HGNC Symbol;Acc:HGNC:29810]	0.959092	1.688e-08
LNC_001476	XLOC_086887	--	Novel_lncRNA	ENSSSCT00000022914	ENSSSCG00000028225	DICER1	dicer 1, ribonuclease III [Source:HGNC Symbol;Acc:HGNC:17098]	0.981194	1.13966e-10
LNC_001476	XLOC_086887	--	Novel_lncRNA	ENSSSCT00000002133	ENSSSCG00000001904	CLK3	CDC like kinase 3 [Source:HGNC Symbol;Acc:HGNC:2071]	0.95528	2.98443e-08
LNC_001476	XLOC_086887	--	Novel_lncRNA	ENSSSCT00000005071	ENSSSCG00000004590	--	--	0.95477	3.2088e-08
LNC_001476	XLOC_086887	--	Novel_lncRNA	ENSSSCT00000029114	ENSSSCG00000003768	NEXN	nexilin F-actin binding protein [Source:HGNC Symbol;Acc:HGNC:29557]	0.959226	1.65283e-08
LNC_001476	XLOC_086887	--	Novel_lncRNA	ENSSSCT00000035852	ENSSSCG00000026569	--	--	0.952955	4.12564e-08
LNC_001476	XLOC_086887	--	Novel_lncRNA	ENSSSCT00000023293	ENSSSCG00000021769	--	--	0.954251	3.4513e-08
LNC_001476	XLOC_086887	--	Novel_lncRNA	ENSSSCT00000006797	ENSSSCG00000006202	--	--	0.963021	8.84043e-09
LNC_001476	XLOC_086887	--	Novel_lncRNA	ENSSSCT00000011503	ENSSSCG00000010513	LCOR	ligand dependent nuclear receptor corepressor [Source:HGNC Symbol;Acc:HGNC:29503]	0.952312	4.49909e-08
LNC_001476	XLOC_086887	--	Novel_lncRNA	ENSSSCT00000016328	ENSSSCG00000014967	FAM76B	family with sequence similarity 76 member B [Source:HGNC Symbol;Acc:HGNC:28492]	0.967605	3.78171e-09
LNC_001476	XLOC_086887	--	Novel_lncRNA	ENSSSCT00000003625	ENSSSCG00000003264	CNOT3	CCR4-NOT transcription complex subunit 3 [Source:HGNC Symbol;Acc:HGNC:7879]	0.955548	2.87219e-08
LNC_001476	XLOC_086887	--	Novel_lncRNA	ENSSSCT00000009382	ENSSSCG00000008575	ASXL2	additional sex combs like 2, transcriptional regulator [Source:HGNC Symbol;Acc:HGNC:23805]	0.980047	1.66995e-10
LNC_001476	XLOC_086887	--	Novel_lncRNA	ENSSSCT00000027403	ENSSSCG00000030444	--	--	0.9529	4.15664e-08
LNC_001476	XLOC_086887	--	Novel_lncRNA	ENSSSCT00000017556	ENSSSCG00000016125	INO80D	INO80 complex subunit D [Source:HGNC Symbol;Acc:HGNC:25997]	0.953978	3.58503e-08
LNC_001476	XLOC_086887	--	Novel_lncRNA	ENSSSCT00000012132	ENSSSCG00000011085	MLLT10	myeloid/lymphoid or mixed-lineage leukemia; translocated to, 10 [Source:HGNC Symbol;Acc:HGNC:16063]	0.961081	1.22688e-08
LNC_001476	XLOC_086887	--	Novel_lncRNA	ENSSSCT00000002158	ENSSSCG00000001929	PARP6	poly(ADP-ribose) polymerase family member 6 [Source:HGNC Symbol;Acc:HGNC:26921]	0.954233	3.46037e-08
LNC_001476	XLOC_086887	--	Novel_lncRNA	ENSSSCT00000027116	ENSSSCG00000023381	--	--	0.962888	9.04622e-09
LNC_001476	XLOC_086887	--	Novel_lncRNA	ENSSSCT00000010324	ENSSSCG00000009422	TSC22D1	TSC22 domain family member 1 [Source:HGNC Symbol;Acc:HGNC:16826]	0.955232	3.00497e-08
LNC_001476	XLOC_086887	--	Novel_lncRNA	ENSSSCT00000010367	ENSSSCG00000009457	--	--	0.950296	5.86036e-08
LNC_001476	XLOC_086887	--	Novel_lncRNA	ENSSSCT00000016256	ENSSSCG00000014901	PCF11	PCF11 cleavage and polyadenylation factor subunit [Source:HGNC Symbol;Acc:HGNC:30097]	0.950722	5.5467e-08
LNC_001476	XLOC_086887	--	Novel_lncRNA	ENSSSCT00000000548	ENSSSCG00000000509	--	--	0.95265	4.29968e-08
LNC_001476	XLOC_086887	--	Novel_lncRNA	ENSSSCT00000010683	ENSSSCG00000009744	SFSWAP	splicing factor SWAP homolog [Source:HGNC Symbol;Acc:HGNC:10790]	0.971065	1.82998e-09
LNC_001476	XLOC_086887	--	Novel_lncRNA	ENSSSCT00000000114	ENSSSCG00000000108	TMEM184B	transmembrane protein 184B [Source:HGNC Symbol;Acc:HGNC:1310]	0.95463	3.27277e-08
LNC_001476	XLOC_086887	--	Novel_lncRNA	ENSSSCT00000023785	ENSSSCG00000029413	DNMT3A	DNA methyltransferase 3 alpha [Source:HGNC Symbol;Acc:HGNC:2978]	0.970728	1.9714e-09
LNC_001477	XLOC_086935	--	Novel_lncRNA	ENSSSCT00000014358	ENSSSCG00000013138	--	--	0.968722	3.0186e-09
LNC_001477	XLOC_086935	--	Novel_lncRNA	ENSSSCT00000016524	ENSSSCG00000029379	--	--	0.958768	1.77552e-08
LNC_001477	XLOC_086935	--	Novel_lncRNA	ENSSSCT00000004622	ENSSSCG00000004183	TAAR2	trace amine associated receptor 2 [Source:HGNC Symbol;Acc:HGNC:4514]	0.965245	5.93939e-09
LNC_001477	XLOC_086935	--	Novel_lncRNA	ENSSSCT00000026873	ENSSSCG00000001546	FANCE	Fanconi anemia complementation group E [Source:HGNC Symbol;Acc:HGNC:3586]	0.973924	9.37114e-10
LNC_001477	XLOC_086935	--	Novel_lncRNA	ENSSSCT00000013720	ENSSSCG00000012548	MUM1L1	MUM1 like 1 [Source:HGNC Symbol;Acc:HGNC:26583]	0.951986	4.69909e-08
LNC_001477	XLOC_086935	--	Novel_lncRNA	ENSSSCT00000035826	ENSSSCG00000006525	MUC1	mucin 1, cell surface associated [Source:HGNC Symbol;Acc:HGNC:7508]	0.968736	3.0096e-09
LNC_001477	XLOC_086935	--	Novel_lncRNA	ENSSSCT00000010263	ENSSSCG00000009366	STOML3	stomatin like 3 [Source:HGNC Symbol;Acc:HGNC:19420]	0.951689	4.88764e-08
LNC_001477	XLOC_086935	--	Novel_lncRNA	ENSSSCT00000023537	ENSSSCG00000029251	--	--	0.972807	1.22745e-09
LNC_001477	XLOC_086935	--	Novel_lncRNA	ENSSSCT00000016518	ENSSSCG00000015152	OR4D5	olfactory receptor family 4 subfamily D member 5 [Source:HGNC Symbol;Acc:HGNC:14852]	0.956615	2.45878e-08
LNC_001477	XLOC_086935	--	Novel_lncRNA	ENSSSCT00000001712	ENSSSCG00000001537	ZNF76	zinc finger protein 76 [Source:HGNC Symbol;Acc:HGNC:13149]	0.965413	5.7575e-09
LNC_001477	XLOC_086935	--	Novel_lncRNA	ENSSSCT00000033027	ENSSSCG00000028516	LARP4	La ribonucleoprotein domain family member 4 [Source:HGNC Symbol;Acc:HGNC:24320]	0.960659	1.31449e-08
LNC_001477	XLOC_086935	--	Novel_lncRNA	ENSSSCT00000003278	ENSSSCG00000002955	CATSPERG	cation channel sperm associated auxiliary subunit gamma [Source:HGNC Symbol;Acc:HGNC:25243]	0.954797	3.19679e-08
LNC_001477	XLOC_086935	--	Novel_lncRNA	ENSSSCT00000026422	ENSSSCG00000026079	TKTL2	transketolase like 2 [Source:HGNC Symbol;Acc:HGNC:25313]	0.951723	4.86625e-08
LNC_001477	XLOC_086935	--	Novel_lncRNA	ENSSSCT00000024441	ENSSSCG00000022248	OTOL1	otolin 1 [Source:HGNC Symbol;Acc:HGNC:34071]	0.968788	2.97768e-09
LNC_001477	XLOC_086935	--	Novel_lncRNA	ENSSSCT00000002263	ENSSSCG00000002023	PABPN1	poly(A) binding protein, nuclear 1 [Source:HGNC Symbol;Acc:HGNC:8565]	0.95323	3.97439e-08
LNC_001477	XLOC_086935	--	Novel_lncRNA	ENSSSCT00000030851	ENSSSCG00000029983	PCGF3	polycomb group ring finger 3 [Source:HGNC Symbol;Acc:HGNC:10066]	0.958037	1.98672e-08
LNC_001477	XLOC_086935	--	Novel_lncRNA	ENSSSCT00000031421	ENSSSCG00000023314	--	--	0.964342	7.00078e-09
LNC_001477	XLOC_086935	--	Novel_lncRNA	ENSSSCT00000034023	ENSSSCG00000012816	CMC4	C-X9-C motif containing 4 [Source:HGNC Symbol;Acc:HGNC:35428]	0.951015	5.33958e-08
LNC_001477	XLOC_086935	--	Novel_lncRNA	ENSSSCT00000033934	ENSSSCG00000030857	LENG8	-	0.963695	7.85749e-09
LNC_001477	XLOC_086935	--	Novel_lncRNA	ENSSSCT00000030312	ENSSSCG00000029770	--	--	0.958949	1.72619e-08
LNC_001477	XLOC_086935	--	Novel_lncRNA	ENSSSCT00000010707	ENSSSCG00000009765	DNAH10	dynein axonemal heavy chain 10 [Source:HGNC Symbol;Acc:HGNC:2941]	0.974709	7.69552e-10
LNC_001477	XLOC_086935	--	Novel_lncRNA	ENSSSCT00000018984	ENSSSCG00000017438	KRT35	keratin 35 [Source:HGNC Symbol;Acc:HGNC:6453]	0.968783	2.98065e-09
LNC_001477	XLOC_086935	--	Novel_lncRNA	ENSSSCT00000034102	ENSSSCG00000012018	CHODL	chondrolectin [Source:HGNC Symbol;Acc:HGNC:17807]	0.958871	1.74726e-08
LNC_001477	XLOC_086935	--	Novel_lncRNA	ENSSSCT00000017836	ENSSSCG00000016381	SNED1	sushi, nidogen and EGF like domains 1 [Source:HGNC Symbol;Acc:HGNC:24696]	0.959585	1.56202e-08
LNC_001477	XLOC_086935	--	Novel_lncRNA	ENSSSCT00000009695	ENSSSCG00000008855	--	--	0.95136	5.10412e-08
LNC_001477	XLOC_086935	--	Novel_lncRNA	ENSSSCT00000026395	ENSSSCG00000025842	SPAG8	sperm associated antigen 8 [Source:HGNC Symbol;Acc:HGNC:14105]	0.952572	4.34484e-08
LNC_001477	XLOC_086935	--	Novel_lncRNA	ENSSSCT00000017254	ENSSSCG00000015846	RBPMS	RNA binding protein with multiple splicing [Source:HGNC Symbol;Acc:HGNC:19097]	0.959768	1.51731e-08
LNC_001477	XLOC_086935	--	Novel_lncRNA	ENSSSCT00000031907	ENSSSCG00000029465	--	--	0.965439	5.72968e-09
LNC_001477	XLOC_086935	--	Novel_lncRNA	ENSSSCT00000002830	ENSSSCG00000002547	--	--	0.955623	2.84126e-08
LNC_001477	XLOC_086935	--	Novel_lncRNA	ENSSSCT00000032178	ENSSSCG00000024930	--	--	0.956478	2.50903e-08
LNC_001477	XLOC_086935	--	Novel_lncRNA	ENSSSCT00000004050	ENSSSCG00000003654	MACF1	microtubule-actin crosslinking factor 1 [Source:HGNC Symbol;Acc:HGNC:13664]	0.969819	2.39982e-09
LNC_001477	XLOC_086935	--	Novel_lncRNA	ENSSSCT00000036538	ENSSSCG00000017125	FOXK2	forkhead box K2 [Source:HGNC Symbol;Acc:HGNC:6036]	0.962825	9.14451e-09
LNC_001477	XLOC_086935	--	Novel_lncRNA	ENSSSCT00000029847	ENSSSCG00000006961	LY6H	lymphocyte antigen 6 complex, locus H [Source:HGNC Symbol;Acc:HGNC:6728]	0.968748	3.00266e-09
LNC_001477	XLOC_086935	--	Novel_lncRNA	ENSSSCT00000035659	ENSSSCG00000012403	OGT	O-linked N-acetylglucosamine (GlcNAc) transferase [Source:HGNC Symbol;Acc:HGNC:8127]	0.955684	2.81623e-08
LNC_001477	XLOC_086935	--	Novel_lncRNA	ENSSSCT00000022304	ENSSSCG00000023792	SNRNP70	small nuclear ribonucleoprotein U1 subunit 70 [Source:HGNC Symbol;Acc:HGNC:11150]	0.967753	3.67234e-09
LNC_001477	XLOC_086935	--	Novel_lncRNA	ENSSSCT00000005489	ENSSSCG00000004977	--	--	0.950131	5.98563e-08
LNC_001477	XLOC_086935	--	Novel_lncRNA	ENSSSCT00000009559	ENSSSCG00000008738	CC2D2A	coiled-coil and C2 domain containing 2A [Source:HGNC Symbol;Acc:HGNC:29253]	0.95274	4.24782e-08
LNC_001477	XLOC_086935	--	Novel_lncRNA	ENSSSCT00000023462	ENSSSCG00000021840	OR51B5	olfactory receptor family 51 subfamily B member 5 [Source:HGNC Symbol;Acc:HGNC:19599]	0.96872	3.01951e-09
LNC_001477	XLOC_086935	--	Novel_lncRNA	ENSSSCT00000026941	ENSSSCG00000023304	SRRM2	serine/arginine repetitive matrix 2 [Source:HGNC Symbol;Acc:HGNC:16639]	0.977484	3.6396e-10
LNC_001477	XLOC_086935	--	Novel_lncRNA	ENSSSCT00000033504	ENSSSCG00000024403	PRRT1	proline-rich transmembrane protein 1 [Source:HGNC Symbol;Acc:HGNC:13943]	0.958777	1.77293e-08
LNC_001477	XLOC_086935	--	Novel_lncRNA	ENSSSCT00000018340	ENSSSCG00000016843	C5orf42	chromosome 5 open reading frame 42 [Source:HGNC Symbol;Acc:HGNC:25801]	0.964257	7.10895e-09
LNC_001477	XLOC_086935	--	Novel_lncRNA	ENSSSCT00000030708	ENSSSCG00000022023	ZKSCAN5	zinc finger with KRAB and SCAN domains 5 [Source:HGNC Symbol;Acc:HGNC:12867]	0.958175	1.94547e-08
LNC_001477	XLOC_086935	--	Novel_lncRNA	ENSSSCT00000013538	ENSSSCG00000012380	P2RY4	pyrimidinergic receptor P2Y, G-protein coupled, 4 [Source:HGNC Symbol;Acc:HGNC:8542]	0.965026	6.18365e-09
LNC_001477	XLOC_086935	--	Novel_lncRNA	ENSSSCT00000008388	ENSSSCG00000007648	GAL3ST4	galactose-3-O-sulfotransferase 4 [Source:HGNC Symbol;Acc:HGNC:24145]	0.952853	4.18317e-08
LNC_001477	XLOC_086935	--	Novel_lncRNA	ENSSSCT00000010367	ENSSSCG00000009457	--	--	0.960185	1.41929e-08
LNC_001477	XLOC_086935	--	Novel_lncRNA	ENSSSCT00000012730	ENSSSCG00000011632	--	--	0.951958	4.7167e-08
LNC_001477	XLOC_086935	--	Novel_lncRNA	ENSSSCT00000016538	ENSSSCG00000015172	--	--	0.968729	3.01402e-09
LNC_001477	XLOC_086935	--	Novel_lncRNA	ENSSSCT00000033054	ENSSSCG00000030857	LENG8	-	0.968587	3.10334e-09
LNC_001477	XLOC_086935	--	Novel_lncRNA	ENSSSCT00000011305	ENSSSCG00000010327	POLR3A	RNA polymerase III subunit A [Source:HGNC Symbol;Acc:HGNC:30074]	0.95139	5.08398e-08
LNC_001477	XLOC_086935	--	Novel_lncRNA	ENSSSCT00000024429	ENSSSCG00000022730	--	--	0.964232	7.14122e-09
LNC_001477	XLOC_086935	--	Novel_lncRNA	ENSSSCT00000010233	ENSSSCG00000009337	--	--	0.952405	4.4435e-08
LNC_001477	XLOC_086935	--	Novel_lncRNA	ENSSSCT00000023985	ENSSSCG00000024719	--	--	0.965362	5.81181e-09
LNC_001477	XLOC_086935	--	Novel_lncRNA	ENSSSCT00000010990	ENSSSCG00000010033	PRR14L	proline rich 14 like [Source:HGNC Symbol;Acc:HGNC:28738]	0.968386	3.23287e-09
LNC_001477	XLOC_086935	--	Novel_lncRNA	ENSSSCT00000032593	ENSSSCG00000015405	CD36	-	0.956357	2.55398e-08
LNC_001477	XLOC_086935	--	Novel_lncRNA	ENSSSCT00000026690	ENSSSCG00000030218	--	--	0.952405	4.44362e-08
LNC_001477	XLOC_086935	--	Novel_lncRNA	ENSSSCT00000003000	ENSSSCG00000002706	ADAT1	adenosine deaminase, tRNA specific 1 [Source:HGNC Symbol;Acc:HGNC:228]	0.956776	2.40107e-08
LNC_001477	XLOC_086935	--	Novel_lncRNA	ENSSSCT00000002704	ENSSSCG00000002434	NRDE2	NRDE-2, necessary for RNA interference, domain containing [Source:HGNC Symbol;Acc:HGNC:20186]	0.957826	2.05143e-08
LNC_001477	XLOC_086935	--	Novel_lncRNA	ENSSSCT00000036402	ENSSSCG00000016200	PRKAG3	5'-AMP-activated protein kinase subunit gamma-3 [Source:RefSeq peptide;Acc:NP_999242]	0.955933	2.71684e-08
LNC_001477	XLOC_086935	--	Novel_lncRNA	ENSSSCT00000008135	ENSSSCG00000007432	ZNF335	zinc finger protein 335 [Source:HGNC Symbol;Acc:HGNC:15807]	0.952116	4.61838e-08
LNC_001477	XLOC_086935	--	Novel_lncRNA	ENSSSCT00000015138	ENSSSCG00000013859	C19orf44	chromosome 19 open reading frame 44 [Source:HGNC Symbol;Acc:HGNC:26141]	0.962694	9.35314e-09
LNC_001477	XLOC_086935	--	Novel_lncRNA	ENSSSCT00000032456	ENSSSCG00000027115	--	--	0.954492	3.33719e-08
LNC_001477	XLOC_086935	--	Novel_lncRNA	ENSSSCT00000000245	ENSSSCG00000000228	SCN8A	sodium voltage-gated channel alpha subunit 8 [Source:HGNC Symbol;Acc:HGNC:10596]	0.95124	5.18517e-08
LNC_001477	XLOC_086935	--	Novel_lncRNA	ENSSSCT00000013885	ENSSSCG00000012700	MAP7D3	MAP7 domain containing 3 [Source:HGNC Symbol;Acc:HGNC:25742]	0.959765	1.51794e-08
LNC_001477	XLOC_086935	--	Novel_lncRNA	ENSSSCT00000016511	ENSSSCG00000015145	ZNF202	zinc finger protein 202 [Source:HGNC Symbol;Acc:HGNC:12994]	0.96939	2.62743e-09
LNC_000213	XLOC_012767	--	Novel_lncRNA	ENSSSCT00000010840	ENSSSCG00000009890	MAPKAPK5	mitogen-activated protein kinase-activated protein kinase 5 [Source:HGNC Symbol;Acc:HGNC:6889]	0.95833	1.89979e-08
LNC_000213	XLOC_012767	--	Novel_lncRNA	ENSSSCT00000022515	ENSSSCG00000022828	PNN	pinin, desmosome associated protein [Source:HGNC Symbol;Acc:HGNC:9162]	0.967835	3.61236e-09
LNC_000213	XLOC_012767	--	Novel_lncRNA	ENSSSCT00000009897	ENSSSCG00000009037	ZNF827	zinc finger protein 827 [Source:HGNC Symbol;Acc:HGNC:27193]	0.976691	4.54964e-10
LNC_000213	XLOC_012767	--	Novel_lncRNA	ENSSSCT00000035769	ENSSSCG00000010952	ZCCHC6	zinc finger CCHC-type containing 6 [Source:HGNC Symbol;Acc:HGNC:25817]	0.96449	6.81696e-09
LNC_000213	XLOC_012767	--	Novel_lncRNA	ENSSSCT00000012354	ENSSSCG00000011284	NKTR	natural killer cell triggering receptor [Source:HGNC Symbol;Acc:HGNC:7833]	0.950941	5.3913e-08
LNC_000213	XLOC_012767	--	Novel_lncRNA	ENSSSCT00000014488	ENSSSCG00000013264	--	--	0.971194	1.77826e-09
LNC_000213	XLOC_012767	--	Novel_lncRNA	ENSSSCT00000036510	ENSSSCG00000011951	NFKBIZ	NFKB inhibitor zeta [Source:HGNC Symbol;Acc:HGNC:29805]	0.978867	2.41855e-10
LNC_000213	XLOC_012767	--	Novel_lncRNA	ENSSSCT00000028718	ENSSSCG00000025001	--	--	0.960187	1.41893e-08
LNC_000213	XLOC_012767	--	Novel_lncRNA	ENSSSCT00000010682	ENSSSCG00000009743	--	--	0.969118	2.78143e-09
LNC_000213	XLOC_012767	--	Novel_lncRNA	ENSSSCT00000017115	ENSSSCG00000015715	EN1	engrailed homeobox 1 [Source:HGNC Symbol;Acc:HGNC:3342]	0.961343	1.1749e-08
LNC_000213	XLOC_012767	--	Novel_lncRNA	ENSSSCT00000025228	ENSSSCG00000023479	NCKAP5	NCK associated protein 5 [Source:HGNC Symbol;Acc:HGNC:29847]	0.989251	3.06244e-12
LNC_000213	XLOC_012767	--	Novel_lncRNA	ENSSSCT00000035148	ENSSSCG00000000652	CLEC12A	C-type lectin domain family 12, member A [Source:RefSeq peptide;Acc:NP_001288598]	0.958069	1.97718e-08
LNC_000213	XLOC_012767	--	Novel_lncRNA	ENSSSCT00000036178	ENSSSCG00000012727	FMR1	fragile X mental retardation 1 [Source:HGNC Symbol;Acc:HGNC:3775]	0.959851	1.49738e-08
LNC_000213	XLOC_012767	--	Novel_lncRNA	ENSSSCT00000001764	ENSSSCG00000001584	--	--	0.954551	3.30954e-08
LNC_000213	XLOC_012767	--	Novel_lncRNA	ENSSSCT00000005071	ENSSSCG00000004590	--	--	0.964091	7.32278e-09
LNC_000213	XLOC_012767	--	Novel_lncRNA	ENSSSCT00000036586	ENSSSCG00000012586	ALG13	ALG13, UDP-N-acetylglucosaminyltransferase subunit [Source:HGNC Symbol;Acc:HGNC:30881]	0.954807	3.19217e-08
LNC_000213	XLOC_012767	--	Novel_lncRNA	ENSSSCT00000016221	ENSSSCG00000014868	EMSY	EMSY, BRCA2 interacting transcriptional repressor [Source:HGNC Symbol;Acc:HGNC:18071]	0.956875	2.36624e-08
LNC_000213	XLOC_012767	--	Novel_lncRNA	ENSSSCT00000016187	ENSSSCG00000014835	C2CD3	C2 calcium dependent domain containing 3 [Source:HGNC Symbol;Acc:HGNC:24564]	0.959783	1.51354e-08
LNC_000213	XLOC_012767	--	Novel_lncRNA	ENSSSCT00000011503	ENSSSCG00000010513	LCOR	ligand dependent nuclear receptor corepressor [Source:HGNC Symbol;Acc:HGNC:29503]	0.971865	1.52821e-09
LNC_000213	XLOC_012767	--	Novel_lncRNA	ENSSSCT00000003983	ENSSSCG00000003588	SRSF4	serine and arginine rich splicing factor 4 [Source:HGNC Symbol;Acc:HGNC:10786]	0.985309	2.31135e-11
LNC_000213	XLOC_012767	--	Novel_lncRNA	ENSSSCT00000012132	ENSSSCG00000011085	MLLT10	myeloid/lymphoid or mixed-lineage leukemia; translocated to, 10 [Source:HGNC Symbol;Acc:HGNC:16063]	0.958859	1.75066e-08
LNC_000213	XLOC_012767	--	Novel_lncRNA	ENSSSCT00000011635	ENSSSCG00000010638	TCF7L2	transcription factor 7 like 2 [Source:HGNC Symbol;Acc:HGNC:11641]	0.961167	1.20958e-08
LNC_000213	XLOC_012767	--	Novel_lncRNA	ENSSSCT00000013554	ENSSSCG00000012396	MED12	mediator complex subunit 12 [Source:HGNC Symbol;Acc:HGNC:11957]	0.950849	5.45645e-08
LNC_000213	XLOC_012767	--	Novel_lncRNA	ENSSSCT00000005425	ENSSSCG00000004917	MALT1	MALT1 paracaspase [Source:HGNC Symbol;Acc:HGNC:6819]	0.962545	9.59567e-09
LNC_000213	XLOC_012767	--	Novel_lncRNA	ENSSSCT00000008580	ENSSSCG00000007830	RBBP6	RB binding protein 6, ubiquitin ligase [Source:HGNC Symbol;Acc:HGNC:9889]	0.953235	3.97151e-08
LNC_000213	XLOC_012767	--	Novel_lncRNA	ENSSSCT00000029926	ENSSSCG00000030467	PHC3	polyhomeotic homolog 3 [Source:HGNC Symbol;Acc:HGNC:15682]	0.960737	1.29784e-08
LNC_000213	XLOC_012767	--	Novel_lncRNA	ENSSSCT00000030447	ENSSSCG00000023324	--	--	0.955932	2.71726e-08
LNC_000213	XLOC_012767	--	Novel_lncRNA	ENSSSCT00000007780	ENSSSCG00000007108	KIZ	kizuna centrosomal protein [Source:HGNC Symbol;Acc:HGNC:15865]	0.967979	3.50997e-09
LNC_000213	XLOC_012767	--	Novel_lncRNA	ENSSSCT00000029114	ENSSSCG00000003768	NEXN	nexilin F-actin binding protein [Source:HGNC Symbol;Acc:HGNC:29557]	0.963922	7.54698e-09
LNC_000213	XLOC_012767	--	Novel_lncRNA	ENSSSCT00000023226	ENSSSCG00000021586	ZHX2	zinc fingers and homeoboxes 2 [Source:HGNC Symbol;Acc:HGNC:18513]	0.953378	3.89463e-08
LNC_000213	XLOC_012767	--	Novel_lncRNA	ENSSSCT00000026747	ENSSSCG00000021579	--	--	0.951987	4.69881e-08
LNC_000213	XLOC_012767	--	Novel_lncRNA	ENSSSCT00000002524	ENSSSCG00000002266	CHD2	chromodomain helicase DNA binding protein 2 [Source:HGNC Symbol;Acc:HGNC:1917]	0.9511	5.28118e-08
LNC_000213	XLOC_012767	--	Novel_lncRNA	ENSSSCT00000000188	ENSSSCG00000000179	CCDC65	coiled-coil domain containing 65 [Source:HGNC Symbol;Acc:HGNC:29937]	0.960321	1.3885e-08
LNC_000213	XLOC_012767	--	Novel_lncRNA	ENSSSCT00000023680	ENSSSCG00000022989	ZNF704	zinc finger protein 704 [Source:HGNC Symbol;Acc:HGNC:32291]	0.976194	5.21266e-10
LNC_000213	XLOC_012767	--	Novel_lncRNA	ENSSSCT00000015342	ENSSSCG00000014045	--	--	0.952734	4.25094e-08
LNC_000213	XLOC_012767	--	Novel_lncRNA	ENSSSCT00000024710	ENSSSCG00000027687	--	--	0.959728	1.52705e-08
LNC_000213	XLOC_012767	--	Novel_lncRNA	ENSSSCT00000000236	ENSSSCG00000000220	--	--	0.957341	2.20727e-08
LNC_000213	XLOC_012767	--	Novel_lncRNA	ENSSSCT00000012129	ENSSSCG00000011082	COMMD3	COMM domain containing 3 [Source:HGNC Symbol;Acc:HGNC:23332]	0.974687	7.73881e-10
LNC_000213	XLOC_012767	--	Novel_lncRNA	ENSSSCT00000030018	ENSSSCG00000025624	--	--	0.959241	1.64895e-08
LNC_000213	XLOC_012767	--	Novel_lncRNA	ENSSSCT00000012093	ENSSSCG00000011049	DCLRE1C	DNA cross-link repair 1C [Source:HGNC Symbol;Acc:HGNC:17642]	0.958944	1.7274e-08
LNC_000213	XLOC_012767	--	Novel_lncRNA	ENSSSCT00000015525	ENSSSCG00000014207	APC	APC, WNT signaling pathway regulator [Source:HGNC Symbol;Acc:HGNC:583]	0.952349	4.47715e-08
LNC_000213	XLOC_012767	--	Novel_lncRNA	ENSSSCT00000030385	ENSSSCG00000021309	TRDMT1	tRNA aspartic acid methyltransferase 1 [Source:HGNC Symbol;Acc:HGNC:2977]	0.953499	3.83015e-08
LNC_000213	XLOC_012767	--	Novel_lncRNA	ENSSSCT00000017975	ENSSSCG00000016510	UBN2	ubinuclein 2 [Source:HGNC Symbol;Acc:HGNC:21931]	0.960761	1.29293e-08
LNC_000213	XLOC_012767	--	Novel_lncRNA	ENSSSCT00000010069	ENSSSCG00000009196	ATOH1	atonal bHLH transcription factor 1 [Source:HGNC Symbol;Acc:HGNC:797]	0.955227	3.00709e-08
LNC_000213	XLOC_012767	--	Novel_lncRNA	ENSSSCT00000008843	ENSSSCG00000008070	CENPP	centromere protein P [Source:HGNC Symbol;Acc:HGNC:32933]	0.95302	4.08961e-08
LNC_000213	XLOC_012767	--	Novel_lncRNA	ENSSSCT00000028012	ENSSSCG00000025095	--	--	0.952745	4.24479e-08
LNC_000213	XLOC_012767	--	Novel_lncRNA	ENSSSCT00000033372	ENSSSCG00000012250	MED14	mediator complex subunit 14 [Source:HGNC Symbol;Acc:HGNC:2370]	0.96858	3.10761e-09
LNC_000213	XLOC_012767	--	Novel_lncRNA	ENSSSCT00000022559	ENSSSCG00000030291	RPRD2	regulation of nuclear pre-mRNA domain containing 2 [Source:HGNC Symbol;Acc:HGNC:29039]	0.967971	3.51516e-09
LNC_000213	XLOC_012767	--	Novel_lncRNA	ENSSSCT00000004110	ENSSSCG00000003711	--	--	0.953052	4.07151e-08
LNC_000213	XLOC_012767	--	Novel_lncRNA	ENSSSCT00000000041	ENSSSCG00000000039	POLDIP3	DNA polymerase delta interacting protein 3 [Source:HGNC Symbol;Acc:HGNC:23782]	0.968357	3.25215e-09
LNC_000213	XLOC_012767	--	Novel_lncRNA	ENSSSCT00000003052	ENSSSCG00000002755	NFAT5	nuclear factor of activated T-cells 5 [Source:HGNC Symbol;Acc:HGNC:7774]	0.970479	2.08156e-09
LNC_000213	XLOC_012767	--	Novel_lncRNA	ENSSSCT00000018587	ENSSSCG00000017071	SAP30L	SAP30 like [Source:HGNC Symbol;Acc:HGNC:25663]	0.951868	4.77343e-08
LNC_000213	XLOC_012767	--	Novel_lncRNA	ENSSSCT00000026326	ENSSSCG00000028896	--	--	0.95176	4.84226e-08
LNC_000213	XLOC_012767	--	Novel_lncRNA	ENSSSCT00000032918	ENSSSCG00000012114	MSL3	male-specific lethal 3 homolog (Drosophila) [Source:HGNC Symbol;Acc:HGNC:7370]	0.962399	9.83769e-09
LNC_000213	XLOC_012767	--	Novel_lncRNA	ENSSSCT00000017270	ENSSSCG00000015859	SAP130	Sin3A associated protein 130 [Source:HGNC Symbol;Acc:HGNC:29813]	0.9753	6.60916e-10
LNC_000213	XLOC_012767	--	Novel_lncRNA	ENSSSCT00000006702	ENSSSCG00000006110	RBM12B	RNA binding motif protein 12B [Source:HGNC Symbol;Acc:HGNC:32310]	0.954783	3.20298e-08
LNC_000213	XLOC_012767	--	Novel_lncRNA	ENSSSCT00000016567	ENSSSCG00000015201	MSANTD2	Myb/SANT DNA binding domain containing 2 [Source:HGNC Symbol;Acc:HGNC:26266]	0.950611	5.62696e-08
LNC_000213	XLOC_012767	--	Novel_lncRNA	ENSSSCT00000023251	ENSSSCG00000022086	RBMX2	RNA binding motif protein, X-linked 2 [Source:RefSeq peptide;Acc:NP_001230600]	0.960871	1.26985e-08
LNC_000213	XLOC_012767	--	Novel_lncRNA	ENSSSCT00000024056	ENSSSCG00000023875	--	--	0.951451	5.04349e-08
LNC_000213	XLOC_012767	--	Novel_lncRNA	ENSSSCT00000031839	ENSSSCG00000023930	--	--	0.952656	4.29595e-08
LNC_000213	XLOC_012767	--	Novel_lncRNA	ENSSSCT00000010394	ENSSSCG00000009479	RBM26	RNA binding motif protein 26 [Source:HGNC Symbol;Acc:HGNC:20327]	0.953949	3.59956e-08
LNC_000213	XLOC_012767	--	Novel_lncRNA	ENSSSCT00000010256	ENSSSCG00000009359	--	--	0.957103	2.28731e-08
LNC_000213	XLOC_012767	--	Novel_lncRNA	ENSSSCT00000019367	ENSSSCG00000017795	NSRP1	nuclear speckle splicing regulatory protein 1 [Source:HGNC Symbol;Acc:HGNC:25305]	0.955124	3.05187e-08
LNC_000213	XLOC_012767	--	Novel_lncRNA	ENSSSCT00000011375	ENSSSCG00000010391	ERCC6	ERCC excision repair 6, chromatin remodeling factor [Source:HGNC Symbol;Acc:HGNC:3438]	0.968468	3.17938e-09
LNC_000213	XLOC_012767	--	Novel_lncRNA	ENSSSCT00000023127	ENSSSCG00000026170	--	--	0.964868	6.36417e-09
LNC_000213	XLOC_012767	--	Novel_lncRNA	ENSSSCT00000017556	ENSSSCG00000016125	INO80D	INO80 complex subunit D [Source:HGNC Symbol;Acc:HGNC:25997]	0.963839	7.6594e-09
LNC_000213	XLOC_012767	--	Novel_lncRNA	ENSSSCT00000027403	ENSSSCG00000030444	--	--	0.9582	1.93797e-08
LNC_000213	XLOC_012767	--	Novel_lncRNA	ENSSSCT00000017097	ENSSSCG00000015697	CCNT2	cyclin T2 [Source:HGNC Symbol;Acc:HGNC:1600]	0.963071	8.76325e-09
LNC_000213	XLOC_012767	--	Novel_lncRNA	ENSSSCT00000026235	ENSSSCG00000029992	--	--	0.974866	7.393e-10
LNC_000213	XLOC_012767	--	Novel_lncRNA	ENSSSCT00000027521	ENSSSCG00000025030	--	--	0.96396	7.49633e-09
LNC_000213	XLOC_012767	--	Novel_lncRNA	ENSSSCT00000003608	ENSSSCG00000003248	--	--	0.961171	1.20872e-08
LNC_000213	XLOC_012767	--	Novel_lncRNA	ENSSSCT00000009088	ENSSSCG00000008298	--	--	0.966745	4.47461e-09
LNC_000213	XLOC_012767	--	Novel_lncRNA	ENSSSCT00000031661	ENSSSCG00000027859	--	--	0.955064	3.07804e-08
LNC_000213	XLOC_012767	--	Novel_lncRNA	ENSSSCT00000012602	ENSSSCG00000011515	--	--	0.964981	6.23445e-09
LNC_000213	XLOC_012767	--	Novel_lncRNA	ENSSSCT00000025744	ENSSSCG00000014291	AFF4	AF4/FMR2 family member 4 [Source:HGNC Symbol;Acc:HGNC:17869]	0.956913	2.35287e-08
LNC_000213	XLOC_012767	--	Novel_lncRNA	ENSSSCT00000005252	ENSSSCG00000004753	INO80	INO80 complex subunit [Source:HGNC Symbol;Acc:HGNC:26956]	0.957814	2.05529e-08
LNC_000213	XLOC_012767	--	Novel_lncRNA	ENSSSCT00000010028	ENSSSCG00000009157	TET2	tet methylcytosine dioxygenase 2 [Source:HGNC Symbol;Acc:HGNC:25941]	0.958573	1.83001e-08
LNC_000213	XLOC_012767	--	Novel_lncRNA	ENSSSCT00000010319	ENSSSCG00000009417	SPERT	spermatid associated [Source:HGNC Symbol;Acc:HGNC:30720]	0.959657	1.54412e-08
LNC_000213	XLOC_012767	--	Novel_lncRNA	ENSSSCT00000002695	ENSSSCG00000002426	ZC3H14	zinc finger CCCH-type containing 14 [Source:HGNC Symbol;Acc:HGNC:20509]	0.956228	2.60265e-08
LNC_000213	XLOC_012767	--	Novel_lncRNA	ENSSSCT00000002698	ENSSSCG00000002429	FOXN3	Sus scrofa forkhead box N3 (FOXN3), mRNA. [Source:RefSeq mRNA;Acc:NM_001044536]	0.963936	7.52856e-09
LNC_000213	XLOC_012767	--	Novel_lncRNA	ENSSSCT00000022274	ENSSSCG00000022996	PAGR1	PAXIP1 associated glutamate rich protein 1 [Source:HGNC Symbol;Acc:HGNC:28707]	0.95781	2.05644e-08
LNC_000213	XLOC_012767	--	Novel_lncRNA	ENSSSCT00000014581	ENSSSCG00000013351	--	--	0.956616	2.4586e-08
LNC_000213	XLOC_012767	--	Novel_lncRNA	ENSSSCT00000035785	ENSSSCG00000012491	CENPI	centromere protein I [Source:HGNC Symbol;Acc:HGNC:3968]	0.965429	5.74045e-09
LNC_000213	XLOC_012767	--	Novel_lncRNA	ENSSSCT00000025669	ENSSSCG00000023205	--	--	0.966852	4.38264e-09
LNC_000213	XLOC_012767	--	Novel_lncRNA	ENSSSCT00000013681	ENSSSCG00000012512	ZMAT1	zinc finger matrin-type 1 [Source:HGNC Symbol;Acc:HGNC:29377]	0.960939	1.25565e-08
LNC_000213	XLOC_012767	--	Novel_lncRNA	ENSSSCT00000012576	ENSSSCG00000011493	ATXN7	ataxin 7 [Source:HGNC Symbol;Acc:HGNC:10560]	0.958566	1.83184e-08
LNC_000213	XLOC_012767	--	Novel_lncRNA	ENSSSCT00000023373	ENSSSCG00000023974	PHF21A	PHD finger protein 21A [Source:HGNC Symbol;Acc:HGNC:24156]	0.955644	2.83265e-08
LNC_000213	XLOC_012767	--	Novel_lncRNA	ENSSSCT00000028499	ENSSSCG00000026596	SYNRG	synergin, gamma [Source:HGNC Symbol;Acc:HGNC:557]	0.959576	1.56431e-08
LNC_000213	XLOC_012767	--	Novel_lncRNA	ENSSSCT00000001143	ENSSSCG00000001049	HIVEP1	human immunodeficiency virus type I enhancer binding protein 1 [Source:HGNC Symbol;Acc:HGNC:4920]	0.965681	5.47731e-09
LNC_000213	XLOC_012767	--	Novel_lncRNA	ENSSSCT00000019467	ENSSSCG00000017890	KIAA0753	KIAA0753 [Source:HGNC Symbol;Acc:HGNC:29110]	0.952302	4.5051e-08
LNC_000213	XLOC_012767	--	Novel_lncRNA	ENSSSCT00000004541	ENSSSCG00000004106	--	--	0.957971	2.00676e-08
LNC_000213	XLOC_012767	--	Novel_lncRNA	ENSSSCT00000030551	ENSSSCG00000021023	SCAF4	SR-related CTD associated factor 4 [Source:HGNC Symbol;Acc:HGNC:19304]	0.950799	5.49153e-08
LNC_000213	XLOC_012767	--	Novel_lncRNA	ENSSSCT00000024565	ENSSSCG00000015882	BAZ2B	bromodomain adjacent to zinc finger domain 2B [Source:HGNC Symbol;Acc:HGNC:963]	0.95512	3.05363e-08
LNC_000213	XLOC_012767	--	Novel_lncRNA	ENSSSCT00000015562	ENSSSCG00000014242	ZNF608	zinc finger protein 608 [Source:HGNC Symbol;Acc:HGNC:29238]	0.964164	7.22882e-09
LNC_001498	XLOC_087971	--	Novel_lncRNA	ENSSSCT00000008057	ENSSSCG00000007362	SRSF6	serine/arginine-rich splicing factor 6 [Source:HGNC Symbol;Acc:HGNC:10788]	0.954677	3.25106e-08
LNC_001498	XLOC_087971	--	Novel_lncRNA	ENSSSCT00000026873	ENSSSCG00000001546	FANCE	Fanconi anemia complementation group E [Source:HGNC Symbol;Acc:HGNC:3586]	0.972611	1.28554e-09
LNC_001498	XLOC_087971	--	Novel_lncRNA	ENSSSCT00000024234	ENSSSCG00000026136	--	--	0.955662	2.82509e-08
LNC_001498	XLOC_087971	--	Novel_lncRNA	ENSSSCT00000023537	ENSSSCG00000029251	--	--	0.968437	3.19995e-09
LNC_001498	XLOC_087971	--	Novel_lncRNA	ENSSSCT00000036170	ENSSSCG00000023334	CXorf23	chromosome X open reading frame 23 [Source:HGNC Symbol;Acc:HGNC:27413]	0.974772	7.57352e-10
LNC_001498	XLOC_087971	--	Novel_lncRNA	ENSSSCT00000002263	ENSSSCG00000002023	PABPN1	poly(A) binding protein, nuclear 1 [Source:HGNC Symbol;Acc:HGNC:8565]	0.977551	3.57025e-10
LNC_001498	XLOC_087971	--	Novel_lncRNA	ENSSSCT00000009757	ENSSSCG00000008911	--	--	0.952317	4.4965e-08
LNC_001498	XLOC_087971	--	Novel_lncRNA	ENSSSCT00000031421	ENSSSCG00000023314	--	--	0.950289	5.86541e-08
LNC_001498	XLOC_087971	--	Novel_lncRNA	ENSSSCT00000030312	ENSSSCG00000029770	--	--	0.959298	1.63426e-08
LNC_001498	XLOC_087971	--	Novel_lncRNA	ENSSSCT00000030216	ENSSSCG00000027281	--	--	0.969525	2.55378e-09
LNC_001498	XLOC_087971	--	Novel_lncRNA	ENSSSCT00000022851	ENSSSCG00000026577	--	--	0.968263	3.31495e-09
LNC_001498	XLOC_087971	--	Novel_lncRNA	ENSSSCT00000001094	ENSSSCG00000001002	--	--	0.957837	2.04813e-08
LNC_001498	XLOC_087971	--	Novel_lncRNA	ENSSSCT00000002651	ENSSSCG00000002384	--	--	0.958603	1.82138e-08
LNC_001498	XLOC_087971	--	Novel_lncRNA	ENSSSCT00000014935	ENSSSCG00000013671	ZNF846	zinc finger protein 846 [Source:HGNC Symbol;Acc:HGNC:27260]	0.956959	2.33677e-08
LNC_001498	XLOC_087971	--	Novel_lncRNA	ENSSSCT00000008158	ENSSSCG00000007454	ZMYND8	zinc finger MYND-type containing 8 [Source:HGNC Symbol;Acc:HGNC:9397]	0.955231	3.00571e-08
LNC_001498	XLOC_087971	--	Novel_lncRNA	ENSSSCT00000013885	ENSSSCG00000012700	MAP7D3	MAP7 domain containing 3 [Source:HGNC Symbol;Acc:HGNC:25742]	0.950451	5.74447e-08
LNC_001498	XLOC_087971	--	Novel_lncRNA	ENSSSCT00000031907	ENSSSCG00000029465	--	--	0.968484	3.16891e-09
LNC_001498	XLOC_087971	--	Novel_lncRNA	ENSSSCT00000008075	ENSSSCG00000007377	KCNK15	potassium two pore domain channel subfamily K member 15 [Source:HGNC Symbol;Acc:HGNC:13814]	0.951557	4.97352e-08
LNC_001498	XLOC_087971	--	Novel_lncRNA	ENSSSCT00000036538	ENSSSCG00000017125	FOXK2	forkhead box K2 [Source:HGNC Symbol;Acc:HGNC:6036]	0.957069	2.2988e-08
LNC_001498	XLOC_087971	--	Novel_lncRNA	ENSSSCT00000030018	ENSSSCG00000025624	--	--	0.953905	3.62175e-08
LNC_001498	XLOC_087971	--	Novel_lncRNA	ENSSSCT00000017115	ENSSSCG00000015715	EN1	engrailed homeobox 1 [Source:HGNC Symbol;Acc:HGNC:3342]	0.960197	1.41652e-08
LNC_001498	XLOC_087971	--	Novel_lncRNA	ENSSSCT00000013411	ENSSSCG00000012264	ZNF674	zinc finger protein 674 [Source:HGNC Symbol;Acc:HGNC:17625]	0.952819	4.20259e-08
LNC_001498	XLOC_087971	--	Novel_lncRNA	ENSSSCT00000032456	ENSSSCG00000027115	--	--	0.950763	5.51783e-08
LNC_001498	XLOC_087971	--	Novel_lncRNA	ENSSSCT00000005489	ENSSSCG00000004977	--	--	0.966132	5.03072e-09
LNC_001498	XLOC_087971	--	Novel_lncRNA	ENSSSCT00000030708	ENSSSCG00000022023	ZKSCAN5	zinc finger with KRAB and SCAN domains 5 [Source:HGNC Symbol;Acc:HGNC:12867]	0.957024	2.31414e-08
LNC_001498	XLOC_087971	--	Novel_lncRNA	ENSSSCT00000019057	ENSSSCG00000017504	CDK12	cyclin dependent kinase 12 [Source:HGNC Symbol;Acc:HGNC:24224]	0.956429	2.52717e-08
LNC_001498	XLOC_087971	--	Novel_lncRNA	ENSSSCT00000026941	ENSSSCG00000023304	SRRM2	serine/arginine repetitive matrix 2 [Source:HGNC Symbol;Acc:HGNC:16639]	0.958655	1.8067e-08
LNC_001498	XLOC_087971	--	Novel_lncRNA	ENSSSCT00000018340	ENSSSCG00000016843	C5orf42	chromosome 5 open reading frame 42 [Source:HGNC Symbol;Acc:HGNC:25801]	0.968541	3.13278e-09
LNC_001498	XLOC_087971	--	Novel_lncRNA	ENSSSCT00000033054	ENSSSCG00000030857	LENG8	-	0.96247	9.71973e-09
LNC_001498	XLOC_087971	--	Novel_lncRNA	ENSSSCT00000013538	ENSSSCG00000012380	P2RY4	pyrimidinergic receptor P2Y, G-protein coupled, 4 [Source:HGNC Symbol;Acc:HGNC:8542]	0.950931	5.39824e-08
LNC_001498	XLOC_087971	--	Novel_lncRNA	ENSSSCT00000004807	ENSSSCG00000004350	--	--	0.951107	5.27588e-08
LNC_001498	XLOC_087971	--	Novel_lncRNA	ENSSSCT00000010367	ENSSSCG00000009457	--	--	0.97051	2.06791e-09
LNC_001498	XLOC_087971	--	Novel_lncRNA	ENSSSCT00000012730	ENSSSCG00000011632	--	--	0.970243	2.19133e-09
LNC_001498	XLOC_087971	--	Novel_lncRNA	ENSSSCT00000034966	ENSSSCG00000004110	TAB2	TGF-beta activated kinase 1/MAP3K7 binding protein 2 [Source:HGNC Symbol;Acc:HGNC:17075]	0.965694	5.46319e-09
LNC_001498	XLOC_087971	--	Novel_lncRNA	ENSSSCT00000036178	ENSSSCG00000012727	FMR1	fragile X mental retardation 1 [Source:HGNC Symbol;Acc:HGNC:3775]	0.956848	2.37553e-08
LNC_001498	XLOC_087971	--	Novel_lncRNA	ENSSSCT00000011305	ENSSSCG00000010327	POLR3A	RNA polymerase III subunit A [Source:HGNC Symbol;Acc:HGNC:30074]	0.95356	3.79859e-08
LNC_001498	XLOC_087971	--	Novel_lncRNA	ENSSSCT00000024429	ENSSSCG00000022730	--	--	0.982703	6.64038e-11
LNC_001498	XLOC_087971	--	Novel_lncRNA	ENSSSCT00000017228	ENSSSCG00000015820	WHSC1L1	Wolf-Hirschhorn syndrome candidate 1-like 1 [Source:HGNC Symbol;Acc:HGNC:12767]	0.959444	1.5972e-08
LNC_001498	XLOC_087971	--	Novel_lncRNA	ENSSSCT00000025136	ENSSSCG00000023533	--	--	0.958819	1.76138e-08
LNC_001498	XLOC_087971	--	Novel_lncRNA	ENSSSCT00000010233	ENSSSCG00000009337	--	--	0.960228	1.40949e-08
LNC_001498	XLOC_087971	--	Novel_lncRNA	ENSSSCT00000029381	ENSSSCG00000026789	BTBD17	BTB domain containing 17 [Source:HGNC Symbol;Acc:HGNC:33758]	0.962452	9.74902e-09
LNC_001498	XLOC_087971	--	Novel_lncRNA	ENSSSCT00000031497	ENSSSCG00000002003	--	--	0.958641	1.81062e-08
LNC_001498	XLOC_087971	--	Novel_lncRNA	ENSSSCT00000023293	ENSSSCG00000021769	--	--	0.954837	3.17861e-08
LNC_001498	XLOC_087971	--	Novel_lncRNA	ENSSSCT00000006797	ENSSSCG00000006202	--	--	0.961315	1.18022e-08
LNC_001498	XLOC_087971	--	Novel_lncRNA	ENSSSCT00000026690	ENSSSCG00000030218	--	--	0.95477	3.20902e-08
LNC_001498	XLOC_087971	--	Novel_lncRNA	ENSSSCT00000002704	ENSSSCG00000002434	NRDE2	NRDE-2, necessary for RNA interference, domain containing [Source:HGNC Symbol;Acc:HGNC:20186]	0.954493	3.33644e-08
LNC_001498	XLOC_087971	--	Novel_lncRNA	ENSSSCT00000012473	ENSSSCG00000011395	RBM5	RNA binding motif protein 5 [Source:HGNC Symbol;Acc:HGNC:9902]	0.96453	6.76764e-09
LNC_001498	XLOC_087971	--	Novel_lncRNA	ENSSSCT00000017254	ENSSSCG00000015846	RBPMS	RNA binding protein with multiple splicing [Source:HGNC Symbol;Acc:HGNC:19097]	0.957472	2.16431e-08
LNC_001498	XLOC_087971	--	Novel_lncRNA	ENSSSCT00000010429	ENSSSCG00000009512	--	--	0.951607	4.94121e-08
LNC_001498	XLOC_087971	--	Novel_lncRNA	ENSSSCT00000025516	ENSSSCG00000024302	GAP43	growth associated protein 43 [Source:HGNC Symbol;Acc:HGNC:4140]	0.952111	4.62151e-08
LNC_001498	XLOC_087971	--	Novel_lncRNA	ENSSSCT00000015138	ENSSSCG00000013859	C19orf44	chromosome 19 open reading frame 44 [Source:HGNC Symbol;Acc:HGNC:26141]	0.959358	1.6191e-08
LNC_001498	XLOC_087971	--	Novel_lncRNA	ENSSSCT00000027995	ENSSSCG00000023418	--	--	0.961106	1.22177e-08
LNC_001498	XLOC_087971	--	Novel_lncRNA	ENSSSCT00000000245	ENSSSCG00000000228	SCN8A	sodium voltage-gated channel alpha subunit 8 [Source:HGNC Symbol;Acc:HGNC:10596]	0.951435	5.05411e-08
LNC_001498	XLOC_087971	--	Novel_lncRNA	ENSSSCT00000031248	ENSSSCG00000022673	--	--	0.957328	2.21144e-08
LNC_001498	XLOC_087971	--	Novel_lncRNA	ENSSSCT00000010683	ENSSSCG00000009744	SFSWAP	splicing factor SWAP homolog [Source:HGNC Symbol;Acc:HGNC:10790]	0.950656	5.59414e-08
LNC_001498	XLOC_087971	--	Novel_lncRNA	ENSSSCT00000023985	ENSSSCG00000024719	--	--	0.951418	5.06546e-08
LNC_001348	XLOC_080113	--	Novel_lncRNA	ENSSSCT00000006011	ENSSSCG00000005465	SUSD1	sushi domain containing 1 [Source:HGNC Symbol;Acc:HGNC:25413]	0.950167	5.95765e-08
ALDBSSCT0000011407	ALDBSSCG0000006936	--	Annotated_lncRNA	ENSSSCT00000023116	ENSSSCG00000027090	--	--	0.951984	4.70024e-08
ALDBSSCT0000011407	ALDBSSCG0000006936	--	Annotated_lncRNA	ENSSSCT00000016062	ENSSSCG00000022497	--	--	0.965107	6.09212e-09
ALDBSSCT0000011407	ALDBSSCG0000006936	--	Annotated_lncRNA	ENSSSCT00000026308	ENSSSCG00000026218	--	--	0.956824	2.38407e-08
ALDBSSCT0000011407	ALDBSSCG0000006936	--	Annotated_lncRNA	ENSSSCT00000002379	ENSSSCG00000002127	CHD8	chromodomain helicase DNA binding protein 8 [Source:HGNC Symbol;Acc:HGNC:20153]	0.964515	6.78564e-09
ALDBSSCT0000011407	ALDBSSCG0000006936	--	Annotated_lncRNA	ENSSSCT00000017445	ENSSSCG00000016022	ZNF804A	zinc finger protein 804A [Source:HGNC Symbol;Acc:HGNC:21711]	0.961529	1.13919e-08
ALDBSSCT0000011407	ALDBSSCG0000006936	--	Annotated_lncRNA	ENSSSCT00000009233	ENSSSCG00000008432	C2orf61	chromosome 2 open reading frame 61 [Source:HGNC Symbol;Acc:HGNC:26850]	0.950247	5.89725e-08
ALDBSSCT0000011407	ALDBSSCG0000006936	--	Annotated_lncRNA	ENSSSCT00000013346	ENSSSCG00000012201	CXorf21	chromosome X open reading frame 21 [Source:HGNC Symbol;Acc:HGNC:25667]	0.958588	1.8256e-08
ALDBSSCT0000011407	ALDBSSCG0000006936	--	Annotated_lncRNA	ENSSSCT00000026094	ENSSSCG00000028195	ERICH1	glutamate rich 1 [Source:HGNC Symbol;Acc:HGNC:27234]	0.970739	1.96668e-09
ALDBSSCT0000011407	ALDBSSCG0000006936	--	Annotated_lncRNA	ENSSSCT00000011708	ENSSSCG00000010702	PLEKHA1	pleckstrin homology domain containing A1 [Source:HGNC Symbol;Acc:HGNC:14335]	0.952631	4.31057e-08
LNC_000984	XLOC_058999	--	Novel_lncRNA	ENSSSCT00000004034	ENSSSCG00000003638	--	--	-0.954624	3.27568e-08
LNC_000984	XLOC_058999	--	Novel_lncRNA	ENSSSCT00000001830	ENSSSCG00000001646	GLTSCR1L	GLTSCR1 like [Source:HGNC Symbol;Acc:HGNC:21111]	0.95245	4.41686e-08
LNC_000984	XLOC_058999	--	Novel_lncRNA	ENSSSCT00000009555	ENSSSCG00000008735	BOD1L1	biorientation of chromosomes in cell division 1 like 1 [Source:HGNC Symbol;Acc:HGNC:31792]	0.950773	5.51033e-08
LNC_000984	XLOC_058999	--	Novel_lncRNA	ENSSSCT00000009382	ENSSSCG00000008575	ASXL2	additional sex combs like 2, transcriptional regulator [Source:HGNC Symbol;Acc:HGNC:23805]	0.955826	2.75919e-08
LNC_000984	XLOC_058999	--	Novel_lncRNA	ENSSSCT00000031576	ENSSSCG00000029968	ASIC4	acid sensing ion channel subunit family member 4 [Source:HGNC Symbol;Acc:HGNC:21263]	0.956214	2.60773e-08
LNC_000984	XLOC_058999	--	Novel_lncRNA	ENSSSCT00000002158	ENSSSCG00000001929	PARP6	poly(ADP-ribose) polymerase family member 6 [Source:HGNC Symbol;Acc:HGNC:26921]	0.959422	1.60286e-08
LNC_000984	XLOC_058999	--	Novel_lncRNA	ENSSSCT00000013433	ENSSSCG00000012284	ZNF182	zinc finger protein 182 [Source:HGNC Symbol;Acc:HGNC:13001]	0.954159	3.49589e-08
ALDBSSCT0000004957	ALDBSSCG0000003000	--	Annotated_lncRNA	ENSSSCT00000025308	ENSSSCG00000030456	--	--	0.953599	3.77793e-08
ALDBSSCT0000001126	ALDBSSCG0000000699	--	Annotated_lncRNA	ENSSSCT00000003790	ENSSSCG00000003417	DISP3	dispatched RND transporter family member 3 [Source:HGNC Symbol;Acc:HGNC:29251]	0.957044	2.30737e-08
ALDBSSCT0000001126	ALDBSSCG0000000699	--	Annotated_lncRNA	ENSSSCT00000032119	ENSSSCG00000013324	--	--	0.958474	1.85802e-08
ALDBSSCT0000001126	ALDBSSCG0000000699	--	Annotated_lncRNA	ENSSSCT00000022606	ENSSSCG00000021009	--	--	0.958445	1.86645e-08
ALDBSSCT0000001126	ALDBSSCG0000000699	--	Annotated_lncRNA	ENSSSCT00000007364	ENSSSCG00000006723	--	--	0.958445	1.86645e-08
ALDBSSCT0000001126	ALDBSSCG0000000699	--	Annotated_lncRNA	ENSSSCT00000023677	ENSSSCG00000023843	--	--	0.958445	1.86645e-08
ALDBSSCT0000001126	ALDBSSCG0000000699	--	Annotated_lncRNA	ENSSSCT00000011337	ENSSSCG00000010355	--	--	0.958445	1.86645e-08
ALDBSSCT0000001126	ALDBSSCG0000000699	--	Annotated_lncRNA	ENSSSCT00000029232	ENSSSCG00000027490	--	--	0.958445	1.86645e-08
ALDBSSCT0000001126	ALDBSSCG0000000699	--	Annotated_lncRNA	ENSSSCT00000004416	ENSSSCG00000003994	C19orf18	chromosome 19 open reading frame 18 [Source:HGNC Symbol;Acc:HGNC:28642]	0.958445	1.86645e-08
ALDBSSCT0000001126	ALDBSSCG0000000699	--	Annotated_lncRNA	ENSSSCT00000031890	ENSSSCG00000023181	ZNF385B	zinc finger protein 385B [Source:HGNC Symbol;Acc:HGNC:26332]	0.958445	1.86645e-08
ALDBSSCT0000001126	ALDBSSCG0000000699	--	Annotated_lncRNA	ENSSSCT00000025608	ENSSSCG00000023680	--	--	0.958506	1.84899e-08
ALDBSSCT0000001126	ALDBSSCG0000000699	--	Annotated_lncRNA	ENSSSCT00000034334	ENSSSCG00000012203	TAB3	TGF-beta activated kinase 1/MAP3K7 binding protein 3 [Source:HGNC Symbol;Acc:HGNC:30681]	0.956936	2.34483e-08
ALDBSSCT0000001126	ALDBSSCG0000000699	--	Annotated_lncRNA	ENSSSCT00000012270	ENSSSCG00000011204	--	--	0.961274	1.18838e-08
ALDBSSCT0000001126	ALDBSSCG0000000699	--	Annotated_lncRNA	ENSSSCT00000015088	ENSSSCG00000013810	--	--	0.958445	1.86645e-08
ALDBSSCT0000001126	ALDBSSCG0000000699	--	Annotated_lncRNA	ENSSSCT00000006373	ENSSSCG00000005797	--	--	0.958445	1.86645e-08
ALDBSSCT0000001126	ALDBSSCG0000000699	--	Annotated_lncRNA	ENSSSCT00000015084	ENSSSCG00000013807	--	--	0.958445	1.86645e-08
ALDBSSCT0000001126	ALDBSSCG0000000699	--	Annotated_lncRNA	ENSSSCT00000027478	ENSSSCG00000025728	SRY	-	0.958445	1.86645e-08
ALDBSSCT0000001126	ALDBSSCG0000000699	--	Annotated_lncRNA	ENSSSCT00000031607	ENSSSCG00000029755	--	--	0.958445	1.86645e-08
ALDBSSCT0000001126	ALDBSSCG0000000699	--	Annotated_lncRNA	ENSSSCT00000029427	ENSSSCG00000022269	SPRP	small proline-rich protein 3 [Source:HGNC Symbol;Acc:HGNC:11268]	0.958445	1.86645e-08
ALDBSSCT0000001126	ALDBSSCG0000000699	--	Annotated_lncRNA	ENSSSCT00000016742	ENSSSCG00000015367	--	--	0.958445	1.86645e-08
ALDBSSCT0000001126	ALDBSSCG0000000699	--	Annotated_lncRNA	ENSSSCT00000031870	ENSSSCG00000027863	OPN5	opsin 5 [Source:HGNC Symbol;Acc:HGNC:19992]	0.958445	1.86645e-08
ALDBSSCT0000001126	ALDBSSCG0000000699	--	Annotated_lncRNA	ENSSSCT00000003783	ENSSSCG00000003410	CH242-449E16.1	mannan-binding lectin serine protease 2 precursor [Source:RefSeq peptide;Acc:NP_001157120]	0.958445	1.86645e-08
ALDBSSCT0000001126	ALDBSSCG0000000699	--	Annotated_lncRNA	ENSSSCT00000009463	ENSSSCG00000008650	ALLC	allantoicase [Source:HGNC Symbol;Acc:HGNC:17377]	0.958445	1.86645e-08
ALDBSSCT0000001126	ALDBSSCG0000000699	--	Annotated_lncRNA	ENSSSCT00000006099	ENSSSCG00000024099	--	--	0.958445	1.86645e-08
ALDBSSCT0000001126	ALDBSSCG0000000699	--	Annotated_lncRNA	ENSSSCT00000013499	ENSSSCG00000012345	PFKFB1	6-phosphofructo-2-kinase/fructose-2,6-biphosphatase 1 [Source:HGNC Symbol;Acc:HGNC:8872]	0.973345	1.07935e-09
ALDBSSCT0000001126	ALDBSSCG0000000699	--	Annotated_lncRNA	ENSSSCT00000006380	ENSSSCG00000024808	--	--	0.958445	1.86645e-08
ALDBSSCT0000001126	ALDBSSCG0000000699	--	Annotated_lncRNA	ENSSSCT00000024301	ENSSSCG00000027068	--	--	0.958445	1.86645e-08
ALDBSSCT0000001126	ALDBSSCG0000000699	--	Annotated_lncRNA	ENSSSCT00000027615	ENSSSCG00000025878	--	--	0.958445	1.86645e-08
ALDBSSCT0000001126	ALDBSSCG0000000699	--	Annotated_lncRNA	ENSSSCT00000012612	ENSSSCG00000011524	CHL1	cell adhesion molecule L1 like [Source:HGNC Symbol;Acc:HGNC:1939]	0.958446	1.86607e-08
ALDBSSCT0000001126	ALDBSSCG0000000699	--	Annotated_lncRNA	ENSSSCT00000010206	ENSSSCG00000009316	URAD	ureidoimidazoline (2-oxo-4-hydroxy-4-carboxy-5-) decarboxylase [Source:HGNC Symbol;Acc:HGNC:17785]	0.958445	1.86645e-08
ALDBSSCT0000001126	ALDBSSCG0000000699	--	Annotated_lncRNA	ENSSSCT00000036465	ENSSSCG00000006800	CD53	CD53 molecule [Source:HGNC Symbol;Acc:HGNC:1686]	0.962936	8.97112e-09
ALDBSSCT0000001126	ALDBSSCG0000000699	--	Annotated_lncRNA	ENSSSCT00000031438	ENSSSCG00000022252	--	--	0.958445	1.86645e-08
ALDBSSCT0000001126	ALDBSSCG0000000699	--	Annotated_lncRNA	ENSSSCT00000014962	ENSSSCG00000027289	--	--	0.958445	1.86645e-08
ALDBSSCT0000001126	ALDBSSCG0000000699	--	Annotated_lncRNA	ENSSSCT00000014965	ENSSSCG00000013700	--	--	0.958445	1.86645e-08
ALDBSSCT0000001126	ALDBSSCG0000000699	--	Annotated_lncRNA	ENSSSCT00000002384	ENSSSCG00000002131	--	--	0.958445	1.86645e-08
ALDBSSCT0000001126	ALDBSSCG0000000699	--	Annotated_lncRNA	ENSSSCT00000017754	ENSSSCG00000016303	--	--	0.958445	1.86645e-08
ALDBSSCT0000001126	ALDBSSCG0000000699	--	Annotated_lncRNA	ENSSSCT00000034523	ENSSSCG00000013297	CD44	CD44 molecule (Indian blood group) [Source:HGNC Symbol;Acc:HGNC:1681]	0.957192	2.25714e-08
ALDBSSCT0000001126	ALDBSSCG0000000699	--	Annotated_lncRNA	ENSSSCT00000015943	ENSSSCG00000027180	--	--	0.958445	1.86645e-08
ALDBSSCT0000001126	ALDBSSCG0000000699	--	Annotated_lncRNA	ENSSSCT00000028647	ENSSSCG00000028376	--	--	0.958445	1.86645e-08
ALDBSSCT0000001126	ALDBSSCG0000000699	--	Annotated_lncRNA	ENSSSCT00000024668	ENSSSCG00000027985	--	--	0.958445	1.86645e-08
ALDBSSCT0000001126	ALDBSSCG0000000699	--	Annotated_lncRNA	ENSSSCT00000002067	ENSSSCG00000028360	--	--	0.958445	1.86645e-08
ALDBSSCT0000001126	ALDBSSCG0000000699	--	Annotated_lncRNA	ENSSSCT00000030009	ENSSSCG00000028104	HOXC11	homeobox C11 [Source:HGNC Symbol;Acc:HGNC:5123]	0.958445	1.86645e-08
ALDBSSCT0000001126	ALDBSSCG0000000699	--	Annotated_lncRNA	ENSSSCT00000022325	ENSSSCG00000020709	--	--	0.958445	1.86645e-08
ALDBSSCT0000001126	ALDBSSCG0000000699	--	Annotated_lncRNA	ENSSSCT00000022321	ENSSSCG00000030037	--	--	0.958445	1.86645e-08
ALDBSSCT0000001126	ALDBSSCG0000000699	--	Annotated_lncRNA	ENSSSCT00000016025	ENSSSCG00000014674	--	--	0.958445	1.86645e-08
ALDBSSCT0000001126	ALDBSSCG0000000699	--	Annotated_lncRNA	ENSSSCT00000029850	ENSSSCG00000022759	--	--	0.965379	5.79356e-09
ALDBSSCT0000001126	ALDBSSCG0000000699	--	Annotated_lncRNA	ENSSSCT00000024412	ENSSSCG00000026873	--	--	0.958445	1.86645e-08
ALDBSSCT0000001126	ALDBSSCG0000000699	--	Annotated_lncRNA	ENSSSCT00000013339	ENSSSCG00000012194	--	--	0.958445	1.86645e-08
ALDBSSCT0000001126	ALDBSSCG0000000699	--	Annotated_lncRNA	ENSSSCT00000007224	ENSSSCG00000006594	SMCP	sperm mitochondria-associated cysteine-rich protein [Source:HGNC Symbol;Acc:HGNC:6962]	0.958445	1.86645e-08
ALDBSSCT0000001126	ALDBSSCG0000000699	--	Annotated_lncRNA	ENSSSCT00000027101	ENSSSCG00000023365	--	--	0.958445	1.86645e-08
ALDBSSCT0000001126	ALDBSSCG0000000699	--	Annotated_lncRNA	ENSSSCT00000027100	ENSSSCG00000025403	--	--	0.958445	1.86645e-08
ALDBSSCT0000001126	ALDBSSCG0000000699	--	Annotated_lncRNA	ENSSSCT00000006397	ENSSSCG00000005820	--	--	0.958445	1.86645e-08
ALDBSSCT0000001126	ALDBSSCG0000000699	--	Annotated_lncRNA	ENSSSCT00000009563	ENSSSCG00000008741	FGFBP1	fibroblast growth factor binding protein 1 [Source:HGNC Symbol;Acc:HGNC:19695]	0.958445	1.86645e-08
ALDBSSCT0000001126	ALDBSSCG0000000699	--	Annotated_lncRNA	ENSSSCT00000001374	ENSSSCG00000028622	--	--	0.958445	1.86645e-08
ALDBSSCT0000001126	ALDBSSCG0000000699	--	Annotated_lncRNA	ENSSSCT00000026744	ENSSSCG00000029202	--	--	0.958445	1.86645e-08
ALDBSSCT0000001126	ALDBSSCG0000000699	--	Annotated_lncRNA	ENSSSCT00000006399	ENSSSCG00000005822	--	--	0.958445	1.86645e-08
ALDBSSCT0000001126	ALDBSSCG0000000699	--	Annotated_lncRNA	ENSSSCT00000026112	ENSSSCG00000024450	--	--	0.958445	1.86645e-08
ALDBSSCT0000001126	ALDBSSCG0000000699	--	Annotated_lncRNA	ENSSSCT00000030316	ENSSSCG00000029727	TRBV28	T cell receptor beta variable 28 [Source:HGNC Symbol;Acc:HGNC:12209]	0.958445	1.86645e-08
ALDBSSCT0000001126	ALDBSSCG0000000699	--	Annotated_lncRNA	ENSSSCT00000014958	ENSSSCG00000013693	--	--	0.958445	1.86645e-08
ALDBSSCT0000001126	ALDBSSCG0000000699	--	Annotated_lncRNA	ENSSSCT00000015814	ENSSSCG00000014465	--	--	0.958445	1.86645e-08
ALDBSSCT0000001126	ALDBSSCG0000000699	--	Annotated_lncRNA	ENSSSCT00000015813	ENSSSCG00000014464	--	--	0.958445	1.86645e-08
ALDBSSCT0000001126	ALDBSSCG0000000699	--	Annotated_lncRNA	ENSSSCT00000000978	ENSSSCG00000000894	CCDC38	coiled-coil domain containing 38 [Source:HGNC Symbol;Acc:HGNC:26843]	0.957963	2.0092e-08
ALDBSSCT0000001126	ALDBSSCG0000000699	--	Annotated_lncRNA	ENSSSCT00000001057	ENSSSCG00000000967	ODF3B	outer dense fiber of sperm tails 3B [Source:HGNC Symbol;Acc:HGNC:34388]	0.958445	1.86645e-08
ALDBSSCT0000001126	ALDBSSCG0000000699	--	Annotated_lncRNA	ENSSSCT00000001886	ENSSSCG00000001689	--	--	0.958445	1.86645e-08
ALDBSSCT0000001126	ALDBSSCG0000000699	--	Annotated_lncRNA	ENSSSCT00000007707	ENSSSCG00000007038	--	--	0.958445	1.86645e-08
ALDBSSCT0000001126	ALDBSSCG0000000699	--	Annotated_lncRNA	ENSSSCT00000025423	ENSSSCG00000023345	--	--	0.958445	1.86645e-08
ALDBSSCT0000001126	ALDBSSCG0000000699	--	Annotated_lncRNA	ENSSSCT00000016548	ENSSSCG00000015182	--	--	0.966985	4.27082e-09
ALDBSSCT0000001126	ALDBSSCG0000000699	--	Annotated_lncRNA	ENSSSCT00000022337	ENSSSCG00000021488	--	--	0.958445	1.86645e-08
ALDBSSCT0000001126	ALDBSSCG0000000699	--	Annotated_lncRNA	ENSSSCT00000004232	ENSSSCG00000003823	C1orf87	chromosome 1 open reading frame 87 [Source:HGNC Symbol;Acc:HGNC:28547]	0.958445	1.86645e-08
ALDBSSCT0000001126	ALDBSSCG0000000699	--	Annotated_lncRNA	ENSSSCT00000014437	ENSSSCG00000013217	--	--	0.958445	1.86645e-08
ALDBSSCT0000001126	ALDBSSCG0000000699	--	Annotated_lncRNA	ENSSSCT00000035006	ENSSSCG00000022107	CHTOP	chromatin target of PRMT1 [Source:HGNC Symbol;Acc:HGNC:24511]	0.963983	7.46624e-09
ALDBSSCT0000001126	ALDBSSCG0000000699	--	Annotated_lncRNA	ENSSSCT00000033477	ENSSSCG00000002989	AKT2	AKT serine/threonine kinase 2 [Source:HGNC Symbol;Acc:HGNC:392]	0.958444	1.86662e-08
ALDBSSCT0000001126	ALDBSSCG0000000699	--	Annotated_lncRNA	ENSSSCT00000024171	ENSSSCG00000024307	--	--	0.958445	1.86645e-08
ALDBSSCT0000001126	ALDBSSCG0000000699	--	Annotated_lncRNA	ENSSSCT00000034820	ENSSSCG00000001431	FKBPL	FK506 binding protein like [Source:HGNC Symbol;Acc:HGNC:13949]	0.958506	1.84899e-08
ALDBSSCT0000001126	ALDBSSCG0000000699	--	Annotated_lncRNA	ENSSSCT00000006121	ENSSSCG00000005568	--	--	0.958445	1.86645e-08
ALDBSSCT0000001126	ALDBSSCG0000000699	--	Annotated_lncRNA	ENSSSCT00000035297	ENSSSCG00000024604	ATAT1	alpha tubulin acetyltransferase 1 [Source:HGNC Symbol;Acc:HGNC:21186]	0.962923	8.99211e-09
ALDBSSCT0000001126	ALDBSSCG0000000699	--	Annotated_lncRNA	ENSSSCT00000023422	ENSSSCG00000021797	--	--	0.958445	1.86645e-08
ALDBSSCT0000001126	ALDBSSCG0000000699	--	Annotated_lncRNA	ENSSSCT00000015119	ENSSSCG00000013841	--	--	0.958445	1.86645e-08
ALDBSSCT0000001126	ALDBSSCG0000000699	--	Annotated_lncRNA	ENSSSCT00000029100	ENSSSCG00000024212	--	--	0.975175	6.82793e-10
ALDBSSCT0000001126	ALDBSSCG0000000699	--	Annotated_lncRNA	ENSSSCT00000001423	ENSSSCG00000030506	--	--	0.958445	1.86645e-08
ALDBSSCT0000001126	ALDBSSCG0000000699	--	Annotated_lncRNA	ENSSSCT00000032247	ENSSSCG00000017247	FAM104A	family with sequence similarity 104 member A [Source:HGNC Symbol;Acc:HGNC:25918]	0.958444	1.86654e-08
ALDBSSCT0000001126	ALDBSSCG0000000699	--	Annotated_lncRNA	ENSSSCT00000031071	ENSSSCG00000027607	IER3	immediate early response 3 [Source:HGNC Symbol;Acc:HGNC:5392]	0.958452	1.86448e-08
ALDBSSCT0000001126	ALDBSSCG0000000699	--	Annotated_lncRNA	ENSSSCT00000001357	ENSSSCG00000022261	--	--	0.961461	1.15202e-08
ALDBSSCT0000001126	ALDBSSCG0000000699	--	Annotated_lncRNA	ENSSSCT00000034783	ENSSSCG00000006379	CD48	CD48 molecule [Source:HGNC Symbol;Acc:HGNC:1683]	0.953211	3.98453e-08
ALDBSSCT0000001126	ALDBSSCG0000000699	--	Annotated_lncRNA	ENSSSCT00000000787	ENSSSCG00000000724	FGF6	fibroblast growth factor 6 [Source:HGNC Symbol;Acc:HGNC:3684]	0.958445	1.86645e-08
ALDBSSCT0000001126	ALDBSSCG0000000699	--	Annotated_lncRNA	ENSSSCT00000028026	ENSSSCG00000021842	--	--	0.958445	1.86645e-08
ALDBSSCT0000001126	ALDBSSCG0000000699	--	Annotated_lncRNA	ENSSSCT00000031711	ENSSSCG00000028537	--	--	0.958445	1.86645e-08
ALDBSSCT0000001126	ALDBSSCG0000000699	--	Annotated_lncRNA	ENSSSCT00000013388	ENSSSCG00000012242	--	--	0.958445	1.86645e-08
ALDBSSCT0000001126	ALDBSSCG0000000699	--	Annotated_lncRNA	ENSSSCT00000033451	ENSSSCG00000012126	GPM6B	glycoprotein M6B [Source:HGNC Symbol;Acc:HGNC:4461]	0.96123	1.19694e-08
ALDBSSCT0000001126	ALDBSSCG0000000699	--	Annotated_lncRNA	ENSSSCT00000002872	ENSSSCG00000002586	OR4K13	olfactory receptor family 4 subfamily K member 13 [Source:HGNC Symbol;Acc:HGNC:15351]	0.955475	2.90249e-08
ALDBSSCT0000001126	ALDBSSCG0000000699	--	Annotated_lncRNA	ENSSSCT00000001941	ENSSSCG00000001736	CRISP2	cysteine rich secretory protein 2 [Source:HGNC Symbol;Acc:HGNC:12024]	0.965132	6.06429e-09
ALDBSSCT0000001126	ALDBSSCG0000000699	--	Annotated_lncRNA	ENSSSCT00000035280	ENSSSCG00000007516	--	--	0.958445	1.86645e-08
ALDBSSCT0000001126	ALDBSSCG0000000699	--	Annotated_lncRNA	ENSSSCT00000027903	ENSSSCG00000020656	--	--	0.958445	1.86645e-08
ALDBSSCT0000001126	ALDBSSCG0000000699	--	Annotated_lncRNA	ENSSSCT00000026636	ENSSSCG00000024921	--	--	0.958445	1.86645e-08
ALDBSSCT0000001126	ALDBSSCG0000000699	--	Annotated_lncRNA	ENSSSCT00000027644	ENSSSCG00000024062	ACTL8	actin like 8 [Source:HGNC Symbol;Acc:HGNC:24018]	0.958445	1.86645e-08
ALDBSSCT0000001126	ALDBSSCG0000000699	--	Annotated_lncRNA	ENSSSCT00000034448	ENSSSCG00000012490	TMEM35A	transmembrane protein 35A [Source:HGNC Symbol;Acc:HGNC:25864]	0.958447	1.8658e-08
ALDBSSCT0000001126	ALDBSSCG0000000699	--	Annotated_lncRNA	ENSSSCT00000024182	ENSSSCG00000026704	--	--	0.958445	1.86645e-08
ALDBSSCT0000001126	ALDBSSCG0000000699	--	Annotated_lncRNA	ENSSSCT00000032050	ENSSSCG00000030169	--	--	0.958445	1.86645e-08
ALDBSSCT0000001126	ALDBSSCG0000000699	--	Annotated_lncRNA	ENSSSCT00000011764	ENSSSCG00000010752	FOXI2	forkhead box I2 [Source:HGNC Symbol;Acc:HGNC:32448]	0.964928	6.29508e-09
ALDBSSCT0000001126	ALDBSSCG0000000699	--	Annotated_lncRNA	ENSSSCT00000017428	ENSSSCG00000016006	--	--	0.958445	1.86645e-08
ALDBSSCT0000001126	ALDBSSCG0000000699	--	Annotated_lncRNA	ENSSSCT00000015831	ENSSSCG00000014481	--	--	0.958445	1.86645e-08
ALDBSSCT0000001126	ALDBSSCG0000000699	--	Annotated_lncRNA	ENSSSCT00000026203	ENSSSCG00000026512	CALCA	calcitonin related polypeptide alpha [Source:HGNC Symbol;Acc:HGNC:1437]	0.958445	1.86645e-08
ALDBSSCT0000001126	ALDBSSCG0000000699	--	Annotated_lncRNA	ENSSSCT00000007416	ENSSSCG00000006770	--	--	0.958445	1.86645e-08
ALDBSSCT0000001126	ALDBSSCG0000000699	--	Annotated_lncRNA	ENSSSCT00000018564	ENSSSCG00000017051	SOX30	SRY-box 30 [Source:HGNC Symbol;Acc:HGNC:30635]	0.956735	2.41564e-08
ALDBSSCT0000001126	ALDBSSCG0000000699	--	Annotated_lncRNA	ENSSSCT00000003905	ENSSSCG00000003515	--	--	0.958445	1.86645e-08
ALDBSSCT0000001126	ALDBSSCG0000000699	--	Annotated_lncRNA	ENSSSCT00000023557	ENSSSCG00000029786	--	--	0.973199	1.11804e-09
ALDBSSCT0000001126	ALDBSSCG0000000699	--	Annotated_lncRNA	ENSSSCT00000013163	ENSSSCG00000012031	CLDN17	claudin 17 [Source:HGNC Symbol;Acc:HGNC:2038]	0.958445	1.86645e-08
ALDBSSCT0000001126	ALDBSSCG0000000699	--	Annotated_lncRNA	ENSSSCT00000024117	ENSSSCG00000022491	OR2M4	olfactory receptor family 2 subfamily M member 4 [Source:HGNC Symbol;Acc:HGNC:8270]	0.958445	1.86645e-08
ALDBSSCT0000001126	ALDBSSCG0000000699	--	Annotated_lncRNA	ENSSSCT00000016200	ENSSSCG00000025925	--	--	0.958445	1.86645e-08
ALDBSSCT0000001126	ALDBSSCG0000000699	--	Annotated_lncRNA	ENSSSCT00000007354	ENSSSCG00000006713	ADAM30	ADAM metallopeptidase domain 30 [Source:HGNC Symbol;Acc:HGNC:208]	0.958445	1.86645e-08
ALDBSSCT0000001126	ALDBSSCG0000000699	--	Annotated_lncRNA	ENSSSCT00000016989	ENSSSCG00000015596	FAM71A	family with sequence similarity 71 member A [Source:HGNC Symbol;Acc:HGNC:26541]	0.952269	4.52503e-08
ALDBSSCT0000001126	ALDBSSCG0000000699	--	Annotated_lncRNA	ENSSSCT00000018177	ENSSSCG00000016696	EVX1	even-skipped homeobox 1 [Source:HGNC Symbol;Acc:HGNC:3506]	0.978447	2.74622e-10
ALDBSSCT0000001126	ALDBSSCG0000000699	--	Annotated_lncRNA	ENSSSCT00000026726	ENSSSCG00000029155	--	--	0.958445	1.86645e-08
ALDBSSCT0000001126	ALDBSSCG0000000699	--	Annotated_lncRNA	ENSSSCT00000027232	ENSSSCG00000025527	--	--	0.958445	1.86645e-08
ALDBSSCT0000001126	ALDBSSCG0000000699	--	Annotated_lncRNA	ENSSSCT00000030684	ENSSSCG00000004351	USP45	ubiquitin specific peptidase 45 [Source:HGNC Symbol;Acc:HGNC:20080]	0.972062	1.46044e-09
ALDBSSCT0000001126	ALDBSSCG0000000699	--	Annotated_lncRNA	ENSSSCT00000033962	ENSSSCG00000030990	SATB2	-	0.958445	1.86645e-08
ALDBSSCT0000001126	ALDBSSCG0000000699	--	Annotated_lncRNA	ENSSSCT00000034367	ENSSSCG00000007511	ANKRD60	ankyrin repeat domain 60 [Source:HGNC Symbol;Acc:HGNC:16217]	0.958451	1.86478e-08
ALDBSSCT0000001126	ALDBSSCG0000000699	--	Annotated_lncRNA	ENSSSCT00000031577	ENSSSCG00000029731	--	--	0.958445	1.86645e-08
ALDBSSCT0000001126	ALDBSSCG0000000699	--	Annotated_lncRNA	ENSSSCT00000015826	ENSSSCG00000014476	--	--	0.958445	1.86645e-08
ALDBSSCT0000001126	ALDBSSCG0000000699	--	Annotated_lncRNA	ENSSSCT00000016519	ENSSSCG00000015153	OR6T1	olfactory receptor family 6 subfamily T member 1 [Source:HGNC Symbol;Acc:HGNC:14848]	0.958445	1.86645e-08
ALDBSSCT0000001126	ALDBSSCG0000000699	--	Annotated_lncRNA	ENSSSCT00000032384	ENSSSCG00000017560	ANKRD40	ankyrin repeat domain 40 [Source:HGNC Symbol;Acc:HGNC:28233]	0.958443	1.86683e-08
ALDBSSCT0000001126	ALDBSSCG0000000699	--	Annotated_lncRNA	ENSSSCT00000013224	ENSSSCG00000012090	SHOX	short stature homeobox [Source:HGNC Symbol;Acc:HGNC:10853]	0.958445	1.86634e-08
ALDBSSCT0000001126	ALDBSSCG0000000699	--	Annotated_lncRNA	ENSSSCT00000034208	ENSSSCG00000001434	EGFL8	EGF like domain multiple 8 [Source:HGNC Symbol;Acc:HGNC:13944]	0.958445	1.86645e-08
ALDBSSCT0000001126	ALDBSSCG0000000699	--	Annotated_lncRNA	ENSSSCT00000003970	ENSSSCG00000003576	GPR3	G protein-coupled receptor 3 [Source:HGNC Symbol;Acc:HGNC:4484]	0.961963	1.05917e-08
ALDBSSCT0000001126	ALDBSSCG0000000699	--	Annotated_lncRNA	ENSSSCT00000030959	ENSSSCG00000021225	CDX4	caudal type homeobox 4 [Source:HGNC Symbol;Acc:HGNC:1808]	0.957359	2.20122e-08
ALDBSSCT0000001126	ALDBSSCG0000000699	--	Annotated_lncRNA	ENSSSCT00000000675	ENSSSCG00000000629	-	basic proline-rich protein precursor [Source:RefSeq peptide;Acc:NP_001092050]	0.958445	1.86645e-08
ALDBSSCT0000001126	ALDBSSCG0000000699	--	Annotated_lncRNA	ENSSSCT00000015998	ENSSSCG00000029794	--	--	0.958445	1.86645e-08
ALDBSSCT0000001126	ALDBSSCG0000000699	--	Annotated_lncRNA	ENSSSCT00000013412	ENSSSCG00000012265	CHST7	carbohydrate sulfotransferase 7 [Source:HGNC Symbol;Acc:HGNC:13817]	0.958356	1.89223e-08
ALDBSSCT0000001126	ALDBSSCG0000000699	--	Annotated_lncRNA	ENSSSCT00000015067	ENSSSCG00000013790	--	--	0.958445	1.86645e-08
ALDBSSCT0000001126	ALDBSSCG0000000699	--	Annotated_lncRNA	ENSSSCT00000026931	ENSSSCG00000008494	NDUFAF7	NADH:ubiquinone oxidoreductase complex assembly factor 7 [Source:HGNC Symbol;Acc:HGNC:28816]	0.959082	1.69075e-08
ALDBSSCT0000001126	ALDBSSCG0000000699	--	Annotated_lncRNA	ENSSSCT00000016140	ENSSSCG00000014789	--	--	0.958445	1.86645e-08
ALDBSSCT0000001126	ALDBSSCG0000000699	--	Annotated_lncRNA	ENSSSCT00000011359	ENSSSCG00000010377	PTPN20	protein tyrosine phosphatase, non-receptor type 20 [Source:HGNC Symbol;Acc:HGNC:23423]	0.958445	1.86645e-08
ALDBSSCT0000001126	ALDBSSCG0000000699	--	Annotated_lncRNA	ENSSSCT00000030196	ENSSSCG00000021612	--	--	0.958445	1.86645e-08
ALDBSSCT0000001126	ALDBSSCG0000000699	--	Annotated_lncRNA	ENSSSCT00000026730	ENSSSCG00000023397	--	--	0.958445	1.86645e-08
ALDBSSCT0000001126	ALDBSSCG0000000699	--	Annotated_lncRNA	ENSSSCT00000024319	ENSSSCG00000022686	--	--	0.958445	1.86645e-08
ALDBSSCT0000001126	ALDBSSCG0000000699	--	Annotated_lncRNA	ENSSSCT00000026300	ENSSSCG00000024615	OR51J1	olfactory receptor family 51 subfamily J member 1 (gene/pseudogene) [Source:HGNC Symbol;Acc:HGNC:14856]	0.958445	1.86645e-08
ALDBSSCT0000001126	ALDBSSCG0000000699	--	Annotated_lncRNA	ENSSSCT00000012374	ENSSSCG00000011301	ZDHHC3	zinc finger DHHC-type containing 3 [Source:HGNC Symbol;Acc:HGNC:18470]	0.958444	1.86665e-08
ALDBSSCT0000001126	ALDBSSCG0000000699	--	Annotated_lncRNA	ENSSSCT00000003672	ENSSSCG00000003308	--	--	0.958445	1.86645e-08
ALDBSSCT0000001126	ALDBSSCG0000000699	--	Annotated_lncRNA	ENSSSCT00000002811	ENSSSCG00000026059	--	--	0.958445	1.86645e-08
ALDBSSCT0000001126	ALDBSSCG0000000699	--	Annotated_lncRNA	ENSSSCT00000013682	ENSSSCG00000012530	TCEAL2	transcription elongation factor A protein-like 4 [Source:RefSeq peptide;Acc:NP_001230359]	0.958454	1.86382e-08
ALDBSSCT0000001126	ALDBSSCG0000000699	--	Annotated_lncRNA	ENSSSCT00000028882	ENSSSCG00000028931	GDF7	growth differentiation factor 7 [Source:HGNC Symbol;Acc:HGNC:4222]	0.958692	1.79647e-08
ALDBSSCT0000001126	ALDBSSCG0000000699	--	Annotated_lncRNA	ENSSSCT00000023377	ENSSSCG00000005401	CYLC2	cylicin 2 [Source:HGNC Symbol;Acc:HGNC:2583]	0.95857	1.83082e-08
ALDBSSCT0000001126	ALDBSSCG0000000699	--	Annotated_lncRNA	ENSSSCT00000027387	ENSSSCG00000025657	--	--	0.958445	1.86645e-08
ALDBSSCT0000001126	ALDBSSCG0000000699	--	Annotated_lncRNA	ENSSSCT00000032201	ENSSSCG00000030316	--	--	0.958445	1.86645e-08
ALDBSSCT0000001126	ALDBSSCG0000000699	--	Annotated_lncRNA	ENSSSCT00000007449	ENSSSCG00000006801	--	--	0.958445	1.86645e-08
ALDBSSCT0000001126	ALDBSSCG0000000699	--	Annotated_lncRNA	ENSSSCT00000017934	ENSSSCG00000016470	--	--	0.96595	5.20696e-09
ALDBSSCT0000001126	ALDBSSCG0000000699	--	Annotated_lncRNA	ENSSSCT00000026821	ENSSSCG00000005382	TGFBR1	-	0.951578	4.95992e-08
ALDBSSCT0000001126	ALDBSSCG0000000699	--	Annotated_lncRNA	ENSSSCT00000002176	ENSSSCG00000001944	NKX2-8	NK2 homeobox 8 [Source:HGNC Symbol;Acc:HGNC:16364]	0.958445	1.86645e-08
ALDBSSCT0000001126	ALDBSSCG0000000699	--	Annotated_lncRNA	ENSSSCT00000000668	ENSSSCG00000000622	--	--	0.958445	1.86645e-08
ALDBSSCT0000001126	ALDBSSCG0000000699	--	Annotated_lncRNA	ENSSSCT00000018385	ENSSSCG00000016881	ATP5H	ATP synthase, H+ transporting, mitochondrial Fo complex subunit D [Source:HGNC Symbol;Acc:HGNC:845]	0.958445	1.86645e-08
ALDBSSCT0000001126	ALDBSSCG0000000699	--	Annotated_lncRNA	ENSSSCT00000010145	ENSSSCG00000009264	PRR27	proline rich 27 [Source:HGNC Symbol;Acc:HGNC:33193]	0.958445	1.86645e-08
ALDBSSCT0000001126	ALDBSSCG0000000699	--	Annotated_lncRNA	ENSSSCT00000010144	ENSSSCG00000009263	-	Alpha-S2-casein [Source:UniProtKB/Swiss-Prot;Acc:P39036]	0.958445	1.86645e-08
ALDBSSCT0000001126	ALDBSSCG0000000699	--	Annotated_lncRNA	ENSSSCT00000029624	ENSSSCG00000028553	ILF2	interleukin enhancer binding factor 2 [Source:HGNC Symbol;Acc:HGNC:6037]	0.958447	1.86584e-08
ALDBSSCT0000001126	ALDBSSCG0000000699	--	Annotated_lncRNA	ENSSSCT00000003808	ENSSSCG00000003430	NPPA	natriuretic peptide A [Source:HGNC Symbol;Acc:HGNC:7939]	0.958445	1.86645e-08
ALDBSSCT0000001126	ALDBSSCG0000000699	--	Annotated_lncRNA	ENSSSCT00000015257	ENSSSCG00000013969	OR2L13	olfactory receptor family 2 subfamily L member 13 [Source:HGNC Symbol;Acc:HGNC:19578]	0.958445	1.86645e-08
ALDBSSCT0000001126	ALDBSSCG0000000699	--	Annotated_lncRNA	ENSSSCT00000015250	ENSSSCG00000028161	--	--	0.958445	1.86645e-08
ALDBSSCT0000001126	ALDBSSCG0000000699	--	Annotated_lncRNA	ENSSSCT00000001243	ENSSSCG00000001147	--	--	0.958445	1.86645e-08
ALDBSSCT0000001126	ALDBSSCG0000000699	--	Annotated_lncRNA	ENSSSCT00000006445	ENSSSCG00000025516	--	--	0.958445	1.86645e-08
ALDBSSCT0000001126	ALDBSSCG0000000699	--	Annotated_lncRNA	ENSSSCT00000034221	ENSSSCG00000012162	EIF1AX	eukaryotic translation initiation factor 1A, X-linked [Source:HGNC Symbol;Acc:HGNC:3250]	0.958445	1.86651e-08
ALDBSSCT0000001126	ALDBSSCG0000000699	--	Annotated_lncRNA	ENSSSCT00000006447	ENSSSCG00000005868	--	--	0.958445	1.86645e-08
ALDBSSCT0000001126	ALDBSSCG0000000699	--	Annotated_lncRNA	ENSSSCT00000031050	ENSSSCG00000029610	--	--	0.958445	1.86645e-08
ENSSSCT00000021386	ENSSSCG00000019791	7SK	Annotated_lncRNA	ENSSSCT00000030489	ENSSSCG00000028472	--	--	1	0
ENSSSCT00000021386	ENSSSCG00000019791	7SK	Annotated_lncRNA	ENSSSCT00000030938	ENSSSCG00000029107	--	--	1	0
ENSSSCT00000021386	ENSSSCG00000019791	7SK	Annotated_lncRNA	ENSSSCT00000032541	ENSSSCG00000020994	--	--	1	0
ENSSSCT00000021386	ENSSSCG00000019791	7SK	Annotated_lncRNA	ENSSSCT00000034467	ENSSSCG00000002749	HP	Haptoglobin Haptoglobin alpha chain Haptoglobin beta chain [Source:UniProtKB/Swiss-Prot;Acc:Q8SPS7]	1	0
ENSSSCT00000021386	ENSSSCG00000019791	7SK	Annotated_lncRNA	ENSSSCT00000035878	ENSSSCG00000006578	S100A4	S100 calcium binding protein A4 [Source:HGNC Symbol;Acc:HGNC:10494]	0.980226	1.57534e-10
ENSSSCT00000021386	ENSSSCG00000019791	7SK	Annotated_lncRNA	ENSSSCT00000029016	ENSSSCG00000022977	--	--	1	0
ENSSSCT00000021386	ENSSSCG00000019791	7SK	Annotated_lncRNA	ENSSSCT00000013742	ENSSSCG00000012567	--	--	1	0
ENSSSCT00000021386	ENSSSCG00000019791	7SK	Annotated_lncRNA	ENSSSCT00000028791	ENSSSCG00000008382	--	--	0.999998	0
ENSSSCT00000021386	ENSSSCG00000019791	7SK	Annotated_lncRNA	ENSSSCT00000011100	ENSSSCG00000010139	--	--	1	0
ENSSSCT00000021386	ENSSSCG00000019791	7SK	Annotated_lncRNA	ENSSSCT00000022697	ENSSSCG00000022863	--	--	1	0
ENSSSCT00000021386	ENSSSCG00000019791	7SK	Annotated_lncRNA	ENSSSCT00000013091	ENSSSCG00000011964	LNP1	leukemia NUP98 fusion partner 1 [Source:HGNC Symbol;Acc:HGNC:28014]	1	0
ENSSSCT00000021386	ENSSSCG00000019791	7SK	Annotated_lncRNA	ENSSSCT00000003042	ENSSSCG00000002745	--	--	1	0
ENSSSCT00000021386	ENSSSCG00000019791	7SK	Annotated_lncRNA	ENSSSCT00000030037	ENSSSCG00000024568	CH242-80G20.1	-	1	0
ENSSSCT00000021386	ENSSSCG00000019791	7SK	Annotated_lncRNA	ENSSSCT00000032632	ENSSSCG00000004675	DUOX1	dual oxidase 1 precursor [Source:RefSeq peptide;Acc:NP_999261]	0.998498	0
ENSSSCT00000021386	ENSSSCG00000019791	7SK	Annotated_lncRNA	ENSSSCT00000003589	ENSSSCG00000003230	--	--	1	0
ENSSSCT00000021386	ENSSSCG00000019791	7SK	Annotated_lncRNA	ENSSSCT00000036078	ENSSSCG00000003048	CXCL17	C-X-C motif chemokine ligand 17 [Source:HGNC Symbol;Acc:HGNC:19232]	1	0
ENSSSCT00000021386	ENSSSCG00000019791	7SK	Annotated_lncRNA	ENSSSCT00000012126	ENSSSCG00000011079	PIP4K2A	phosphatidylinositol-5-phosphate 4-kinase type 2 alpha [Source:HGNC Symbol;Acc:HGNC:8997]	0.976197	5.20817e-10
ENSSSCT00000021386	ENSSSCG00000019791	7SK	Annotated_lncRNA	ENSSSCT00000035205	ENSSSCG00000012773	PNCK	pregnancy up-regulated nonubiquitous CaM kinase [Source:HGNC Symbol;Acc:HGNC:13415]	1	0
ENSSSCT00000021386	ENSSSCG00000019791	7SK	Annotated_lncRNA	ENSSSCT00000036647	ENSSSCG00000012384	AWAT2	acyl-CoA wax alcohol acyltransferase 2 [Source:HGNC Symbol;Acc:HGNC:23251]	1	0
ENSSSCT00000021386	ENSSSCG00000019791	7SK	Annotated_lncRNA	ENSSSCT00000031313	ENSSSCG00000027904	--	--	1	0
ENSSSCT00000021386	ENSSSCG00000019791	7SK	Annotated_lncRNA	ENSSSCT00000033615	ENSSSCG00000014349	TMEM173	transmembrane protein 173 [Source:HGNC Symbol;Acc:HGNC:27962]	0.98161	9.86149e-11
ENSSSCT00000021386	ENSSSCG00000019791	7SK	Annotated_lncRNA	ENSSSCT00000017448	ENSSSCG00000016024	--	--	0.969572	2.52858e-09
ENSSSCT00000021386	ENSSSCG00000019791	7SK	Annotated_lncRNA	ENSSSCT00000004965	ENSSSCG00000004494	--	--	0.999998	0
ENSSSCT00000021386	ENSSSCG00000019791	7SK	Annotated_lncRNA	ENSSSCT00000035063	ENSSSCG00000010056	GGT1	-	0.997209	4.44089e-16
ENSSSCT00000021386	ENSSSCG00000019791	7SK	Annotated_lncRNA	ENSSSCT00000016124	ENSSSCG00000022221	--	--	1	0
ENSSSCT00000021386	ENSSSCG00000019791	7SK	Annotated_lncRNA	ENSSSCT00000011902	ENSSSCG00000010879	KIF26B	kinesin family member 26B [Source:HGNC Symbol;Acc:HGNC:25484]	1	0
ENSSSCT00000021386	ENSSSCG00000019791	7SK	Annotated_lncRNA	ENSSSCT00000010532	ENSSSCG00000009609	FGF17	fibroblast growth factor 17 [Source:HGNC Symbol;Acc:HGNC:3673]	1	0
ENSSSCT00000021386	ENSSSCG00000019791	7SK	Annotated_lncRNA	ENSSSCT00000024328	ENSSSCG00000028641	OR8D2	olfactory receptor family 8 subfamily D member 2 (gene/pseudogene) [Source:HGNC Symbol;Acc:HGNC:8482]	1	0
ENSSSCT00000021386	ENSSSCG00000019791	7SK	Annotated_lncRNA	ENSSSCT00000017164	ENSSSCG00000015763	--	--	1	0
ENSSSCT00000021386	ENSSSCG00000019791	7SK	Annotated_lncRNA	ENSSSCT00000028139	ENSSSCG00000023617	--	--	1	0
ENSSSCT00000021386	ENSSSCG00000019791	7SK	Annotated_lncRNA	ENSSSCT00000033010	ENSSSCG00000024347	--	--	1	0
ENSSSCT00000021386	ENSSSCG00000019791	7SK	Annotated_lncRNA	ENSSSCT00000022521	ENSSSCG00000030075	--	--	1	0
ENSSSCT00000021386	ENSSSCG00000019791	7SK	Annotated_lncRNA	ENSSSCT00000025618	ENSSSCG00000010202	FXYD4	FXYD domain containing ion transport regulator 4 [Source:HGNC Symbol;Acc:HGNC:4028]	1	0
ENSSSCT00000021386	ENSSSCG00000019791	7SK	Annotated_lncRNA	ENSSSCT00000034651	ENSSSCG00000017531	GHDC	-	1	0
ENSSSCT00000021386	ENSSSCG00000019791	7SK	Annotated_lncRNA	ENSSSCT00000025825	ENSSSCG00000021548	--	--	0.979684	1.8756e-10
ENSSSCT00000021386	ENSSSCG00000019791	7SK	Annotated_lncRNA	ENSSSCT00000026547	ENSSSCG00000023606	--	--	1	0
ENSSSCT00000021386	ENSSSCG00000019791	7SK	Annotated_lncRNA	ENSSSCT00000030206	ENSSSCG00000013734	HOOK2	hook microtubule tethering protein 2 [Source:HGNC Symbol;Acc:HGNC:19885]	0.999998	0
ENSSSCT00000021386	ENSSSCG00000019791	7SK	Annotated_lncRNA	ENSSSCT00000002457	ENSSSCG00000002202	--	--	0.956327	2.56492e-08
ENSSSCT00000021386	ENSSSCG00000019791	7SK	Annotated_lncRNA	ENSSSCT00000004749	ENSSSCG00000004295	--	--	0.955708	2.80668e-08
ENSSSCT00000021386	ENSSSCG00000019791	7SK	Annotated_lncRNA	ENSSSCT00000035024	ENSSSCG00000000857	IGF1	insulin like growth factor 1 [Source:HGNC Symbol;Acc:HGNC:5464]	0.999998	0
ENSSSCT00000021386	ENSSSCG00000019791	7SK	Annotated_lncRNA	ENSSSCT00000034781	ENSSSCG00000012649	SMARCA1	SWI/SNF related, matrix associated, actin dependent regulator of chromatin, subfamily a, member 1 [Source:HGNC Symbol;Acc:HGNC:11097]	1	0
ENSSSCT00000021386	ENSSSCG00000019791	7SK	Annotated_lncRNA	ENSSSCT00000030783	ENSSSCG00000028524	--	--	1	0
ENSSSCT00000021386	ENSSSCG00000019791	7SK	Annotated_lncRNA	ENSSSCT00000031499	ENSSSCG00000024843	--	--	1	0
ENSSSCT00000021386	ENSSSCG00000019791	7SK	Annotated_lncRNA	ENSSSCT00000033415	ENSSSCG00000011178	CPNE4	copine 4 [Source:HGNC Symbol;Acc:HGNC:2317]	1	0
ENSSSCT00000021386	ENSSSCG00000019791	7SK	Annotated_lncRNA	ENSSSCT00000031459	ENSSSCG00000021950	TPPP2	tubulin polymerization promoting protein family member 2 [Source:HGNC Symbol;Acc:HGNC:19293]	1	0
ENSSSCT00000021386	ENSSSCG00000019791	7SK	Annotated_lncRNA	ENSSSCT00000033094	ENSSSCG00000012773	PNCK	pregnancy up-regulated nonubiquitous CaM kinase [Source:HGNC Symbol;Acc:HGNC:13415]	0.981442	1.0458e-10
ENSSSCT00000021386	ENSSSCG00000019791	7SK	Annotated_lncRNA	ENSSSCT00000013695	ENSSSCG00000012526	TCEAL7	transcription elongation factor A like 7 [Source:HGNC Symbol;Acc:HGNC:28336]	0.977456	3.66927e-10
ENSSSCT00000021386	ENSSSCG00000019791	7SK	Annotated_lncRNA	ENSSSCT00000022349	ENSSSCG00000016305	MROH2A	maestro heat like repeat family member 2A [Source:HGNC Symbol;Acc:HGNC:27936]	1	0
LNC_001188	XLOC_071133	--	Novel_lncRNA	ENSSSCT00000031862	ENSSSCG00000021654	ZNF641	zinc finger protein 641 [Source:HGNC Symbol;Acc:HGNC:31834]	0.957836	2.04852e-08
LNC_001188	XLOC_071133	--	Novel_lncRNA	ENSSSCT00000016916	ENSSSCG00000015528	--	--	0.962834	9.13022e-09
LNC_001188	XLOC_071133	--	Novel_lncRNA	ENSSSCT00000016521	ENSSSCG00000022920	--	--	0.953174	4.00454e-08
LNC_001188	XLOC_071133	--	Novel_lncRNA	ENSSSCT00000033776	ENSSSCG00000006161	IL7	interleukin 7 [Source:HGNC Symbol;Acc:HGNC:6023]	0.970259	2.18356e-09
LNC_001188	XLOC_071133	--	Novel_lncRNA	ENSSSCT00000024006	ENSSSCG00000022379	--	--	0.966576	4.6222e-09
LNC_001188	XLOC_071133	--	Novel_lncRNA	ENSSSCT00000026070	ENSSSCG00000023146	EVX2	even-skipped homeobox 2 [Source:HGNC Symbol;Acc:HGNC:3507]	0.952833	4.19445e-08
LNC_001188	XLOC_071133	--	Novel_lncRNA	ENSSSCT00000034286	ENSSSCG00000009584	SEMA4D	semaphorin 4D [Source:HGNC Symbol;Acc:HGNC:10732]	0.988444	4.89431e-12
LNC_001188	XLOC_071133	--	Novel_lncRNA	ENSSSCT00000015851	ENSSSCG00000014501	OR5AR1	olfactory receptor family 5 subfamily AR member 1 (gene/pseudogene) [Source:HGNC Symbol;Acc:HGNC:15260]	0.953143	4.02184e-08
LNC_001188	XLOC_071133	--	Novel_lncRNA	ENSSSCT00000023113	ENSSSCG00000021492	--	--	0.953146	4.01975e-08
LNC_001188	XLOC_071133	--	Novel_lncRNA	ENSSSCT00000003465	ENSSSCG00000003124	CRX	cone-rod homeobox [Source:HGNC Symbol;Acc:HGNC:2383]	0.953186	3.99793e-08
LNC_001188	XLOC_071133	--	Novel_lncRNA	ENSSSCT00000014971	ENSSSCG00000021658	OR7G3	olfactory receptor family 7 subfamily G member 3 [Source:HGNC Symbol;Acc:HGNC:8467]	0.953135	4.02585e-08
LNC_001188	XLOC_071133	--	Novel_lncRNA	ENSSSCT00000014951	ENSSSCG00000013686	--	--	0.953139	4.02369e-08
LNC_001188	XLOC_071133	--	Novel_lncRNA	ENSSSCT00000013467	ENSSSCG00000012316	CXorf67	chromosome X open reading frame 67 [Source:HGNC Symbol;Acc:HGNC:33738]	0.952717	4.2606e-08
LNC_001188	XLOC_071133	--	Novel_lncRNA	ENSSSCT00000029506	ENSSSCG00000027732	--	--	0.953107	4.04155e-08
LNC_001188	XLOC_071133	--	Novel_lncRNA	ENSSSCT00000016531	ENSSSCG00000030691	--	--	0.953143	4.02184e-08
LNC_001188	XLOC_071133	--	Novel_lncRNA	ENSSSCT00000005867	ENSSSCG00000005328	--	--	0.953106	4.04167e-08
LNC_001188	XLOC_071133	--	Novel_lncRNA	ENSSSCT00000006385	ENSSSCG00000005809	--	--	0.961602	1.12533e-08
LNC_001188	XLOC_071133	--	Novel_lncRNA	ENSSSCT00000024320	ENSSSCG00000030267	--	--	0.953829	3.66009e-08
LNC_001188	XLOC_071133	--	Novel_lncRNA	ENSSSCT00000015118	ENSSSCG00000013840	--	--	0.953128	4.02973e-08
LNC_001188	XLOC_071133	--	Novel_lncRNA	ENSSSCT00000015379	ENSSSCG00000014078	--	--	0.95566	2.8259e-08
LNC_001188	XLOC_071133	--	Novel_lncRNA	ENSSSCT00000003318	ENSSSCG00000002987	--	--	0.970453	2.0936e-09
LNC_001188	XLOC_071133	--	Novel_lncRNA	ENSSSCT00000016550	ENSSSCG00000015184	--	--	0.953135	4.02585e-08
LNC_001188	XLOC_071133	--	Novel_lncRNA	ENSSSCT00000015824	ENSSSCG00000014475	--	--	0.961617	1.12255e-08
LNC_001188	XLOC_071133	--	Novel_lncRNA	ENSSSCT00000011736	ENSSSCG00000010725	HMX2	H6 family homeobox 2 [Source:HGNC Symbol;Acc:HGNC:5018]	0.96151	1.14265e-08
ALDBSSCT0000009428	ALDBSSCG0000005751	--	Annotated_lncRNA	ENSSSCT00000022559	ENSSSCG00000030291	RPRD2	regulation of nuclear pre-mRNA domain containing 2 [Source:HGNC Symbol;Acc:HGNC:29039]	0.962481	9.70106e-09
ALDBSSCT0000009428	ALDBSSCG0000005751	--	Annotated_lncRNA	ENSSSCT00000023251	ENSSSCG00000022086	RBMX2	RNA binding motif protein, X-linked 2 [Source:RefSeq peptide;Acc:NP_001230600]	0.961417	1.16054e-08
ALDBSSCT0000009428	ALDBSSCG0000005751	--	Annotated_lncRNA	ENSSSCT00000006880	ENSSSCG00000006280	--	--	0.953237	3.97037e-08
ALDBSSCT0000009428	ALDBSSCG0000005751	--	Annotated_lncRNA	ENSSSCT00000010840	ENSSSCG00000009890	MAPKAPK5	mitogen-activated protein kinase-activated protein kinase 5 [Source:HGNC Symbol;Acc:HGNC:6889]	0.952039	4.66657e-08
ALDBSSCT0000009428	ALDBSSCG0000005751	--	Annotated_lncRNA	ENSSSCT00000030447	ENSSSCG00000023324	--	--	0.951875	4.76897e-08
ALDBSSCT0000009428	ALDBSSCG0000005751	--	Annotated_lncRNA	ENSSSCT00000009207	ENSSSCG00000008409	--	--	0.957857	2.04195e-08
ALDBSSCT0000009428	ALDBSSCG0000005751	--	Annotated_lncRNA	ENSSSCT00000009088	ENSSSCG00000008298	--	--	0.960073	1.44512e-08
ALDBSSCT0000009428	ALDBSSCG0000005751	--	Annotated_lncRNA	ENSSSCT00000008580	ENSSSCG00000007830	RBBP6	RB binding protein 6, ubiquitin ligase [Source:HGNC Symbol;Acc:HGNC:9889]	0.956838	2.37917e-08
ALDBSSCT0000009428	ALDBSSCG0000005751	--	Annotated_lncRNA	ENSSSCT00000022515	ENSSSCG00000022828	PNN	pinin, desmosome associated protein [Source:HGNC Symbol;Acc:HGNC:9162]	0.954998	3.10681e-08
ALDBSSCT0000009428	ALDBSSCG0000005751	--	Annotated_lncRNA	ENSSSCT00000018399	ENSSSCG00000016894	ARL15	ADP ribosylation factor like GTPase 15 [Source:HGNC Symbol;Acc:HGNC:25945]	0.966967	4.28652e-09
ALDBSSCT0000009428	ALDBSSCG0000005751	--	Annotated_lncRNA	ENSSSCT00000026051	ENSSSCG00000025145	--	--	0.961842	1.08097e-08
ALDBSSCT0000009428	ALDBSSCG0000005751	--	Annotated_lncRNA	ENSSSCT00000024565	ENSSSCG00000015882	BAZ2B	bromodomain adjacent to zinc finger domain 2B [Source:HGNC Symbol;Acc:HGNC:963]	0.950341	5.82647e-08
ALDBSSCT0000009428	ALDBSSCG0000005751	--	Annotated_lncRNA	ENSSSCT00000005252	ENSSSCG00000004753	INO80	INO80 complex subunit [Source:HGNC Symbol;Acc:HGNC:26956]	0.959941	1.47598e-08
ALDBSSCT0000009428	ALDBSSCG0000005751	--	Annotated_lncRNA	ENSSSCT00000003052	ENSSSCG00000002755	NFAT5	nuclear factor of activated T-cells 5 [Source:HGNC Symbol;Acc:HGNC:7774]	0.962855	9.09818e-09
ALDBSSCT0000009428	ALDBSSCG0000005751	--	Annotated_lncRNA	ENSSSCT00000010099	ENSSSCG00000009221	DSPP	dentin sialophosphoprotein preproprotein [Source:RefSeq peptide;Acc:NP_998942]	0.951926	4.73686e-08
ALDBSSCT0000009428	ALDBSSCG0000005751	--	Annotated_lncRNA	ENSSSCT00000010319	ENSSSCG00000009417	SPERT	spermatid associated [Source:HGNC Symbol;Acc:HGNC:30720]	0.978547	2.665e-10
ALDBSSCT0000009428	ALDBSSCG0000005751	--	Annotated_lncRNA	ENSSSCT00000002695	ENSSSCG00000002426	ZC3H14	zinc finger CCCH-type containing 14 [Source:HGNC Symbol;Acc:HGNC:20509]	0.955794	2.77213e-08
ALDBSSCT0000009428	ALDBSSCG0000005751	--	Annotated_lncRNA	ENSSSCT00000035785	ENSSSCG00000012491	CENPI	centromere protein I [Source:HGNC Symbol;Acc:HGNC:3968]	0.986992	1.05267e-11
ALDBSSCT0000009428	ALDBSSCG0000005751	--	Annotated_lncRNA	ENSSSCT00000012354	ENSSSCG00000011284	NKTR	natural killer cell triggering receptor [Source:HGNC Symbol;Acc:HGNC:7833]	0.95068	5.57725e-08
ALDBSSCT0000009428	ALDBSSCG0000005751	--	Annotated_lncRNA	ENSSSCT00000033606	ENSSSCG00000000708	TNFRSF1A	tumor necrosis factor receptor superfamily member 1A precursor [Source:RefSeq peptide;Acc:NP_999134]	0.97687	4.32875e-10
ALDBSSCT0000009428	ALDBSSCG0000005751	--	Annotated_lncRNA	ENSSSCT00000014488	ENSSSCG00000013264	--	--	0.969086	2.80008e-09
ALDBSSCT0000009428	ALDBSSCG0000005751	--	Annotated_lncRNA	ENSSSCT00000026326	ENSSSCG00000028896	--	--	0.956792	2.39527e-08
ALDBSSCT0000009428	ALDBSSCG0000005751	--	Annotated_lncRNA	ENSSSCT00000024710	ENSSSCG00000027687	--	--	0.967015	4.24664e-09
ALDBSSCT0000009428	ALDBSSCG0000005751	--	Annotated_lncRNA	ENSSSCT00000017270	ENSSSCG00000015859	SAP130	Sin3A associated protein 130 [Source:HGNC Symbol;Acc:HGNC:29813]	0.961659	1.11471e-08
ALDBSSCT0000009428	ALDBSSCG0000005751	--	Annotated_lncRNA	ENSSSCT00000036439	ENSSSCG00000023334	CXorf23	chromosome X open reading frame 23 [Source:HGNC Symbol;Acc:HGNC:27413]	0.955864	2.74392e-08
ALDBSSCT0000009428	ALDBSSCG0000005751	--	Annotated_lncRNA	ENSSSCT00000036510	ENSSSCG00000011951	NFKBIZ	NFKB inhibitor zeta [Source:HGNC Symbol;Acc:HGNC:29805]	0.954853	3.17136e-08
ALDBSSCT0000009428	ALDBSSCG0000005751	--	Annotated_lncRNA	ENSSSCT00000025669	ENSSSCG00000023205	--	--	0.980819	1.29418e-10
ALDBSSCT0000009428	ALDBSSCG0000005751	--	Annotated_lncRNA	ENSSSCT00000028718	ENSSSCG00000025001	--	--	0.969994	2.31154e-09
ALDBSSCT0000009428	ALDBSSCG0000005751	--	Annotated_lncRNA	ENSSSCT00000012129	ENSSSCG00000011082	COMMD3	COMM domain containing 3 [Source:HGNC Symbol;Acc:HGNC:23332]	0.955008	3.10263e-08
ALDBSSCT0000009428	ALDBSSCG0000005751	--	Annotated_lncRNA	ENSSSCT00000002583	ENSSSCG00000002321	--	--	0.966097	5.06492e-09
ALDBSSCT0000009428	ALDBSSCG0000005751	--	Annotated_lncRNA	ENSSSCT00000017115	ENSSSCG00000015715	EN1	engrailed homeobox 1 [Source:HGNC Symbol;Acc:HGNC:3342]	0.967066	4.20432e-09
ALDBSSCT0000009428	ALDBSSCG0000005751	--	Annotated_lncRNA	ENSSSCT00000017855	ENSSSCG00000016398	--	--	0.950711	5.55488e-08
ALDBSSCT0000009428	ALDBSSCG0000005751	--	Annotated_lncRNA	ENSSSCT00000033887	ENSSSCG00000012825	IKBKG	inhibitor of kappa light polypeptide gene enhancer in B-cells, kinase gamma [Source:HGNC Symbol;Acc:HGNC:5961]	0.975864	5.6957e-10
ALDBSSCT0000009428	ALDBSSCG0000005751	--	Annotated_lncRNA	ENSSSCT00000015525	ENSSSCG00000014207	APC	APC, WNT signaling pathway regulator [Source:HGNC Symbol;Acc:HGNC:583]	0.977493	3.6303e-10
ALDBSSCT0000009428	ALDBSSCG0000005751	--	Annotated_lncRNA	ENSSSCT00000005610	ENSSSCG00000005090	--	--	0.954861	3.16783e-08
ALDBSSCT0000009428	ALDBSSCG0000005751	--	Annotated_lncRNA	ENSSSCT00000030385	ENSSSCG00000021309	TRDMT1	tRNA aspartic acid methyltransferase 1 [Source:HGNC Symbol;Acc:HGNC:2977]	0.955163	3.0347e-08
ALDBSSCT0000009428	ALDBSSCG0000005751	--	Annotated_lncRNA	ENSSSCT00000025228	ENSSSCG00000023479	NCKAP5	NCK associated protein 5 [Source:HGNC Symbol;Acc:HGNC:29847]	0.955313	2.97058e-08
ALDBSSCT0000009428	ALDBSSCG0000005751	--	Annotated_lncRNA	ENSSSCT00000005425	ENSSSCG00000004917	MALT1	MALT1 paracaspase [Source:HGNC Symbol;Acc:HGNC:6819]	0.95604	2.6747e-08
ALDBSSCT0000009428	ALDBSSCG0000005751	--	Annotated_lncRNA	ENSSSCT00000002884	ENSSSCG00000025048	--	--	0.966793	4.43324e-09
ALDBSSCT0000009428	ALDBSSCG0000005751	--	Annotated_lncRNA	ENSSSCT00000035148	ENSSSCG00000000652	CLEC12A	C-type lectin domain family 12, member A [Source:RefSeq peptide;Acc:NP_001288598]	0.97237	1.35989e-09
ALDBSSCT0000009428	ALDBSSCG0000005751	--	Annotated_lncRNA	ENSSSCT00000013554	ENSSSCG00000012396	MED12	mediator complex subunit 12 [Source:HGNC Symbol;Acc:HGNC:11957]	0.959346	1.62207e-08
ALDBSSCT0000009428	ALDBSSCG0000005751	--	Annotated_lncRNA	ENSSSCT00000000837	ENSSSCG00000000773	--	--	0.953118	4.03518e-08
ALDBSSCT0000009428	ALDBSSCG0000005751	--	Annotated_lncRNA	ENSSSCT00000018171	ENSSSCG00000016690	--	--	0.952861	4.17874e-08
ALDBSSCT0000009428	ALDBSSCG0000005751	--	Annotated_lncRNA	ENSSSCT00000001764	ENSSSCG00000001584	--	--	0.956794	2.39463e-08
ALDBSSCT0000009428	ALDBSSCG0000005751	--	Annotated_lncRNA	ENSSSCT00000019367	ENSSSCG00000017795	NSRP1	nuclear speckle splicing regulatory protein 1 [Source:HGNC Symbol;Acc:HGNC:25305]	0.961812	1.0864e-08
ALDBSSCT0000009428	ALDBSSCG0000005751	--	Annotated_lncRNA	ENSSSCT00000029114	ENSSSCG00000003768	NEXN	nexilin F-actin binding protein [Source:HGNC Symbol;Acc:HGNC:29557]	0.958389	1.88265e-08
ALDBSSCT0000009428	ALDBSSCG0000005751	--	Annotated_lncRNA	ENSSSCT00000001143	ENSSSCG00000001049	HIVEP1	human immunodeficiency virus type I enhancer binding protein 1 [Source:HGNC Symbol;Acc:HGNC:4920]	0.96989	2.36379e-09
ALDBSSCT0000009428	ALDBSSCG0000005751	--	Annotated_lncRNA	ENSSSCT00000019467	ENSSSCG00000017890	KIAA0753	KIAA0753 [Source:HGNC Symbol;Acc:HGNC:29110]	0.967333	3.99041e-09
ALDBSSCT0000009428	ALDBSSCG0000005751	--	Annotated_lncRNA	ENSSSCT00000016187	ENSSSCG00000014835	C2CD3	C2 calcium dependent domain containing 3 [Source:HGNC Symbol;Acc:HGNC:24564]	0.963804	7.70631e-09
ALDBSSCT0000009428	ALDBSSCG0000005751	--	Annotated_lncRNA	ENSSSCT00000027019	ENSSSCG00000022273	--	--	0.950131	5.98512e-08
ALDBSSCT0000009428	ALDBSSCG0000005751	--	Annotated_lncRNA	ENSSSCT00000011503	ENSSSCG00000010513	LCOR	ligand dependent nuclear receptor corepressor [Source:HGNC Symbol;Acc:HGNC:29503]	0.955361	2.95023e-08
ALDBSSCT0000009428	ALDBSSCG0000005751	--	Annotated_lncRNA	ENSSSCT00000023127	ENSSSCG00000026170	--	--	0.970796	1.94229e-09
ALDBSSCT0000009428	ALDBSSCG0000005751	--	Annotated_lncRNA	ENSSSCT00000030684	ENSSSCG00000004351	USP45	ubiquitin specific peptidase 45 [Source:HGNC Symbol;Acc:HGNC:20080]	0.958417	1.87442e-08
ALDBSSCT0000009428	ALDBSSCG0000005751	--	Annotated_lncRNA	ENSSSCT00000009935	ENSSSCG00000009070	--	--	0.964838	6.39904e-09
ALDBSSCT0000009428	ALDBSSCG0000005751	--	Annotated_lncRNA	ENSSSCT00000008843	ENSSSCG00000008070	CENPP	centromere protein P [Source:HGNC Symbol;Acc:HGNC:32933]	0.956455	2.51732e-08
ALDBSSCT0000009428	ALDBSSCG0000005751	--	Annotated_lncRNA	ENSSSCT00000011375	ENSSSCG00000010391	ERCC6	ERCC excision repair 6, chromatin remodeling factor [Source:HGNC Symbol;Acc:HGNC:3438]	0.964859	6.37462e-09
ALDBSSCT0000009428	ALDBSSCG0000005751	--	Annotated_lncRNA	ENSSSCT00000027357	ENSSSCG00000023992	--	--	0.977912	3.2166e-10
ALDBSSCT0000009428	ALDBSSCG0000005751	--	Annotated_lncRNA	ENSSSCT00000018587	ENSSSCG00000017071	SAP30L	SAP30 like [Source:HGNC Symbol;Acc:HGNC:25663]	0.97228	1.38876e-09
ALDBSSCT0000009428	ALDBSSCG0000005751	--	Annotated_lncRNA	ENSSSCT00000023680	ENSSSCG00000022989	ZNF704	zinc finger protein 704 [Source:HGNC Symbol;Acc:HGNC:32291]	0.974678	7.75679e-10
ALDBSSCT0000009428	ALDBSSCG0000005751	--	Annotated_lncRNA	ENSSSCT00000017097	ENSSSCG00000015697	CCNT2	cyclin T2 [Source:HGNC Symbol;Acc:HGNC:1600]	0.96121	1.20093e-08
ALDBSSCT0000009428	ALDBSSCG0000005751	--	Annotated_lncRNA	ENSSSCT00000003983	ENSSSCG00000003588	SRSF4	serine and arginine rich splicing factor 4 [Source:HGNC Symbol;Acc:HGNC:10786]	0.974629	7.85444e-10
ALDBSSCT0000009428	ALDBSSCG0000005751	--	Annotated_lncRNA	ENSSSCT00000027995	ENSSSCG00000023418	--	--	0.952325	4.49176e-08
ALDBSSCT0000009428	ALDBSSCG0000005751	--	Annotated_lncRNA	ENSSSCT00000033372	ENSSSCG00000012250	MED14	mediator complex subunit 14 [Source:HGNC Symbol;Acc:HGNC:2370]	0.981943	8.76432e-11
ALDBSSCT0000009428	ALDBSSCG0000005751	--	Annotated_lncRNA	ENSSSCT00000017711	ENSSSCG00000016265	--	--	0.964038	7.39282e-09
ALDBSSCT0000009428	ALDBSSCG0000005751	--	Annotated_lncRNA	ENSSSCT00000029926	ENSSSCG00000030467	PHC3	polyhomeotic homolog 3 [Source:HGNC Symbol;Acc:HGNC:15682]	0.955911	2.72538e-08
ALDBSSCT0000009428	ALDBSSCG0000005751	--	Annotated_lncRNA	ENSSSCT00000026235	ENSSSCG00000029992	--	--	0.965304	5.87412e-09
ALDBSSCT0000009428	ALDBSSCG0000005751	--	Annotated_lncRNA	ENSSSCT00000027521	ENSSSCG00000025030	--	--	0.956563	2.47761e-08
ALDBSSCT0000009428	ALDBSSCG0000005751	--	Annotated_lncRNA	ENSSSCT00000009902	ENSSSCG00000009042	OTUD4	OTU deubiquitinase 4 [Source:HGNC Symbol;Acc:HGNC:24949]	0.951312	5.13663e-08
ENSSSCT00000019363	ENSSSCG00000017791	SSH2	Annotated_lncRNA	ENSSSCT00000025600	ENSSSCG00000025370	--	--	0.952281	4.51807e-08
ENSSSCT00000019363	ENSSSCG00000017791	SSH2	Annotated_lncRNA	ENSSSCT00000032358	ENSSSCG00000030491	ZNF830	zinc finger protein 830 [Source:HGNC Symbol;Acc:HGNC:28291]	0.976495	4.80212e-10
ENSSSCT00000019363	ENSSSCG00000017791	SSH2	Annotated_lncRNA	ENSSSCT00000000299	ENSSSCG00000000278	--	--	0.967918	3.55274e-09
ENSSSCT00000019363	ENSSSCG00000017791	SSH2	Annotated_lncRNA	ENSSSCT00000016884	ENSSSCG00000015498	RC3H1	ring finger and CCCH-type domains 1 [Source:HGNC Symbol;Acc:HGNC:29434]	0.974596	7.92153e-10
ENSSSCT00000019363	ENSSSCG00000017791	SSH2	Annotated_lncRNA	ENSSSCT00000010840	ENSSSCG00000009890	MAPKAPK5	mitogen-activated protein kinase-activated protein kinase 5 [Source:HGNC Symbol;Acc:HGNC:6889]	0.98726	9.19798e-12
ENSSSCT00000019363	ENSSSCG00000017791	SSH2	Annotated_lncRNA	ENSSSCT00000017825	ENSSSCG00000016370	SEPT2	septin 2 [Source:HGNC Symbol;Acc:HGNC:7729]	-0.96363	7.94727e-09
ENSSSCT00000019363	ENSSSCG00000017791	SSH2	Annotated_lncRNA	ENSSSCT00000014232	ENSSSCG00000013021	SF1	splicing factor 1 [Source:HGNC Symbol;Acc:HGNC:12950]	0.956835	2.38019e-08
ENSSSCT00000019363	ENSSSCG00000017791	SSH2	Annotated_lncRNA	ENSSSCT00000022515	ENSSSCG00000022828	PNN	pinin, desmosome associated protein [Source:HGNC Symbol;Acc:HGNC:9162]	0.978357	2.82075e-10
ENSSSCT00000019363	ENSSSCG00000017791	SSH2	Annotated_lncRNA	ENSSSCT00000023772	ENSSSCG00000024156	--	--	0.972753	1.24332e-09
ENSSSCT00000019363	ENSSSCG00000017791	SSH2	Annotated_lncRNA	ENSSSCT00000025946	ENSSSCG00000020710	--	--	0.962524	9.63005e-09
ENSSSCT00000019363	ENSSSCG00000017791	SSH2	Annotated_lncRNA	ENSSSCT00000019524	ENSSSCG00000017940	GPS2	G protein pathway suppressor 2 [Source:HGNC Symbol;Acc:HGNC:4550]	0.962781	9.21515e-09
ENSSSCT00000019363	ENSSSCG00000017791	SSH2	Annotated_lncRNA	ENSSSCT00000019257	ENSSSCG00000017693	AATF	apoptosis antagonizing transcription factor [Source:HGNC Symbol;Acc:HGNC:19235]	0.957192	2.25693e-08
ENSSSCT00000019363	ENSSSCG00000017791	SSH2	Annotated_lncRNA	ENSSSCT00000022264	ENSSSCG00000020894	--	--	0.958458	1.86254e-08
ENSSSCT00000019363	ENSSSCG00000017791	SSH2	Annotated_lncRNA	ENSSSCT00000012354	ENSSSCG00000011284	NKTR	natural killer cell triggering receptor [Source:HGNC Symbol;Acc:HGNC:7833]	0.986458	1.36491e-11
ENSSSCT00000019363	ENSSSCG00000017791	SSH2	Annotated_lncRNA	ENSSSCT00000022851	ENSSSCG00000026577	--	--	0.959108	1.68374e-08
ENSSSCT00000019363	ENSSSCG00000017791	SSH2	Annotated_lncRNA	ENSSSCT00000014488	ENSSSCG00000013264	--	--	0.978804	2.46552e-10
ENSSSCT00000019363	ENSSSCG00000017791	SSH2	Annotated_lncRNA	ENSSSCT00000027577	ENSSSCG00000026705	--	--	0.953957	3.59557e-08
ENSSSCT00000019363	ENSSSCG00000017791	SSH2	Annotated_lncRNA	ENSSSCT00000007195	ENSSSCG00000006567	CRTC2	CREB regulated transcription coactivator 2 [Source:HGNC Symbol;Acc:HGNC:27301]	0.968128	3.40627e-09
ENSSSCT00000019363	ENSSSCG00000017791	SSH2	Annotated_lncRNA	ENSSSCT00000036510	ENSSSCG00000011951	NFKBIZ	NFKB inhibitor zeta [Source:HGNC Symbol;Acc:HGNC:29805]	0.980477	1.45079e-10
ENSSSCT00000019363	ENSSSCG00000017791	SSH2	Annotated_lncRNA	ENSSSCT00000019367	ENSSSCG00000017795	NSRP1	nuclear speckle splicing regulatory protein 1 [Source:HGNC Symbol;Acc:HGNC:25305]	0.984044	3.94236e-11
ENSSSCT00000019363	ENSSSCG00000017791	SSH2	Annotated_lncRNA	ENSSSCT00000017065	ENSSSCG00000015667	--	--	0.960332	1.3862e-08
ENSSSCT00000019363	ENSSSCG00000017791	SSH2	Annotated_lncRNA	ENSSSCT00000028718	ENSSSCG00000025001	--	--	0.957191	2.25735e-08
ENSSSCT00000019363	ENSSSCG00000017791	SSH2	Annotated_lncRNA	ENSSSCT00000010682	ENSSSCG00000009743	--	--	0.986136	1.58908e-11
ENSSSCT00000019363	ENSSSCG00000017791	SSH2	Annotated_lncRNA	ENSSSCT00000010683	ENSSSCG00000009744	SFSWAP	splicing factor SWAP homolog [Source:HGNC Symbol;Acc:HGNC:10790]	0.969994	2.31166e-09
ENSSSCT00000019363	ENSSSCG00000017791	SSH2	Annotated_lncRNA	ENSSSCT00000017115	ENSSSCG00000015715	EN1	engrailed homeobox 1 [Source:HGNC Symbol;Acc:HGNC:3342]	0.969884	2.36644e-09
ENSSSCT00000019363	ENSSSCG00000017791	SSH2	Annotated_lncRNA	ENSSSCT00000013411	ENSSSCG00000012264	ZNF674	zinc finger protein 674 [Source:HGNC Symbol;Acc:HGNC:17625]	0.975548	6.19301e-10
ENSSSCT00000019363	ENSSSCG00000017791	SSH2	Annotated_lncRNA	ENSSSCT00000005252	ENSSSCG00000004753	INO80	INO80 complex subunit [Source:HGNC Symbol;Acc:HGNC:26956]	0.969953	2.33229e-09
ENSSSCT00000019363	ENSSSCG00000017791	SSH2	Annotated_lncRNA	ENSSSCT00000025228	ENSSSCG00000023479	NCKAP5	NCK associated protein 5 [Source:HGNC Symbol;Acc:HGNC:29847]	0.975245	6.70425e-10
ENSSSCT00000019363	ENSSSCG00000017791	SSH2	Annotated_lncRNA	ENSSSCT00000009897	ENSSSCG00000009037	ZNF827	zinc finger protein 827 [Source:HGNC Symbol;Acc:HGNC:27193]	0.950797	5.49299e-08
ENSSSCT00000019363	ENSSSCG00000017791	SSH2	Annotated_lncRNA	ENSSSCT00000015136	ENSSSCG00000013857	EPS15L1	epidermal growth factor receptor pathway substrate 15 like 1 [Source:HGNC Symbol;Acc:HGNC:24634]	0.950332	5.8328e-08
ENSSSCT00000019363	ENSSSCG00000017791	SSH2	Annotated_lncRNA	ENSSSCT00000010324	ENSSSCG00000009422	TSC22D1	TSC22 domain family member 1 [Source:HGNC Symbol;Acc:HGNC:16826]	0.955592	2.85378e-08
ENSSSCT00000019363	ENSSSCG00000017791	SSH2	Annotated_lncRNA	ENSSSCT00000036178	ENSSSCG00000012727	FMR1	fragile X mental retardation 1 [Source:HGNC Symbol;Acc:HGNC:3775]	0.98089	1.26385e-10
ENSSSCT00000019363	ENSSSCG00000017791	SSH2	Annotated_lncRNA	ENSSSCT00000001764	ENSSSCG00000001584	--	--	0.96497	6.24706e-09
ENSSSCT00000019363	ENSSSCG00000017791	SSH2	Annotated_lncRNA	ENSSSCT00000027972	ENSSSCG00000022227	BRD4	bromodomain containing 4 [Source:HGNC Symbol;Acc:HGNC:13575]	0.988001	6.24101e-12
ENSSSCT00000019363	ENSSSCG00000017791	SSH2	Annotated_lncRNA	ENSSSCT00000012630	ENSSSCG00000011540	--	--	0.975254	6.68894e-10
ENSSSCT00000019363	ENSSSCG00000017791	SSH2	Annotated_lncRNA	ENSSSCT00000013821	ENSSSCG00000012640	--	--	0.972824	1.22263e-09
ENSSSCT00000019363	ENSSSCG00000017791	SSH2	Annotated_lncRNA	ENSSSCT00000016812	ENSSSCG00000015432	ATXN7L1	ataxin 7 like 1 [Source:HGNC Symbol;Acc:HGNC:22210]	0.963178	8.60244e-09
ENSSSCT00000019363	ENSSSCG00000017791	SSH2	Annotated_lncRNA	ENSSSCT00000002524	ENSSSCG00000002266	CHD2	chromodomain helicase DNA binding protein 2 [Source:HGNC Symbol;Acc:HGNC:1917]	0.97893	2.37236e-10
ENSSSCT00000019363	ENSSSCG00000017791	SSH2	Annotated_lncRNA	ENSSSCT00000005071	ENSSSCG00000004590	--	--	0.981623	9.81708e-11
ENSSSCT00000019363	ENSSSCG00000017791	SSH2	Annotated_lncRNA	ENSSSCT00000036586	ENSSSCG00000012586	ALG13	ALG13, UDP-N-acetylglucosaminyltransferase subunit [Source:HGNC Symbol;Acc:HGNC:30881]	0.978286	2.88081e-10
ENSSSCT00000019363	ENSSSCG00000017791	SSH2	Annotated_lncRNA	ENSSSCT00000010294	ENSSSCG00000009395	SETDB2	SET domain bifurcated 2 [Source:HGNC Symbol;Acc:HGNC:20263]	0.96666	4.54822e-09
ENSSSCT00000019363	ENSSSCG00000017791	SSH2	Annotated_lncRNA	ENSSSCT00000016221	ENSSSCG00000014868	EMSY	EMSY, BRCA2 interacting transcriptional repressor [Source:HGNC Symbol;Acc:HGNC:18071]	0.985565	2.0635e-11
ENSSSCT00000019363	ENSSSCG00000017791	SSH2	Annotated_lncRNA	ENSSSCT00000016187	ENSSSCG00000014835	C2CD3	C2 calcium dependent domain containing 3 [Source:HGNC Symbol;Acc:HGNC:24564]	0.970243	2.19112e-09
ENSSSCT00000019363	ENSSSCG00000017791	SSH2	Annotated_lncRNA	ENSSSCT00000011503	ENSSSCG00000010513	LCOR	ligand dependent nuclear receptor corepressor [Source:HGNC Symbol;Acc:HGNC:29503]	0.986813	1.14979e-11
ENSSSCT00000019363	ENSSSCG00000017791	SSH2	Annotated_lncRNA	ENSSSCT00000034159	ENSSSCG00000012329	PHF8	PHD finger protein 8 [Source:HGNC Symbol;Acc:HGNC:20672]	0.957988	2.00165e-08
ENSSSCT00000019363	ENSSSCG00000017791	SSH2	Annotated_lncRNA	ENSSSCT00000006917	ENSSSCG00000006310	POU2F1	POU class 2 homeobox 1 [Source:HGNC Symbol;Acc:HGNC:9212]	0.96109	1.22497e-08
ENSSSCT00000019363	ENSSSCG00000017791	SSH2	Annotated_lncRNA	ENSSSCT00000009382	ENSSSCG00000008575	ASXL2	additional sex combs like 2, transcriptional regulator [Source:HGNC Symbol;Acc:HGNC:23805]	0.960296	1.39426e-08
ENSSSCT00000019363	ENSSSCG00000017791	SSH2	Annotated_lncRNA	ENSSSCT00000003983	ENSSSCG00000003588	SRSF4	serine and arginine rich splicing factor 4 [Source:HGNC Symbol;Acc:HGNC:10786]	0.987508	8.09752e-12
ENSSSCT00000019363	ENSSSCG00000017791	SSH2	Annotated_lncRNA	ENSSSCT00000012132	ENSSSCG00000011085	MLLT10	myeloid/lymphoid or mixed-lineage leukemia; translocated to, 10 [Source:HGNC Symbol;Acc:HGNC:16063]	0.979365	2.07403e-10
ENSSSCT00000019363	ENSSSCG00000017791	SSH2	Annotated_lncRNA	ENSSSCT00000011635	ENSSSCG00000010638	TCF7L2	transcription factor 7 like 2 [Source:HGNC Symbol;Acc:HGNC:11641]	0.966132	5.03099e-09
ENSSSCT00000019363	ENSSSCG00000017791	SSH2	Annotated_lncRNA	ENSSSCT00000013554	ENSSSCG00000012396	MED12	mediator complex subunit 12 [Source:HGNC Symbol;Acc:HGNC:11957]	0.98306	5.80354e-11
ENSSSCT00000019363	ENSSSCG00000017791	SSH2	Annotated_lncRNA	ENSSSCT00000012137	ENSSSCG00000011090	NEBL	nebulette [Source:HGNC Symbol;Acc:HGNC:16932]	0.980958	1.23515e-10
ENSSSCT00000019363	ENSSSCG00000017791	SSH2	Annotated_lncRNA	ENSSSCT00000029920	ENSSSCG00000029695	--	--	0.961097	1.22359e-08
ENSSSCT00000019363	ENSSSCG00000017791	SSH2	Annotated_lncRNA	ENSSSCT00000034600	ENSSSCG00000023091	PEX19	-	0.959013	1.70898e-08
ENSSSCT00000019363	ENSSSCG00000017791	SSH2	Annotated_lncRNA	ENSSSCT00000025093	ENSSSCG00000026023	--	--	0.971868	1.52711e-09
ENSSSCT00000019363	ENSSSCG00000017791	SSH2	Annotated_lncRNA	ENSSSCT00000029926	ENSSSCG00000030467	PHC3	polyhomeotic homolog 3 [Source:HGNC Symbol;Acc:HGNC:15682]	0.96636	4.81796e-09
ENSSSCT00000019363	ENSSSCG00000017791	SSH2	Annotated_lncRNA	ENSSSCT00000023127	ENSSSCG00000026170	--	--	0.952443	4.42113e-08
ENSSSCT00000019363	ENSSSCG00000017791	SSH2	Annotated_lncRNA	ENSSSCT00000019028	ENSSSCG00000017477	CASC3	cancer susceptibility candidate 3 [Source:HGNC Symbol;Acc:HGNC:17040]	0.967897	3.56806e-09
ENSSSCT00000019363	ENSSSCG00000017791	SSH2	Annotated_lncRNA	ENSSSCT00000008056	ENSSSCG00000007361	--	--	0.953363	3.90228e-08
ENSSSCT00000019363	ENSSSCG00000017791	SSH2	Annotated_lncRNA	ENSSSCT00000030447	ENSSSCG00000023324	--	--	0.98075	1.32451e-10
ENSSSCT00000019363	ENSSSCG00000017791	SSH2	Annotated_lncRNA	ENSSSCT00000013641	ENSSSCG00000012474	DIAPH2	diaphanous related formin 2 [Source:HGNC Symbol;Acc:HGNC:2877]	0.969538	2.54683e-09
ENSSSCT00000019363	ENSSSCG00000017791	SSH2	Annotated_lncRNA	ENSSSCT00000007780	ENSSSCG00000007108	KIZ	kizuna centrosomal protein [Source:HGNC Symbol;Acc:HGNC:15865]	0.978359	2.81945e-10
ENSSSCT00000019363	ENSSSCG00000017791	SSH2	Annotated_lncRNA	ENSSSCT00000022914	ENSSSCG00000028225	DICER1	dicer 1, ribonuclease III [Source:HGNC Symbol;Acc:HGNC:17098]	0.980352	1.51156e-10
ENSSSCT00000019363	ENSSSCG00000017791	SSH2	Annotated_lncRNA	ENSSSCT00000009207	ENSSSCG00000008409	--	--	0.952252	4.5354e-08
ENSSSCT00000019363	ENSSSCG00000017791	SSH2	Annotated_lncRNA	ENSSSCT00000029114	ENSSSCG00000003768	NEXN	nexilin F-actin binding protein [Source:HGNC Symbol;Acc:HGNC:29557]	0.957093	2.29059e-08
ENSSSCT00000019363	ENSSSCG00000017791	SSH2	Annotated_lncRNA	ENSSSCT00000017391	ENSSSCG00000015972	--	--	0.957827	2.05124e-08
ENSSSCT00000019363	ENSSSCG00000017791	SSH2	Annotated_lncRNA	ENSSSCT00000025846	ENSSSCG00000026266	--	--	0.961042	1.23472e-08
ENSSSCT00000019363	ENSSSCG00000017791	SSH2	Annotated_lncRNA	ENSSSCT00000025847	ENSSSCG00000025221	--	--	0.963882	7.60063e-09
ENSSSCT00000019363	ENSSSCG00000017791	SSH2	Annotated_lncRNA	ENSSSCT00000010264	ENSSSCG00000009367	--	--	0.95137	5.09774e-08
ENSSSCT00000019363	ENSSSCG00000017791	SSH2	Annotated_lncRNA	ENSSSCT00000033285	ENSSSCG00000025984	TTLL5	-	0.965914	5.24205e-09
ENSSSCT00000019363	ENSSSCG00000017791	SSH2	Annotated_lncRNA	ENSSSCT00000026747	ENSSSCG00000021579	--	--	0.978096	3.04789e-10
ENSSSCT00000019363	ENSSSCG00000017791	SSH2	Annotated_lncRNA	ENSSSCT00000005202	ENSSSCG00000004710	ADAL	adenosine deaminase like [Source:HGNC Symbol;Acc:HGNC:31853]	0.976767	4.45541e-10
ENSSSCT00000019363	ENSSSCG00000017791	SSH2	Annotated_lncRNA	ENSSSCT00000016333	ENSSSCG00000014971	--	--	0.973052	1.15789e-09
ENSSSCT00000019363	ENSSSCG00000017791	SSH2	Annotated_lncRNA	ENSSSCT00000012002	ENSSSCG00000010965	CCL21	chemokine (C-C motif) ligand 21 [Source:HGNC Symbol;Acc:HGNC:10620]	0.952771	4.22996e-08
ENSSSCT00000019363	ENSSSCG00000017791	SSH2	Annotated_lncRNA	ENSSSCT00000031546	ENSSSCG00000022704	--	--	0.974216	8.7158e-10
ENSSSCT00000019363	ENSSSCG00000017791	SSH2	Annotated_lncRNA	ENSSSCT00000016785	ENSSSCG00000015410	PHTF2	putative homeodomain transcription factor 2 [Source:HGNC Symbol;Acc:HGNC:13411]	0.959771	1.51653e-08
ENSSSCT00000019363	ENSSSCG00000017791	SSH2	Annotated_lncRNA	ENSSSCT00000015342	ENSSSCG00000014045	--	--	0.981107	1.17404e-10
ENSSSCT00000019363	ENSSSCG00000017791	SSH2	Annotated_lncRNA	ENSSSCT00000024710	ENSSSCG00000027687	--	--	0.955667	2.82342e-08
ENSSSCT00000019363	ENSSSCG00000017791	SSH2	Annotated_lncRNA	ENSSSCT00000026182	ENSSSCG00000029352	CCNL1	cyclin L1 [Source:HGNC Symbol;Acc:HGNC:20569]	0.959414	1.60476e-08
ENSSSCT00000019363	ENSSSCG00000017791	SSH2	Annotated_lncRNA	ENSSSCT00000003560	ENSSSCG00000003205	--	--	0.956105	2.64964e-08
ENSSSCT00000019363	ENSSSCG00000017791	SSH2	Annotated_lncRNA	ENSSSCT00000035769	ENSSSCG00000010952	ZCCHC6	zinc finger CCHC-type containing 6 [Source:HGNC Symbol;Acc:HGNC:25817]	0.982529	7.08464e-11
ENSSSCT00000019363	ENSSSCG00000017791	SSH2	Annotated_lncRNA	ENSSSCT00000028580	ENSSSCG00000026733	--	--	0.979877	1.76377e-10
ENSSSCT00000019363	ENSSSCG00000017791	SSH2	Annotated_lncRNA	ENSSSCT00000012129	ENSSSCG00000011082	COMMD3	COMM domain containing 3 [Source:HGNC Symbol;Acc:HGNC:23332]	0.96124	1.19511e-08
ENSSSCT00000019363	ENSSSCG00000017791	SSH2	Annotated_lncRNA	ENSSSCT00000030018	ENSSSCG00000025624	--	--	0.983804	4.34199e-11
ENSSSCT00000019363	ENSSSCG00000017791	SSH2	Annotated_lncRNA	ENSSSCT00000012093	ENSSSCG00000011049	DCLRE1C	DNA cross-link repair 1C [Source:HGNC Symbol;Acc:HGNC:17642]	0.971832	1.53974e-09
ENSSSCT00000019363	ENSSSCG00000017791	SSH2	Annotated_lncRNA	ENSSSCT00000015525	ENSSSCG00000014207	APC	APC, WNT signaling pathway regulator [Source:HGNC Symbol;Acc:HGNC:583]	0.963347	8.35201e-09
ENSSSCT00000019363	ENSSSCG00000017791	SSH2	Annotated_lncRNA	ENSSSCT00000023629	ENSSSCG00000025850	--	--	0.976598	4.66773e-10
ENSSSCT00000019363	ENSSSCG00000017791	SSH2	Annotated_lncRNA	ENSSSCT00000030385	ENSSSCG00000021309	TRDMT1	tRNA aspartic acid methyltransferase 1 [Source:HGNC Symbol;Acc:HGNC:2977]	0.974766	7.58455e-10
ENSSSCT00000019363	ENSSSCG00000017791	SSH2	Annotated_lncRNA	ENSSSCT00000019057	ENSSSCG00000017504	CDK12	cyclin dependent kinase 12 [Source:HGNC Symbol;Acc:HGNC:24224]	0.951497	5.01344e-08
ENSSSCT00000019363	ENSSSCG00000017791	SSH2	Annotated_lncRNA	ENSSSCT00000004080	ENSSSCG00000003682	ANKRD12	ankyrin repeat domain 12 [Source:HGNC Symbol;Acc:HGNC:29135]	0.956593	2.46689e-08
ENSSSCT00000019363	ENSSSCG00000017791	SSH2	Annotated_lncRNA	ENSSSCT00000023333	ENSSSCG00000029866	CCDC112	coiled-coil domain containing 112 [Source:HGNC Symbol;Acc:HGNC:28599]	0.950178	5.94921e-08
ENSSSCT00000019363	ENSSSCG00000017791	SSH2	Annotated_lncRNA	ENSSSCT00000017975	ENSSSCG00000016510	UBN2	ubinuclein 2 [Source:HGNC Symbol;Acc:HGNC:21931]	0.957999	1.99831e-08
ENSSSCT00000019363	ENSSSCG00000017791	SSH2	Annotated_lncRNA	ENSSSCT00000019346	ENSSSCG00000017774	FAM222B	family with sequence similarity 222 member B [Source:HGNC Symbol;Acc:HGNC:25563]	0.954212	3.47054e-08
ENSSSCT00000019363	ENSSSCG00000017791	SSH2	Annotated_lncRNA	ENSSSCT00000026048	ENSSSCG00000025130	--	--	0.960489	1.3513e-08
ENSSSCT00000019363	ENSSSCG00000017791	SSH2	Annotated_lncRNA	ENSSSCT00000022818	ENSSSCG00000028272	--	--	0.963877	7.60806e-09
ENSSSCT00000019363	ENSSSCG00000017791	SSH2	Annotated_lncRNA	ENSSSCT00000007425	ENSSSCG00000006779	ST7L	suppression of tumorigenicity 7 like [Source:HGNC Symbol;Acc:HGNC:18441]	0.956115	2.64572e-08
ENSSSCT00000019363	ENSSSCG00000017791	SSH2	Annotated_lncRNA	ENSSSCT00000022274	ENSSSCG00000022996	PAGR1	PAXIP1 associated glutamate rich protein 1 [Source:HGNC Symbol;Acc:HGNC:28707]	0.975237	6.71834e-10
ENSSSCT00000019363	ENSSSCG00000017791	SSH2	Annotated_lncRNA	ENSSSCT00000028499	ENSSSCG00000026596	SYNRG	synergin, gamma [Source:HGNC Symbol;Acc:HGNC:557]	0.989359	2.86837e-12
ENSSSCT00000019363	ENSSSCG00000017791	SSH2	Annotated_lncRNA	ENSSSCT00000025136	ENSSSCG00000023533	--	--	0.953906	3.62105e-08
ENSSSCT00000019363	ENSSSCG00000017791	SSH2	Annotated_lncRNA	ENSSSCT00000029478	ENSSSCG00000030610	--	--	0.96448	6.8293e-09
ENSSSCT00000019363	ENSSSCG00000017791	SSH2	Annotated_lncRNA	ENSSSCT00000016328	ENSSSCG00000014967	FAM76B	family with sequence similarity 76 member B [Source:HGNC Symbol;Acc:HGNC:28492]	0.969775	2.42214e-09
ENSSSCT00000019363	ENSSSCG00000017791	SSH2	Annotated_lncRNA	ENSSSCT00000003625	ENSSSCG00000003264	CNOT3	CCR4-NOT transcription complex subunit 3 [Source:HGNC Symbol;Acc:HGNC:7879]	0.958446	1.8662e-08
ENSSSCT00000019363	ENSSSCG00000017791	SSH2	Annotated_lncRNA	ENSSSCT00000008843	ENSSSCG00000008070	CENPP	centromere protein P [Source:HGNC Symbol;Acc:HGNC:32933]	0.957089	2.29205e-08
ENSSSCT00000019363	ENSSSCG00000017791	SSH2	Annotated_lncRNA	ENSSSCT00000027425	ENSSSCG00000011743	MECOM	MDS1 and EVI1 complex locus [Source:HGNC Symbol;Acc:HGNC:3498]	0.951978	4.70399e-08
ENSSSCT00000019363	ENSSSCG00000017791	SSH2	Annotated_lncRNA	ENSSSCT00000028012	ENSSSCG00000025095	--	--	0.972187	1.41894e-09
ENSSSCT00000019363	ENSSSCG00000017791	SSH2	Annotated_lncRNA	ENSSSCT00000029108	ENSSSCG00000022866	NXF1	nuclear RNA export factor 1 [Source:HGNC Symbol;Acc:HGNC:8071]	0.96899	2.85595e-09
ENSSSCT00000019363	ENSSSCG00000017791	SSH2	Annotated_lncRNA	ENSSSCT00000008580	ENSSSCG00000007830	RBBP6	RB binding protein 6, ubiquitin ligase [Source:HGNC Symbol;Acc:HGNC:9889]	0.982499	7.16187e-11
ENSSSCT00000019363	ENSSSCG00000017791	SSH2	Annotated_lncRNA	ENSSSCT00000009684	ENSSSCG00000008845	SRD5A3	steroid 5 alpha-reductase 3 [Source:HGNC Symbol;Acc:HGNC:25812]	0.951386	5.08673e-08
ENSSSCT00000019363	ENSSSCG00000017791	SSH2	Annotated_lncRNA	ENSSSCT00000027995	ENSSSCG00000023418	--	--	0.966576	4.62266e-09
ENSSSCT00000019363	ENSSSCG00000017791	SSH2	Annotated_lncRNA	ENSSSCT00000007402	ENSSSCG00000006757	--	--	0.964226	7.14853e-09
ENSSSCT00000019363	ENSSSCG00000017791	SSH2	Annotated_lncRNA	ENSSSCT00000017635	ENSSSCG00000016194	USP37	ubiquitin specific peptidase 37 [Source:HGNC Symbol;Acc:HGNC:20063]	0.965845	5.31145e-09
ENSSSCT00000019363	ENSSSCG00000017791	SSH2	Annotated_lncRNA	ENSSSCT00000000548	ENSSSCG00000000509	--	--	0.981713	9.5107e-11
ENSSSCT00000019363	ENSSSCG00000017791	SSH2	Annotated_lncRNA	ENSSSCT00000010188	ENSSSCG00000009300	WASF3	WAS protein family member 3 [Source:HGNC Symbol;Acc:HGNC:12734]	0.969007	2.84583e-09
ENSSSCT00000019363	ENSSSCG00000017791	SSH2	Annotated_lncRNA	ENSSSCT00000000114	ENSSSCG00000000108	TMEM184B	transmembrane protein 184B [Source:HGNC Symbol;Acc:HGNC:1310]	0.960419	1.36671e-08
ENSSSCT00000019363	ENSSSCG00000017791	SSH2	Annotated_lncRNA	ENSSSCT00000022559	ENSSSCG00000030291	RPRD2	regulation of nuclear pre-mRNA domain containing 2 [Source:HGNC Symbol;Acc:HGNC:29039]	0.976792	4.42382e-10
ENSSSCT00000019363	ENSSSCG00000017791	SSH2	Annotated_lncRNA	ENSSSCT00000004110	ENSSSCG00000003711	--	--	0.955919	2.72225e-08
ENSSSCT00000019363	ENSSSCG00000017791	SSH2	Annotated_lncRNA	ENSSSCT00000016919	ENSSSCG00000015531	--	--	0.962726	9.30232e-09
ENSSSCT00000019363	ENSSSCG00000017791	SSH2	Annotated_lncRNA	ENSSSCT00000000041	ENSSSCG00000000039	POLDIP3	DNA polymerase delta interacting protein 3 [Source:HGNC Symbol;Acc:HGNC:23782]	0.960984	1.24653e-08
ENSSSCT00000019363	ENSSSCG00000017791	SSH2	Annotated_lncRNA	ENSSSCT00000030177	ENSSSCG00000017641	HSF5	heat shock transcription factor 5 [Source:HGNC Symbol;Acc:HGNC:26862]	0.974412	8.29818e-10
ENSSSCT00000019363	ENSSSCG00000017791	SSH2	Annotated_lncRNA	ENSSSCT00000025866	ENSSSCG00000020663	--	--	0.969885	2.36617e-09
ENSSSCT00000019363	ENSSSCG00000017791	SSH2	Annotated_lncRNA	ENSSSCT00000027646	ENSSSCG00000025445	--	--	0.964641	6.63272e-09
ENSSSCT00000019363	ENSSSCG00000017791	SSH2	Annotated_lncRNA	ENSSSCT00000012859	ENSSSCG00000011748	SLC7A14	solute carrier family 7 member 14 [Source:HGNC Symbol;Acc:HGNC:29326]	0.952103	4.6267e-08
ENSSSCT00000019363	ENSSSCG00000017791	SSH2	Annotated_lncRNA	ENSSSCT00000003052	ENSSSCG00000002755	NFAT5	nuclear factor of activated T-cells 5 [Source:HGNC Symbol;Acc:HGNC:7774]	0.987836	6.8181e-12
ENSSSCT00000019363	ENSSSCG00000017791	SSH2	Annotated_lncRNA	ENSSSCT00000025910	ENSSSCG00000026423	SLC23A1	solute carrier family 23 member 1 [Source:HGNC Symbol;Acc:HGNC:10974]	0.950542	5.67756e-08
ENSSSCT00000019363	ENSSSCG00000017791	SSH2	Annotated_lncRNA	ENSSSCT00000031994	ENSSSCG00000009834	ATXN2	ataxin 2 [Source:HGNC Symbol;Acc:HGNC:10555]	0.972774	1.23707e-09
ENSSSCT00000019363	ENSSSCG00000017791	SSH2	Annotated_lncRNA	ENSSSCT00000022956	ENSSSCG00000021050	--	--	0.953373	3.89703e-08
ENSSSCT00000019363	ENSSSCG00000017791	SSH2	Annotated_lncRNA	ENSSSCT00000018117	ENSSSCG00000016639	FOXP2	forkhead box P2 [Source:HGNC Symbol;Acc:HGNC:13875]	0.953237	3.97059e-08
ENSSSCT00000019363	ENSSSCG00000017791	SSH2	Annotated_lncRNA	ENSSSCT00000004195	ENSSSCG00000003791	SRSF11	serine and arginine rich splicing factor 11 [Source:HGNC Symbol;Acc:HGNC:10782]	0.955312	2.97072e-08
ENSSSCT00000019363	ENSSSCG00000017791	SSH2	Annotated_lncRNA	ENSSSCT00000024905	ENSSSCG00000027056	--	--	0.951987	4.69874e-08
ENSSSCT00000019363	ENSSSCG00000017791	SSH2	Annotated_lncRNA	ENSSSCT00000016256	ENSSSCG00000014901	PCF11	PCF11 cleavage and polyadenylation factor subunit [Source:HGNC Symbol;Acc:HGNC:30097]	0.979633	1.90631e-10
ENSSSCT00000019363	ENSSSCG00000017791	SSH2	Annotated_lncRNA	ENSSSCT00000026326	ENSSSCG00000028896	--	--	0.952754	4.23982e-08
ENSSSCT00000019363	ENSSSCG00000017791	SSH2	Annotated_lncRNA	ENSSSCT00000028293	ENSSSCG00000021814	--	--	0.950242	5.90044e-08
ENSSSCT00000019363	ENSSSCG00000017791	SSH2	Annotated_lncRNA	ENSSSCT00000032918	ENSSSCG00000012114	MSL3	male-specific lethal 3 homolog (Drosophila) [Source:HGNC Symbol;Acc:HGNC:7370]	0.952027	4.67392e-08
ENSSSCT00000019363	ENSSSCG00000017791	SSH2	Annotated_lncRNA	ENSSSCT00000017270	ENSSSCG00000015859	SAP130	Sin3A associated protein 130 [Source:HGNC Symbol;Acc:HGNC:29813]	0.977095	4.06474e-10
ENSSSCT00000019363	ENSSSCG00000017791	SSH2	Annotated_lncRNA	ENSSSCT00000017706	ENSSSCG00000016261	--	--	0.951658	4.90812e-08
ENSSSCT00000019363	ENSSSCG00000017791	SSH2	Annotated_lncRNA	ENSSSCT00000016863	ENSSSCG00000015480	PRRC2C	proline rich coiled-coil 2C [Source:HGNC Symbol;Acc:HGNC:24903]	0.982401	7.42524e-11
ENSSSCT00000019363	ENSSSCG00000017791	SSH2	Annotated_lncRNA	ENSSSCT00000012310	ENSSSCG00000011243	GOLGA4	golgin A4 [Source:HGNC Symbol;Acc:HGNC:4427]	0.96367	7.89203e-09
ENSSSCT00000019363	ENSSSCG00000017791	SSH2	Annotated_lncRNA	ENSSSCT00000027531	ENSSSCG00000028876	--	--	0.966749	4.47097e-09
ENSSSCT00000019363	ENSSSCG00000017791	SSH2	Annotated_lncRNA	ENSSSCT00000016567	ENSSSCG00000015201	MSANTD2	Myb/SANT DNA binding domain containing 2 [Source:HGNC Symbol;Acc:HGNC:26266]	0.980768	1.31662e-10
ENSSSCT00000019363	ENSSSCG00000017791	SSH2	Annotated_lncRNA	ENSSSCT00000011601	ENSSSCG00000010605	OBFC1	oligonucleotide/oligosaccharide binding fold containing 1 [Source:HGNC Symbol;Acc:HGNC:26200]	0.964506	6.79661e-09
ENSSSCT00000019363	ENSSSCG00000017791	SSH2	Annotated_lncRNA	ENSSSCT00000023251	ENSSSCG00000022086	RBMX2	RNA binding motif protein, X-linked 2 [Source:RefSeq peptide;Acc:NP_001230600]	0.961756	1.09673e-08
ENSSSCT00000019363	ENSSSCG00000017791	SSH2	Annotated_lncRNA	ENSSSCT00000013169	ENSSSCG00000012037	PAXBP1	PAX3 and PAX7 binding protein 1 [Source:HGNC Symbol;Acc:HGNC:13579]	0.953647	3.7534e-08
ENSSSCT00000019363	ENSSSCG00000017791	SSH2	Annotated_lncRNA	ENSSSCT00000024056	ENSSSCG00000023875	--	--	0.956824	2.38422e-08
ENSSSCT00000019363	ENSSSCG00000017791	SSH2	Annotated_lncRNA	ENSSSCT00000019677	ENSSSCG00000018082	COX3	Cytochrome c oxidase subunit 3 [Source:UniProtKB/Swiss-Prot;Acc:Q35916]	0.956624	2.45557e-08
ENSSSCT00000019363	ENSSSCG00000017791	SSH2	Annotated_lncRNA	ENSSSCT00000031839	ENSSSCG00000023930	--	--	0.961095	1.22404e-08
ENSSSCT00000019363	ENSSSCG00000017791	SSH2	Annotated_lncRNA	ENSSSCT00000013293	ENSSSCG00000012152	SCML1	sex comb on midleg-like 1 (Drosophila) [Source:HGNC Symbol;Acc:HGNC:10580]	0.956923	2.34918e-08
ENSSSCT00000019363	ENSSSCG00000017791	SSH2	Annotated_lncRNA	ENSSSCT00000035852	ENSSSCG00000026569	--	--	0.965191	5.99881e-09
ENSSSCT00000019363	ENSSSCG00000017791	SSH2	Annotated_lncRNA	ENSSSCT00000006702	ENSSSCG00000006110	RBM12B	RNA binding motif protein 12B [Source:HGNC Symbol;Acc:HGNC:32310]	0.979131	2.2304e-10
ENSSSCT00000019363	ENSSSCG00000017791	SSH2	Annotated_lncRNA	ENSSSCT00000026140	ENSSSCG00000024477	--	--	0.95131	5.13767e-08
ENSSSCT00000019363	ENSSSCG00000017791	SSH2	Annotated_lncRNA	ENSSSCT00000010394	ENSSSCG00000009479	RBM26	RNA binding motif protein 26 [Source:HGNC Symbol;Acc:HGNC:20327]	0.971356	1.71487e-09
ENSSSCT00000019363	ENSSSCG00000017791	SSH2	Annotated_lncRNA	ENSSSCT00000007124	ENSSSCG00000006504	KIAA0907	KIAA0907 [Source:HGNC Symbol;Acc:HGNC:29145]	0.97886	2.42393e-10
ENSSSCT00000019363	ENSSSCG00000017791	SSH2	Annotated_lncRNA	ENSSSCT00000018491	ENSSSCG00000016981	CPEB4	cytoplasmic polyadenylation element binding protein 4 [Source:HGNC Symbol;Acc:HGNC:21747]	0.963138	8.66262e-09
ENSSSCT00000019363	ENSSSCG00000017791	SSH2	Annotated_lncRNA	ENSSSCT00000010256	ENSSSCG00000009359	--	--	0.990446	1.42775e-12
ENSSSCT00000019363	ENSSSCG00000017791	SSH2	Annotated_lncRNA	ENSSSCT00000019366	ENSSSCG00000017794	EFCAB5	EF-hand calcium binding domain 5 [Source:HGNC Symbol;Acc:HGNC:24801]	0.955603	2.84951e-08
ENSSSCT00000019363	ENSSSCG00000017791	SSH2	Annotated_lncRNA	ENSSSCT00000026543	ENSSSCG00000026202	--	--	0.954714	3.23432e-08
ENSSSCT00000019363	ENSSSCG00000017791	SSH2	Annotated_lncRNA	ENSSSCT00000011375	ENSSSCG00000010391	ERCC6	ERCC excision repair 6, chromatin remodeling factor [Source:HGNC Symbol;Acc:HGNC:3438]	0.968807	2.96639e-09
ENSSSCT00000019363	ENSSSCG00000017791	SSH2	Annotated_lncRNA	ENSSSCT00000012170	ENSSSCG00000011120	USP6NL	USP6 N-terminal like [Source:HGNC Symbol;Acc:HGNC:16858]	0.95022	5.91739e-08
ENSSSCT00000019363	ENSSSCG00000017791	SSH2	Annotated_lncRNA	ENSSSCT00000006797	ENSSSCG00000006202	--	--	0.96072	1.30164e-08
ENSSSCT00000019363	ENSSSCG00000017791	SSH2	Annotated_lncRNA	ENSSSCT00000022279	ENSSSCG00000025229	--	--	0.955549	2.87153e-08
ENSSSCT00000019363	ENSSSCG00000017791	SSH2	Annotated_lncRNA	ENSSSCT00000028764	ENSSSCG00000025243	SGIP1	SH3 domain GRB2 like endophilin interacting protein 1 [Source:HGNC Symbol;Acc:HGNC:25412]	0.956102	2.6506e-08
ENSSSCT00000019363	ENSSSCG00000017791	SSH2	Annotated_lncRNA	ENSSSCT00000007955	ENSSSCG00000007270	--	--	0.975852	5.7138e-10
ENSSSCT00000019363	ENSSSCG00000017791	SSH2	Annotated_lncRNA	ENSSSCT00000017556	ENSSSCG00000016125	INO80D	INO80 complex subunit D [Source:HGNC Symbol;Acc:HGNC:25997]	0.990898	1.04317e-12
ENSSSCT00000019363	ENSSSCG00000017791	SSH2	Annotated_lncRNA	ENSSSCT00000019682	ENSSSCG00000018087	ND4	NADH-ubiquinone oxidoreductase chain 4 [Source:UniProtKB/Swiss-Prot;Acc:O79881]	0.967356	3.9723e-09
ENSSSCT00000019363	ENSSSCG00000017791	SSH2	Annotated_lncRNA	ENSSSCT00000027403	ENSSSCG00000030444	--	--	0.977987	3.14694e-10
ENSSSCT00000019363	ENSSSCG00000017791	SSH2	Annotated_lncRNA	ENSSSCT00000029379	ENSSSCG00000026830	--	--	0.957974	2.00581e-08
ENSSSCT00000019363	ENSSSCG00000017791	SSH2	Annotated_lncRNA	ENSSSCT00000017092	ENSSSCG00000015692	--	--	0.965111	6.08722e-09
ENSSSCT00000019363	ENSSSCG00000017791	SSH2	Annotated_lncRNA	ENSSSCT00000029886	ENSSSCG00000022902	--	--	0.954658	3.25991e-08
ENSSSCT00000019363	ENSSSCG00000017791	SSH2	Annotated_lncRNA	ENSSSCT00000017097	ENSSSCG00000015697	CCNT2	cyclin T2 [Source:HGNC Symbol;Acc:HGNC:1600]	0.979276	2.13247e-10
ENSSSCT00000019363	ENSSSCG00000017791	SSH2	Annotated_lncRNA	ENSSSCT00000010367	ENSSSCG00000009457	--	--	0.952247	4.53879e-08
ENSSSCT00000019363	ENSSSCG00000017791	SSH2	Annotated_lncRNA	ENSSSCT00000007292	ENSSSCG00000006655	CIART	circadian associated repressor of transcription [Source:HGNC Symbol;Acc:HGNC:25200]	0.96155	1.13521e-08
ENSSSCT00000019363	ENSSSCG00000017791	SSH2	Annotated_lncRNA	ENSSSCT00000033958	ENSSSCG00000015368	HDAC9	-	0.969944	2.33674e-09
ENSSSCT00000019363	ENSSSCG00000017791	SSH2	Annotated_lncRNA	ENSSSCT00000025982	ENSSSCG00000026542	FIGN	fidgetin, microtubule severing factor [Source:HGNC Symbol;Acc:HGNC:13285]	0.964199	7.18356e-09
ENSSSCT00000019363	ENSSSCG00000017791	SSH2	Annotated_lncRNA	ENSSSCT00000027521	ENSSSCG00000025030	--	--	0.960476	1.35418e-08
ENSSSCT00000019363	ENSSSCG00000017791	SSH2	Annotated_lncRNA	ENSSSCT00000009902	ENSSSCG00000009042	OTUD4	OTU deubiquitinase 4 [Source:HGNC Symbol;Acc:HGNC:24949]	0.964727	6.53012e-09
ENSSSCT00000019363	ENSSSCG00000017791	SSH2	Annotated_lncRNA	ENSSSCT00000024359	ENSSSCG00000028192	DNAJC28	DnaJ heat shock protein family (Hsp40) member C28 [Source:HGNC Symbol;Acc:HGNC:1297]	0.969383	2.63148e-09
ENSSSCT00000019363	ENSSSCG00000017791	SSH2	Annotated_lncRNA	ENSSSCT00000019660	ENSSSCG00000018065	ND1	NADH dehydrogenase subunit 1 (mitochondrion) [Source:RefSeq peptide;Acc:NP_008634]	0.96011	1.43644e-08
ENSSSCT00000019363	ENSSSCG00000017791	SSH2	Annotated_lncRNA	ENSSSCT00000018618	ENSSSCG00000017100	MTRR	5-methyltetrahydrofolate-homocysteine methyltransferase reductase [Source:HGNC Symbol;Acc:HGNC:7473]	0.951051	5.31472e-08
ENSSSCT00000019363	ENSSSCG00000017791	SSH2	Annotated_lncRNA	ENSSSCT00000023226	ENSSSCG00000021586	ZHX2	zinc fingers and homeoboxes 2 [Source:HGNC Symbol;Acc:HGNC:18513]	0.963028	8.8295e-09
ENSSSCT00000019363	ENSSSCG00000017791	SSH2	Annotated_lncRNA	ENSSSCT00000003971	ENSSSCG00000003577	WASF2	WAS protein family, member 2 [Source:RefSeq peptide;Acc:NP_001245373]	0.962024	1.04841e-08
ENSSSCT00000019363	ENSSSCG00000017791	SSH2	Annotated_lncRNA	ENSSSCT00000030889	ENSSSCG00000026722	PHF14	PHD finger protein 14 [Source:HGNC Symbol;Acc:HGNC:22203]	0.95795	2.01321e-08
ENSSSCT00000019363	ENSSSCG00000017791	SSH2	Annotated_lncRNA	ENSSSCT00000009088	ENSSSCG00000008298	--	--	0.989747	2.25553e-12
ENSSSCT00000019363	ENSSSCG00000017791	SSH2	Annotated_lncRNA	ENSSSCT00000031661	ENSSSCG00000027859	--	--	0.968793	2.97467e-09
ENSSSCT00000019363	ENSSSCG00000017791	SSH2	Annotated_lncRNA	ENSSSCT00000012602	ENSSSCG00000011515	--	--	0.98458	3.16183e-11
ENSSSCT00000019363	ENSSSCG00000017791	SSH2	Annotated_lncRNA	ENSSSCT00000025744	ENSSSCG00000014291	AFF4	AF4/FMR2 family member 4 [Source:HGNC Symbol;Acc:HGNC:17869]	0.970888	1.90334e-09
ENSSSCT00000019363	ENSSSCG00000017791	SSH2	Annotated_lncRNA	ENSSSCT00000027920	ENSSSCG00000022367	--	--	0.953514	3.82245e-08
ENSSSCT00000019363	ENSSSCG00000017791	SSH2	Annotated_lncRNA	ENSSSCT00000019273	ENSSSCG00000017707	TAF15	TATA-box binding protein associated factor 15 [Source:HGNC Symbol;Acc:HGNC:11547]	0.970754	1.96003e-09
ENSSSCT00000019363	ENSSSCG00000017791	SSH2	Annotated_lncRNA	ENSSSCT00000019676	ENSSSCG00000018081	ATP6	ATP synthase subunit a [Source:UniProtKB/Swiss-Prot;Acc:Q35915]	0.956271	2.58629e-08
ENSSSCT00000019363	ENSSSCG00000017791	SSH2	Annotated_lncRNA	ENSSSCT00000027357	ENSSSCG00000023992	--	--	0.959872	1.49237e-08
ENSSSCT00000019363	ENSSSCG00000017791	SSH2	Annotated_lncRNA	ENSSSCT00000010028	ENSSSCG00000009157	TET2	tet methylcytosine dioxygenase 2 [Source:HGNC Symbol;Acc:HGNC:25941]	0.987372	8.68572e-12
ENSSSCT00000019363	ENSSSCG00000017791	SSH2	Annotated_lncRNA	ENSSSCT00000018300	ENSSSCG00000016809	DROSHA	drosha ribonuclease III [Source:HGNC Symbol;Acc:HGNC:17904]	0.967946	3.53332e-09
ENSSSCT00000019363	ENSSSCG00000017791	SSH2	Annotated_lncRNA	ENSSSCT00000028374	ENSSSCG00000026610	--	--	0.953828	3.66059e-08
ENSSSCT00000019363	ENSSSCG00000017791	SSH2	Annotated_lncRNA	ENSSSCT00000002695	ENSSSCG00000002426	ZC3H14	zinc finger CCCH-type containing 14 [Source:HGNC Symbol;Acc:HGNC:20509]	0.978994	2.32651e-10
ENSSSCT00000019363	ENSSSCG00000017791	SSH2	Annotated_lncRNA	ENSSSCT00000030216	ENSSSCG00000027281	--	--	0.958299	1.90862e-08
ENSSSCT00000019363	ENSSSCG00000017791	SSH2	Annotated_lncRNA	ENSSSCT00000002698	ENSSSCG00000002429	FOXN3	Sus scrofa forkhead box N3 (FOXN3), mRNA. [Source:RefSeq mRNA;Acc:NM_001044536]	0.967797	3.63996e-09
ENSSSCT00000019363	ENSSSCG00000017791	SSH2	Annotated_lncRNA	ENSSSCT00000002636	ENSSSCG00000002372	--	--	0.968719	3.0204e-09
ENSSSCT00000019363	ENSSSCG00000017791	SSH2	Annotated_lncRNA	ENSSSCT00000014581	ENSSSCG00000013351	--	--	0.975225	6.73989e-10
ENSSSCT00000019363	ENSSSCG00000017791	SSH2	Annotated_lncRNA	ENSSSCT00000010315	ENSSSCG00000009414	ZC3H13	zinc finger CCCH-type containing 13 [Source:HGNC Symbol;Acc:HGNC:20368]	0.963967	7.48638e-09
ENSSSCT00000019363	ENSSSCG00000017791	SSH2	Annotated_lncRNA	ENSSSCT00000019110	ENSSSCG00000017555	LUC7L3	LUC7 like 3 pre-mRNA splicing factor [Source:HGNC Symbol;Acc:HGNC:24309]	0.9694	2.62209e-09
ENSSSCT00000019363	ENSSSCG00000017791	SSH2	Annotated_lncRNA	ENSSSCT00000035785	ENSSSCG00000012491	CENPI	centromere protein I [Source:HGNC Symbol;Acc:HGNC:3968]	0.953607	3.77372e-08
ENSSSCT00000019363	ENSSSCG00000017791	SSH2	Annotated_lncRNA	ENSSSCT00000008158	ENSSSCG00000007454	ZMYND8	zinc finger MYND-type containing 8 [Source:HGNC Symbol;Acc:HGNC:9397]	0.965009	6.20194e-09
ENSSSCT00000019363	ENSSSCG00000017791	SSH2	Annotated_lncRNA	ENSSSCT00000025669	ENSSSCG00000023205	--	--	0.976512	4.7796e-10
ENSSSCT00000019363	ENSSSCG00000017791	SSH2	Annotated_lncRNA	ENSSSCT00000013681	ENSSSCG00000012512	ZMAT1	zinc finger matrin-type 1 [Source:HGNC Symbol;Acc:HGNC:29377]	0.958972	1.72006e-08
ENSSSCT00000019363	ENSSSCG00000017791	SSH2	Annotated_lncRNA	ENSSSCT00000012576	ENSSSCG00000011493	ATXN7	ataxin 7 [Source:HGNC Symbol;Acc:HGNC:10560]	0.976827	4.38106e-10
ENSSSCT00000019363	ENSSSCG00000017791	SSH2	Annotated_lncRNA	ENSSSCT00000025638	ENSSSCG00000029493	--	--	0.982503	7.15241e-11
ENSSSCT00000019363	ENSSSCG00000017791	SSH2	Annotated_lncRNA	ENSSSCT00000023373	ENSSSCG00000023974	PHF21A	PHD finger protein 21A [Source:HGNC Symbol;Acc:HGNC:24156]	0.958139	1.95611e-08
ENSSSCT00000019363	ENSSSCG00000017791	SSH2	Annotated_lncRNA	ENSSSCT00000031953	ENSSSCG00000000191	KMT2D	lysine methyltransferase 2D [Source:HGNC Symbol;Acc:HGNC:7133]	0.969739	2.4408e-09
ENSSSCT00000019363	ENSSSCG00000017791	SSH2	Annotated_lncRNA	ENSSSCT00000009924	ENSSSCG00000009060	--	--	0.956239	2.59827e-08
ENSSSCT00000019363	ENSSSCG00000017791	SSH2	Annotated_lncRNA	ENSSSCT00000006533	ENSSSCG00000005950	PHF20L1	PHD finger protein 20-like 1 [Source:HGNC Symbol;Acc:HGNC:24280]	0.958245	1.92459e-08
ENSSSCT00000019363	ENSSSCG00000017791	SSH2	Annotated_lncRNA	ENSSSCT00000009555	ENSSSCG00000008735	BOD1L1	biorientation of chromosomes in cell division 1 like 1 [Source:HGNC Symbol;Acc:HGNC:31792]	0.965386	5.78573e-09
ENSSSCT00000019363	ENSSSCG00000017791	SSH2	Annotated_lncRNA	ENSSSCT00000006828	ENSSSCG00000006231	CHD7	chromodomain helicase DNA binding protein 7 [Source:HGNC Symbol;Acc:HGNC:20626]	0.970912	1.89316e-09
ENSSSCT00000019363	ENSSSCG00000017791	SSH2	Annotated_lncRNA	ENSSSCT00000003246	ENSSSCG00000002933	ZNF382	zinc finger protein 382 [Source:HGNC Symbol;Acc:HGNC:17409]	0.950196	5.93548e-08
ENSSSCT00000019363	ENSSSCG00000017791	SSH2	Annotated_lncRNA	ENSSSCT00000014301	ENSSSCG00000013083	CPSF7	cleavage and polyadenylation specific factor 7 [Source:HGNC Symbol;Acc:HGNC:30098]	0.950377	5.79973e-08
ENSSSCT00000019363	ENSSSCG00000017791	SSH2	Annotated_lncRNA	ENSSSCT00000035148	ENSSSCG00000000652	CLEC12A	C-type lectin domain family 12, member A [Source:RefSeq peptide;Acc:NP_001288598]	0.952482	4.39774e-08
ENSSSCT00000019363	ENSSSCG00000017791	SSH2	Annotated_lncRNA	ENSSSCT00000009150	ENSSSCG00000008356	--	--	0.952423	4.43262e-08
ENSSSCT00000019363	ENSSSCG00000017791	SSH2	Annotated_lncRNA	ENSSSCT00000009403	ENSSSCG00000008592	--	--	0.973366	1.07394e-09
ENSSSCT00000019363	ENSSSCG00000017791	SSH2	Annotated_lncRNA	ENSSSCT00000015152	ENSSSCG00000013870	--	--	0.968965	2.87107e-09
ENSSSCT00000019363	ENSSSCG00000017791	SSH2	Annotated_lncRNA	ENSSSCT00000001143	ENSSSCG00000001049	HIVEP1	human immunodeficiency virus type I enhancer binding protein 1 [Source:HGNC Symbol;Acc:HGNC:4920]	0.955726	2.79928e-08
ENSSSCT00000019363	ENSSSCG00000017791	SSH2	Annotated_lncRNA	ENSSSCT00000019467	ENSSSCG00000017890	KIAA0753	KIAA0753 [Source:HGNC Symbol;Acc:HGNC:29110]	0.97688	4.31679e-10
ENSSSCT00000019363	ENSSSCG00000017791	SSH2	Annotated_lncRNA	ENSSSCT00000015818	ENSSSCG00000021605	--	--	0.959246	1.64771e-08
ENSSSCT00000019363	ENSSSCG00000017791	SSH2	Annotated_lncRNA	ENSSSCT00000027019	ENSSSCG00000022273	--	--	0.955582	2.85793e-08
ENSSSCT00000019363	ENSSSCG00000017791	SSH2	Annotated_lncRNA	ENSSSCT00000009935	ENSSSCG00000009070	--	--	0.951577	4.96052e-08
ENSSSCT00000019363	ENSSSCG00000017791	SSH2	Annotated_lncRNA	ENSSSCT00000001155	ENSSSCG00000001061	JARID2	jumonji and AT-rich interaction domain containing 2 [Source:HGNC Symbol;Acc:HGNC:6196]	0.965532	5.63073e-09
ENSSSCT00000019363	ENSSSCG00000017791	SSH2	Annotated_lncRNA	ENSSSCT00000012473	ENSSSCG00000011395	RBM5	RNA binding motif protein 5 [Source:HGNC Symbol;Acc:HGNC:9902]	0.970921	1.8895e-09
ENSSSCT00000019363	ENSSSCG00000017791	SSH2	Annotated_lncRNA	ENSSSCT00000004541	ENSSSCG00000004106	--	--	0.97094	1.88134e-09
ENSSSCT00000019363	ENSSSCG00000017791	SSH2	Annotated_lncRNA	ENSSSCT00000030551	ENSSSCG00000021023	SCAF4	SR-related CTD associated factor 4 [Source:HGNC Symbol;Acc:HGNC:19304]	0.982912	6.13825e-11
ENSSSCT00000019363	ENSSSCG00000017791	SSH2	Annotated_lncRNA	ENSSSCT00000015417	ENSSSCG00000014114	PAPD4	poly(A) RNA polymerase D4, non-canonical [Source:HGNC Symbol;Acc:HGNC:26776]	0.950312	5.84801e-08
ENSSSCT00000019363	ENSSSCG00000017791	SSH2	Annotated_lncRNA	ENSSSCT00000007930	ENSSSCG00000007248	ASXL1	additional sex combs like 1, transcriptional regulator [Source:HGNC Symbol;Acc:HGNC:18318]	0.958806	1.76513e-08
ENSSSCT00000019363	ENSSSCG00000017791	SSH2	Annotated_lncRNA	ENSSSCT00000024565	ENSSSCG00000015882	BAZ2B	bromodomain adjacent to zinc finger domain 2B [Source:HGNC Symbol;Acc:HGNC:963]	0.980807	1.29959e-10
ENSSSCT00000019363	ENSSSCG00000017791	SSH2	Annotated_lncRNA	ENSSSCT00000015562	ENSSSCG00000014242	ZNF608	zinc finger protein 608 [Source:HGNC Symbol;Acc:HGNC:29238]	0.956736	2.41522e-08
LNC_001226	XLOC_073807	--	Novel_lncRNA	ENSSSCT00000019001	ENSSSCG00000026669	--	--	0.983661	4.59606e-11
LNC_001226	XLOC_073807	--	Novel_lncRNA	ENSSSCT00000031961	ENSSSCG00000029308	--	--	0.962652	9.42183e-09
LNC_001226	XLOC_073807	--	Novel_lncRNA	ENSSSCT00000019196	ENSSSCG00000030532	--	--	0.995896	5.9952e-15
LNC_001226	XLOC_073807	--	Novel_lncRNA	ENSSSCT00000028676	ENSSSCG00000022613	--	--	0.983661	4.59606e-11
LNC_001226	XLOC_073807	--	Novel_lncRNA	ENSSSCT00000017108	ENSSSCG00000015708	--	--	0.983661	4.59606e-11
LNC_001226	XLOC_073807	--	Novel_lncRNA	ENSSSCT00000025257	ENSSSCG00000024573	LALBA	Alpha-lactalbumin [Source:UniProtKB/Swiss-Prot;Acc:P18137]	0.983661	4.59606e-11
LNC_001226	XLOC_073807	--	Novel_lncRNA	ENSSSCT00000022512	ENSSSCG00000022095	--	--	0.983661	4.59606e-11
LNC_001226	XLOC_073807	--	Novel_lncRNA	ENSSSCT00000014379	ENSSSCG00000021043	--	--	0.983661	4.59606e-11
LNC_001226	XLOC_073807	--	Novel_lncRNA	ENSSSCT00000036211	ENSSSCG00000024568	CH242-80G20.1	-	0.983661	4.59606e-11
LNC_001226	XLOC_073807	--	Novel_lncRNA	ENSSSCT00000016199	ENSSSCG00000023029	--	--	0.958526	1.84329e-08
LNC_001226	XLOC_073807	--	Novel_lncRNA	ENSSSCT00000033955	ENSSSCG00000004934	DPP8	dipeptidyl peptidase 8 [Source:HGNC Symbol;Acc:HGNC:16490]	0.983661	4.59606e-11
LNC_001226	XLOC_073807	--	Novel_lncRNA	ENSSSCT00000005516	ENSSSCG00000005001	RPL10	60S ribosomal protein L10 [Source:RefSeq peptide;Acc:NP_001038008]	0.983661	4.59606e-11
LNC_001226	XLOC_073807	--	Novel_lncRNA	ENSSSCT00000016138	ENSSSCG00000014787	--	--	0.983661	4.59606e-11
LNC_001226	XLOC_073807	--	Novel_lncRNA	ENSSSCT00000006370	ENSSSCG00000005794	--	--	0.983661	4.59606e-11
LNC_001226	XLOC_073807	--	Novel_lncRNA	ENSSSCT00000031605	ENSSSCG00000023640	--	--	0.983661	4.59606e-11
LNC_001226	XLOC_073807	--	Novel_lncRNA	ENSSSCT00000013117	ENSSSCG00000011988	--	--	0.983661	4.59606e-11
LNC_001226	XLOC_073807	--	Novel_lncRNA	ENSSSCT00000014655	ENSSSCG00000013412	--	--	0.983661	4.59606e-11
LNC_001226	XLOC_073807	--	Novel_lncRNA	ENSSSCT00000009836	ENSSSCG00000008981	--	--	0.983661	4.59606e-11
LNC_001226	XLOC_073807	--	Novel_lncRNA	ENSSSCT00000008756	ENSSSCG00000007991	WDR90	WD repeat domain 90 [Source:HGNC Symbol;Acc:HGNC:26960]	0.983603	4.70184e-11
LNC_001226	XLOC_073807	--	Novel_lncRNA	ENSSSCT00000022830	ENSSSCG00000023672	LRRC30	leucine rich repeat containing 30 [Source:HGNC Symbol;Acc:HGNC:30219]	0.983661	4.59606e-11
LNC_001226	XLOC_073807	--	Novel_lncRNA	ENSSSCT00000016027	ENSSSCG00000022238	OR52H1	olfactory receptor family 52 subfamily H member 1 [Source:HGNC Symbol;Acc:HGNC:15218]	0.983661	4.59606e-11
LNC_001226	XLOC_073807	--	Novel_lncRNA	ENSSSCT00000031245	ENSSSCG00000024144	NDUFS7	NADH:ubiquinone oxidoreductase core subunit S7 [Source:HGNC Symbol;Acc:HGNC:7714]	0.963196	8.57591e-09
LNC_001226	XLOC_073807	--	Novel_lncRNA	ENSSSCT00000035570	ENSSSCG00000005943	ST3GAL1	ST3 beta-galactoside alpha-2,3-sialyltransferase 1 [Source:HGNC Symbol;Acc:HGNC:10862]	0.983829	4.29803e-11
LNC_001226	XLOC_073807	--	Novel_lncRNA	ENSSSCT00000010285	ENSSSCG00000009387	DLEU7	deleted in lymphocytic leukemia, 7 [Source:HGNC Symbol;Acc:HGNC:17567]	0.983661	4.59606e-11
LNC_001226	XLOC_073807	--	Novel_lncRNA	ENSSSCT00000015896	ENSSSCG00000027633	--	--	0.983661	4.59606e-11
LNC_001226	XLOC_073807	--	Novel_lncRNA	ENSSSCT00000030911	ENSSSCG00000029080	SPTSSB	serine palmitoyltransferase small subunit B [Source:HGNC Symbol;Acc:HGNC:24045]	0.983661	4.59606e-11
LNC_001226	XLOC_073807	--	Novel_lncRNA	ENSSSCT00000015891	ENSSSCG00000024147	--	--	0.983661	4.59606e-11
LNC_001226	XLOC_073807	--	Novel_lncRNA	ENSSSCT00000011914	ENSSSCG00000029535	--	--	0.983661	4.59606e-11
LNC_001226	XLOC_073807	--	Novel_lncRNA	ENSSSCT00000018127	ENSSSCG00000016649	--	--	0.983661	4.59606e-11
LNC_001226	XLOC_073807	--	Novel_lncRNA	ENSSSCT00000006813	ENSSSCG00000006217	DNAJC5B	DnaJ heat shock protein family (Hsp40) member C5 beta [Source:HGNC Symbol;Acc:HGNC:24138]	0.983661	4.59606e-11
LNC_001226	XLOC_073807	--	Novel_lncRNA	ENSSSCT00000035667	ENSSSCG00000002989	AKT2	AKT serine/threonine kinase 2 [Source:HGNC Symbol;Acc:HGNC:392]	0.983656	4.60463e-11
LNC_001226	XLOC_073807	--	Novel_lncRNA	ENSSSCT00000013486	ENSSSCG00000012332	WNK3	WNK lysine deficient protein kinase 3 [Source:HGNC Symbol;Acc:HGNC:14543]	0.983607	4.69369e-11
LNC_001226	XLOC_073807	--	Novel_lncRNA	ENSSSCT00000027962	ENSSSCG00000009969	--	--	0.980922	1.25024e-10
LNC_001226	XLOC_073807	--	Novel_lncRNA	ENSSSCT00000002625	ENSSSCG00000002361	VRTN	vertnin [Source:RefSeq peptide;Acc:NP_001182042]	0.966855	4.38021e-09
LNC_001226	XLOC_073807	--	Novel_lncRNA	ENSSSCT00000016336	ENSSSCG00000014974	--	--	0.983661	4.59606e-11
LNC_001226	XLOC_073807	--	Novel_lncRNA	ENSSSCT00000014959	ENSSSCG00000013694	--	--	0.983661	4.59606e-11
LNC_001226	XLOC_073807	--	Novel_lncRNA	ENSSSCT00000015812	ENSSSCG00000014463	--	--	0.983661	4.59606e-11
LNC_001226	XLOC_073807	--	Novel_lncRNA	ENSSSCT00000015810	ENSSSCG00000014462	--	--	0.983661	4.59606e-11
LNC_001226	XLOC_073807	--	Novel_lncRNA	ENSSSCT00000007890	ENSSSCG00000007210	NRSN2	neurensin 2 [Source:HGNC Symbol;Acc:HGNC:16229]	0.983661	4.59606e-11
LNC_001226	XLOC_073807	--	Novel_lncRNA	ENSSSCT00000032176	ENSSSCG00000030297	--	--	0.983661	4.59606e-11
LNC_001226	XLOC_073807	--	Novel_lncRNA	ENSSSCT00000030795	ENSSSCG00000028963	OR6P1	olfactory receptor family 6 subfamily P member 1 [Source:HGNC Symbol;Acc:HGNC:15036]	0.983661	4.59606e-11
LNC_001226	XLOC_073807	--	Novel_lncRNA	ENSSSCT00000035508	ENSSSCG00000015405	CD36	-	0.986447	1.3723e-11
LNC_001226	XLOC_073807	--	Novel_lncRNA	ENSSSCT00000029917	ENSSSCG00000028128	--	--	0.983661	4.59606e-11
LNC_001226	XLOC_073807	--	Novel_lncRNA	ENSSSCT00000006092	ENSSSCG00000005541	--	--	0.983661	4.59606e-11
LNC_001226	XLOC_073807	--	Novel_lncRNA	ENSSSCT00000014421	ENSSSCG00000013201	OR9G4	olfactory receptor family 9 subfamily G member 4 [Source:HGNC Symbol;Acc:HGNC:15322]	0.983661	4.59606e-11
LNC_001226	XLOC_073807	--	Novel_lncRNA	ENSSSCT00000017607	ENSSSCG00000016172	--	--	0.983661	4.59606e-11
LNC_001226	XLOC_073807	--	Novel_lncRNA	ENSSSCT00000031019	ENSSSCG00000029193	--	--	0.983661	4.59606e-11
LNC_001226	XLOC_073807	--	Novel_lncRNA	ENSSSCT00000006126	ENSSSCG00000028498	--	--	0.983661	4.59606e-11
LNC_001226	XLOC_073807	--	Novel_lncRNA	ENSSSCT00000035594	ENSSSCG00000027480	KLF10	-	0.983661	4.59606e-11
LNC_001226	XLOC_073807	--	Novel_lncRNA	ENSSSCT00000022427	ENSSSCG00000027896	--	--	0.966639	4.56663e-09
LNC_001226	XLOC_073807	--	Novel_lncRNA	ENSSSCT00000025286	ENSSSCG00000030572	--	--	0.980721	1.33765e-10
LNC_001226	XLOC_073807	--	Novel_lncRNA	ENSSSCT00000009726	ENSSSCG00000008883	--	--	0.983661	4.59606e-11
LNC_001226	XLOC_073807	--	Novel_lncRNA	ENSSSCT00000023740	ENSSSCG00000008720	HMX1	H6 family homeobox 1 [Source:HGNC Symbol;Acc:HGNC:5017]	0.98366	4.59806e-11
LNC_001226	XLOC_073807	--	Novel_lncRNA	ENSSSCT00000005771	ENSSSCG00000005237	--	--	0.983661	4.59606e-11
LNC_001226	XLOC_073807	--	Novel_lncRNA	ENSSSCT00000031558	ENSSSCG00000029706	--	--	0.983661	4.59606e-11
LNC_001226	XLOC_073807	--	Novel_lncRNA	ENSSSCT00000032843	ENSSSCG00000007260	BPIFA1	BPI fold containing family A member 1 [Source:HGNC Symbol;Acc:HGNC:15749]	0.983661	4.59606e-11
LNC_001226	XLOC_073807	--	Novel_lncRNA	ENSSSCT00000005691	ENSSSCG00000005163	IFNB1	interferon, beta 1, fibroblast [Source:HGNC Symbol;Acc:HGNC:5434]	0.983661	4.59606e-11
LNC_001226	XLOC_073807	--	Novel_lncRNA	ENSSSCT00000015233	ENSSSCG00000013947	--	--	0.983661	4.59606e-11
LNC_001226	XLOC_073807	--	Novel_lncRNA	ENSSSCT00000026216	ENSSSCG00000024547	--	--	0.983661	4.59606e-11
LNC_001226	XLOC_073807	--	Novel_lncRNA	ENSSSCT00000016003	ENSSSCG00000014652	--	--	0.983661	4.59606e-11
LNC_001226	XLOC_073807	--	Novel_lncRNA	ENSSSCT00000014949	ENSSSCG00000023132	--	--	0.983661	4.59606e-11
LNC_001226	XLOC_073807	--	Novel_lncRNA	ENSSSCT00000002871	ENSSSCG00000002585	--	--	0.983661	4.59606e-11
LNC_001226	XLOC_073807	--	Novel_lncRNA	ENSSSCT00000030930	ENSSSCG00000029101	--	--	0.983661	4.59606e-11
LNC_001226	XLOC_073807	--	Novel_lncRNA	ENSSSCT00000008239	ENSSSCG00000007520	GNAS	Sus scrofa GNAS complex locus (GNAS), transcript variant 1, mRNA. [Source:RefSeq mRNA;Acc:NM_214312]	0.983657	4.60321e-11
LNC_001226	XLOC_073807	--	Novel_lncRNA	ENSSSCT00000005623	ENSSSCG00000005101	--	--	0.983661	4.59606e-11
LNC_001226	XLOC_073807	--	Novel_lncRNA	ENSSSCT00000019114	ENSSSCG00000017559	--	--	0.983661	4.59606e-11
LNC_001226	XLOC_073807	--	Novel_lncRNA	ENSSSCT00000026287	ENSSSCG00000025024	--	--	0.983661	4.59606e-11
LNC_001226	XLOC_073807	--	Novel_lncRNA	ENSSSCT00000030076	ENSSSCG00000028285	--	--	0.983661	4.59606e-11
LNC_001226	XLOC_073807	--	Novel_lncRNA	ENSSSCT00000022799	ENSSSCG00000024575	--	--	0.983661	4.59606e-11
LNC_001226	XLOC_073807	--	Novel_lncRNA	ENSSSCT00000027892	ENSSSCG00000030440	--	--	0.983661	4.59606e-11
LNC_001226	XLOC_073807	--	Novel_lncRNA	ENSSSCT00000032713	ENSSSCG00000012790	ARHGAP4	Rho GTPase activating protein 4 [Source:HGNC Symbol;Acc:HGNC:674]	0.983652	4.6124e-11
LNC_001226	XLOC_073807	--	Novel_lncRNA	ENSSSCT00000032911	ENSSSCG00000008820	TEC	tec protein tyrosine kinase [Source:HGNC Symbol;Acc:HGNC:11719]	0.957772	2.06838e-08
LNC_001226	XLOC_073807	--	Novel_lncRNA	ENSSSCT00000018181	ENSSSCG00000016700	--	--	0.983661	4.59606e-11
LNC_001226	XLOC_073807	--	Novel_lncRNA	ENSSSCT00000005417	ENSSSCG00000004910	RAX	retina and anterior neural fold homeobox [Source:HGNC Symbol;Acc:HGNC:18662]	0.983661	4.59606e-11
LNC_001226	XLOC_073807	--	Novel_lncRNA	ENSSSCT00000015078	ENSSSCG00000026676	--	--	0.983661	4.59606e-11
LNC_001226	XLOC_073807	--	Novel_lncRNA	ENSSSCT00000026929	ENSSSCG00000025236	--	--	0.983661	4.59606e-11
LNC_001226	XLOC_073807	--	Novel_lncRNA	ENSSSCT00000026623	ENSSSCG00000029182	--	--	0.983661	4.59606e-11
LNC_001226	XLOC_073807	--	Novel_lncRNA	ENSSSCT00000022803	ENSSSCG00000024929	--	--	0.983661	4.59606e-11
LNC_001226	XLOC_073807	--	Novel_lncRNA	ENSSSCT00000027038	ENSSSCG00000030059	--	--	0.983661	4.59606e-11
LNC_001226	XLOC_073807	--	Novel_lncRNA	ENSSSCT00000036149	ENSSSCG00000024252	MBL1	Mannose-binding protein A [Source:UniProtKB/Swiss-Prot;Acc:Q5U9S1]	0.983661	4.59606e-11
LNC_001226	XLOC_073807	--	Novel_lncRNA	ENSSSCT00000006342	ENSSSCG00000005766	--	--	0.983661	4.59606e-11
LNC_001226	XLOC_073807	--	Novel_lncRNA	ENSSSCT00000034885	ENSSSCG00000017869	ITGAE	integrin subunit alpha E [Source:HGNC Symbol;Acc:HGNC:6147]	0.969867	2.3752e-09
LNC_001226	XLOC_073807	--	Novel_lncRNA	ENSSSCT00000025929	ENSSSCG00000024275	--	--	0.983661	4.59606e-11
LNC_001226	XLOC_073807	--	Novel_lncRNA	ENSSSCT00000013366	ENSSSCG00000012220	--	--	0.983661	4.59606e-11
LNC_001226	XLOC_073807	--	Novel_lncRNA	ENSSSCT00000031828	ENSSSCG00000030050	--	--	0.983661	4.59606e-11
LNC_001226	XLOC_073807	--	Novel_lncRNA	ENSSSCT00000015995	ENSSSCG00000024380	--	--	0.983661	4.59606e-11
LNC_001226	XLOC_073807	--	Novel_lncRNA	ENSSSCT00000009436	ENSSSCG00000008625	NTSR2	neurotensin receptor 2 [Source:HGNC Symbol;Acc:HGNC:8040]	0.983661	4.59606e-11
LNC_001226	XLOC_073807	--	Novel_lncRNA	ENSSSCT00000028268	ENSSSCG00000026512	CALCA	calcitonin related polypeptide alpha [Source:HGNC Symbol;Acc:HGNC:1437]	0.983661	4.59606e-11
LNC_001226	XLOC_073807	--	Novel_lncRNA	ENSSSCT00000022749	ENSSSCG00000023819	--	--	0.983661	4.59606e-11
LNC_001226	XLOC_073807	--	Novel_lncRNA	ENSSSCT00000024593	ENSSSCG00000026639	--	--	0.983661	4.59606e-11
LNC_001226	XLOC_073807	--	Novel_lncRNA	ENSSSCT00000027558	ENSSSCG00000025555	--	--	0.983661	4.59606e-11
LNC_001226	XLOC_073807	--	Novel_lncRNA	ENSSSCT00000017113	ENSSSCG00000015713	--	--	0.983661	4.59606e-11
LNC_001226	XLOC_073807	--	Novel_lncRNA	ENSSSCT00000032485	ENSSSCG00000029246	CU468857.1	-	0.983661	4.59606e-11
LNC_001226	XLOC_073807	--	Novel_lncRNA	ENSSSCT00000027550	ENSSSCG00000025816	--	--	0.983661	4.59606e-11
LNC_001226	XLOC_073807	--	Novel_lncRNA	ENSSSCT00000023394	ENSSSCG00000021022	--	--	0.983661	4.59606e-11
LNC_001226	XLOC_073807	--	Novel_lncRNA	ENSSSCT00000033401	ENSSSCG00000006350	FCGR2B	-	0.983659	4.59965e-11
LNC_001226	XLOC_073807	--	Novel_lncRNA	ENSSSCT00000003184	ENSSSCG00000002882	KRTDAP	keratinocyte differentiation associated protein [Source:HGNC Symbol;Acc:HGNC:16313]	0.983661	4.59606e-11
LNC_001226	XLOC_073807	--	Novel_lncRNA	ENSSSCT00000035548	ENSSSCG00000022240	--	--	0.98366	4.59766e-11
LNC_001226	XLOC_073807	--	Novel_lncRNA	ENSSSCT00000023815	ENSSSCG00000026854	--	--	0.983661	4.59606e-11
LNC_001226	XLOC_073807	--	Novel_lncRNA	ENSSSCT00000014388	ENSSSCG00000013168	OR9Q1	olfactory receptor family 9 subfamily Q member 1 [Source:HGNC Symbol;Acc:HGNC:14724]	0.983661	4.59606e-11
LNC_001226	XLOC_073807	--	Novel_lncRNA	ENSSSCT00000030946	ENSSSCG00000027824	--	--	0.983661	4.59606e-11
LNC_001226	XLOC_073807	--	Novel_lncRNA	ENSSSCT00000030899	ENSSSCG00000029068	--	--	0.983661	4.59606e-11
LNC_001226	XLOC_073807	--	Novel_lncRNA	ENSSSCT00000023274	ENSSSCG00000025353	TNNT1	troponin T1, slow skeletal type [Source:HGNC Symbol;Acc:HGNC:11948]	0.983919	4.14608e-11
LNC_001226	XLOC_073807	--	Novel_lncRNA	ENSSSCT00000015013	ENSSSCG00000013739	--	--	0.983661	4.59606e-11
LNC_001226	XLOC_073807	--	Novel_lncRNA	ENSSSCT00000023576	ENSSSCG00000001071	--	--	0.983661	4.59621e-11
LNC_001226	XLOC_073807	--	Novel_lncRNA	ENSSSCT00000022262	ENSSSCG00000020847	--	--	0.983661	4.59606e-11
LNC_001226	XLOC_073807	--	Novel_lncRNA	ENSSSCT00000002470	ENSSSCG00000025666	--	--	0.983661	4.59606e-11
LNC_001226	XLOC_073807	--	Novel_lncRNA	ENSSSCT00000002473	ENSSSCG00000002218	--	--	0.983661	4.59606e-11
LNC_001226	XLOC_073807	--	Novel_lncRNA	ENSSSCT00000033863	ENSSSCG00000017125	FOXK2	forkhead box K2 [Source:HGNC Symbol;Acc:HGNC:6036]	0.967065	4.20486e-09
LNC_001226	XLOC_073807	--	Novel_lncRNA	ENSSSCT00000002280	ENSSSCG00000002038	PSMB11	proteasome subunit beta 11 [Source:HGNC Symbol;Acc:HGNC:31963]	0.983661	4.59606e-11
LNC_001226	XLOC_073807	--	Novel_lncRNA	ENSSSCT00000004705	ENSSSCG00000004256	--	--	0.983661	4.59606e-11
LNC_001226	XLOC_073807	--	Novel_lncRNA	ENSSSCT00000017324	ENSSSCG00000015910	--	--	0.983661	4.59606e-11
LNC_001226	XLOC_073807	--	Novel_lncRNA	ENSSSCT00000025676	ENSSSCG00000025908	OR7G1	olfactory receptor family 7 subfamily G member 1 [Source:HGNC Symbol;Acc:HGNC:8465]	0.983661	4.59606e-11
LNC_001226	XLOC_073807	--	Novel_lncRNA	ENSSSCT00000004375	ENSSSCG00000003956	--	--	0.983661	4.59606e-11
LNC_001226	XLOC_073807	--	Novel_lncRNA	ENSSSCT00000033703	ENSSSCG00000010437	PAPSS2	3'-phosphoadenosine 5'-phosphosulfate synthase 2 [Source:HGNC Symbol;Acc:HGNC:8604]	0.98366	4.59657e-11
LNC_001226	XLOC_073807	--	Novel_lncRNA	ENSSSCT00000022348	ENSSSCG00000003760	TTLL7	tubulin tyrosine ligase like 7 [Source:HGNC Symbol;Acc:HGNC:26242]	0.985059	2.57763e-11
LNC_001229	XLOC_073807	--	Novel_lncRNA	ENSSSCT00000013720	ENSSSCG00000012548	MUM1L1	MUM1 like 1 [Source:HGNC Symbol;Acc:HGNC:26583]	0.950362	5.81057e-08
ALDBSSCT0000009789	ALDBSSCG0000005969	--	Annotated_lncRNA	ENSSSCT00000030934	ENSSSCG00000023874	--	--	0.962618	9.47638e-09
ALDBSSCT0000009789	ALDBSSCG0000005969	--	Annotated_lncRNA	ENSSSCT00000024793	ENSSSCG00000021932	FOXB1	forkhead box B1 [Source:HGNC Symbol;Acc:HGNC:3799]	0.962618	9.47638e-09
ALDBSSCT0000009789	ALDBSSCG0000005969	--	Annotated_lncRNA	ENSSSCT00000018001	ENSSSCG00000016533	STRA8	stimulated by retinoic acid 8 [Source:HGNC Symbol;Acc:HGNC:30653]	0.962618	9.47638e-09
ALDBSSCT0000009789	ALDBSSCG0000005969	--	Annotated_lncRNA	ENSSSCT00000022708	ENSSSCG00000021221	--	--	0.962618	9.47638e-09
ALDBSSCT0000009789	ALDBSSCG0000005969	--	Annotated_lncRNA	ENSSSCT00000009041	ENSSSCG00000021334	CH242-307A4.1	lithostathine-like precursor [Source:RefSeq peptide;Acc:NP_001272901]	0.96267	9.39156e-09
ALDBSSCT0000009789	ALDBSSCG0000005969	--	Annotated_lncRNA	ENSSSCT00000022603	ENSSSCG00000028469	--	--	0.962618	9.47638e-09
ALDBSSCT0000009789	ALDBSSCG0000005969	--	Annotated_lncRNA	ENSSSCT00000022624	ENSSSCG00000021671	--	--	0.962618	9.47638e-09
ALDBSSCT0000009789	ALDBSSCG0000005969	--	Annotated_lncRNA	ENSSSCT00000010228	ENSSSCG00000009333	--	--	0.962656	9.41481e-09
ALDBSSCT0000009789	ALDBSSCG0000005969	--	Annotated_lncRNA	ENSSSCT00000018460	ENSSSCG00000028231	RPL36A-HNRNPH2	RPL36A-HNRNPH2 readthrough [Source:HGNC Symbol;Acc:HGNC:48349]	0.962618	9.47638e-09
ALDBSSCT0000009789	ALDBSSCG0000005969	--	Annotated_lncRNA	ENSSSCT00000035936	ENSSSCG00000012262	KDM6A	lysine demethylase 6A [Source:HGNC Symbol;Acc:HGNC:12637]	0.966315	4.85955e-09
ALDBSSCT0000009789	ALDBSSCG0000005969	--	Annotated_lncRNA	ENSSSCT00000003775	ENSSSCG00000027822	CORT	cortistatin [Source:HGNC Symbol;Acc:HGNC:2257]	0.962618	9.47638e-09
ALDBSSCT0000009789	ALDBSSCG0000005969	--	Annotated_lncRNA	ENSSSCT00000031501	ENSSSCG00000030063	--	--	0.962618	9.47638e-09
ALDBSSCT0000009789	ALDBSSCG0000005969	--	Annotated_lncRNA	ENSSSCT00000032486	ENSSSCG00000030613	--	--	0.962618	9.47638e-09
ALDBSSCT0000009789	ALDBSSCG0000005969	--	Annotated_lncRNA	ENSSSCT00000023015	ENSSSCG00000021267	--	--	0.962618	9.47638e-09
ALDBSSCT0000009789	ALDBSSCG0000005969	--	Annotated_lncRNA	ENSSSCT00000035200	ENSSSCG00000028553	ILF2	interleukin enhancer binding factor 2 [Source:HGNC Symbol;Acc:HGNC:6037]	0.962617	9.47877e-09
ALDBSSCT0000009789	ALDBSSCG0000005969	--	Annotated_lncRNA	ENSSSCT00000024965	ENSSSCG00000021805	--	--	0.962618	9.47638e-09
ALDBSSCT0000009789	ALDBSSCG0000005969	--	Annotated_lncRNA	ENSSSCT00000000518	ENSSSCG00000000480	IL26	-	0.962618	9.47638e-09
ALDBSSCT0000009789	ALDBSSCG0000005969	--	Annotated_lncRNA	ENSSSCT00000032686	ENSSSCG00000012300	FOXP3	forkhead box P3 [Source:HGNC Symbol;Acc:HGNC:6106]	0.962405	9.82774e-09
ALDBSSCT0000009789	ALDBSSCG0000005969	--	Annotated_lncRNA	ENSSSCT00000011823	ENSSSCG00000010807	RGS21	regulator of G-protein signaling 21 [Source:HGNC Symbol;Acc:HGNC:26839]	0.962618	9.47638e-09
ALDBSSCT0000009789	ALDBSSCG0000005969	--	Annotated_lncRNA	ENSSSCT00000004248	ENSSSCG00000003836	--	--	0.962618	9.47638e-09
ALDBSSCT0000009789	ALDBSSCG0000005969	--	Annotated_lncRNA	ENSSSCT00000034233	ENSSSCG00000001437	AGER	advanced glycosylation end-product specific receptor [Source:HGNC Symbol;Acc:HGNC:320]	0.962578	9.54159e-09
ALDBSSCT0000009789	ALDBSSCG0000005969	--	Annotated_lncRNA	ENSSSCT00000035011	ENSSSCG00000010301	PPP3CB	protein phosphatase 3 catalytic subunit beta [Source:HGNC Symbol;Acc:HGNC:9315]	0.962629	9.45905e-09
ALDBSSCT0000009789	ALDBSSCG0000005969	--	Annotated_lncRNA	ENSSSCT00000001135	ENSSSCG00000001041	PAK1IP1	PAK1 interacting protein 1 [Source:HGNC Symbol;Acc:HGNC:20882]	0.962617	9.47832e-09
ALDBSSCT0000009789	ALDBSSCG0000005969	--	Annotated_lncRNA	ENSSSCT00000005673	ENSSSCG00000028392	IFN-OMEGA-7	Sus scrofa interferon omega 4 (IFN-OMEGA-4), mRNA. [Source:RefSeq mRNA;Acc:NM_001164852]	0.962618	9.47638e-09
ALDBSSCT0000009789	ALDBSSCG0000005969	--	Annotated_lncRNA	ENSSSCT00000012097	ENSSSCG00000011053	CDNF	cerebral dopamine neurotrophic factor [Source:HGNC Symbol;Acc:HGNC:24913]	0.962618	9.47638e-09
ALDBSSCT0000009789	ALDBSSCG0000005969	--	Annotated_lncRNA	ENSSSCT00000036299	ENSSSCG00000006213	ADHFE1	alcohol dehydrogenase, iron containing 1 [Source:HGNC Symbol;Acc:HGNC:16354]	0.962618	9.47635e-09
ALDBSSCT0000009789	ALDBSSCG0000005969	--	Annotated_lncRNA	ENSSSCT00000032026	ENSSSCG00000017053	NIPAL4	NIPA like domain containing 4 [Source:HGNC Symbol;Acc:HGNC:28018]	0.962426	9.79267e-09
ALDBSSCT0000009789	ALDBSSCG0000005969	--	Annotated_lncRNA	ENSSSCT00000022450	ENSSSCG00000026588	--	--	0.962618	9.47638e-09
ALDBSSCT0000009789	ALDBSSCG0000005969	--	Annotated_lncRNA	ENSSSCT00000006544	ENSSSCG00000005961	--	--	0.962618	9.47638e-09
ALDBSSCT0000009789	ALDBSSCG0000005969	--	Annotated_lncRNA	ENSSSCT00000026166	ENSSSCG00000024501	--	--	0.962618	9.47638e-09
ALDBSSCT0000009789	ALDBSSCG0000005969	--	Annotated_lncRNA	ENSSSCT00000024680	ENSSSCG00000027259	--	--	0.962618	9.47638e-09
ALDBSSCT0000009789	ALDBSSCG0000005969	--	Annotated_lncRNA	ENSSSCT00000029267	ENSSSCG00000025824	--	--	0.962618	9.47638e-09
ALDBSSCT0000009789	ALDBSSCG0000005969	--	Annotated_lncRNA	ENSSSCT00000030855	ENSSSCG00000008845	SRD5A3	steroid 5 alpha-reductase 3 [Source:HGNC Symbol;Acc:HGNC:25812]	0.952112	4.62086e-08
ALDBSSCT0000009789	ALDBSSCG0000005969	--	Annotated_lncRNA	ENSSSCT00000027133	ENSSSCG00000029977	LRRC52	leucine rich repeat containing 52 [Source:HGNC Symbol;Acc:HGNC:32156]	0.962618	9.47638e-09
ALDBSSCT0000009789	ALDBSSCG0000005969	--	Annotated_lncRNA	ENSSSCT00000034927	ENSSSCG00000012643	SH2D1A	SH2 domain containing 1A [Source:HGNC Symbol;Acc:HGNC:10820]	0.962616	9.48005e-09
ALDBSSCT0000009789	ALDBSSCG0000005969	--	Annotated_lncRNA	ENSSSCT00000013754	ENSSSCG00000012579	--	--	0.989854	2.10676e-12
ALDBSSCT0000009789	ALDBSSCG0000005969	--	Annotated_lncRNA	ENSSSCT00000027064	ENSSSCG00000015144	GRAMD1B	GRAM domain containing 1B [Source:HGNC Symbol;Acc:HGNC:29214]	0.96254	9.60415e-09
ALDBSSCT0000009789	ALDBSSCG0000005969	--	Annotated_lncRNA	ENSSSCT00000029041	ENSSSCG00000029814	--	--	0.962618	9.47638e-09
ALDBSSCT0000009789	ALDBSSCG0000005969	--	Annotated_lncRNA	ENSSSCT00000029744	ENSSSCG00000029237	--	--	0.954984	3.11313e-08
ALDBSSCT0000009789	ALDBSSCG0000005969	--	Annotated_lncRNA	ENSSSCT00000001759	ENSSSCG00000021178	--	--	0.962618	9.47638e-09
ALDBSSCT0000009789	ALDBSSCG0000005969	--	Annotated_lncRNA	ENSSSCT00000007488	ENSSSCG00000006837	C1orf194	chromosome 1 open reading frame 194 [Source:HGNC Symbol;Acc:HGNC:32331]	0.962618	9.47638e-09
ALDBSSCT0000009789	ALDBSSCG0000005969	--	Annotated_lncRNA	ENSSSCT00000035258	ENSSSCG00000012257	MAOA	monoamine oxidase A [Source:HGNC Symbol;Acc:HGNC:6833]	0.962584	9.53162e-09
ALDBSSCT0000009789	ALDBSSCG0000005969	--	Annotated_lncRNA	ENSSSCT00000027423	ENSSSCG00000021240	--	--	0.962618	9.47638e-09
ALDBSSCT0000009789	ALDBSSCG0000005969	--	Annotated_lncRNA	ENSSSCT00000013376	ENSSSCG00000012230	--	--	0.962618	9.47638e-09
ALDBSSCT0000009789	ALDBSSCG0000005969	--	Annotated_lncRNA	ENSSSCT00000010910	ENSSSCG00000009955	CRYBB2	crystallin beta B2 [Source:HGNC Symbol;Acc:HGNC:2398]	0.962618	9.47638e-09
ALDBSSCT0000009394	ALDBSSCG0000005728	--	Annotated_lncRNA	ENSSSCT00000000299	ENSSSCG00000000278	--	--	0.964863	6.37043e-09
ALDBSSCT0000009394	ALDBSSCG0000005728	--	Annotated_lncRNA	ENSSSCT00000017825	ENSSSCG00000016370	SEPT2	septin 2 [Source:HGNC Symbol;Acc:HGNC:7729]	-0.951243	5.18306e-08
ALDBSSCT0000009394	ALDBSSCG0000005728	--	Annotated_lncRNA	ENSSSCT00000005857	ENSSSCG00000005318	CREB3	cAMP responsive element binding protein 3 [Source:HGNC Symbol;Acc:HGNC:2347]	-0.967859	3.59535e-09
ALDBSSCT0000009394	ALDBSSCG0000005728	--	Annotated_lncRNA	ENSSSCT00000034724	ENSSSCG00000028553	ILF2	interleukin enhancer binding factor 2 [Source:HGNC Symbol;Acc:HGNC:6037]	-0.962886	9.04983e-09
ALDBSSCT0000009394	ALDBSSCG0000005728	--	Annotated_lncRNA	ENSSSCT00000023673	ENSSSCG00000026975	TSPAN31	tetraspanin 31 [Source:HGNC Symbol;Acc:HGNC:10539]	-0.953082	4.05537e-08
ALDBSSCT0000009394	ALDBSSCG0000005728	--	Annotated_lncRNA	ENSSSCT00000019524	ENSSSCG00000017940	GPS2	G protein pathway suppressor 2 [Source:HGNC Symbol;Acc:HGNC:4550]	0.97014	2.24029e-09
ALDBSSCT0000009394	ALDBSSCG0000005728	--	Annotated_lncRNA	ENSSSCT00000019257	ENSSSCG00000017693	AATF	apoptosis antagonizing transcription factor [Source:HGNC Symbol;Acc:HGNC:19235]	0.952947	4.13028e-08
ALDBSSCT0000009394	ALDBSSCG0000005728	--	Annotated_lncRNA	ENSSSCT00000030239	ENSSSCG00000028445	ZNF691	zinc finger protein 691 [Source:HGNC Symbol;Acc:HGNC:28028]	0.968124	3.40887e-09
ALDBSSCT0000009394	ALDBSSCG0000005728	--	Annotated_lncRNA	ENSSSCT00000003894	ENSSSCG00000003505	DDOST	dolichyl-diphosphooligosaccharide--protein glycosyltransferase subunit (non-catalytic) [Source:HGNC Symbol;Acc:HGNC:2728]	-0.970564	2.04343e-09
ALDBSSCT0000009394	ALDBSSCG0000005728	--	Annotated_lncRNA	ENSSSCT00000012354	ENSSSCG00000011284	NKTR	natural killer cell triggering receptor [Source:HGNC Symbol;Acc:HGNC:7833]	0.950713	5.55334e-08
ALDBSSCT0000009394	ALDBSSCG0000005728	--	Annotated_lncRNA	ENSSSCT00000006581	ENSSSCG00000005998	DEPTOR	DEP domain containing MTOR-interacting protein [Source:HGNC Symbol;Acc:HGNC:22953]	0.969629	2.49855e-09
ALDBSSCT0000009394	ALDBSSCG0000005728	--	Annotated_lncRNA	ENSSSCT00000022353	ENSSSCG00000028785	--	--	0.95617	2.62445e-08
ALDBSSCT0000009394	ALDBSSCG0000005728	--	Annotated_lncRNA	ENSSSCT00000010682	ENSSSCG00000009743	--	--	0.961609	1.12397e-08
ALDBSSCT0000009394	ALDBSSCG0000005728	--	Annotated_lncRNA	ENSSSCT00000032106	ENSSSCG00000028663	RBM25	RNA binding motif protein 25 [Source:HGNC Symbol;Acc:HGNC:23244]	0.958879	1.74517e-08
ALDBSSCT0000009394	ALDBSSCG0000005728	--	Annotated_lncRNA	ENSSSCT00000008997	ENSSSCG00000008216	RMND5A	required for meiotic nuclear division 5 homolog A [Source:HGNC Symbol;Acc:HGNC:25850]	-0.954499	3.3337e-08
ALDBSSCT0000009394	ALDBSSCG0000005728	--	Annotated_lncRNA	ENSSSCT00000007466	ENSSSCG00000006815	--	--	0.966188	4.97794e-09
ALDBSSCT0000009394	ALDBSSCG0000005728	--	Annotated_lncRNA	ENSSSCT00000015136	ENSSSCG00000013857	EPS15L1	epidermal growth factor receptor pathway substrate 15 like 1 [Source:HGNC Symbol;Acc:HGNC:24634]	0.976318	5.03939e-10
ALDBSSCT0000009394	ALDBSSCG0000005728	--	Annotated_lncRNA	ENSSSCT00000007257	ENSSSCG00000006623	PSMB4	proteasome subunit beta 4 [Source:HGNC Symbol;Acc:HGNC:9541]	-0.951576	4.96109e-08
ALDBSSCT0000009394	ALDBSSCG0000005728	--	Annotated_lncRNA	ENSSSCT00000027972	ENSSSCG00000022227	BRD4	bromodomain containing 4 [Source:HGNC Symbol;Acc:HGNC:13575]	0.978583	2.63656e-10
ALDBSSCT0000009394	ALDBSSCG0000005728	--	Annotated_lncRNA	ENSSSCT00000022831	ENSSSCG00000030591	--	--	0.95872	1.78884e-08
ALDBSSCT0000009394	ALDBSSCG0000005728	--	Annotated_lncRNA	ENSSSCT00000036586	ENSSSCG00000012586	ALG13	ALG13, UDP-N-acetylglucosaminyltransferase subunit [Source:HGNC Symbol;Acc:HGNC:30881]	0.974787	7.54509e-10
ALDBSSCT0000009394	ALDBSSCG0000005728	--	Annotated_lncRNA	ENSSSCT00000026277	ENSSSCG00000029027	--	--	0.952463	4.40928e-08
ALDBSSCT0000009394	ALDBSSCG0000005728	--	Annotated_lncRNA	ENSSSCT00000025093	ENSSSCG00000026023	--	--	0.982965	6.01768e-11
ALDBSSCT0000009394	ALDBSSCG0000005728	--	Annotated_lncRNA	ENSSSCT00000017962	ENSSSCG00000016498	MKRN1	makorin ring finger protein 1 [Source:HGNC Symbol;Acc:HGNC:7112]	-0.958092	1.9701e-08
ALDBSSCT0000009394	ALDBSSCG0000005728	--	Annotated_lncRNA	ENSSSCT00000013641	ENSSSCG00000012474	DIAPH2	diaphanous related formin 2 [Source:HGNC Symbol;Acc:HGNC:2877]	0.970903	1.89683e-09
ALDBSSCT0000009394	ALDBSSCG0000005728	--	Annotated_lncRNA	ENSSSCT00000028571	ENSSSCG00000027757	FIS1	fission, mitochondrial 1 [Source:HGNC Symbol;Acc:HGNC:21689]	-0.970012	2.30258e-09
ALDBSSCT0000009394	ALDBSSCG0000005728	--	Annotated_lncRNA	ENSSSCT00000017392	ENSSSCG00000015973	ATP5G3	ATP synthase, H+ transporting, mitochondrial Fo complex subunit C3 (subunit 9) [Source:HGNC Symbol;Acc:HGNC:843]	-0.953085	4.05354e-08
ALDBSSCT0000009394	ALDBSSCG0000005728	--	Annotated_lncRNA	ENSSSCT00000005837	ENSSSCG00000005300	VCP	transitional endoplasmic reticulum ATPase [Source:RefSeq peptide;Acc:NP_999445]	-0.9568	2.39264e-08
ALDBSSCT0000009394	ALDBSSCG0000005728	--	Annotated_lncRNA	ENSSSCT00000025846	ENSSSCG00000026266	--	--	0.965988	5.16993e-09
ALDBSSCT0000009394	ALDBSSCG0000005728	--	Annotated_lncRNA	ENSSSCT00000026747	ENSSSCG00000021579	--	--	0.957204	2.25299e-08
ALDBSSCT0000009394	ALDBSSCG0000005728	--	Annotated_lncRNA	ENSSSCT00000005202	ENSSSCG00000004710	ADAL	adenosine deaminase like [Source:HGNC Symbol;Acc:HGNC:31853]	0.953632	3.76074e-08
ALDBSSCT0000009394	ALDBSSCG0000005728	--	Annotated_lncRNA	ENSSSCT00000016333	ENSSSCG00000014971	--	--	0.962371	9.88563e-09
ALDBSSCT0000009394	ALDBSSCG0000005728	--	Annotated_lncRNA	ENSSSCT00000012002	ENSSSCG00000010965	CCL21	chemokine (C-C motif) ligand 21 [Source:HGNC Symbol;Acc:HGNC:10620]	0.957743	2.07766e-08
ALDBSSCT0000009394	ALDBSSCG0000005728	--	Annotated_lncRNA	ENSSSCT00000013840	ENSSSCG00000012659	ZNF280C	zinc finger protein 280C [Source:HGNC Symbol;Acc:HGNC:25955]	0.97294	1.18927e-09
ALDBSSCT0000009394	ALDBSSCG0000005728	--	Annotated_lncRNA	ENSSSCT00000018892	ENSSSCG00000017354	--	--	0.950477	5.72541e-08
ALDBSSCT0000009394	ALDBSSCG0000005728	--	Annotated_lncRNA	ENSSSCT00000028580	ENSSSCG00000026733	--	--	0.989098	3.35532e-12
ALDBSSCT0000009394	ALDBSSCG0000005728	--	Annotated_lncRNA	ENSSSCT00000025910	ENSSSCG00000026423	SLC23A1	solute carrier family 23 member 1 [Source:HGNC Symbol;Acc:HGNC:10974]	0.950967	5.3734e-08
ALDBSSCT0000009394	ALDBSSCG0000005728	--	Annotated_lncRNA	ENSSSCT00000031794	ENSSSCG00000025675	EEF2	eukaryotic translation elongation factor 2 [Source:HGNC Symbol;Acc:HGNC:3214]	-0.974707	7.70088e-10
ALDBSSCT0000009394	ALDBSSCG0000005728	--	Annotated_lncRNA	ENSSSCT00000013821	ENSSSCG00000012640	--	--	0.95189	4.75936e-08
ALDBSSCT0000009394	ALDBSSCG0000005728	--	Annotated_lncRNA	ENSSSCT00000026048	ENSSSCG00000025130	--	--	0.964754	6.49816e-09
ALDBSSCT0000009394	ALDBSSCG0000005728	--	Annotated_lncRNA	ENSSSCT00000000917	ENSSSCG00000000843	TXNRD1	thioredoxin reductase 1, cytoplasmic [Source:RefSeq peptide;Acc:NP_999319]	-0.961321	1.17906e-08
ALDBSSCT0000009394	ALDBSSCG0000005728	--	Annotated_lncRNA	ENSSSCT00000008685	ENSSSCG00000007924	--	--	0.959601	1.55798e-08
ALDBSSCT0000009394	ALDBSSCG0000005728	--	Annotated_lncRNA	ENSSSCT00000018618	ENSSSCG00000017100	MTRR	5-methyltetrahydrofolate-homocysteine methyltransferase reductase [Source:HGNC Symbol;Acc:HGNC:7473]	0.954349	3.40451e-08
ALDBSSCT0000009394	ALDBSSCG0000005728	--	Annotated_lncRNA	ENSSSCT00000018595	ENSSSCG00000017079	G3BP1	ras GTPase-activating protein-binding protein 1 [Source:RefSeq peptide;Acc:NP_001192334]	-0.950621	5.61976e-08
ALDBSSCT0000009394	ALDBSSCG0000005728	--	Annotated_lncRNA	ENSSSCT00000028012	ENSSSCG00000025095	--	--	0.957505	2.15346e-08
ALDBSSCT0000009394	ALDBSSCG0000005728	--	Annotated_lncRNA	ENSSSCT00000025638	ENSSSCG00000029493	--	--	0.964088	7.32682e-09
ALDBSSCT0000009394	ALDBSSCG0000005728	--	Annotated_lncRNA	ENSSSCT00000018832	ENSSSCG00000017298	TANC2	tetratricopeptide repeat, ankyrin repeat and coiled-coil containing 2 [Source:HGNC Symbol;Acc:HGNC:30212]	0.960571	1.3335e-08
ALDBSSCT0000009394	ALDBSSCG0000005728	--	Annotated_lncRNA	ENSSSCT00000007402	ENSSSCG00000006757	--	--	0.972502	1.31883e-09
ALDBSSCT0000009394	ALDBSSCG0000005728	--	Annotated_lncRNA	ENSSSCT00000010188	ENSSSCG00000009300	WASF3	WAS protein family member 3 [Source:HGNC Symbol;Acc:HGNC:12734]	0.959016	1.70819e-08
ALDBSSCT0000009394	ALDBSSCG0000005728	--	Annotated_lncRNA	ENSSSCT00000000114	ENSSSCG00000000108	TMEM184B	transmembrane protein 184B [Source:HGNC Symbol;Acc:HGNC:1310]	0.959971	1.46898e-08
ALDBSSCT0000009394	ALDBSSCG0000005728	--	Annotated_lncRNA	ENSSSCT00000019351	ENSSSCG00000017779	PHF12	PHD finger protein 12 [Source:HGNC Symbol;Acc:HGNC:20816]	0.97632	5.03704e-10
ALDBSSCT0000009394	ALDBSSCG0000005728	--	Annotated_lncRNA	ENSSSCT00000006037	ENSSSCG00000005491	--	--	-0.954657	3.26032e-08
ALDBSSCT0000009394	ALDBSSCG0000005728	--	Annotated_lncRNA	ENSSSCT00000007969	ENSSSCG00000007284	NCOA6	nuclear receptor coactivator 6 [Source:HGNC Symbol;Acc:HGNC:15936]	0.97216	1.42803e-09
ALDBSSCT0000009394	ALDBSSCG0000005728	--	Annotated_lncRNA	ENSSSCT00000031994	ENSSSCG00000009834	ATXN2	ataxin 2 [Source:HGNC Symbol;Acc:HGNC:10555]	0.972308	1.37985e-09
ALDBSSCT0000009394	ALDBSSCG0000005728	--	Annotated_lncRNA	ENSSSCT00000022956	ENSSSCG00000021050	--	--	0.98244	7.32039e-11
ALDBSSCT0000009394	ALDBSSCG0000005728	--	Annotated_lncRNA	ENSSSCT00000005026	ENSSSCG00000004550	OAZ2	ornithine decarboxylase antizyme 2 isoform 1 [Source:RefSeq peptide;Acc:NP_001116467]	-0.956894	2.35933e-08
ALDBSSCT0000009394	ALDBSSCG0000005728	--	Annotated_lncRNA	ENSSSCT00000024905	ENSSSCG00000027056	--	--	0.961039	1.23528e-08
ALDBSSCT0000009394	ALDBSSCG0000005728	--	Annotated_lncRNA	ENSSSCT00000027531	ENSSSCG00000028876	--	--	0.954511	3.32833e-08
ALDBSSCT0000009394	ALDBSSCG0000005728	--	Annotated_lncRNA	ENSSSCT00000010797	ENSSSCG00000009851	PEBP1	phosphatidylethanolamine binding protein 1 [Source:HGNC Symbol;Acc:HGNC:8630]	-0.956969	2.3334e-08
ALDBSSCT0000009394	ALDBSSCG0000005728	--	Annotated_lncRNA	ENSSSCT00000013293	ENSSSCG00000012152	SCML1	sex comb on midleg-like 1 (Drosophila) [Source:HGNC Symbol;Acc:HGNC:10580]	0.963089	8.73725e-09
ALDBSSCT0000009394	ALDBSSCG0000005728	--	Annotated_lncRNA	ENSSSCT00000013297	ENSSSCG00000012156	CDKL5	cyclin dependent kinase like 5 [Source:HGNC Symbol;Acc:HGNC:11411]	0.951912	4.74603e-08
ALDBSSCT0000009394	ALDBSSCG0000005728	--	Annotated_lncRNA	ENSSSCT00000032579	ENSSSCG00000021145	AP1S1	adaptor related protein complex 1 sigma 1 subunit [Source:HGNC Symbol;Acc:HGNC:559]	-0.965992	5.16622e-09
ALDBSSCT0000009394	ALDBSSCG0000005728	--	Annotated_lncRNA	ENSSSCT00000019368	ENSSSCG00000017796	--	--	-0.959593	1.55999e-08
ALDBSSCT0000009394	ALDBSSCG0000005728	--	Annotated_lncRNA	ENSSSCT00000026146	ENSSSCG00000027973	--	--	-0.959047	1.69992e-08
ALDBSSCT0000009394	ALDBSSCG0000005728	--	Annotated_lncRNA	ENSSSCT00000001648	ENSSSCG00000001477	RING1	ring finger protein 1 [Source:HGNC Symbol;Acc:HGNC:10018]	0.976937	4.24893e-10
ALDBSSCT0000009394	ALDBSSCG0000005728	--	Annotated_lncRNA	ENSSSCT00000010256	ENSSSCG00000009359	--	--	0.957457	2.16908e-08
ALDBSSCT0000009394	ALDBSSCG0000005728	--	Annotated_lncRNA	ENSSSCT00000017556	ENSSSCG00000016125	INO80D	INO80 complex subunit D [Source:HGNC Symbol;Acc:HGNC:25997]	0.959351	1.62074e-08
ALDBSSCT0000009394	ALDBSSCG0000005728	--	Annotated_lncRNA	ENSSSCT00000012178	ENSSSCG00000011127	TAF3	TATA-box binding protein associated factor 3 [Source:HGNC Symbol;Acc:HGNC:17303]	0.951116	5.26999e-08
ALDBSSCT0000009394	ALDBSSCG0000005728	--	Annotated_lncRNA	ENSSSCT00000029478	ENSSSCG00000030610	--	--	0.954216	3.46835e-08
ALDBSSCT0000009394	ALDBSSCG0000005728	--	Annotated_lncRNA	ENSSSCT00000026129	ENSSSCG00000028430	--	--	0.952317	4.49652e-08
ALDBSSCT0000009394	ALDBSSCG0000005728	--	Annotated_lncRNA	ENSSSCT00000019179	ENSSSCG00000017617	SCPEP1	serine carboxypeptidase 1 [Source:HGNC Symbol;Acc:HGNC:29507]	-0.952341	4.4819e-08
ALDBSSCT0000009394	ALDBSSCG0000005728	--	Annotated_lncRNA	ENSSSCT00000003971	ENSSSCG00000003577	WASF2	WAS protein family, member 2 [Source:RefSeq peptide;Acc:NP_001245373]	0.98126	1.11408e-10
ALDBSSCT0000009394	ALDBSSCG0000005728	--	Annotated_lncRNA	ENSSSCT00000030889	ENSSSCG00000026722	PHF14	PHD finger protein 14 [Source:HGNC Symbol;Acc:HGNC:22203]	0.967369	3.96172e-09
ALDBSSCT0000009394	ALDBSSCG0000005728	--	Annotated_lncRNA	ENSSSCT00000007977	ENSSSCG00000007291	EDEM2	ER degradation enhancing alpha-mannosidase like protein 2 [Source:HGNC Symbol;Acc:HGNC:15877]	-0.952912	4.15009e-08
ALDBSSCT0000009394	ALDBSSCG0000005728	--	Annotated_lncRNA	ENSSSCT00000018398	ENSSSCG00000016893	--	--	-0.965729	5.4279e-09
ALDBSSCT0000009394	ALDBSSCG0000005728	--	Annotated_lncRNA	ENSSSCT00000013874	ENSSSCG00000012691	--	--	0.954726	3.22881e-08
ALDBSSCT0000009394	ALDBSSCG0000005728	--	Annotated_lncRNA	ENSSSCT00000027559	ENSSSCG00000029425	MRPS18B	28S ribosomal protein S18b, mitochondrial [Source:UniProtKB/Swiss-Prot;Acc:Q767K8]	-0.963287	8.44072e-09
ALDBSSCT0000009394	ALDBSSCG0000005728	--	Annotated_lncRNA	ENSSSCT00000011415	ENSSSCG00000010430	CSTF2T	cleavage stimulation factor subunit 2, tau variant [Source:HGNC Symbol;Acc:HGNC:17086]	-0.967857	3.59686e-09
ALDBSSCT0000009394	ALDBSSCG0000005728	--	Annotated_lncRNA	ENSSSCT00000024612	ENSSSCG00000030402	--	--	0.951325	5.12784e-08
ALDBSSCT0000009394	ALDBSSCG0000005728	--	Annotated_lncRNA	ENSSSCT00000031953	ENSSSCG00000000191	KMT2D	lysine methyltransferase 2D [Source:HGNC Symbol;Acc:HGNC:7133]	0.952463	4.40935e-08
ALDBSSCT0000009394	ALDBSSCG0000005728	--	Annotated_lncRNA	ENSSSCT00000019495	ENSSSCG00000017913	PSMB6	proteasome subunit beta 6 [Source:HGNC Symbol;Acc:HGNC:9543]	-0.956506	2.49858e-08
ALDBSSCT0000009394	ALDBSSCG0000005728	--	Annotated_lncRNA	ENSSSCT00000003246	ENSSSCG00000002933	ZNF382	zinc finger protein 382 [Source:HGNC Symbol;Acc:HGNC:17409]	0.95032	5.8418e-08
ALDBSSCT0000009394	ALDBSSCG0000005728	--	Annotated_lncRNA	ENSSSCT00000008714	ENSSSCG00000007951	CREBBP	CREB binding protein [Source:HGNC Symbol;Acc:HGNC:2348]	0.965786	5.37026e-09
ALDBSSCT0000009394	ALDBSSCG0000005728	--	Annotated_lncRNA	ENSSSCT00000015152	ENSSSCG00000013870	--	--	0.96142	1.16002e-08
ALDBSSCT0000009394	ALDBSSCG0000005728	--	Annotated_lncRNA	ENSSSCT00000000095	ENSSSCG00000000089	RPL3	ribosomal protein L3 [Source:HGNC Symbol;Acc:HGNC:10332]	-0.952215	4.55797e-08
ALDBSSCT0000009394	ALDBSSCG0000005728	--	Annotated_lncRNA	ENSSSCT00000026543	ENSSSCG00000026202	--	--	0.966943	4.30649e-09
ALDBSSCT0000009394	ALDBSSCG0000005728	--	Annotated_lncRNA	ENSSSCT00000002524	ENSSSCG00000002266	CHD2	chromodomain helicase DNA binding protein 2 [Source:HGNC Symbol;Acc:HGNC:1917]	0.970507	2.06925e-09
ALDBSSCT0000009394	ALDBSSCG0000005728	--	Annotated_lncRNA	ENSSSCT00000030551	ENSSSCG00000021023	SCAF4	SR-related CTD associated factor 4 [Source:HGNC Symbol;Acc:HGNC:19304]	0.956406	2.53567e-08
ALDBSSCT0000009394	ALDBSSCG0000005728	--	Annotated_lncRNA	ENSSSCT00000002804	ENSSSCG00000002525	TRAF3	TNF receptor associated factor 3 [Source:HGNC Symbol;Acc:HGNC:12033]	0.970897	1.89957e-09
ALDBSSCT0000009394	ALDBSSCG0000005728	--	Annotated_lncRNA	ENSSSCT00000012888	ENSSSCG00000011776	YEATS2	YEATS domain containing 2 [Source:HGNC Symbol;Acc:HGNC:25489]	0.965839	5.31676e-09
ALDBSSCT0000009394	ALDBSSCG0000005728	--	Annotated_lncRNA	ENSSSCT00000008006	ENSSSCG00000026071	--	--	0.958556	1.83473e-08
ALDBSSCT0000004357	ALDBSSCG0000002641	--	Annotated_lncRNA	ENSSSCT00000031310	ENSSSCG00000030224	--	--	0.953046	4.07483e-08
ALDBSSCT0000004357	ALDBSSCG0000002641	--	Annotated_lncRNA	ENSSSCT00000029015	ENSSSCG00000029745	FAM193A	family with sequence similarity 193 member A [Source:HGNC Symbol;Acc:HGNC:16822]	0.961765	1.09505e-08
ALDBSSCT0000004357	ALDBSSCG0000002641	--	Annotated_lncRNA	ENSSSCT00000015201	ENSSSCG00000013915	--	--	0.960848	1.27467e-08
ALDBSSCT0000000234	ALDBSSCG0000000134	--	Annotated_lncRNA	ENSSSCT00000017501	ENSSSCG00000016074	--	--	0.954901	3.14974e-08
LNC_000654	XLOC_038999	--	Novel_lncRNA	ENSSSCT00000006332	ENSSSCG00000005756	--	--	0.984708	2.99529e-11
LNC_000654	XLOC_038999	--	Novel_lncRNA	ENSSSCT00000023263	ENSSSCG00000027258	--	--	0.984708	2.99529e-11
LNC_000654	XLOC_038999	--	Novel_lncRNA	ENSSSCT00000031842	ENSSSCG00000023289	GREM2	gremlin 2, DAN family BMP antagonist [Source:HGNC Symbol;Acc:HGNC:17655]	0.984708	2.99529e-11
LNC_000654	XLOC_038999	--	Novel_lncRNA	ENSSSCT00000022637	ENSSSCG00000028026	--	--	0.984708	2.99529e-11
LNC_000654	XLOC_038999	--	Novel_lncRNA	ENSSSCT00000022709	ENSSSCG00000026080	--	--	0.984708	2.99529e-11
LNC_000654	XLOC_038999	--	Novel_lncRNA	ENSSSCT00000034875	ENSSSCG00000011925	CD200R1	cell surface glycoprotein CD200 receptor 1 precursor [Source:RefSeq peptide;Acc:NP_001230475]	0.964182	7.20486e-09
LNC_000654	XLOC_038999	--	Novel_lncRNA	ENSSSCT00000035767	ENSSSCG00000004812	IGF1R	insulin like growth factor 1 receptor [Source:HGNC Symbol;Acc:HGNC:5465]	0.984708	2.99529e-11
LNC_000654	XLOC_038999	--	Novel_lncRNA	ENSSSCT00000022517	ENSSSCG00000029628	--	--	0.984708	2.99529e-11
LNC_000654	XLOC_038999	--	Novel_lncRNA	ENSSSCT00000034642	ENSSSCG00000001414	CSNK2B	casein kinase 2 beta [Source:HGNC Symbol;Acc:HGNC:2460]	0.984705	2.99889e-11
LNC_000654	XLOC_038999	--	Novel_lncRNA	ENSSSCT00000024890	ENSSSCG00000004487	MTO1	mitochondrial tRNA translation optimization 1 [Source:HGNC Symbol;Acc:HGNC:19261]	0.984708	2.99532e-11
LNC_000654	XLOC_038999	--	Novel_lncRNA	ENSSSCT00000008859	ENSSSCG00000028738	--	--	0.984708	2.99529e-11
LNC_000654	XLOC_038999	--	Novel_lncRNA	ENSSSCT00000022694	ENSSSCG00000027871	--	--	0.984708	2.99529e-11
LNC_000654	XLOC_038999	--	Novel_lncRNA	ENSSSCT00000002442	ENSSSCG00000002187	OR4K17	olfactory receptor family 4 subfamily K member 17 [Source:HGNC Symbol;Acc:HGNC:15355]	0.984708	2.99529e-11
LNC_000654	XLOC_038999	--	Novel_lncRNA	ENSSSCT00000024908	ENSSSCG00000027021	--	--	0.984708	2.99529e-11
LNC_000654	XLOC_038999	--	Novel_lncRNA	ENSSSCT00000033796	ENSSSCG00000012277	TIMP1	TIMP metallopeptidase inhibitor 1 [Source:HGNC Symbol;Acc:HGNC:11820]	0.984708	2.99529e-11
LNC_000654	XLOC_038999	--	Novel_lncRNA	ENSSSCT00000030198	ENSSSCG00000026397	--	--	0.984708	2.99529e-11
LNC_000654	XLOC_038999	--	Novel_lncRNA	ENSSSCT00000016055	ENSSSCG00000014704	--	--	0.984708	2.99529e-11
LNC_000654	XLOC_038999	--	Novel_lncRNA	ENSSSCT00000013379	ENSSSCG00000012233	SYTL5	synaptotagmin like 5 [Source:HGNC Symbol;Acc:HGNC:15589]	0.984706	2.99774e-11
LNC_000654	XLOC_038999	--	Novel_lncRNA	ENSSSCT00000009690	ENSSSCG00000008851	--	--	0.984708	2.99529e-11
LNC_000654	XLOC_038999	--	Novel_lncRNA	ENSSSCT00000028986	ENSSSCG00000027830	--	--	0.984708	2.99529e-11
LNC_000654	XLOC_038999	--	Novel_lncRNA	ENSSSCT00000017781	ENSSSCG00000016328	-	RAB17, member RAS oncogene family [Source:RefSeq peptide;Acc:NP_001230879]	0.984708	2.99529e-11
LNC_000654	XLOC_038999	--	Novel_lncRNA	ENSSSCT00000015446	ENSSSCG00000014142	--	--	0.984708	2.99529e-11
LNC_000654	XLOC_038999	--	Novel_lncRNA	ENSSSCT00000004623	ENSSSCG00000004184	--	--	0.984708	2.99529e-11
LNC_000654	XLOC_038999	--	Novel_lncRNA	ENSSSCT00000025986	ENSSSCG00000020991	--	--	0.954907	3.14735e-08
LNC_000654	XLOC_038999	--	Novel_lncRNA	ENSSSCT00000029967	ENSSSCG00000028170	--	--	0.984708	2.99529e-11
LNC_000654	XLOC_038999	--	Novel_lncRNA	ENSSSCT00000032342	ENSSSCG00000021358	--	--	0.984708	2.99529e-11
LNC_000654	XLOC_038999	--	Novel_lncRNA	ENSSSCT00000015605	ENSSSCG00000014282	IL4	Interleukin-4 [Source:UniProtKB/Swiss-Prot;Acc:Q04745]	0.984708	2.99529e-11
LNC_000654	XLOC_038999	--	Novel_lncRNA	ENSSSCT00000025713	ENSSSCG00000026643	--	--	0.984708	2.99529e-11
LNC_000654	XLOC_038999	--	Novel_lncRNA	ENSSSCT00000035677	ENSSSCG00000012241	BCOR	BCL6 corepressor [Source:HGNC Symbol;Acc:HGNC:20893]	0.984708	2.99529e-11
LNC_000654	XLOC_038999	--	Novel_lncRNA	ENSSSCT00000022898	ENSSSCG00000026164	--	--	0.961692	1.10858e-08
LNC_000654	XLOC_038999	--	Novel_lncRNA	ENSSSCT00000034947	ENSSSCG00000012822	MPP1	membrane palmitoylated protein 1 [Source:HGNC Symbol;Acc:HGNC:7219]	0.984708	2.99529e-11
LNC_000654	XLOC_038999	--	Novel_lncRNA	ENSSSCT00000035295	ENSSSCG00000030870	TNFRSF18	-	0.984708	2.99529e-11
LNC_000654	XLOC_038999	--	Novel_lncRNA	ENSSSCT00000009237	ENSSSCG00000008436	--	--	0.984708	2.99529e-11
LNC_000654	XLOC_038999	--	Novel_lncRNA	ENSSSCT00000009701	ENSSSCG00000021928	--	--	0.984708	2.99529e-11
LNC_000654	XLOC_038999	--	Novel_lncRNA	ENSSSCT00000024095	ENSSSCG00000010644	--	--	0.955165	3.03393e-08
LNC_000654	XLOC_038999	--	Novel_lncRNA	ENSSSCT00000026793	ENSSSCG00000025084	--	--	0.984708	2.99529e-11
LNC_000654	XLOC_038999	--	Novel_lncRNA	ENSSSCT00000034902	ENSSSCG00000000857	IGF1	insulin like growth factor 1 [Source:HGNC Symbol;Acc:HGNC:5464]	0.984708	2.99529e-11
LNC_000654	XLOC_038999	--	Novel_lncRNA	ENSSSCT00000025695	ENSSSCG00000024040	--	--	0.984708	2.99529e-11
LNC_000654	XLOC_038999	--	Novel_lncRNA	ENSSSCT00000034739	ENSSSCG00000024005	MED29	-	0.984708	2.99529e-11
LNC_000654	XLOC_038999	--	Novel_lncRNA	ENSSSCT00000024880	ENSSSCG00000023134	--	--	0.984708	2.99529e-11
LNC_000654	XLOC_038999	--	Novel_lncRNA	ENSSSCT00000017415	ENSSSCG00000015994	--	--	0.984708	2.99529e-11
LNC_000654	XLOC_038999	--	Novel_lncRNA	ENSSSCT00000030064	ENSSSCG00000011669	SLC25A36	solute carrier family 25 member 36 [Source:HGNC Symbol;Acc:HGNC:25554]	0.984848	2.82259e-11
LNC_000654	XLOC_038999	--	Novel_lncRNA	ENSSSCT00000036141	ENSSSCG00000011837	MELTF	melanotransferrin [Source:HGNC Symbol;Acc:HGNC:7037]	0.950923	5.40397e-08
LNC_000654	XLOC_038999	--	Novel_lncRNA	ENSSSCT00000024874	ENSSSCG00000028667	--	--	0.984708	2.99529e-11
LNC_000654	XLOC_038999	--	Novel_lncRNA	ENSSSCT00000036461	ENSSSCG00000012689	ZNF75D	zinc finger protein 75D [Source:HGNC Symbol;Acc:HGNC:13145]	0.984634	3.09024e-11
LNC_000654	XLOC_038999	--	Novel_lncRNA	ENSSSCT00000028978	ENSSSCG00000027228	--	--	0.984708	2.99529e-11
LNC_000654	XLOC_038999	--	Novel_lncRNA	ENSSSCT00000035552	ENSSSCG00000014047	FGFR4	fibroblast growth factor receptor 4 [Source:HGNC Symbol;Acc:HGNC:3691]	0.984708	2.99529e-11
LNC_000654	XLOC_038999	--	Novel_lncRNA	ENSSSCT00000035027	ENSSSCG00000006525	MUC1	mucin 1, cell surface associated [Source:HGNC Symbol;Acc:HGNC:7508]	0.984704	3.00031e-11
LNC_000654	XLOC_038999	--	Novel_lncRNA	ENSSSCT00000002990	ENSSSCG00000028686	--	--	0.984651	3.06828e-11
LNC_000654	XLOC_038999	--	Novel_lncRNA	ENSSSCT00000032671	ENSSSCG00000014047	FGFR4	fibroblast growth factor receptor 4 [Source:HGNC Symbol;Acc:HGNC:3691]	0.984708	2.99529e-11
LNC_000654	XLOC_038999	--	Novel_lncRNA	ENSSSCT00000022790	ENSSSCG00000022153	SULT1C2	sulfotransferase family 1C member 2 [Source:HGNC Symbol;Acc:HGNC:11456]	0.960026	1.45602e-08
LNC_000654	XLOC_038999	--	Novel_lncRNA	ENSSSCT00000008368	ENSSSCG00000023678	--	--	0.984708	2.99529e-11
LNC_000654	XLOC_038999	--	Novel_lncRNA	ENSSSCT00000035796	ENSSSCG00000012203	TAB3	TGF-beta activated kinase 1/MAP3K7 binding protein 3 [Source:HGNC Symbol;Acc:HGNC:30681]	0.984706	2.99747e-11
LNC_000654	XLOC_038999	--	Novel_lncRNA	ENSSSCT00000016662	ENSSSCG00000015291	LEMD1	LEM domain containing 1 [Source:HGNC Symbol;Acc:HGNC:18725]	0.984708	2.99529e-11
LNC_000654	XLOC_038999	--	Novel_lncRNA	ENSSSCT00000010935	ENSSSCG00000009979	--	--	0.956186	2.61849e-08
ALDBSSCT0000007106	ALDBSSCG0000004322	--	Annotated_lncRNA	ENSSSCT00000003045	ENSSSCG00000002748	DHX38	DEAH-box helicase 38 [Source:HGNC Symbol;Acc:HGNC:17211]	0.964132	7.26993e-09
LNC_000718	XLOC_042727	--	Novel_lncRNA	ENSSSCT00000024268	ENSSSCG00000024464	DNAJB1	DnaJ heat shock protein family (Hsp40) member B1 [Source:HGNC Symbol;Acc:HGNC:5270]	0.971428	1.68737e-09
LNC_000718	XLOC_042727	--	Novel_lncRNA	ENSSSCT00000002356	ENSSSCG00000002106	OR4E2	olfactory receptor family 4 subfamily E member 2 [Source:HGNC Symbol;Acc:HGNC:8297]	0.953644	3.75486e-08
LNC_000718	XLOC_042727	--	Novel_lncRNA	ENSSSCT00000007572	ENSSSCG00000006914	BARHL2	BarH like homeobox 2 [Source:HGNC Symbol;Acc:HGNC:954]	0.953685	3.73369e-08
LNC_000718	XLOC_042727	--	Novel_lncRNA	ENSSSCT00000028833	ENSSSCG00000024956	--	--	0.953667	3.74289e-08
ENSSSCT00000033052	ENSSSCG00000031028	CH242-15C8.2	Annotated_lncRNA	ENSSSCT00000036418	ENSSSCG00000030757	IGIP	IgA inducing protein [Source:HGNC Symbol;Acc:HGNC:33847]	0.952573	4.34453e-08
LNC_001784	XLOC_106053	--	Novel_lncRNA	ENSSSCT00000000743	ENSSSCG00000000682	GNB3	G protein subunit beta 3 [Source:HGNC Symbol;Acc:HGNC:4400]	0.965868	5.28849e-09
LNC_001865	XLOC_110855	--	Novel_lncRNA	ENSSSCT00000022315	ENSSSCG00000002715	RFWD3	ring finger and WD repeat domain 3 [Source:HGNC Symbol;Acc:HGNC:25539]	0.959195	1.66111e-08
LNC_001865	XLOC_110855	--	Novel_lncRNA	ENSSSCT00000029792	ENSSSCG00000024768	--	--	0.959545	1.572e-08
LNC_001865	XLOC_110855	--	Novel_lncRNA	ENSSSCT00000034428	ENSSSCG00000012234	SRPX	sushi repeat containing protein, X-linked [Source:HGNC Symbol;Acc:HGNC:11309]	0.966939	4.30973e-09
LNC_001865	XLOC_110855	--	Novel_lncRNA	ENSSSCT00000022311	ENSSSCG00000026200	PROK2	prokineticin 2 [Source:HGNC Symbol;Acc:HGNC:18455]	0.959545	1.572e-08
LNC_001865	XLOC_110855	--	Novel_lncRNA	ENSSSCT00000016846	ENSSSCG00000015464	--	--	0.974283	8.57015e-10
LNC_001865	XLOC_110855	--	Novel_lncRNA	ENSSSCT00000023615	ENSSSCG00000021993	--	--	0.959545	1.572e-08
LNC_001865	XLOC_110855	--	Novel_lncRNA	ENSSSCT00000030936	ENSSSCG00000029105	--	--	0.959545	1.572e-08
LNC_001865	XLOC_110855	--	Novel_lncRNA	ENSSSCT00000015124	ENSSSCG00000013846	--	--	0.959545	1.572e-08
LNC_001865	XLOC_110855	--	Novel_lncRNA	ENSSSCT00000030739	ENSSSCG00000028898	TAAR6	trace amine associated receptor 6 [Source:HGNC Symbol;Acc:HGNC:20978]	0.959545	1.572e-08
LNC_001865	XLOC_110855	--	Novel_lncRNA	ENSSSCT00000029392	ENSSSCG00000023060	--	--	0.959545	1.572e-08
LNC_001865	XLOC_110855	--	Novel_lncRNA	ENSSSCT00000011179	ENSSSCG00000010213	PSMA5	proteasome subunit alpha 5 [Source:HGNC Symbol;Acc:HGNC:9534]	0.959545	1.572e-08
LNC_001865	XLOC_110855	--	Novel_lncRNA	ENSSSCT00000023770	ENSSSCG00000021116	--	--	0.959545	1.572e-08
LNC_001865	XLOC_110855	--	Novel_lncRNA	ENSSSCT00000030992	ENSSSCG00000025098	--	--	0.959545	1.572e-08
LNC_001865	XLOC_110855	--	Novel_lncRNA	ENSSSCT00000005453	ENSSSCG00000004941	DIS3L	DIS3 like exosome 3'-5' exoribonuclease [Source:HGNC Symbol;Acc:HGNC:28698]	0.955778	2.77829e-08
LNC_001865	XLOC_110855	--	Novel_lncRNA	ENSSSCT00000028402	ENSSSCG00000012595	LRCH2	leucine rich repeats and calponin homology domain containing 2 [Source:HGNC Symbol;Acc:HGNC:29292]	0.950841	5.46189e-08
LNC_001865	XLOC_110855	--	Novel_lncRNA	ENSSSCT00000035621	ENSSSCG00000022107	CHTOP	chromatin target of PRMT1 [Source:HGNC Symbol;Acc:HGNC:24511]	0.959545	1.572e-08
LNC_001865	XLOC_110855	--	Novel_lncRNA	ENSSSCT00000004653	ENSSSCG00000004212	C6orf58	chromosome 6 open reading frame 58 [Source:HGNC Symbol;Acc:HGNC:20960]	0.959545	1.572e-08
LNC_001865	XLOC_110855	--	Novel_lncRNA	ENSSSCT00000004433	ENSSSCG00000004009	--	--	0.959545	1.572e-08
LNC_001865	XLOC_110855	--	Novel_lncRNA	ENSSSCT00000002678	ENSSSCG00000002409	--	--	0.959545	1.572e-08
LNC_001865	XLOC_110855	--	Novel_lncRNA	ENSSSCT00000003634	ENSSSCG00000003273	--	--	0.959544	1.5721e-08
LNC_001865	XLOC_110855	--	Novel_lncRNA	ENSSSCT00000013197	ENSSSCG00000012065	KCNJ6	potassium voltage-gated channel subfamily J member 6 [Source:HGNC Symbol;Acc:HGNC:6267]	0.959545	1.572e-08
LNC_001865	XLOC_110855	--	Novel_lncRNA	ENSSSCT00000032807	ENSSSCG00000003825	CYP2J2	-	0.960468	1.35598e-08
LNC_001865	XLOC_110855	--	Novel_lncRNA	ENSSSCT00000027552	ENSSSCG00000025818	IL9	interleukin 9 [Source:HGNC Symbol;Acc:HGNC:6029]	0.959545	1.572e-08
LNC_001865	XLOC_110855	--	Novel_lncRNA	ENSSSCT00000008226	ENSSSCG00000007511	ANKRD60	ankyrin repeat domain 60 [Source:HGNC Symbol;Acc:HGNC:16217]	0.959545	1.572e-08
LNC_001865	XLOC_110855	--	Novel_lncRNA	ENSSSCT00000003673	ENSSSCG00000003309	--	--	0.959545	1.572e-08
LNC_001865	XLOC_110855	--	Novel_lncRNA	ENSSSCT00000002402	ENSSSCG00000002148	OR11H4	olfactory receptor family 11 subfamily H member 4 [Source:HGNC Symbol;Acc:HGNC:15347]	0.959545	1.572e-08
LNC_001865	XLOC_110855	--	Novel_lncRNA	ENSSSCT00000030828	ENSSSCG00000022552	--	--	0.959545	1.572e-08
LNC_001865	XLOC_110855	--	Novel_lncRNA	ENSSSCT00000009954	ENSSSCG00000009088	IL2	Interleukin-2 [Source:UniProtKB/Swiss-Prot;Acc:P26891]	0.959545	1.572e-08
LNC_001865	XLOC_110855	--	Novel_lncRNA	ENSSSCT00000029366	ENSSSCG00000027612	--	--	0.959545	1.572e-08
LNC_001865	XLOC_110855	--	Novel_lncRNA	ENSSSCT00000022351	ENSSSCG00000025413	--	--	0.959545	1.572e-08
LNC_001865	XLOC_110855	--	Novel_lncRNA	ENSSSCT00000005105	ENSSSCG00000004622	GNB5	G protein subunit beta 5 [Source:HGNC Symbol;Acc:HGNC:4401]	0.959581	1.56298e-08
LNC_001865	XLOC_110855	--	Novel_lncRNA	ENSSSCT00000017917	ENSSSCG00000016454	--	--	0.959545	1.572e-08
LNC_001865	XLOC_110855	--	Novel_lncRNA	ENSSSCT00000009873	ENSSSCG00000009014	--	--	0.959545	1.572e-08
LNC_001865	XLOC_110855	--	Novel_lncRNA	ENSSSCT00000028919	ENSSSCG00000022298	--	--	0.959545	1.572e-08
LNC_001865	XLOC_110855	--	Novel_lncRNA	ENSSSCT00000023809	ENSSSCG00000022184	--	--	0.959545	1.572e-08
LNC_001865	XLOC_110855	--	Novel_lncRNA	ENSSSCT00000011879	ENSSSCG00000029429	LEFTY2	-	0.959545	1.572e-08
LNC_001865	XLOC_110855	--	Novel_lncRNA	ENSSSCT00000016129	ENSSSCG00000014778	--	--	0.959545	1.572e-08
LNC_001865	XLOC_110855	--	Novel_lncRNA	ENSSSCT00000009655	ENSSSCG00000008824	ZAR1	zygote arrest 1 [Source:HGNC Symbol;Acc:HGNC:20436]	0.959541	1.57295e-08
LNC_001865	XLOC_110855	--	Novel_lncRNA	ENSSSCT00000011489	ENSSSCG00000010501	CC2D2B	coiled-coil and C2 domain containing 2B [Source:HGNC Symbol;Acc:HGNC:31666]	0.959691	1.53582e-08
LNC_001865	XLOC_110855	--	Novel_lncRNA	ENSSSCT00000036075	ENSSSCG00000011925	CD200R1	cell surface glycoprotein CD200 receptor 1 precursor [Source:RefSeq peptide;Acc:NP_001230475]	0.976498	4.79772e-10
LNC_001865	XLOC_110855	--	Novel_lncRNA	ENSSSCT00000024225	ENSSSCG00000029827	IQCF1	IQ motif containing F1 [Source:HGNC Symbol;Acc:HGNC:28607]	0.95955	1.57065e-08
LNC_001865	XLOC_110855	--	Novel_lncRNA	ENSSSCT00000033588	ENSSSCG00000012171	PRDX4	peroxiredoxin 4 [Source:HGNC Symbol;Acc:HGNC:17169]	0.959545	1.57184e-08
LNC_001865	XLOC_110855	--	Novel_lncRNA	ENSSSCT00000029261	ENSSSCG00000028115	--	--	0.959545	1.572e-08
LNC_001865	XLOC_110855	--	Novel_lncRNA	ENSSSCT00000028928	ENSSSCG00000021909	--	--	0.959545	1.572e-08
LNC_001865	XLOC_110855	--	Novel_lncRNA	ENSSSCT00000032894	ENSSSCG00000014927	NOX4	NADPH oxidase 4 [Source:HGNC Symbol;Acc:HGNC:7891]	0.959545	1.572e-08
LNC_001865	XLOC_110855	--	Novel_lncRNA	ENSSSCT00000026515	ENSSSCG00000024815	--	--	0.959545	1.572e-08
LNC_001865	XLOC_110855	--	Novel_lncRNA	ENSSSCT00000027376	ENSSSCG00000008221	KDM3A	lysine demethylase 3A [Source:HGNC Symbol;Acc:HGNC:20815]	0.962661	9.40718e-09
LNC_001865	XLOC_110855	--	Novel_lncRNA	ENSSSCT00000034916	ENSSSCG00000028561	CD28	CD28 molecule precursor [Source:RefSeq peptide;Acc:NP_001274339]	0.959544	1.57227e-08
LNC_001865	XLOC_110855	--	Novel_lncRNA	ENSSSCT00000026135	ENSSSCG00000024741	--	--	0.959545	1.572e-08
LNC_001865	XLOC_110855	--	Novel_lncRNA	ENSSSCT00000031195	ENSSSCG00000025914	--	--	0.967596	3.78831e-09
LNC_001865	XLOC_110855	--	Novel_lncRNA	ENSSSCT00000015902	ENSSSCG00000014552	--	--	0.959545	1.572e-08
LNC_001865	XLOC_110855	--	Novel_lncRNA	ENSSSCT00000004992	ENSSSCG00000004520	MAPK4	mitogen-activated protein kinase 4 [Source:HGNC Symbol;Acc:HGNC:6878]	0.958318	1.90327e-08
LNC_001865	XLOC_110855	--	Novel_lncRNA	ENSSSCT00000014961	ENSSSCG00000013696	--	--	0.959545	1.572e-08
LNC_001865	XLOC_110855	--	Novel_lncRNA	ENSSSCT00000011656	ENSSSCG00000010657	PNLIPRP3	pancreatic lipase related protein 3 [Source:HGNC Symbol;Acc:HGNC:23492]	0.959545	1.572e-08
LNC_001865	XLOC_110855	--	Novel_lncRNA	ENSSSCT00000003092	ENSSSCG00000002792	HSF4	heat shock transcription factor 4 [Source:HGNC Symbol;Acc:HGNC:5227]	0.959649	1.54613e-08
LNC_001865	XLOC_110855	--	Novel_lncRNA	ENSSSCT00000035085	ENSSSCG00000002028	CMTM5	CKLF-like MARVEL transmembrane domain containing 5 [Source:HGNC Symbol;Acc:HGNC:19176]	0.95813	1.95866e-08
LNC_001865	XLOC_110855	--	Novel_lncRNA	ENSSSCT00000036091	ENSSSCG00000012272	ZNF157	zinc finger protein 157 [Source:HGNC Symbol;Acc:HGNC:12942]	0.959545	1.572e-08
LNC_001865	XLOC_110855	--	Novel_lncRNA	ENSSSCT00000027017	ENSSSCG00000025330	--	--	0.959545	1.572e-08
LNC_001865	XLOC_110855	--	Novel_lncRNA	ENSSSCT00000025882	ENSSSCG00000025562	--	--	0.959545	1.572e-08
LNC_001865	XLOC_110855	--	Novel_lncRNA	ENSSSCT00000004379	ENSSSCG00000003960	--	--	0.950028	6.06442e-08
LNC_001865	XLOC_110855	--	Novel_lncRNA	ENSSSCT00000016555	ENSSSCG00000015189	--	--	0.959545	1.572e-08
LNC_001865	XLOC_110855	--	Novel_lncRNA	ENSSSCT00000002823	ENSSSCG00000002542	--	--	0.959545	1.572e-08
LNC_001865	XLOC_110855	--	Novel_lncRNA	ENSSSCT00000031126	ENSSSCG00000029286	--	--	0.959545	1.572e-08
LNC_001865	XLOC_110855	--	Novel_lncRNA	ENSSSCT00000005981	ENSSSCG00000005437	KLF4	Kruppel like factor 4 [Source:HGNC Symbol;Acc:HGNC:6348]	0.959974	1.46816e-08
LNC_001865	XLOC_110855	--	Novel_lncRNA	ENSSSCT00000015310	ENSSSCG00000014015	C5orf45	chromosome 5 open reading frame 45 [Source:HGNC Symbol;Acc:HGNC:30817]	0.959554	1.56969e-08
LNC_001865	XLOC_110855	--	Novel_lncRNA	ENSSSCT00000007105	ENSSSCG00000006486	TSACC	TSSK6 activating cochaperone [Source:HGNC Symbol;Acc:HGNC:30636]	0.959545	1.572e-08
LNC_001865	XLOC_110855	--	Novel_lncRNA	ENSSSCT00000032698	ENSSSCG00000008115	MAL	mal, T-cell differentiation protein [Source:HGNC Symbol;Acc:HGNC:6817]	0.959541	1.57283e-08
LNC_000498	XLOC_030905	--	Novel_lncRNA	ENSSSCT00000008234	ENSSSCG00000007516	--	--	0.954953	3.12671e-08
LNC_000658	XLOC_039045	--	Novel_lncRNA	ENSSSCT00000000192	ENSSSCG00000000183	WNT1	Wnt family member 1 [Source:HGNC Symbol;Acc:HGNC:12774]	0.956646	2.44769e-08
LNC_000658	XLOC_039045	--	Novel_lncRNA	ENSSSCT00000029601	ENSSSCG00000029827	IQCF1	IQ motif containing F1 [Source:HGNC Symbol;Acc:HGNC:28607]	0.978191	2.96303e-10
LNC_000658	XLOC_039045	--	Novel_lncRNA	ENSSSCT00000003790	ENSSSCG00000003417	DISP3	dispatched RND transporter family member 3 [Source:HGNC Symbol;Acc:HGNC:29251]	0.958622	1.81604e-08
LNC_000658	XLOC_039045	--	Novel_lncRNA	ENSSSCT00000001397	ENSSSCG00000021894	--	--	0.95222	4.55472e-08
LNC_000658	XLOC_039045	--	Novel_lncRNA	ENSSSCT00000018177	ENSSSCG00000016696	EVX1	even-skipped homeobox 1 [Source:HGNC Symbol;Acc:HGNC:3506]	0.955408	2.93049e-08
LNC_000658	XLOC_039045	--	Novel_lncRNA	ENSSSCT00000016548	ENSSSCG00000015182	--	--	0.956317	2.56885e-08
LNC_000061	XLOC_004080	--	Novel_lncRNA	ENSSSCT00000032395	ENSSSCG00000026964	--	--	0.953401	3.88209e-08
LNC_000061	XLOC_004080	--	Novel_lncRNA	ENSSSCT00000001686	ENSSSCG00000001513	SYNGAP1	synaptic Ras GTPase activating protein 1 [Source:HGNC Symbol;Acc:HGNC:11497]	0.957557	2.13687e-08
LNC_000061	XLOC_004080	--	Novel_lncRNA	ENSSSCT00000031662	ENSSSCG00000026964	--	--	0.953401	3.88209e-08
LNC_000061	XLOC_004080	--	Novel_lncRNA	ENSSSCT00000016446	ENSSSCG00000015080	CEP164	centrosomal protein 164 [Source:HGNC Symbol;Acc:HGNC:29182]	0.954814	3.189e-08
LNC_000061	XLOC_004080	--	Novel_lncRNA	ENSSSCT00000001003	ENSSSCG00000000919	CCER1	coiled-coil glutamate rich protein 1 [Source:HGNC Symbol;Acc:HGNC:28373]	0.959164	1.66898e-08
ALDBSSCT0000000727	ALDBSSCG0000000433	--	Annotated_lncRNA	ENSSSCT00000015324	ENSSSCG00000014029	COL23A1	collagen type XXIII alpha 1 chain [Source:HGNC Symbol;Acc:HGNC:22990]	0.965341	5.83396e-09
ALDBSSCT0000000727	ALDBSSCG0000000433	--	Annotated_lncRNA	ENSSSCT00000032119	ENSSSCG00000013324	--	--	1	0
ALDBSSCT0000000727	ALDBSSCG0000000433	--	Annotated_lncRNA	ENSSSCT00000022606	ENSSSCG00000021009	--	--	1	0
ALDBSSCT0000000727	ALDBSSCG0000000433	--	Annotated_lncRNA	ENSSSCT00000007458	ENSSSCG00000006809	RBM15	RNA binding motif protein 15 [Source:HGNC Symbol;Acc:HGNC:14959]	0.973247	1.10502e-09
ALDBSSCT0000000727	ALDBSSCG0000000433	--	Annotated_lncRNA	ENSSSCT00000003136	ENSSSCG00000002835	TOX3	TOX high mobility group box family member 3 [Source:HGNC Symbol;Acc:HGNC:11972]	0.95108	5.29501e-08
ALDBSSCT0000000727	ALDBSSCG0000000433	--	Annotated_lncRNA	ENSSSCT00000007364	ENSSSCG00000006723	--	--	1	0
ALDBSSCT0000000727	ALDBSSCG0000000433	--	Annotated_lncRNA	ENSSSCT00000033027	ENSSSCG00000028516	LARP4	La ribonucleoprotein domain family member 4 [Source:HGNC Symbol;Acc:HGNC:24320]	0.970436	2.10123e-09
ALDBSSCT0000000727	ALDBSSCG0000000433	--	Annotated_lncRNA	ENSSSCT00000003672	ENSSSCG00000003308	--	--	1	0
ALDBSSCT0000000727	ALDBSSCG0000000433	--	Annotated_lncRNA	ENSSSCT00000011337	ENSSSCG00000010355	--	--	1	0
ALDBSSCT0000000727	ALDBSSCG0000000433	--	Annotated_lncRNA	ENSSSCT00000029232	ENSSSCG00000027490	--	--	1	0
ALDBSSCT0000000727	ALDBSSCG0000000433	--	Annotated_lncRNA	ENSSSCT00000004416	ENSSSCG00000003994	C19orf18	chromosome 19 open reading frame 18 [Source:HGNC Symbol;Acc:HGNC:28642]	1	0
ALDBSSCT0000000727	ALDBSSCG0000000433	--	Annotated_lncRNA	ENSSSCT00000031890	ENSSSCG00000023181	ZNF385B	zinc finger protein 385B [Source:HGNC Symbol;Acc:HGNC:26332]	1	0
ALDBSSCT0000000727	ALDBSSCG0000000433	--	Annotated_lncRNA	ENSSSCT00000001886	ENSSSCG00000001689	--	--	1	0
ALDBSSCT0000000727	ALDBSSCG0000000433	--	Annotated_lncRNA	ENSSSCT00000032050	ENSSSCG00000030169	--	--	1	0
ALDBSSCT0000000727	ALDBSSCG0000000433	--	Annotated_lncRNA	ENSSSCT00000025400	ENSSSCG00000015401	PCLO	piccolo presynaptic cytomatrix protein [Source:HGNC Symbol;Acc:HGNC:13406]	0.986403	1.40132e-11
ALDBSSCT0000000727	ALDBSSCG0000000433	--	Annotated_lncRNA	ENSSSCT00000012270	ENSSSCG00000011204	--	--	0.975136	6.89785e-10
ALDBSSCT0000000727	ALDBSSCG0000000433	--	Annotated_lncRNA	ENSSSCT00000015088	ENSSSCG00000013810	--	--	1	0
ALDBSSCT0000000727	ALDBSSCG0000000433	--	Annotated_lncRNA	ENSSSCT00000006373	ENSSSCG00000005797	--	--	1	0
ALDBSSCT0000000727	ALDBSSCG0000000433	--	Annotated_lncRNA	ENSSSCT00000015084	ENSSSCG00000013807	--	--	1	0
ALDBSSCT0000000727	ALDBSSCG0000000433	--	Annotated_lncRNA	ENSSSCT00000008075	ENSSSCG00000007377	KCNK15	potassium two pore domain channel subfamily K member 15 [Source:HGNC Symbol;Acc:HGNC:13814]	0.957259	2.23439e-08
ALDBSSCT0000000727	ALDBSSCG0000000433	--	Annotated_lncRNA	ENSSSCT00000027478	ENSSSCG00000025728	SRY	-	1	0
ALDBSSCT0000000727	ALDBSSCG0000000433	--	Annotated_lncRNA	ENSSSCT00000031607	ENSSSCG00000029755	--	--	1	0
ALDBSSCT0000000727	ALDBSSCG0000000433	--	Annotated_lncRNA	ENSSSCT00000029427	ENSSSCG00000022269	SPRP	small proline-rich protein 3 [Source:HGNC Symbol;Acc:HGNC:11268]	1	0
ALDBSSCT0000000727	ALDBSSCG0000000433	--	Annotated_lncRNA	ENSSSCT00000016742	ENSSSCG00000015367	--	--	1	0
ALDBSSCT0000000727	ALDBSSCG0000000433	--	Annotated_lncRNA	ENSSSCT00000031870	ENSSSCG00000027863	OPN5	opsin 5 [Source:HGNC Symbol;Acc:HGNC:19992]	1	0
ALDBSSCT0000000727	ALDBSSCG0000000433	--	Annotated_lncRNA	ENSSSCT00000033881	ENSSSCG00000012534	MORF4L2	mortality factor 4 like 2 [Source:HGNC Symbol;Acc:HGNC:16849]	0.985691	1.94937e-11
ALDBSSCT0000000727	ALDBSSCG0000000433	--	Annotated_lncRNA	ENSSSCT00000003783	ENSSSCG00000003410	CH242-449E16.1	mannan-binding lectin serine protease 2 precursor [Source:RefSeq peptide;Acc:NP_001157120]	1	0
ALDBSSCT0000000727	ALDBSSCG0000000433	--	Annotated_lncRNA	ENSSSCT00000009463	ENSSSCG00000008650	ALLC	allantoicase [Source:HGNC Symbol;Acc:HGNC:17377]	1	0
ALDBSSCT0000000727	ALDBSSCG0000000433	--	Annotated_lncRNA	ENSSSCT00000006099	ENSSSCG00000024099	--	--	1	0
ALDBSSCT0000000727	ALDBSSCG0000000433	--	Annotated_lncRNA	ENSSSCT00000004001	ENSSSCG00000003606	SPOCD1	SPOC domain containing 1 [Source:HGNC Symbol;Acc:HGNC:26338]	0.983046	5.83338e-11
ALDBSSCT0000000727	ALDBSSCG0000000433	--	Annotated_lncRNA	ENSSSCT00000013499	ENSSSCG00000012345	PFKFB1	6-phosphofructo-2-kinase/fructose-2,6-biphosphatase 1 [Source:HGNC Symbol;Acc:HGNC:8872]	0.96903	2.8324e-09
ALDBSSCT0000000727	ALDBSSCG0000000433	--	Annotated_lncRNA	ENSSSCT00000006380	ENSSSCG00000024808	--	--	1	0
ALDBSSCT0000000727	ALDBSSCG0000000433	--	Annotated_lncRNA	ENSSSCT00000024301	ENSSSCG00000027068	--	--	1	0
ALDBSSCT0000000727	ALDBSSCG0000000433	--	Annotated_lncRNA	ENSSSCT00000027615	ENSSSCG00000025878	--	--	1	0
ALDBSSCT0000000727	ALDBSSCG0000000433	--	Annotated_lncRNA	ENSSSCT00000010206	ENSSSCG00000009316	URAD	ureidoimidazoline (2-oxo-4-hydroxy-4-carboxy-5-) decarboxylase [Source:HGNC Symbol;Acc:HGNC:17785]	1	0
ALDBSSCT0000000727	ALDBSSCG0000000433	--	Annotated_lncRNA	ENSSSCT00000036465	ENSSSCG00000006800	CD53	CD53 molecule [Source:HGNC Symbol;Acc:HGNC:1686]	0.989806	2.17337e-12
ALDBSSCT0000000727	ALDBSSCG0000000433	--	Annotated_lncRNA	ENSSSCT00000031438	ENSSSCG00000022252	--	--	1	0
ALDBSSCT0000000727	ALDBSSCG0000000433	--	Annotated_lncRNA	ENSSSCT00000014962	ENSSSCG00000027289	--	--	1	0
ALDBSSCT0000000727	ALDBSSCG0000000433	--	Annotated_lncRNA	ENSSSCT00000014965	ENSSSCG00000013700	--	--	1	0
ALDBSSCT0000000727	ALDBSSCG0000000433	--	Annotated_lncRNA	ENSSSCT00000025721	ENSSSCG00000024725	C2orf71	chromosome 2 open reading frame 71 [Source:HGNC Symbol;Acc:HGNC:34383]	0.953831	3.65894e-08
ALDBSSCT0000000727	ALDBSSCG0000000433	--	Annotated_lncRNA	ENSSSCT00000002384	ENSSSCG00000002131	--	--	1	0
ALDBSSCT0000000727	ALDBSSCG0000000433	--	Annotated_lncRNA	ENSSSCT00000017754	ENSSSCG00000016303	--	--	1	0
ALDBSSCT0000000727	ALDBSSCG0000000433	--	Annotated_lncRNA	ENSSSCT00000034523	ENSSSCG00000013297	CD44	CD44 molecule (Indian blood group) [Source:HGNC Symbol;Acc:HGNC:1681]	0.999614	0
ALDBSSCT0000000727	ALDBSSCG0000000433	--	Annotated_lncRNA	ENSSSCT00000015943	ENSSSCG00000027180	--	--	1	0
ALDBSSCT0000000727	ALDBSSCG0000000433	--	Annotated_lncRNA	ENSSSCT00000028647	ENSSSCG00000028376	--	--	1	0
ALDBSSCT0000000727	ALDBSSCG0000000433	--	Annotated_lncRNA	ENSSSCT00000024668	ENSSSCG00000027985	--	--	1	0
ALDBSSCT0000000727	ALDBSSCG0000000433	--	Annotated_lncRNA	ENSSSCT00000002067	ENSSSCG00000028360	--	--	1	0
ALDBSSCT0000000727	ALDBSSCG0000000433	--	Annotated_lncRNA	ENSSSCT00000030009	ENSSSCG00000028104	HOXC11	homeobox C11 [Source:HGNC Symbol;Acc:HGNC:5123]	1	0
ALDBSSCT0000000727	ALDBSSCG0000000433	--	Annotated_lncRNA	ENSSSCT00000022325	ENSSSCG00000020709	--	--	1	0
ALDBSSCT0000000727	ALDBSSCG0000000433	--	Annotated_lncRNA	ENSSSCT00000014417	ENSSSCG00000013197	--	--	0.952735	4.25073e-08
ALDBSSCT0000000727	ALDBSSCG0000000433	--	Annotated_lncRNA	ENSSSCT00000022321	ENSSSCG00000030037	--	--	1	0
ALDBSSCT0000000727	ALDBSSCG0000000433	--	Annotated_lncRNA	ENSSSCT00000016025	ENSSSCG00000014674	--	--	1	0
ALDBSSCT0000000727	ALDBSSCG0000000433	--	Annotated_lncRNA	ENSSSCT00000024412	ENSSSCG00000026873	--	--	1	0
ALDBSSCT0000000727	ALDBSSCG0000000433	--	Annotated_lncRNA	ENSSSCT00000034112	ENSSSCG00000004934	DPP8	dipeptidyl peptidase 8 [Source:HGNC Symbol;Acc:HGNC:16490]	0.97304	1.16124e-09
ALDBSSCT0000000727	ALDBSSCG0000000433	--	Annotated_lncRNA	ENSSSCT00000013339	ENSSSCG00000012194	--	--	1	0
ALDBSSCT0000000727	ALDBSSCG0000000433	--	Annotated_lncRNA	ENSSSCT00000009099	ENSSSCG00000008308	EMX1	empty spiracles homeobox 1 [Source:HGNC Symbol;Acc:HGNC:3340]	0.954209	3.47171e-08
ALDBSSCT0000000727	ALDBSSCG0000000433	--	Annotated_lncRNA	ENSSSCT00000007224	ENSSSCG00000006594	SMCP	sperm mitochondria-associated cysteine-rich protein [Source:HGNC Symbol;Acc:HGNC:6962]	1	0
ALDBSSCT0000000727	ALDBSSCG0000000433	--	Annotated_lncRNA	ENSSSCT00000027101	ENSSSCG00000023365	--	--	1	0
ALDBSSCT0000000727	ALDBSSCG0000000433	--	Annotated_lncRNA	ENSSSCT00000027100	ENSSSCG00000025403	--	--	1	0
ALDBSSCT0000000727	ALDBSSCG0000000433	--	Annotated_lncRNA	ENSSSCT00000006397	ENSSSCG00000005820	--	--	1	0
ALDBSSCT0000000727	ALDBSSCG0000000433	--	Annotated_lncRNA	ENSSSCT00000011359	ENSSSCG00000010377	PTPN20	protein tyrosine phosphatase, non-receptor type 20 [Source:HGNC Symbol;Acc:HGNC:23423]	1	0
ALDBSSCT0000000727	ALDBSSCG0000000433	--	Annotated_lncRNA	ENSSSCT00000001374	ENSSSCG00000028622	--	--	1	0
ALDBSSCT0000000727	ALDBSSCG0000000433	--	Annotated_lncRNA	ENSSSCT00000026744	ENSSSCG00000029202	--	--	1	0
ALDBSSCT0000000727	ALDBSSCG0000000433	--	Annotated_lncRNA	ENSSSCT00000025848	ENSSSCG00000013571	C19orf45	chromosome 19 open reading frame 45 [Source:HGNC Symbol;Acc:HGNC:24745]	0.959901	1.48538e-08
ALDBSSCT0000000727	ALDBSSCG0000000433	--	Annotated_lncRNA	ENSSSCT00000006399	ENSSSCG00000005822	--	--	1	0
ALDBSSCT0000000727	ALDBSSCG0000000433	--	Annotated_lncRNA	ENSSSCT00000001456	ENSSSCG00000001340	--	--	0.976345	5.00298e-10
ALDBSSCT0000000727	ALDBSSCG0000000433	--	Annotated_lncRNA	ENSSSCT00000026112	ENSSSCG00000024450	--	--	1	0
ALDBSSCT0000000727	ALDBSSCG0000000433	--	Annotated_lncRNA	ENSSSCT00000030316	ENSSSCG00000029727	TRBV28	T cell receptor beta variable 28 [Source:HGNC Symbol;Acc:HGNC:12209]	1	0
ALDBSSCT0000000727	ALDBSSCG0000000433	--	Annotated_lncRNA	ENSSSCT00000014958	ENSSSCG00000013693	--	--	1	0
ALDBSSCT0000000727	ALDBSSCG0000000433	--	Annotated_lncRNA	ENSSSCT00000015826	ENSSSCG00000014476	--	--	1	0
ALDBSSCT0000000727	ALDBSSCG0000000433	--	Annotated_lncRNA	ENSSSCT00000015814	ENSSSCG00000014465	--	--	1	0
ALDBSSCT0000000727	ALDBSSCG0000000433	--	Annotated_lncRNA	ENSSSCT00000015813	ENSSSCG00000014464	--	--	1	0
ALDBSSCT0000000727	ALDBSSCG0000000433	--	Annotated_lncRNA	ENSSSCT00000000978	ENSSSCG00000000894	CCDC38	coiled-coil domain containing 38 [Source:HGNC Symbol;Acc:HGNC:26843]	0.974417	8.28732e-10
ALDBSSCT0000000727	ALDBSSCG0000000433	--	Annotated_lncRNA	ENSSSCT00000001057	ENSSSCG00000000967	ODF3B	outer dense fiber of sperm tails 3B [Source:HGNC Symbol;Acc:HGNC:34388]	1	0
ALDBSSCT0000000727	ALDBSSCG0000000433	--	Annotated_lncRNA	ENSSSCT00000014299	ENSSSCG00000013081	PPP1R32	protein phosphatase 1 regulatory subunit 32 [Source:HGNC Symbol;Acc:HGNC:28869]	0.970747	1.96327e-09
ALDBSSCT0000000727	ALDBSSCG0000000433	--	Annotated_lncRNA	ENSSSCT00000011626	ENSSSCG00000010630	--	--	0.950629	5.61385e-08
ALDBSSCT0000000727	ALDBSSCG0000000433	--	Annotated_lncRNA	ENSSSCT00000025784	ENSSSCG00000015138	C11orf63	chromosome 11 open reading frame 63 [Source:HGNC Symbol;Acc:HGNC:26288]	0.953717	3.71695e-08
ALDBSSCT0000000727	ALDBSSCG0000000433	--	Annotated_lncRNA	ENSSSCT00000007707	ENSSSCG00000007038	--	--	1	0
ALDBSSCT0000000727	ALDBSSCG0000000433	--	Annotated_lncRNA	ENSSSCT00000025423	ENSSSCG00000023345	--	--	1	0
ALDBSSCT0000000727	ALDBSSCG0000000433	--	Annotated_lncRNA	ENSSSCT00000016548	ENSSSCG00000015182	--	--	0.956855	2.37309e-08
ALDBSSCT0000000727	ALDBSSCG0000000433	--	Annotated_lncRNA	ENSSSCT00000022337	ENSSSCG00000021488	--	--	1	0
ALDBSSCT0000000727	ALDBSSCG0000000433	--	Annotated_lncRNA	ENSSSCT00000004232	ENSSSCG00000003823	C1orf87	chromosome 1 open reading frame 87 [Source:HGNC Symbol;Acc:HGNC:28547]	1	0
ALDBSSCT0000000727	ALDBSSCG0000000433	--	Annotated_lncRNA	ENSSSCT00000014437	ENSSSCG00000013217	--	--	1	0
ALDBSSCT0000000727	ALDBSSCG0000000433	--	Annotated_lncRNA	ENSSSCT00000035006	ENSSSCG00000022107	CHTOP	chromatin target of PRMT1 [Source:HGNC Symbol;Acc:HGNC:24511]	0.993373	1.33227e-13
ALDBSSCT0000000727	ALDBSSCG0000000433	--	Annotated_lncRNA	ENSSSCT00000033477	ENSSSCG00000002989	AKT2	AKT serine/threonine kinase 2 [Source:HGNC Symbol;Acc:HGNC:392]	1	0
ALDBSSCT0000000727	ALDBSSCG0000000433	--	Annotated_lncRNA	ENSSSCT00000027387	ENSSSCG00000025657	--	--	1	0
ALDBSSCT0000000727	ALDBSSCG0000000433	--	Annotated_lncRNA	ENSSSCT00000034820	ENSSSCG00000001431	FKBPL	FK506 binding protein like [Source:HGNC Symbol;Acc:HGNC:13949]	1	0
ALDBSSCT0000000727	ALDBSSCG0000000433	--	Annotated_lncRNA	ENSSSCT00000006121	ENSSSCG00000005568	--	--	1	0
ALDBSSCT0000000727	ALDBSSCG0000000433	--	Annotated_lncRNA	ENSSSCT00000007416	ENSSSCG00000006770	--	--	1	0
ALDBSSCT0000000727	ALDBSSCG0000000433	--	Annotated_lncRNA	ENSSSCT00000023422	ENSSSCG00000021797	--	--	1	0
ALDBSSCT0000000727	ALDBSSCG0000000433	--	Annotated_lncRNA	ENSSSCT00000027738	ENSSSCG00000024420	GMNC	geminin coiled-coil domain containing [Source:HGNC Symbol;Acc:HGNC:40049]	0.994305	4.9738e-14
ALDBSSCT0000000727	ALDBSSCG0000000433	--	Annotated_lncRNA	ENSSSCT00000032384	ENSSSCG00000017560	ANKRD40	ankyrin repeat domain 40 [Source:HGNC Symbol;Acc:HGNC:28233]	1	0
ALDBSSCT0000000727	ALDBSSCG0000000433	--	Annotated_lncRNA	ENSSSCT00000015119	ENSSSCG00000013841	--	--	1	0
ALDBSSCT0000000727	ALDBSSCG0000000433	--	Annotated_lncRNA	ENSSSCT00000029100	ENSSSCG00000024212	--	--	0.979586	1.93476e-10
ALDBSSCT0000000727	ALDBSSCG0000000433	--	Annotated_lncRNA	ENSSSCT00000001423	ENSSSCG00000030506	--	--	1	0
ALDBSSCT0000000727	ALDBSSCG0000000433	--	Annotated_lncRNA	ENSSSCT00000032247	ENSSSCG00000017247	FAM104A	family with sequence similarity 104 member A [Source:HGNC Symbol;Acc:HGNC:25918]	1	0
ALDBSSCT0000000727	ALDBSSCG0000000433	--	Annotated_lncRNA	ENSSSCT00000031071	ENSSSCG00000027607	IER3	immediate early response 3 [Source:HGNC Symbol;Acc:HGNC:5392]	1	0
ALDBSSCT0000000727	ALDBSSCG0000000433	--	Annotated_lncRNA	ENSSSCT00000030296	ENSSSCG00000028247	--	--	0.978337	2.83804e-10
ALDBSSCT0000000727	ALDBSSCG0000000433	--	Annotated_lncRNA	ENSSSCT00000032593	ENSSSCG00000015405	CD36	-	0.975658	6.01606e-10
ALDBSSCT0000000727	ALDBSSCG0000000433	--	Annotated_lncRNA	ENSSSCT00000018592	ENSSSCG00000017076	NMUR2	neuromedin U receptor 2 [Source:HGNC Symbol;Acc:HGNC:16454]	0.950517	5.69585e-08
ALDBSSCT0000000727	ALDBSSCG0000000433	--	Annotated_lncRNA	ENSSSCT00000001357	ENSSSCG00000022261	--	--	0.98704	1.02778e-11
ALDBSSCT0000000727	ALDBSSCG0000000433	--	Annotated_lncRNA	ENSSSCT00000029192	ENSSSCG00000024725	C2orf71	chromosome 2 open reading frame 71 [Source:HGNC Symbol;Acc:HGNC:34383]	0.95383	3.65953e-08
ALDBSSCT0000000727	ALDBSSCG0000000433	--	Annotated_lncRNA	ENSSSCT00000034783	ENSSSCG00000006379	CD48	CD48 molecule [Source:HGNC Symbol;Acc:HGNC:1683]	0.984551	3.2002e-11
ALDBSSCT0000000727	ALDBSSCG0000000433	--	Annotated_lncRNA	ENSSSCT00000003726	ENSSSCG00000003357	ACTRT2	actin related protein T2 [Source:HGNC Symbol;Acc:HGNC:24026]	0.973859	9.52124e-10
ALDBSSCT0000000727	ALDBSSCG0000000433	--	Annotated_lncRNA	ENSSSCT00000000787	ENSSSCG00000000724	FGF6	fibroblast growth factor 6 [Source:HGNC Symbol;Acc:HGNC:3684]	1	0
ALDBSSCT0000000727	ALDBSSCG0000000433	--	Annotated_lncRNA	ENSSSCT00000014060	ENSSSCG00000012864	--	--	0.951188	5.22094e-08
ALDBSSCT0000000727	ALDBSSCG0000000433	--	Annotated_lncRNA	ENSSSCT00000028026	ENSSSCG00000021842	--	--	1	0
ALDBSSCT0000000727	ALDBSSCG0000000433	--	Annotated_lncRNA	ENSSSCT00000031711	ENSSSCG00000028537	--	--	1	0
ALDBSSCT0000000727	ALDBSSCG0000000433	--	Annotated_lncRNA	ENSSSCT00000013388	ENSSSCG00000012242	--	--	1	0
ALDBSSCT0000000727	ALDBSSCG0000000433	--	Annotated_lncRNA	ENSSSCT00000033451	ENSSSCG00000012126	GPM6B	glycoprotein M6B [Source:HGNC Symbol;Acc:HGNC:4461]	0.998042	0
ALDBSSCT0000000727	ALDBSSCG0000000433	--	Annotated_lncRNA	ENSSSCT00000024171	ENSSSCG00000024307	--	--	1	0
ALDBSSCT0000000727	ALDBSSCG0000000433	--	Annotated_lncRNA	ENSSSCT00000002872	ENSSSCG00000002586	OR4K13	olfactory receptor family 4 subfamily K member 13 [Source:HGNC Symbol;Acc:HGNC:15351]	0.986477	1.35307e-11
ALDBSSCT0000000727	ALDBSSCG0000000433	--	Annotated_lncRNA	ENSSSCT00000025607	ENSSSCG00000028938	--	--	0.992352	3.37508e-13
ALDBSSCT0000000727	ALDBSSCG0000000433	--	Annotated_lncRNA	ENSSSCT00000025608	ENSSSCG00000023680	--	--	1	0
ALDBSSCT0000000727	ALDBSSCG0000000433	--	Annotated_lncRNA	ENSSSCT00000035280	ENSSSCG00000007516	--	--	1	0
ALDBSSCT0000000727	ALDBSSCG0000000433	--	Annotated_lncRNA	ENSSSCT00000027903	ENSSSCG00000020656	--	--	1	0
ALDBSSCT0000000727	ALDBSSCG0000000433	--	Annotated_lncRNA	ENSSSCT00000026636	ENSSSCG00000024921	--	--	1	0
ALDBSSCT0000000727	ALDBSSCG0000000433	--	Annotated_lncRNA	ENSSSCT00000004814	ENSSSCG00000004357	SIM1	single-minded family bHLH transcription factor 1 [Source:HGNC Symbol;Acc:HGNC:10882]	0.990079	1.82276e-12
ALDBSSCT0000000727	ALDBSSCG0000000433	--	Annotated_lncRNA	ENSSSCT00000027644	ENSSSCG00000024062	ACTL8	actin like 8 [Source:HGNC Symbol;Acc:HGNC:24018]	1	0
ALDBSSCT0000000727	ALDBSSCG0000000433	--	Annotated_lncRNA	ENSSSCT00000034933	ENSSSCG00000009833	SH2B3	SH2B adaptor protein 3 [Source:HGNC Symbol;Acc:HGNC:29605]	0.965898	5.25826e-09
ALDBSSCT0000000727	ALDBSSCG0000000433	--	Annotated_lncRNA	ENSSSCT00000034448	ENSSSCG00000012490	TMEM35A	transmembrane protein 35A [Source:HGNC Symbol;Acc:HGNC:25864]	1	0
ALDBSSCT0000000727	ALDBSSCG0000000433	--	Annotated_lncRNA	ENSSSCT00000024182	ENSSSCG00000026704	--	--	1	0
ALDBSSCT0000000727	ALDBSSCG0000000433	--	Annotated_lncRNA	ENSSSCT00000017428	ENSSSCG00000016006	--	--	1	0
ALDBSSCT0000000727	ALDBSSCG0000000433	--	Annotated_lncRNA	ENSSSCT00000034334	ENSSSCG00000012203	TAB3	TGF-beta activated kinase 1/MAP3K7 binding protein 3 [Source:HGNC Symbol;Acc:HGNC:30681]	0.989028	3.49853e-12
ALDBSSCT0000000727	ALDBSSCG0000000433	--	Annotated_lncRNA	ENSSSCT00000015831	ENSSSCG00000014481	--	--	1	0
ALDBSSCT0000000727	ALDBSSCG0000000433	--	Annotated_lncRNA	ENSSSCT00000026206	ENSSSCG00000021135	--	--	0.967313	4.00595e-09
ALDBSSCT0000000727	ALDBSSCG0000000433	--	Annotated_lncRNA	ENSSSCT00000026203	ENSSSCG00000026512	CALCA	calcitonin related polypeptide alpha [Source:HGNC Symbol;Acc:HGNC:1437]	1	0
ALDBSSCT0000000727	ALDBSSCG0000000433	--	Annotated_lncRNA	ENSSSCT00000000675	ENSSSCG00000000629	-	basic proline-rich protein precursor [Source:RefSeq peptide;Acc:NP_001092050]	1	0
ALDBSSCT0000000727	ALDBSSCG0000000433	--	Annotated_lncRNA	ENSSSCT00000016653	ENSSSCG00000015282	PPP1R15B	protein phosphatase 1 regulatory subunit 15B [Source:HGNC Symbol;Acc:HGNC:14951]	0.964011	7.42835e-09
ALDBSSCT0000000727	ALDBSSCG0000000433	--	Annotated_lncRNA	ENSSSCT00000014939	ENSSSCG00000026154	--	--	0.979927	1.73555e-10
ALDBSSCT0000000727	ALDBSSCG0000000433	--	Annotated_lncRNA	ENSSSCT00000025614	ENSSSCG00000001787	--	--	0.966833	4.39905e-09
ALDBSSCT0000000727	ALDBSSCG0000000433	--	Annotated_lncRNA	ENSSSCT00000018564	ENSSSCG00000017051	SOX30	SRY-box 30 [Source:HGNC Symbol;Acc:HGNC:30635]	0.969298	2.679e-09
ALDBSSCT0000000727	ALDBSSCG0000000433	--	Annotated_lncRNA	ENSSSCT00000023677	ENSSSCG00000023843	--	--	1	0
ALDBSSCT0000000727	ALDBSSCG0000000433	--	Annotated_lncRNA	ENSSSCT00000023557	ENSSSCG00000029786	--	--	0.96844	3.19768e-09
ALDBSSCT0000000727	ALDBSSCG0000000433	--	Annotated_lncRNA	ENSSSCT00000028882	ENSSSCG00000028931	GDF7	growth differentiation factor 7 [Source:HGNC Symbol;Acc:HGNC:4222]	0.971084	1.8224e-09
ALDBSSCT0000000727	ALDBSSCG0000000433	--	Annotated_lncRNA	ENSSSCT00000024117	ENSSSCG00000022491	OR2M4	olfactory receptor family 2 subfamily M member 4 [Source:HGNC Symbol;Acc:HGNC:8270]	1	0
ALDBSSCT0000000727	ALDBSSCG0000000433	--	Annotated_lncRNA	ENSSSCT00000016200	ENSSSCG00000025925	--	--	1	0
ALDBSSCT0000000727	ALDBSSCG0000000433	--	Annotated_lncRNA	ENSSSCT00000007354	ENSSSCG00000006713	ADAM30	ADAM metallopeptidase domain 30 [Source:HGNC Symbol;Acc:HGNC:208]	1	0
ALDBSSCT0000000727	ALDBSSCG0000000433	--	Annotated_lncRNA	ENSSSCT00000016989	ENSSSCG00000015596	FAM71A	family with sequence similarity 71 member A [Source:HGNC Symbol;Acc:HGNC:26541]	0.966296	4.87696e-09
ALDBSSCT0000000727	ALDBSSCG0000000433	--	Annotated_lncRNA	ENSSSCT00000018177	ENSSSCG00000016696	EVX1	even-skipped homeobox 1 [Source:HGNC Symbol;Acc:HGNC:3506]	0.976263	5.11537e-10
ALDBSSCT0000000727	ALDBSSCG0000000433	--	Annotated_lncRNA	ENSSSCT00000026726	ENSSSCG00000029155	--	--	1	0
ALDBSSCT0000000727	ALDBSSCG0000000433	--	Annotated_lncRNA	ENSSSCT00000027232	ENSSSCG00000025527	--	--	1	0
ALDBSSCT0000000727	ALDBSSCG0000000433	--	Annotated_lncRNA	ENSSSCT00000028681	ENSSSCG00000027936	--	--	0.978956	2.35377e-10
ALDBSSCT0000000727	ALDBSSCG0000000433	--	Annotated_lncRNA	ENSSSCT00000013224	ENSSSCG00000012090	SHOX	short stature homeobox [Source:HGNC Symbol;Acc:HGNC:10853]	1	0
ALDBSSCT0000000727	ALDBSSCG0000000433	--	Annotated_lncRNA	ENSSSCT00000033962	ENSSSCG00000030990	SATB2	-	1	0
ALDBSSCT0000000727	ALDBSSCG0000000433	--	Annotated_lncRNA	ENSSSCT00000034367	ENSSSCG00000007511	ANKRD60	ankyrin repeat domain 60 [Source:HGNC Symbol;Acc:HGNC:16217]	1	0
ALDBSSCT0000000727	ALDBSSCG0000000433	--	Annotated_lncRNA	ENSSSCT00000031577	ENSSSCG00000029731	--	--	1	0
ALDBSSCT0000000727	ALDBSSCG0000000433	--	Annotated_lncRNA	ENSSSCT00000036429	ENSSSCG00000012160	SH3KBP1	SH3 domain containing kinase binding protein 1 [Source:HGNC Symbol;Acc:HGNC:13867]	0.994834	2.66454e-14
ALDBSSCT0000000727	ALDBSSCG0000000433	--	Annotated_lncRNA	ENSSSCT00000016518	ENSSSCG00000015152	OR4D5	olfactory receptor family 4 subfamily D member 5 [Source:HGNC Symbol;Acc:HGNC:14852]	0.976828	4.3798e-10
ALDBSSCT0000000727	ALDBSSCG0000000433	--	Annotated_lncRNA	ENSSSCT00000016519	ENSSSCG00000015153	OR6T1	olfactory receptor family 6 subfamily T member 1 [Source:HGNC Symbol;Acc:HGNC:14848]	1	0
ALDBSSCT0000000727	ALDBSSCG0000000433	--	Annotated_lncRNA	ENSSSCT00000009563	ENSSSCG00000008741	FGFBP1	fibroblast growth factor binding protein 1 [Source:HGNC Symbol;Acc:HGNC:19695]	1	0
ALDBSSCT0000000727	ALDBSSCG0000000433	--	Annotated_lncRNA	ENSSSCT00000033095	ENSSSCG00000012151	NHS	NHS actin remodeling regulator [Source:HGNC Symbol;Acc:HGNC:7820]	0.965049	6.15696e-09
ALDBSSCT0000000727	ALDBSSCG0000000433	--	Annotated_lncRNA	ENSSSCT00000001081	ENSSSCG00000000991	FOXQ1	forkhead box Q1 [Source:HGNC Symbol;Acc:HGNC:20951]	0.988088	5.95501e-12
ALDBSSCT0000000727	ALDBSSCG0000000433	--	Annotated_lncRNA	ENSSSCT00000034208	ENSSSCG00000001434	EGFL8	EGF like domain multiple 8 [Source:HGNC Symbol;Acc:HGNC:13944]	1	0
ALDBSSCT0000000727	ALDBSSCG0000000433	--	Annotated_lncRNA	ENSSSCT00000030959	ENSSSCG00000021225	CDX4	caudal type homeobox 4 [Source:HGNC Symbol;Acc:HGNC:1808]	0.999931	0
ALDBSSCT0000000727	ALDBSSCG0000000433	--	Annotated_lncRNA	ENSSSCT00000026690	ENSSSCG00000030218	--	--	0.962964	8.92824e-09
ALDBSSCT0000000727	ALDBSSCG0000000433	--	Annotated_lncRNA	ENSSSCT00000015998	ENSSSCG00000029794	--	--	1	0
ALDBSSCT0000000727	ALDBSSCG0000000433	--	Annotated_lncRNA	ENSSSCT00000013412	ENSSSCG00000012265	CHST7	carbohydrate sulfotransferase 7 [Source:HGNC Symbol;Acc:HGNC:13817]	1	0
ALDBSSCT0000000727	ALDBSSCG0000000433	--	Annotated_lncRNA	ENSSSCT00000015067	ENSSSCG00000013790	--	--	1	0
ALDBSSCT0000000727	ALDBSSCG0000000433	--	Annotated_lncRNA	ENSSSCT00000028785	ENSSSCG00000027025	--	--	0.961129	1.21718e-08
ALDBSSCT0000000727	ALDBSSCG0000000433	--	Annotated_lncRNA	ENSSSCT00000026931	ENSSSCG00000008494	NDUFAF7	NADH:ubiquinone oxidoreductase complex assembly factor 7 [Source:HGNC Symbol;Acc:HGNC:28816]	0.986382	1.41529e-11
ALDBSSCT0000000727	ALDBSSCG0000000433	--	Annotated_lncRNA	ENSSSCT00000016140	ENSSSCG00000014789	--	--	1	0
ALDBSSCT0000000727	ALDBSSCG0000000433	--	Annotated_lncRNA	ENSSSCT00000015850	ENSSSCG00000030381	--	--	0.962388	9.8557e-09
ALDBSSCT0000000727	ALDBSSCG0000000433	--	Annotated_lncRNA	ENSSSCT00000030196	ENSSSCG00000021612	--	--	1	0
ALDBSSCT0000000727	ALDBSSCG0000000433	--	Annotated_lncRNA	ENSSSCT00000003905	ENSSSCG00000003515	--	--	1	0
ALDBSSCT0000000727	ALDBSSCG0000000433	--	Annotated_lncRNA	ENSSSCT00000014416	ENSSSCG00000024728	--	--	0.961275	1.18814e-08
ALDBSSCT0000000727	ALDBSSCG0000000433	--	Annotated_lncRNA	ENSSSCT00000024319	ENSSSCG00000022686	--	--	1	0
ALDBSSCT0000000727	ALDBSSCG0000000433	--	Annotated_lncRNA	ENSSSCT00000026300	ENSSSCG00000024615	OR51J1	olfactory receptor family 51 subfamily J member 1 (gene/pseudogene) [Source:HGNC Symbol;Acc:HGNC:14856]	1	0
ALDBSSCT0000000727	ALDBSSCG0000000433	--	Annotated_lncRNA	ENSSSCT00000012374	ENSSSCG00000011301	ZDHHC3	zinc finger DHHC-type containing 3 [Source:HGNC Symbol;Acc:HGNC:18470]	1	0
ALDBSSCT0000000727	ALDBSSCG0000000433	--	Annotated_lncRNA	ENSSSCT00000034102	ENSSSCG00000012018	CHODL	chondrolectin [Source:HGNC Symbol;Acc:HGNC:17807]	0.968421	3.21028e-09
ALDBSSCT0000000727	ALDBSSCG0000000433	--	Annotated_lncRNA	ENSSSCT00000030298	ENSSSCG00000028500	OR1M1	olfactory receptor family 1 subfamily M member 1 [Source:HGNC Symbol;Acc:HGNC:8220]	0.985074	2.56175e-11
ALDBSSCT0000000727	ALDBSSCG0000000433	--	Annotated_lncRNA	ENSSSCT00000013881	ENSSSCG00000012698	SLC9A6	solute carrier family 9 member A6 [Source:HGNC Symbol;Acc:HGNC:11079]	0.983669	4.58131e-11
ALDBSSCT0000000727	ALDBSSCG0000000433	--	Annotated_lncRNA	ENSSSCT00000002811	ENSSSCG00000026059	--	--	1	0
ALDBSSCT0000000727	ALDBSSCG0000000433	--	Annotated_lncRNA	ENSSSCT00000024017	ENSSSCG00000024505	TNNI3	troponin I type 3 (cardiac) [Source:HGNC Symbol;Acc:HGNC:11947]	0.967828	3.61721e-09
ALDBSSCT0000000727	ALDBSSCG0000000433	--	Annotated_lncRNA	ENSSSCT00000013682	ENSSSCG00000012530	TCEAL2	transcription elongation factor A protein-like 4 [Source:RefSeq peptide;Acc:NP_001230359]	1	0
ALDBSSCT0000000727	ALDBSSCG0000000433	--	Annotated_lncRNA	ENSSSCT00000004622	ENSSSCG00000004183	TAAR2	trace amine associated receptor 2 [Source:HGNC Symbol;Acc:HGNC:4514]	0.959605	1.55694e-08
ALDBSSCT0000000727	ALDBSSCG0000000433	--	Annotated_lncRNA	ENSSSCT00000023468	ENSSSCG00000000857	IGF1	insulin like growth factor 1 [Source:HGNC Symbol;Acc:HGNC:5464]	0.984628	3.09832e-11
ALDBSSCT0000000727	ALDBSSCG0000000433	--	Annotated_lncRNA	ENSSSCT00000013163	ENSSSCG00000012031	CLDN17	claudin 17 [Source:HGNC Symbol;Acc:HGNC:2038]	1	0
ALDBSSCT0000000727	ALDBSSCG0000000433	--	Annotated_lncRNA	ENSSSCT00000023377	ENSSSCG00000005401	CYLC2	cylicin 2 [Source:HGNC Symbol;Acc:HGNC:2583]	1	0
ALDBSSCT0000000727	ALDBSSCG0000000433	--	Annotated_lncRNA	ENSSSCT00000035043	ENSSSCG00000004789	THBS1	thrombospondin 1 [Source:HGNC Symbol;Acc:HGNC:11785]	0.979258	2.14424e-10
ALDBSSCT0000000727	ALDBSSCG0000000433	--	Annotated_lncRNA	ENSSSCT00000032201	ENSSSCG00000030316	--	--	1	0
ALDBSSCT0000000727	ALDBSSCG0000000433	--	Annotated_lncRNA	ENSSSCT00000007449	ENSSSCG00000006801	--	--	1	0
ALDBSSCT0000000727	ALDBSSCG0000000433	--	Annotated_lncRNA	ENSSSCT00000012612	ENSSSCG00000011524	CHL1	cell adhesion molecule L1 like [Source:HGNC Symbol;Acc:HGNC:1939]	1	0
ALDBSSCT0000000727	ALDBSSCG0000000433	--	Annotated_lncRNA	ENSSSCT00000026821	ENSSSCG00000005382	TGFBR1	-	0.998219	0
ALDBSSCT0000000727	ALDBSSCG0000000433	--	Annotated_lncRNA	ENSSSCT00000025818	ENSSSCG00000024169	--	--	0.953493	3.83361e-08
ALDBSSCT0000000727	ALDBSSCG0000000433	--	Annotated_lncRNA	ENSSSCT00000002176	ENSSSCG00000001944	NKX2-8	NK2 homeobox 8 [Source:HGNC Symbol;Acc:HGNC:16364]	1	0
ALDBSSCT0000000727	ALDBSSCG0000000433	--	Annotated_lncRNA	ENSSSCT00000000668	ENSSSCG00000000622	--	--	1	0
ALDBSSCT0000000727	ALDBSSCG0000000433	--	Annotated_lncRNA	ENSSSCT00000018385	ENSSSCG00000016881	ATP5H	ATP synthase, H+ transporting, mitochondrial Fo complex subunit D [Source:HGNC Symbol;Acc:HGNC:845]	1	0
ALDBSSCT0000000727	ALDBSSCG0000000433	--	Annotated_lncRNA	ENSSSCT00000026730	ENSSSCG00000023397	--	--	1	0
ALDBSSCT0000000727	ALDBSSCG0000000433	--	Annotated_lncRNA	ENSSSCT00000010145	ENSSSCG00000009264	PRR27	proline rich 27 [Source:HGNC Symbol;Acc:HGNC:33193]	1	0
ALDBSSCT0000000727	ALDBSSCG0000000433	--	Annotated_lncRNA	ENSSSCT00000010144	ENSSSCG00000009263	-	Alpha-S2-casein [Source:UniProtKB/Swiss-Prot;Acc:P39036]	1	0
ALDBSSCT0000000727	ALDBSSCG0000000433	--	Annotated_lncRNA	ENSSSCT00000034200	ENSSSCG00000015045	NCAM1	neural cell adhesion molecule 1 [Source:HGNC Symbol;Acc:HGNC:7656]	0.988856	3.86802e-12
ALDBSSCT0000000727	ALDBSSCG0000000433	--	Annotated_lncRNA	ENSSSCT00000029624	ENSSSCG00000028553	ILF2	interleukin enhancer binding factor 2 [Source:HGNC Symbol;Acc:HGNC:6037]	1	0
ALDBSSCT0000000727	ALDBSSCG0000000433	--	Annotated_lncRNA	ENSSSCT00000027012	ENSSSCG00000021054	--	--	0.963999	7.44417e-09
ALDBSSCT0000000727	ALDBSSCG0000000433	--	Annotated_lncRNA	ENSSSCT00000003808	ENSSSCG00000003430	NPPA	natriuretic peptide A [Source:HGNC Symbol;Acc:HGNC:7939]	1	0
ALDBSSCT0000000727	ALDBSSCG0000000433	--	Annotated_lncRNA	ENSSSCT00000015257	ENSSSCG00000013969	OR2L13	olfactory receptor family 2 subfamily L member 13 [Source:HGNC Symbol;Acc:HGNC:19578]	1	0
ALDBSSCT0000000727	ALDBSSCG0000000433	--	Annotated_lncRNA	ENSSSCT00000015250	ENSSSCG00000028161	--	--	1	0
ALDBSSCT0000000727	ALDBSSCG0000000433	--	Annotated_lncRNA	ENSSSCT00000001243	ENSSSCG00000001147	--	--	1	0
ALDBSSCT0000000727	ALDBSSCG0000000433	--	Annotated_lncRNA	ENSSSCT00000006445	ENSSSCG00000025516	--	--	1	0
ALDBSSCT0000000727	ALDBSSCG0000000433	--	Annotated_lncRNA	ENSSSCT00000034221	ENSSSCG00000012162	EIF1AX	eukaryotic translation initiation factor 1A, X-linked [Source:HGNC Symbol;Acc:HGNC:3250]	1	0
ALDBSSCT0000000727	ALDBSSCG0000000433	--	Annotated_lncRNA	ENSSSCT00000006447	ENSSSCG00000005868	--	--	1	0
ALDBSSCT0000000727	ALDBSSCG0000000433	--	Annotated_lncRNA	ENSSSCT00000031050	ENSSSCG00000029610	--	--	1	0
LNC_000063	XLOC_004080	--	Novel_lncRNA	ENSSSCT00000001456	ENSSSCG00000001340	--	--	0.959088	1.68902e-08
LNC_000063	XLOC_004080	--	Novel_lncRNA	ENSSSCT00000004507	ENSSSCG00000004078	--	--	0.950115	5.99749e-08
LNC_000065	XLOC_004357	--	Novel_lncRNA	ENSSSCT00000016793	ENSSSCG00000020857	--	--	0.968402	3.22233e-09
LNC_000065	XLOC_004357	--	Novel_lncRNA	ENSSSCT00000028059	ENSSSCG00000024350	--	--	0.968692	3.03722e-09
ALDBSSCT0000003520	ALDBSSCG0000002118	--	Annotated_lncRNA	ENSSSCT00000007396	ENSSSCG00000006751	SIKE1	suppressor of IKBKE 1 [Source:HGNC Symbol;Acc:HGNC:26119]	0.959351	1.62066e-08
ALDBSSCT0000003520	ALDBSSCG0000002118	--	Annotated_lncRNA	ENSSSCT00000033062	ENSSSCG00000001041	PAK1IP1	PAK1 interacting protein 1 [Source:HGNC Symbol;Acc:HGNC:20882]	0.976246	5.13916e-10
ALDBSSCT0000003520	ALDBSSCG0000002118	--	Annotated_lncRNA	ENSSSCT00000029130	ENSSSCG00000024028	STARD3NL	STARD3 N-terminal like [Source:HGNC Symbol;Acc:HGNC:19169]	0.956196	2.61471e-08
ALDBSSCT0000003520	ALDBSSCG0000002118	--	Annotated_lncRNA	ENSSSCT00000011841	ENSSSCG00000010823	--	--	0.952378	4.45972e-08
ALDBSSCT0000003520	ALDBSSCG0000002118	--	Annotated_lncRNA	ENSSSCT00000007369	ENSSSCG00000006727	WDR3	WD repeat domain 3 [Source:HGNC Symbol;Acc:HGNC:12755]	0.956734	2.4159e-08
ALDBSSCT0000011315	ALDBSSCG0000006872	--	Annotated_lncRNA	ENSSSCT00000010510	ENSSSCG00000009589	--	--	0.955987	2.69539e-08
ALDBSSCT0000011315	ALDBSSCG0000006872	--	Annotated_lncRNA	ENSSSCT00000028119	ENSSSCG00000028477	SERP1	stress-associated endoplasmic reticulum protein 1 [Source:HGNC Symbol;Acc:HGNC:10759]	0.962483	9.6982e-09
LNC_000068	XLOC_004937	--	Novel_lncRNA	ENSSSCT00000002218	ENSSSCG00000001982	--	--	0.95379	3.67998e-08
ALDBSSCT0000000729	ALDBSSCG0000000435	--	Annotated_lncRNA	ENSSSCT00000028764	ENSSSCG00000025243	SGIP1	SH3 domain GRB2 like endophilin interacting protein 1 [Source:HGNC Symbol;Acc:HGNC:25412]	0.950597	5.6376e-08
ALDBSSCT0000000729	ALDBSSCG0000000435	--	Annotated_lncRNA	ENSSSCT00000033372	ENSSSCG00000012250	MED14	mediator complex subunit 14 [Source:HGNC Symbol;Acc:HGNC:2370]	0.954206	3.47322e-08
ALDBSSCT0000000729	ALDBSSCG0000000435	--	Annotated_lncRNA	ENSSSCT00000016187	ENSSSCG00000014835	C2CD3	C2 calcium dependent domain containing 3 [Source:HGNC Symbol;Acc:HGNC:24564]	0.958765	1.77634e-08
LNC_000104	XLOC_006907	--	Novel_lncRNA	ENSSSCT00000029606	ENSSSCG00000002712	LDHD	lactate dehydrogenase D [Source:HGNC Symbol;Acc:HGNC:19708]	0.954874	3.16199e-08
ALDBSSCT0000000808	ALDBSSCG0000000492	--	Annotated_lncRNA	ENSSSCT00000035852	ENSSSCG00000026569	--	--	0.95451	3.32843e-08
ALDBSSCT0000000808	ALDBSSCG0000000492	--	Annotated_lncRNA	ENSSSCT00000026133	ENSSSCG00000024468	--	--	0.960937	1.25615e-08
ALDBSSCT0000000808	ALDBSSCG0000000492	--	Annotated_lncRNA	ENSSSCT00000005489	ENSSSCG00000004977	--	--	0.951819	4.80438e-08
ALDBSSCT0000000808	ALDBSSCG0000000492	--	Annotated_lncRNA	ENSSSCT00000003625	ENSSSCG00000003264	CNOT3	CCR4-NOT transcription complex subunit 3 [Source:HGNC Symbol;Acc:HGNC:7879]	0.95873	1.78591e-08
ALDBSSCT0000000808	ALDBSSCG0000000492	--	Annotated_lncRNA	ENSSSCT00000034361	ENSSSCG00000028884	IFN-OMEGA-2	-	0.957333	2.20978e-08
ALDBSSCT0000000808	ALDBSSCG0000000492	--	Annotated_lncRNA	ENSSSCT00000007955	ENSSSCG00000007270	--	--	0.956969	2.33338e-08
ALDBSSCT0000000808	ALDBSSCG0000000492	--	Annotated_lncRNA	ENSSSCT00000005095	ENSSSCG00000004614	UNC13C	unc-13 homolog C [Source:HGNC Symbol;Acc:HGNC:23149]	0.951474	5.02878e-08
ALDBSSCT0000000808	ALDBSSCG0000000492	--	Annotated_lncRNA	ENSSSCT00000018012	ENSSSCG00000016542	LRGUK	leucine rich repeats and guanylate kinase domain containing [Source:HGNC Symbol;Acc:HGNC:21964]	0.957531	2.14502e-08
ALDBSSCT0000000808	ALDBSSCG0000000492	--	Annotated_lncRNA	ENSSSCT00000034600	ENSSSCG00000023091	PEX19	-	0.963033	8.82243e-09
ALDBSSCT0000000808	ALDBSSCG0000000492	--	Annotated_lncRNA	ENSSSCT00000019366	ENSSSCG00000017794	EFCAB5	EF-hand calcium binding domain 5 [Source:HGNC Symbol;Acc:HGNC:24801]	0.959731	1.5263e-08
ALDBSSCT0000000808	ALDBSSCG0000000492	--	Annotated_lncRNA	ENSSSCT00000013770	ENSSSCG00000012591	AMOT	angiomotin [Source:HGNC Symbol;Acc:HGNC:17810]	0.959475	1.58938e-08
ALDBSSCT0000000808	ALDBSSCG0000000492	--	Annotated_lncRNA	ENSSSCT00000004376	ENSSSCG00000003957	--	--	0.960938	1.256e-08
ALDBSSCT0000000808	ALDBSSCG0000000492	--	Annotated_lncRNA	ENSSSCT00000015722	ENSSSCG00000014385	PCDHGC5	protocadherin gamma subfamily C, 5 [Source:HGNC Symbol;Acc:HGNC:8718]	0.952844	4.18835e-08
ALDBSSCT0000000808	ALDBSSCG0000000492	--	Annotated_lncRNA	ENSSSCT00000029142	ENSSSCG00000025197	OR11H7	olfactory receptor family 11 subfamily H member 7 (gene/pseudogene) [Source:HGNC Symbol;Acc:HGNC:15350]	0.960934	1.2568e-08
LNC_000263	XLOC_016001	--	Novel_lncRNA	ENSSSCT00000013352	ENSSSCG00000012206	--	--	0.950591	5.64167e-08
LNC_000263	XLOC_016001	--	Novel_lncRNA	ENSSSCT00000014546	ENSSSCG00000013320	PAX6	paired box 6 [Source:HGNC Symbol;Acc:HGNC:8620]	0.970907	1.89538e-09
LNC_000263	XLOC_016001	--	Novel_lncRNA	ENSSSCT00000008214	ENSSSCG00000007502	SPO11	SPO11, initiator of meiotic double stranded breaks [Source:HGNC Symbol;Acc:HGNC:11250]	0.980411	1.48278e-10
LNC_000263	XLOC_016001	--	Novel_lncRNA	ENSSSCT00000024215	ENSSSCG00000029192	--	--	0.993972	7.21645e-14
LNC_000263	XLOC_016001	--	Novel_lncRNA	ENSSSCT00000011334	ENSSSCG00000010353	--	--	0.975643	6.0394e-10
LNC_000263	XLOC_016001	--	Novel_lncRNA	ENSSSCT00000000976	ENSSSCG00000000892	HAL	histidine ammonia-lyase [Source:HGNC Symbol;Acc:HGNC:4806]	0.995946	5.55112e-15
LNC_000263	XLOC_016001	--	Novel_lncRNA	ENSSSCT00000011102	ENSSSCG00000010141	ZP4	Zona pellucida sperm-binding protein 4 Processed zona pellucida sperm-binding protein 4 [Source:UniProtKB/Swiss-Prot;Acc:Q07287]	0.992037	4.3876e-13
LNC_000263	XLOC_016001	--	Novel_lncRNA	ENSSSCT00000003678	ENSSSCG00000003314	NLRP11	NLR family pyrin domain containing 11 [Source:HGNC Symbol;Acc:HGNC:22945]	0.974142	8.87741e-10
LNC_000263	XLOC_016001	--	Novel_lncRNA	ENSSSCT00000016384	ENSSSCG00000015020	BTG4	BTG anti-proliferation factor 4 [Source:HGNC Symbol;Acc:HGNC:13862]	0.984596	3.13949e-11
LNC_000263	XLOC_016001	--	Novel_lncRNA	ENSSSCT00000002776	ENSSSCG00000002498	TCL1A	T-cell leukemia/lymphoma 1A [Source:HGNC Symbol;Acc:HGNC:11648]	0.985112	2.51972e-11
LNC_000263	XLOC_016001	--	Novel_lncRNA	ENSSSCT00000016467	ENSSSCG00000015101	FOXR1	forkhead box R1 [Source:HGNC Symbol;Acc:HGNC:29980]	0.99552	1.06581e-14
LNC_000263	XLOC_016001	--	Novel_lncRNA	ENSSSCT00000005106	ENSSSCG00000004623	BCL2L10	BCL2 like 10 [Source:HGNC Symbol;Acc:HGNC:993]	0.980702	1.34598e-10
LNC_000263	XLOC_016001	--	Novel_lncRNA	ENSSSCT00000033747	ENSSSCG00000029830	RPL8	ribosomal protein L8 [Source:HGNC Symbol;Acc:HGNC:10368]	0.972884	1.20531e-09
LNC_000263	XLOC_016001	--	Novel_lncRNA	ENSSSCT00000017953	ENSSSCG00000016489	WEE2	WEE1 homolog 2 (S. pombe) [Source:HGNC Symbol;Acc:HGNC:19684]	0.986036	1.66465e-11
LNC_000263	XLOC_016001	--	Novel_lncRNA	ENSSSCT00000028860	ENSSSCG00000003361	--	--	0.95746	2.16804e-08
LNC_000263	XLOC_016001	--	Novel_lncRNA	ENSSSCT00000000317	ENSSSCG00000000296	--	--	0.971086	1.82146e-09
LNC_000263	XLOC_016001	--	Novel_lncRNA	ENSSSCT00000016851	ENSSSCG00000015469	--	--	0.995492	1.11022e-14
LNC_000263	XLOC_016001	--	Novel_lncRNA	ENSSSCT00000023314	ENSSSCG00000028577	--	--	0.974168	8.81996e-10
LNC_000263	XLOC_016001	--	Novel_lncRNA	ENSSSCT00000005580	ENSSSCG00000005063	OTX2	orthodenticle homeobox 2 [Source:HGNC Symbol;Acc:HGNC:8522]	0.969968	2.32472e-09
LNC_000263	XLOC_016001	--	Novel_lncRNA	ENSSSCT00000008445	ENSSSCG00000007702	FKBP6	FK506 binding protein 6 [Source:HGNC Symbol;Acc:HGNC:3722]	0.99636	2.66454e-15
LNC_000263	XLOC_016001	--	Novel_lncRNA	ENSSSCT00000029104	ENSSSCG00000027041	--	--	0.993405	1.2923e-13
LNC_000263	XLOC_016001	--	Novel_lncRNA	ENSSSCT00000006923	ENSSSCG00000006316	-	protein maelstrom homolog [Source:RefSeq peptide;Acc:NP_001090980]	0.97497	7.19886e-10
LNC_000263	XLOC_016001	--	Novel_lncRNA	ENSSSCT00000029602	ENSSSCG00000021498	--	--	0.982661	6.74587e-11
LNC_000263	XLOC_016001	--	Novel_lncRNA	ENSSSCT00000010639	ENSSSCG00000009704	HMGB2	Sus scrofa high mobility group box 2 (HMGB2), mRNA. [Source:RefSeq mRNA;Acc:NM_214063]	0.961192	1.20446e-08
LNC_000263	XLOC_016001	--	Novel_lncRNA	ENSSSCT00000003667	ENSSSCG00000003303	--	--	0.992934	2.02061e-13
LNC_000263	XLOC_016001	--	Novel_lncRNA	ENSSSCT00000012687	ENSSSCG00000011591	--	--	0.995866	6.21725e-15
LNC_000263	XLOC_016001	--	Novel_lncRNA	ENSSSCT00000015190	ENSSSCG00000013904	--	--	0.996933	8.88178e-16
LNC_000263	XLOC_016001	--	Novel_lncRNA	ENSSSCT00000034562	ENSSSCG00000003307	NLRP9	NLR family pyrin domain containing 9 [Source:HGNC Symbol;Acc:HGNC:22941]	0.97172	1.57958e-09
LNC_000261	XLOC_015843	--	Novel_lncRNA	ENSSSCT00000023132	ENSSSCG00000025010	UNC50	unc-50 inner nuclear membrane RNA binding protein [Source:HGNC Symbol;Acc:HGNC:16046]	0.953758	3.69606e-08
LNC_001988	XLOC_118992	--	Novel_lncRNA	ENSSSCT00000032796	ENSSSCG00000012624	SLC25A43	solute carrier family 25 member 43 [Source:HGNC Symbol;Acc:HGNC:30557]	0.950487	5.7176e-08
LNC_001989	XLOC_119040	--	Novel_lncRNA	ENSSSCT00000030172	ENSSSCG00000028385	--	--	0.952663	4.29224e-08
LNC_001989	XLOC_119040	--	Novel_lncRNA	ENSSSCT00000002854	ENSSSCG00000025077	--	--	0.952658	4.29486e-08
LNC_001820	XLOC_108236	--	Novel_lncRNA	ENSSSCT00000005381	ENSSSCG00000004875	CYB5A	cytochrome b5 type A [Source:HGNC Symbol;Acc:HGNC:2570]	0.968009	3.48895e-09
LNC_001820	XLOC_108236	--	Novel_lncRNA	ENSSSCT00000018359	ENSSSCG00000016858	PRKAA1	5'-AMP-activated protein kinase catalytic subunit alpha-1 [Source:RefSeq peptide;Acc:NP_001161105]	0.952508	4.3826e-08
LNC_001820	XLOC_108236	--	Novel_lncRNA	ENSSSCT00000015538	ENSSSCG00000014220	ATG12	autophagy related 12 [Source:HGNC Symbol;Acc:HGNC:588]	0.96678	4.44417e-09
LNC_001820	XLOC_108236	--	Novel_lncRNA	ENSSSCT00000026780	ENSSSCG00000022362	--	--	0.968111	3.41778e-09
LNC_001820	XLOC_108236	--	Novel_lncRNA	ENSSSCT00000012915	ENSSSCG00000011803	EIF4A2	eukaryotic translation initiation factor 4A2 [Source:HGNC Symbol;Acc:HGNC:3284]	0.950216	5.92015e-08
LNC_001820	XLOC_108236	--	Novel_lncRNA	ENSSSCT00000002166	ENSSSCG00000001934	SEC23A	Sec23 homolog A, coat complex II component [Source:HGNC Symbol;Acc:HGNC:10701]	0.962024	1.04831e-08
LNC_001820	XLOC_108236	--	Novel_lncRNA	ENSSSCT00000016580	ENSSSCG00000015214	STT3A	STT3A, catalytic subunit of the oligosaccharyltransferase complex [Source:HGNC Symbol;Acc:HGNC:6172]	0.958163	1.94896e-08
LNC_001820	XLOC_108236	--	Novel_lncRNA	ENSSSCT00000025862	ENSSSCG00000023374	SRGN	serglycin [Source:HGNC Symbol;Acc:HGNC:9361]	0.961751	1.09768e-08
LNC_001820	XLOC_108236	--	Novel_lncRNA	ENSSSCT00000022792	ENSSSCG00000021946	ZNF383	zinc finger protein 383 [Source:HGNC Symbol;Acc:HGNC:18609]	0.961408	1.16217e-08
LNC_001820	XLOC_108236	--	Novel_lncRNA	ENSSSCT00000031507	ENSSSCG00000021210	--	--	0.958665	1.80411e-08
LNC_001820	XLOC_108236	--	Novel_lncRNA	ENSSSCT00000017250	ENSSSCG00000015842	PPP2CB	protein phosphatase 2 catalytic subunit beta [Source:HGNC Symbol;Acc:HGNC:9300]	0.963151	8.64273e-09
LNC_001820	XLOC_108236	--	Novel_lncRNA	ENSSSCT00000024860	ENSSSCG00000027168	--	--	0.953813	3.66831e-08
LNC_001820	XLOC_108236	--	Novel_lncRNA	ENSSSCT00000016271	ENSSSCG00000014915	--	--	0.95679	2.39609e-08
LNC_001820	XLOC_108236	--	Novel_lncRNA	ENSSSCT00000005100	ENSSSCG00000004618	ARPP19	cAMP regulated phosphoprotein 19 [Source:HGNC Symbol;Acc:HGNC:16967]	0.96015	1.42731e-08
LNC_001820	XLOC_108236	--	Novel_lncRNA	ENSSSCT00000023811	ENSSSCG00000028657	--	--	0.976986	4.19164e-10
LNC_001820	XLOC_108236	--	Novel_lncRNA	ENSSSCT00000017089	ENSSSCG00000015689	DARS	aspartyl-tRNA synthetase [Source:HGNC Symbol;Acc:HGNC:2678]	0.950006	6.08149e-08
LNC_001820	XLOC_108236	--	Novel_lncRNA	ENSSSCT00000019229	ENSSSCG00000017665	DHX40	DEAH-box helicase 40 [Source:HGNC Symbol;Acc:HGNC:18018]	0.963936	7.52778e-09
LNC_001820	XLOC_108236	--	Novel_lncRNA	ENSSSCT00000028955	ENSSSCG00000025075	--	--	0.961244	1.19432e-08
LNC_001820	XLOC_108236	--	Novel_lncRNA	ENSSSCT00000011145	ENSSSCG00000010179	ARV1	ARV1 homolog, fatty acid homeostasis modulator [Source:HGNC Symbol;Acc:HGNC:29561]	0.958129	1.95894e-08
LNC_001820	XLOC_108236	--	Novel_lncRNA	ENSSSCT00000009234	ENSSSCG00000008433	--	--	0.95418	3.48581e-08
LNC_001820	XLOC_108236	--	Novel_lncRNA	ENSSSCT00000022409	ENSSSCG00000029035	ZNF558	zinc finger protein 558 [Source:HGNC Symbol;Acc:HGNC:26422]	0.954548	3.31105e-08
LNC_001820	XLOC_108236	--	Novel_lncRNA	ENSSSCT00000031432	ENSSSCG00000030568	--	--	0.956973	2.33179e-08
LNC_001820	XLOC_108236	--	Novel_lncRNA	ENSSSCT00000023573	ENSSSCG00000022767	--	--	0.969627	2.49946e-09
LNC_001820	XLOC_108236	--	Novel_lncRNA	ENSSSCT00000004081	ENSSSCG00000003683	NDUFV2	NADH:ubiquinone oxidoreductase core subunit V2 [Source:HGNC Symbol;Acc:HGNC:7717]	0.955297	2.97717e-08
ALDBSSCT0000006042	ALDBSSCG0000003698	--	Annotated_lncRNA	ENSSSCT00000032161	ENSSSCG00000008456	--	--	0.956059	2.66726e-08
ALDBSSCT0000006042	ALDBSSCG0000003698	--	Annotated_lncRNA	ENSSSCT00000031564	ENSSSCG00000020942	--	--	0.956703	2.42702e-08
ALDBSSCT0000006043	ALDBSSCG0000003699	--	Annotated_lncRNA	ENSSSCT00000035648	ENSSSCG00000014878	PAK1	p21 (RAC1) activated kinase 1 [Source:HGNC Symbol;Acc:HGNC:8590]	0.957914	2.02424e-08
ALDBSSCT0000006043	ALDBSSCG0000003699	--	Annotated_lncRNA	ENSSSCT00000002872	ENSSSCG00000002586	OR4K13	olfactory receptor family 4 subfamily K member 13 [Source:HGNC Symbol;Acc:HGNC:15351]	0.950593	5.64016e-08
ALDBSSCT0000006043	ALDBSSCG0000003699	--	Annotated_lncRNA	ENSSSCT00000009935	ENSSSCG00000009070	--	--	0.960763	1.29238e-08
ALDBSSCT0000006043	ALDBSSCG0000003699	--	Annotated_lncRNA	ENSSSCT00000003790	ENSSSCG00000003417	DISP3	dispatched RND transporter family member 3 [Source:HGNC Symbol;Acc:HGNC:29251]	0.974053	9.07515e-10
ALDBSSCT0000006043	ALDBSSCG0000003699	--	Annotated_lncRNA	ENSSSCT00000026326	ENSSSCG00000028896	--	--	0.952727	4.25514e-08
ALDBSSCT0000006043	ALDBSSCG0000003699	--	Annotated_lncRNA	ENSSSCT00000009654	ENSSSCG00000008824	ZAR1	zygote arrest 1 [Source:HGNC Symbol;Acc:HGNC:20436]	0.961432	1.15756e-08
ALDBSSCT0000006043	ALDBSSCG0000003699	--	Annotated_lncRNA	ENSSSCT00000034933	ENSSSCG00000009833	SH2B3	SH2B adaptor protein 3 [Source:HGNC Symbol;Acc:HGNC:29605]	0.950072	6.03024e-08
ALDBSSCT0000006043	ALDBSSCG0000003699	--	Annotated_lncRNA	ENSSSCT00000035769	ENSSSCG00000010952	ZCCHC6	zinc finger CCHC-type containing 6 [Source:HGNC Symbol;Acc:HGNC:25817]	0.950115	5.99755e-08
ALDBSSCT0000006043	ALDBSSCG0000003699	--	Annotated_lncRNA	ENSSSCT00000010151	ENSSSCG00000009270	--	--	0.967111	4.16743e-09
ALDBSSCT0000006043	ALDBSSCG0000003699	--	Annotated_lncRNA	ENSSSCT00000001740	ENSSSCG00000001561	ETV7	ETS variant 7 [Source:HGNC Symbol;Acc:HGNC:18160]	0.96799	3.50208e-09
ALDBSSCT0000006043	ALDBSSCG0000003699	--	Annotated_lncRNA	ENSSSCT00000018587	ENSSSCG00000017071	SAP30L	SAP30 like [Source:HGNC Symbol;Acc:HGNC:25663]	0.968077	3.44173e-09
ALDBSSCT0000006043	ALDBSSCG0000003699	--	Annotated_lncRNA	ENSSSCT00000014488	ENSSSCG00000013264	--	--	0.96241	9.82029e-09
ALDBSSCT0000006043	ALDBSSCG0000003699	--	Annotated_lncRNA	ENSSSCT00000026307	ENSSSCG00000007043	GPCPD1	glycerophosphocholine phosphodiesterase 1 [Source:HGNC Symbol;Acc:HGNC:26957]	0.954358	3.40011e-08
ALDBSSCT0000006043	ALDBSSCG0000003699	--	Annotated_lncRNA	ENSSSCT00000018837	ENSSSCG00000017301	TLK2	tousled like kinase 2 [Source:HGNC Symbol;Acc:HGNC:11842]	0.950488	5.71749e-08
ALDBSSCT0000006043	ALDBSSCG0000003699	--	Annotated_lncRNA	ENSSSCT00000032918	ENSSSCG00000012114	MSL3	male-specific lethal 3 homolog (Drosophila) [Source:HGNC Symbol;Acc:HGNC:7370]	0.955225	3.00822e-08
ALDBSSCT0000006043	ALDBSSCG0000003699	--	Annotated_lncRNA	ENSSSCT00000036510	ENSSSCG00000011951	NFKBIZ	NFKB inhibitor zeta [Source:HGNC Symbol;Acc:HGNC:29805]	0.955041	3.08791e-08
ALDBSSCT0000006043	ALDBSSCG0000003699	--	Annotated_lncRNA	ENSSSCT00000016548	ENSSSCG00000015182	--	--	0.974937	7.26009e-10
ALDBSSCT0000006043	ALDBSSCG0000003699	--	Annotated_lncRNA	ENSSSCT00000013681	ENSSSCG00000012512	ZMAT1	zinc finger matrin-type 1 [Source:HGNC Symbol;Acc:HGNC:29377]	0.95063	5.61313e-08
ALDBSSCT0000006043	ALDBSSCG0000003699	--	Annotated_lncRNA	ENSSSCT00000028718	ENSSSCG00000025001	--	--	0.960138	1.43012e-08
ALDBSSCT0000006043	ALDBSSCG0000003699	--	Annotated_lncRNA	ENSSSCT00000002583	ENSSSCG00000002321	--	--	0.971118	1.80857e-09
ALDBSSCT0000006043	ALDBSSCG0000003699	--	Annotated_lncRNA	ENSSSCT00000009354	ENSSSCG00000008549	SLC4A1AP	solute carrier family 4 member 1 adaptor protein [Source:HGNC Symbol;Acc:HGNC:13813]	0.956524	2.49205e-08
ALDBSSCT0000006043	ALDBSSCG0000003699	--	Annotated_lncRNA	ENSSSCT00000033606	ENSSSCG00000000708	TNFRSF1A	tumor necrosis factor receptor superfamily member 1A precursor [Source:RefSeq peptide;Acc:NP_999134]	0.955394	2.93625e-08
ALDBSSCT0000006043	ALDBSSCG0000003699	--	Annotated_lncRNA	ENSSSCT00000028882	ENSSSCG00000028931	GDF7	growth differentiation factor 7 [Source:HGNC Symbol;Acc:HGNC:4222]	0.957646	2.10831e-08
ALDBSSCT0000006043	ALDBSSCG0000003699	--	Annotated_lncRNA	ENSSSCT00000035297	ENSSSCG00000024604	ATAT1	alpha tubulin acetyltransferase 1 [Source:HGNC Symbol;Acc:HGNC:21186]	0.97665	4.60209e-10
ALDBSSCT0000006043	ALDBSSCG0000003699	--	Annotated_lncRNA	ENSSSCT00000018177	ENSSSCG00000016696	EVX1	even-skipped homeobox 1 [Source:HGNC Symbol;Acc:HGNC:3506]	0.963848	7.64704e-09
ALDBSSCT0000006043	ALDBSSCG0000003699	--	Annotated_lncRNA	ENSSSCT00000034966	ENSSSCG00000004110	TAB2	TGF-beta activated kinase 1/MAP3K7 binding protein 2 [Source:HGNC Symbol;Acc:HGNC:17075]	0.966767	4.45556e-09
ALDBSSCT0000006043	ALDBSSCG0000003699	--	Annotated_lncRNA	ENSSSCT00000036178	ENSSSCG00000012727	FMR1	fragile X mental retardation 1 [Source:HGNC Symbol;Acc:HGNC:3775]	0.954451	3.3563e-08
ALDBSSCT0000006043	ALDBSSCG0000003699	--	Annotated_lncRNA	ENSSSCT00000005252	ENSSSCG00000004753	INO80	INO80 complex subunit [Source:HGNC Symbol;Acc:HGNC:26956]	0.963788	7.72925e-09
ALDBSSCT0000006043	ALDBSSCG0000003699	--	Annotated_lncRNA	ENSSSCT00000025036	ENSSSCG00000022611	CAPRIN2	caprin family member 2 [Source:HGNC Symbol;Acc:HGNC:21259]	0.963331	8.37582e-09
ALDBSSCT0000006043	ALDBSSCG0000003699	--	Annotated_lncRNA	ENSSSCT00000026437	ENSSSCG00000026944	--	--	0.957272	2.23019e-08
ALDBSSCT0000006043	ALDBSSCG0000003699	--	Annotated_lncRNA	ENSSSCT00000011375	ENSSSCG00000010391	ERCC6	ERCC excision repair 6, chromatin remodeling factor [Source:HGNC Symbol;Acc:HGNC:3438]	0.980696	1.34876e-10
ALDBSSCT0000006043	ALDBSSCG0000003699	--	Annotated_lncRNA	ENSSSCT00000023280	ENSSSCG00000024616	--	--	0.963968	7.48621e-09
ALDBSSCT0000006043	ALDBSSCG0000003699	--	Annotated_lncRNA	ENSSSCT00000016187	ENSSSCG00000014835	C2CD3	C2 calcium dependent domain containing 3 [Source:HGNC Symbol;Acc:HGNC:24564]	0.951068	5.30316e-08
ALDBSSCT0000006043	ALDBSSCG0000003699	--	Annotated_lncRNA	ENSSSCT00000011503	ENSSSCG00000010513	LCOR	ligand dependent nuclear receptor corepressor [Source:HGNC Symbol;Acc:HGNC:29503]	0.953942	3.60312e-08
ALDBSSCT0000006043	ALDBSSCG0000003699	--	Annotated_lncRNA	ENSSSCT00000003983	ENSSSCG00000003588	SRSF4	serine and arginine rich splicing factor 4 [Source:HGNC Symbol;Acc:HGNC:10786]	0.95436	3.39918e-08
ALDBSSCT0000006043	ALDBSSCG0000003699	--	Annotated_lncRNA	ENSSSCT00000030684	ENSSSCG00000004351	USP45	ubiquitin specific peptidase 45 [Source:HGNC Symbol;Acc:HGNC:20080]	0.980069	1.65811e-10
ALDBSSCT0000006043	ALDBSSCG0000003699	--	Annotated_lncRNA	ENSSSCT00000001397	ENSSSCG00000021894	--	--	0.962319	9.9725e-09
ALDBSSCT0000006043	ALDBSSCG0000003699	--	Annotated_lncRNA	ENSSSCT00000003608	ENSSSCG00000003248	--	--	0.97002	2.29904e-09
ALDBSSCT0000006043	ALDBSSCG0000003699	--	Annotated_lncRNA	ENSSSCT00000027357	ENSSSCG00000023992	--	--	0.950669	5.58498e-08
ALDBSSCT0000006043	ALDBSSCG0000003699	--	Annotated_lncRNA	ENSSSCT00000032161	ENSSSCG00000008456	--	--	0.955552	2.87019e-08
ALDBSSCT0000006043	ALDBSSCG0000003699	--	Annotated_lncRNA	ENSSSCT00000003726	ENSSSCG00000003357	ACTRT2	actin related protein T2 [Source:HGNC Symbol;Acc:HGNC:24026]	0.952761	4.23569e-08
ALDBSSCT0000006043	ALDBSSCG0000003699	--	Annotated_lncRNA	ENSSSCT00000017115	ENSSSCG00000015715	EN1	engrailed homeobox 1 [Source:HGNC Symbol;Acc:HGNC:3342]	0.963269	8.46672e-09
ALDBSSCT0000006043	ALDBSSCG0000003699	--	Annotated_lncRNA	ENSSSCT00000033372	ENSSSCG00000012250	MED14	mediator complex subunit 14 [Source:HGNC Symbol;Acc:HGNC:2370]	0.961177	1.20762e-08
ALDBSSCT0000006043	ALDBSSCG0000003699	--	Annotated_lncRNA	ENSSSCT00000017497	ENSSSCG00000016071	--	--	0.953943	3.60273e-08
ALDBSSCT0000006043	ALDBSSCG0000003699	--	Annotated_lncRNA	ENSSSCT00000027521	ENSSSCG00000025030	--	--	0.956646	2.44775e-08
ALDBSSCT0000006678	ALDBSSCG0000004079	--	Annotated_lncRNA	ENSSSCT00000006328	ENSSSCG00000005753	CAMSAP1	calmodulin regulated spectrin associated protein 1 [Source:HGNC Symbol;Acc:HGNC:19946]	0.95366	3.74631e-08
ALDBSSCT0000006678	ALDBSSCG0000004079	--	Annotated_lncRNA	ENSSSCT00000014455	ENSSSCG00000013235	MADD	MAP kinase activating death domain [Source:HGNC Symbol;Acc:HGNC:6766]	0.952002	4.68948e-08
ALDBSSCT0000006678	ALDBSSCG0000004079	--	Annotated_lncRNA	ENSSSCT00000006496	ENSSSCG00000005916	WDR97	WD repeat domain 97 [Source:HGNC Symbol;Acc:HGNC:26959]	0.971482	1.66693e-09
ALDBSSCT0000006678	ALDBSSCG0000004079	--	Annotated_lncRNA	ENSSSCT00000003721	ENSSSCG00000003352	--	--	0.950599	5.63552e-08
ALDBSSCT0000006678	ALDBSSCG0000004079	--	Annotated_lncRNA	ENSSSCT00000004017	ENSSSCG00000003621	ZSCAN20	zinc finger and SCAN domain containing 20 [Source:HGNC Symbol;Acc:HGNC:13093]	0.950603	5.63327e-08
LNC_001294	XLOC_077505	--	Novel_lncRNA	ENSSSCT00000013352	ENSSSCG00000012206	--	--	0.981029	1.20567e-10
LNC_001294	XLOC_077505	--	Novel_lncRNA	ENSSSCT00000004117	ENSSSCG00000003717	PSMA8	proteasome subunit alpha 8 [Source:HGNC Symbol;Acc:HGNC:22985]	0.997423	4.44089e-16
LNC_001294	XLOC_077505	--	Novel_lncRNA	ENSSSCT00000022766	ENSSSCG00000024966	TRIM77	tripartite motif containing 77 [Source:HGNC Symbol;Acc:HGNC:34228]	0.983501	4.89326e-11
LNC_001294	XLOC_077505	--	Novel_lncRNA	ENSSSCT00000032209	ENSSSCG00000029692	--	--	0.997617	2.22045e-16
LNC_001294	XLOC_077505	--	Novel_lncRNA	ENSSSCT00000024779	ENSSSCG00000012149	RBBP7	RB binding protein 7, chromatin remodeling factor [Source:HGNC Symbol;Acc:HGNC:9890]	0.969517	2.55821e-09
LNC_001294	XLOC_077505	--	Novel_lncRNA	ENSSSCT00000024275	ENSSSCG00000006879	--	--	0.95434	3.40884e-08
LNC_001294	XLOC_077505	--	Novel_lncRNA	ENSSSCT00000001615	ENSSSCG00000001455	SLA-DRB1	-	0.999667	0
LNC_001294	XLOC_077505	--	Novel_lncRNA	ENSSSCT00000028305	ENSSSCG00000020787	--	--	0.999361	0
LNC_001294	XLOC_077505	--	Novel_lncRNA	ENSSSCT00000011334	ENSSSCG00000010353	--	--	0.958359	1.89135e-08
LNC_001294	XLOC_077505	--	Novel_lncRNA	ENSSSCT00000006923	ENSSSCG00000006316	-	protein maelstrom homolog [Source:RefSeq peptide;Acc:NP_001090980]	0.959225	1.65329e-08
LNC_001294	XLOC_077505	--	Novel_lncRNA	ENSSSCT00000003678	ENSSSCG00000003314	NLRP11	NLR family pyrin domain containing 11 [Source:HGNC Symbol;Acc:HGNC:22945]	0.960263	1.40173e-08
LNC_001294	XLOC_077505	--	Novel_lncRNA	ENSSSCT00000034671	ENSSSCG00000016254	CCL20	C-C motif chemokine ligand 20 [Source:HGNC Symbol;Acc:HGNC:10619]	0.990346	1.52722e-12
LNC_001294	XLOC_077505	--	Novel_lncRNA	ENSSSCT00000004735	ENSSSCG00000004283	DPPA5	developmental pluripotency associated 5 [Source:HGNC Symbol;Acc:HGNC:19201]	0.959529	1.57589e-08
LNC_001294	XLOC_077505	--	Novel_lncRNA	ENSSSCT00000010310	ENSSSCG00000009409	--	--	0.995319	1.39888e-14
LNC_001294	XLOC_077505	--	Novel_lncRNA	ENSSSCT00000033343	ENSSSCG00000024005	MED29	-	0.997749	0
LNC_001294	XLOC_077505	--	Novel_lncRNA	ENSSSCT00000025893	ENSSSCG00000029934	--	--	0.991727	5.61995e-13
LNC_001294	XLOC_077505	--	Novel_lncRNA	ENSSSCT00000012573	ENSSSCG00000011490	C3orf49	chromosome 3 open reading frame 49 [Source:HGNC Symbol;Acc:HGNC:25190]	0.956675	2.43701e-08
LNC_001294	XLOC_077505	--	Novel_lncRNA	ENSSSCT00000026969	ENSSSCG00000023938	--	--	0.988482	4.79061e-12
LNC_001294	XLOC_077505	--	Novel_lncRNA	ENSSSCT00000023314	ENSSSCG00000028577	--	--	0.96023	1.40902e-08
LNC_001294	XLOC_077505	--	Novel_lncRNA	ENSSSCT00000034614	ENSSSCG00000012294	PLP2	proteolipid protein 2 (colonic epithelium-enriched) [Source:HGNC Symbol;Acc:HGNC:9087]	0.998899	0
LNC_001294	XLOC_077505	--	Novel_lncRNA	ENSSSCT00000003989	ENSSSCG00000003594	FABP3	fatty acid-binding protein, heart [Source:RefSeq peptide;Acc:NP_001093401]	0.956275	2.58478e-08
LNC_001294	XLOC_077505	--	Novel_lncRNA	ENSSSCT00000008347	ENSSSCG00000007607	KPNA7	karyopherin subunit alpha 7 [Source:HGNC Symbol;Acc:HGNC:21839]	0.965117	6.08011e-09
LNC_001294	XLOC_077505	--	Novel_lncRNA	ENSSSCT00000007392	ENSSSCG00000006747	--	--	0.997472	2.22045e-16
LNC_001296	XLOC_077724	--	Novel_lncRNA	ENSSSCT00000005121	ENSSSCG00000004636	TRPM7	transient receptor potential cation channel subfamily M member 7 [Source:HGNC Symbol;Acc:HGNC:17994]	0.958724	1.78766e-08
LNC_001296	XLOC_077724	--	Novel_lncRNA	ENSSSCT00000002925	ENSSSCG00000002636	--	--	-0.965074	6.1291e-09
LNC_001296	XLOC_077724	--	Novel_lncRNA	ENSSSCT00000033202	ENSSSCG00000012619	SEPT6	septin 6 [Source:HGNC Symbol;Acc:HGNC:15848]	0.962833	9.13195e-09
LNC_001296	XLOC_077724	--	Novel_lncRNA	ENSSSCT00000017350	ENSSSCG00000015934	PPIG	peptidylprolyl isomerase G [Source:HGNC Symbol;Acc:HGNC:14650]	0.952016	4.68068e-08
LNC_001296	XLOC_077724	--	Novel_lncRNA	ENSSSCT00000029876	ENSSSCG00000021632	--	--	0.964025	7.41037e-09
LNC_001296	XLOC_077724	--	Novel_lncRNA	ENSSSCT00000005947	ENSSSCG00000005404	--	--	0.95123	5.19178e-08
LNC_001296	XLOC_077724	--	Novel_lncRNA	ENSSSCT00000017295	ENSSSCG00000015883	MARCH7	membrane associated ring-CH-type finger 7 [Source:HGNC Symbol;Acc:HGNC:17393]	0.953011	4.09445e-08
LNC_001296	XLOC_077724	--	Novel_lncRNA	ENSSSCT00000009755	ENSSSCG00000008909	--	--	0.968726	3.01614e-09
LNC_001296	XLOC_077724	--	Novel_lncRNA	ENSSSCT00000022416	ENSSSCG00000028815	--	--	0.954853	3.17151e-08
LNC_001296	XLOC_077724	--	Novel_lncRNA	ENSSSCT00000024929	ENSSSCG00000024563	CEP83	centrosomal protein 83 [Source:HGNC Symbol;Acc:HGNC:17966]	0.968334	3.26725e-09
LNC_001296	XLOC_077724	--	Novel_lncRNA	ENSSSCT00000028729	ENSSSCG00000029518	--	--	0.95645	2.51908e-08
LNC_001296	XLOC_077724	--	Novel_lncRNA	ENSSSCT00000036092	ENSSSCG00000014372	--	--	0.979111	2.24447e-10
LNC_001296	XLOC_077724	--	Novel_lncRNA	ENSSSCT00000026640	ENSSSCG00000020702	SENP6	SUMO1/sentrin specific peptidase 6 [Source:HGNC Symbol;Acc:HGNC:20944]	0.964914	6.31075e-09
LNC_001296	XLOC_077724	--	Novel_lncRNA	ENSSSCT00000034332	ENSSSCG00000005996	MRPL13	mitochondrial ribosomal protein L13 [Source:HGNC Symbol;Acc:HGNC:14278]	0.951203	5.21035e-08
LNC_001296	XLOC_077724	--	Novel_lncRNA	ENSSSCT00000007692	ENSSSCG00000007023	KAT6A	lysine acetyltransferase 6A [Source:HGNC Symbol;Acc:HGNC:13013]	0.974935	7.26397e-10
LNC_001296	XLOC_077724	--	Novel_lncRNA	ENSSSCT00000024676	ENSSSCG00000027376	--	--	0.950015	6.07455e-08
LNC_001296	XLOC_077724	--	Novel_lncRNA	ENSSSCT00000015349	ENSSSCG00000014051	TSPAN17	tetraspanin 17 [Source:HGNC Symbol;Acc:HGNC:13594]	-0.957505	2.15351e-08
LNC_001296	XLOC_077724	--	Novel_lncRNA	ENSSSCT00000030750	ENSSSCG00000020870	DBF4	DBF4 zinc finger [Source:HGNC Symbol;Acc:HGNC:17364]	0.959527	1.57632e-08
LNC_001296	XLOC_077724	--	Novel_lncRNA	ENSSSCT00000005714	ENSSSCG00000005183	PSIP1	PC4 and SFRS1 interacting protein 1 [Source:HGNC Symbol;Acc:HGNC:9527]	0.953995	3.57692e-08
LNC_001296	XLOC_077724	--	Novel_lncRNA	ENSSSCT00000034473	ENSSSCG00000005998	DEPTOR	DEP domain containing MTOR-interacting protein [Source:HGNC Symbol;Acc:HGNC:22953]	-0.964522	6.7774e-09
LNC_001296	XLOC_077724	--	Novel_lncRNA	ENSSSCT00000006162	ENSSSCG00000005604	PBX3	PBX homeobox 3 [Source:HGNC Symbol;Acc:HGNC:8634]	0.966922	4.32358e-09
LNC_001296	XLOC_077724	--	Novel_lncRNA	ENSSSCT00000012712	ENSSSCG00000011615	RAB7A	RAB7A, member RAS oncogene family [Source:HGNC Symbol;Acc:HGNC:9788]	0.960503	1.3483e-08
LNC_001296	XLOC_077724	--	Novel_lncRNA	ENSSSCT00000010018	ENSSSCG00000009148	LEF1	lymphoid enhancer binding factor 1 [Source:HGNC Symbol;Acc:HGNC:6551]	0.960212	1.4132e-08
LNC_001296	XLOC_077724	--	Novel_lncRNA	ENSSSCT00000035435	ENSSSCG00000012114	MSL3	male-specific lethal 3 homolog (Drosophila) [Source:HGNC Symbol;Acc:HGNC:7370]	0.96346	8.18883e-09
LNC_001296	XLOC_077724	--	Novel_lncRNA	ENSSSCT00000035598	ENSSSCG00000006381	CD84	CD84 molecule [Source:HGNC Symbol;Acc:HGNC:1704]	0.966693	4.51963e-09
LNC_001296	XLOC_077724	--	Novel_lncRNA	ENSSSCT00000018802	ENSSSCG00000017272	HELZ	helicase with zinc finger [Source:HGNC Symbol;Acc:HGNC:16878]	0.958114	1.96345e-08
LNC_001296	XLOC_077724	--	Novel_lncRNA	ENSSSCT00000005762	ENSSSCG00000005228	KCNV2	potassium voltage-gated channel modifier subfamily V member 2 [Source:HGNC Symbol;Acc:HGNC:19698]	0.954623	3.27592e-08
LNC_001296	XLOC_077724	--	Novel_lncRNA	ENSSSCT00000036207	ENSSSCG00000009886	TRAFD1	TRAF-type zinc finger domain containing 1 [Source:HGNC Symbol;Acc:HGNC:24808]	0.967325	3.99661e-09
LNC_001296	XLOC_077724	--	Novel_lncRNA	ENSSSCT00000027352	ENSSSCG00000023738	--	--	0.973151	1.13089e-09
LNC_001296	XLOC_077724	--	Novel_lncRNA	ENSSSCT00000011209	ENSSSCG00000010241	--	--	0.965011	6.20038e-09
LNC_001296	XLOC_077724	--	Novel_lncRNA	ENSSSCT00000034110	ENSSSCG00000011848	TFRC	transferrin receptor [Source:HGNC Symbol;Acc:HGNC:11763]	0.964217	7.15953e-09
LNC_001296	XLOC_077724	--	Novel_lncRNA	ENSSSCT00000010288	ENSSSCG00000009389	TRIM13	tripartite motif containing 13 [Source:HGNC Symbol;Acc:HGNC:9976]	0.962154	1.02565e-08
LNC_001296	XLOC_077724	--	Novel_lncRNA	ENSSSCT00000016768	ENSSSCG00000015393	DMTF1	cyclin D binding myb like transcription factor 1 [Source:HGNC Symbol;Acc:HGNC:14603]	0.952947	4.13044e-08
LNC_001296	XLOC_077724	--	Novel_lncRNA	ENSSSCT00000012055	ENSSSCG00000011013	WAC	WW domain containing adaptor with coiled-coil [Source:HGNC Symbol;Acc:HGNC:17327]	0.957507	2.15304e-08
LNC_001296	XLOC_077724	--	Novel_lncRNA	ENSSSCT00000009821	ENSSSCG00000008966	PARM1	prostate androgen-regulated mucin-like protein 1 precursor [Source:RefSeq peptide;Acc:NP_001230645]	0.960448	1.36024e-08
LNC_001296	XLOC_077724	--	Novel_lncRNA	ENSSSCT00000032691	ENSSSCG00000028553	ILF2	interleukin enhancer binding factor 2 [Source:HGNC Symbol;Acc:HGNC:6037]	0.954513	3.32706e-08
LNC_001296	XLOC_077724	--	Novel_lncRNA	ENSSSCT00000015454	ENSSSCG00000014149	MEF2C	myocyte-specific enhancer factor 2C [Source:RefSeq peptide;Acc:NP_001038005]	0.962559	9.57205e-09
LNC_001296	XLOC_077724	--	Novel_lncRNA	ENSSSCT00000010812	ENSSSCG00000009864	--	--	0.959247	1.6475e-08
LNC_001296	XLOC_077724	--	Novel_lncRNA	ENSSSCT00000030105	ENSSSCG00000027663	--	--	0.953918	3.61508e-08
ALDBSSCT0000006670	ALDBSSCG0000004077	--	Annotated_lncRNA	ENSSSCT00000023835	ENSSSCG00000030281	--	--	0.962502	9.66629e-09
ALDBSSCT0000000522	ALDBSSCG0000000308	--	Annotated_lncRNA	ENSSSCT00000013657	ENSSSCG00000012490	TMEM35A	transmembrane protein 35A [Source:HGNC Symbol;Acc:HGNC:25864]	0.95632	2.56787e-08
ALDBSSCT0000001700	ALDBSSCG0000001026	--	Annotated_lncRNA	ENSSSCT00000032358	ENSSSCG00000030491	ZNF830	zinc finger protein 830 [Source:HGNC Symbol;Acc:HGNC:28291]	0.96896	2.87409e-09
ALDBSSCT0000001700	ALDBSSCG0000001026	--	Annotated_lncRNA	ENSSSCT00000000299	ENSSSCG00000000278	--	--	0.955442	2.91625e-08
ALDBSSCT0000001700	ALDBSSCG0000001026	--	Annotated_lncRNA	ENSSSCT00000022515	ENSSSCG00000022828	PNN	pinin, desmosome associated protein [Source:HGNC Symbol;Acc:HGNC:9162]	0.967012	4.24894e-09
ALDBSSCT0000001700	ALDBSSCG0000001026	--	Annotated_lncRNA	ENSSSCT00000023772	ENSSSCG00000024156	--	--	0.971128	1.80451e-09
ALDBSSCT0000001700	ALDBSSCG0000001026	--	Annotated_lncRNA	ENSSSCT00000002263	ENSSSCG00000002023	PABPN1	poly(A) binding protein, nuclear 1 [Source:HGNC Symbol;Acc:HGNC:8565]	0.962344	9.92967e-09
ALDBSSCT0000001700	ALDBSSCG0000001026	--	Annotated_lncRNA	ENSSSCT00000035769	ENSSSCG00000010952	ZCCHC6	zinc finger CCHC-type containing 6 [Source:HGNC Symbol;Acc:HGNC:25817]	0.971099	1.81605e-09
ALDBSSCT0000001700	ALDBSSCG0000001026	--	Annotated_lncRNA	ENSSSCT00000029142	ENSSSCG00000025197	OR11H7	olfactory receptor family 11 subfamily H member 7 (gene/pseudogene) [Source:HGNC Symbol;Acc:HGNC:15350]	0.954779	3.20498e-08
ALDBSSCT0000001700	ALDBSSCG0000001026	--	Annotated_lncRNA	ENSSSCT00000022851	ENSSSCG00000026577	--	--	0.966165	4.99943e-09
ALDBSSCT0000001700	ALDBSSCG0000001026	--	Annotated_lncRNA	ENSSSCT00000036510	ENSSSCG00000011951	NFKBIZ	NFKB inhibitor zeta [Source:HGNC Symbol;Acc:HGNC:29805]	0.956474	2.51036e-08
ALDBSSCT0000001700	ALDBSSCG0000001026	--	Annotated_lncRNA	ENSSSCT00000006828	ENSSSCG00000006231	CHD7	chromodomain helicase DNA binding protein 7 [Source:HGNC Symbol;Acc:HGNC:20626]	0.961204	1.20214e-08
ALDBSSCT0000001700	ALDBSSCG0000001026	--	Annotated_lncRNA	ENSSSCT00000013411	ENSSSCG00000012264	ZNF674	zinc finger protein 674 [Source:HGNC Symbol;Acc:HGNC:17625]	0.969329	2.66128e-09
ALDBSSCT0000001700	ALDBSSCG0000001026	--	Annotated_lncRNA	ENSSSCT00000033054	ENSSSCG00000030857	LENG8	-	0.952547	4.35967e-08
ALDBSSCT0000001700	ALDBSSCG0000001026	--	Annotated_lncRNA	ENSSSCT00000002158	ENSSSCG00000001929	PARP6	poly(ADP-ribose) polymerase family member 6 [Source:HGNC Symbol;Acc:HGNC:26921]	0.955058	3.0806e-08
ALDBSSCT0000001700	ALDBSSCG0000001026	--	Annotated_lncRNA	ENSSSCT00000036178	ENSSSCG00000012727	FMR1	fragile X mental retardation 1 [Source:HGNC Symbol;Acc:HGNC:3775]	0.970883	1.9051e-09
ALDBSSCT0000001700	ALDBSSCG0000001026	--	Annotated_lncRNA	ENSSSCT00000027972	ENSSSCG00000022227	BRD4	bromodomain containing 4 [Source:HGNC Symbol;Acc:HGNC:13575]	0.957105	2.28663e-08
ALDBSSCT0000001700	ALDBSSCG0000001026	--	Annotated_lncRNA	ENSSSCT00000012630	ENSSSCG00000011540	--	--	0.968517	3.14815e-09
ALDBSSCT0000001700	ALDBSSCG0000001026	--	Annotated_lncRNA	ENSSSCT00000024881	ENSSSCG00000030672	ZNF692	zinc finger protein 692 [Source:HGNC Symbol;Acc:HGNC:26049]	0.962753	9.25898e-09
ALDBSSCT0000001700	ALDBSSCG0000001026	--	Annotated_lncRNA	ENSSSCT00000016812	ENSSSCG00000015432	ATXN7L1	ataxin 7 like 1 [Source:HGNC Symbol;Acc:HGNC:22210]	0.974224	8.69768e-10
ALDBSSCT0000001700	ALDBSSCG0000001026	--	Annotated_lncRNA	ENSSSCT00000005071	ENSSSCG00000004590	--	--	0.950432	5.75815e-08
ALDBSSCT0000001700	ALDBSSCG0000001026	--	Annotated_lncRNA	ENSSSCT00000006797	ENSSSCG00000006202	--	--	0.961506	1.1434e-08
ALDBSSCT0000001700	ALDBSSCG0000001026	--	Annotated_lncRNA	ENSSSCT00000003625	ENSSSCG00000003264	CNOT3	CCR4-NOT transcription complex subunit 3 [Source:HGNC Symbol;Acc:HGNC:7879]	0.975505	6.26382e-10
ALDBSSCT0000001700	ALDBSSCG0000001026	--	Annotated_lncRNA	ENSSSCT00000034159	ENSSSCG00000012329	PHF8	PHD finger protein 8 [Source:HGNC Symbol;Acc:HGNC:20672]	0.951279	5.15883e-08
ALDBSSCT0000001700	ALDBSSCG0000001026	--	Annotated_lncRNA	ENSSSCT00000034600	ENSSSCG00000023091	PEX19	-	0.969106	2.78813e-09
ALDBSSCT0000001700	ALDBSSCG0000001026	--	Annotated_lncRNA	ENSSSCT00000012132	ENSSSCG00000011085	MLLT10	myeloid/lymphoid or mixed-lineage leukemia; translocated to, 10 [Source:HGNC Symbol;Acc:HGNC:16063]	0.955778	2.77836e-08
ALDBSSCT0000001700	ALDBSSCG0000001026	--	Annotated_lncRNA	ENSSSCT00000011635	ENSSSCG00000010638	TCF7L2	transcription factor 7 like 2 [Source:HGNC Symbol;Acc:HGNC:11641]	0.956166	2.62617e-08
ALDBSSCT0000001700	ALDBSSCG0000001026	--	Annotated_lncRNA	ENSSSCT00000008056	ENSSSCG00000007361	--	--	0.972924	1.19391e-09
ALDBSSCT0000001700	ALDBSSCG0000001026	--	Annotated_lncRNA	ENSSSCT00000035318	ENSSSCG00000012534	MORF4L2	mortality factor 4 like 2 [Source:HGNC Symbol;Acc:HGNC:16849]	0.951978	4.7046e-08
ALDBSSCT0000001700	ALDBSSCG0000001026	--	Annotated_lncRNA	ENSSSCT00000007780	ENSSSCG00000007108	KIZ	kizuna centrosomal protein [Source:HGNC Symbol;Acc:HGNC:15865]	0.955099	3.06255e-08
ALDBSSCT0000001700	ALDBSSCG0000001026	--	Annotated_lncRNA	ENSSSCT00000025846	ENSSSCG00000026266	--	--	0.962186	1.02014e-08
ALDBSSCT0000001700	ALDBSSCG0000001026	--	Annotated_lncRNA	ENSSSCT00000023226	ENSSSCG00000021586	ZHX2	zinc fingers and homeoboxes 2 [Source:HGNC Symbol;Acc:HGNC:18513]	0.95068	5.5774e-08
ALDBSSCT0000001700	ALDBSSCG0000001026	--	Annotated_lncRNA	ENSSSCT00000017876	ENSSSCG00000016417	RBM33	RNA binding motif protein 33 [Source:HGNC Symbol;Acc:HGNC:27223]	0.958766	1.77614e-08
ALDBSSCT0000001700	ALDBSSCG0000001026	--	Annotated_lncRNA	ENSSSCT00000005489	ENSSSCG00000004977	--	--	0.953262	3.95679e-08
ALDBSSCT0000001700	ALDBSSCG0000001026	--	Annotated_lncRNA	ENSSSCT00000005202	ENSSSCG00000004710	ADAL	adenosine deaminase like [Source:HGNC Symbol;Acc:HGNC:31853]	0.956177	2.62198e-08
ALDBSSCT0000001700	ALDBSSCG0000001026	--	Annotated_lncRNA	ENSSSCT00000017254	ENSSSCG00000015846	RBPMS	RNA binding protein with multiple splicing [Source:HGNC Symbol;Acc:HGNC:19097]	0.960402	1.37041e-08
ALDBSSCT0000001700	ALDBSSCG0000001026	--	Annotated_lncRNA	ENSSSCT00000022259	ENSSSCG00000028962	--	--	0.950706	5.55829e-08
ALDBSSCT0000001700	ALDBSSCG0000001026	--	Annotated_lncRNA	ENSSSCT00000030018	ENSSSCG00000025624	--	--	0.962714	9.32138e-09
ALDBSSCT0000001700	ALDBSSCG0000001026	--	Annotated_lncRNA	ENSSSCT00000009350	ENSSSCG00000008545	ZNF512	zinc finger protein 512 [Source:HGNC Symbol;Acc:HGNC:29380]	0.960928	1.25806e-08
ALDBSSCT0000001700	ALDBSSCG0000001026	--	Annotated_lncRNA	ENSSSCT00000023629	ENSSSCG00000025850	--	--	0.954095	3.52733e-08
ALDBSSCT0000001700	ALDBSSCG0000001026	--	Annotated_lncRNA	ENSSSCT00000019057	ENSSSCG00000017504	CDK12	cyclin dependent kinase 12 [Source:HGNC Symbol;Acc:HGNC:24224]	0.950649	5.59982e-08
ALDBSSCT0000001700	ALDBSSCG0000001026	--	Annotated_lncRNA	ENSSSCT00000018340	ENSSSCG00000016843	C5orf42	chromosome 5 open reading frame 42 [Source:HGNC Symbol;Acc:HGNC:25801]	0.952254	4.53415e-08
ALDBSSCT0000001700	ALDBSSCG0000001026	--	Annotated_lncRNA	ENSSSCT00000017975	ENSSSCG00000016510	UBN2	ubinuclein 2 [Source:HGNC Symbol;Acc:HGNC:21931]	0.962349	9.92274e-09
ALDBSSCT0000001700	ALDBSSCG0000001026	--	Annotated_lncRNA	ENSSSCT00000029108	ENSSSCG00000022866	NXF1	nuclear RNA export factor 1 [Source:HGNC Symbol;Acc:HGNC:8071]	0.980139	1.62048e-10
ALDBSSCT0000001700	ALDBSSCG0000001026	--	Annotated_lncRNA	ENSSSCT00000013770	ENSSSCG00000012591	AMOT	angiomotin [Source:HGNC Symbol;Acc:HGNC:17810]	0.95528	2.98461e-08
ALDBSSCT0000001700	ALDBSSCG0000001026	--	Annotated_lncRNA	ENSSSCT00000004742	ENSSSCG00000004289	CEP162	centrosomal protein 162 [Source:HGNC Symbol;Acc:HGNC:21107]	0.975816	5.76883e-10
ALDBSSCT0000001700	ALDBSSCG0000001026	--	Annotated_lncRNA	ENSSSCT00000018618	ENSSSCG00000017100	MTRR	5-methyltetrahydrofolate-homocysteine methyltransferase reductase [Source:HGNC Symbol;Acc:HGNC:7473]	0.953063	4.06541e-08
ALDBSSCT0000001700	ALDBSSCG0000001026	--	Annotated_lncRNA	ENSSSCT00000003560	ENSSSCG00000003205	--	--	0.952629	4.31172e-08
ALDBSSCT0000001700	ALDBSSCG0000001026	--	Annotated_lncRNA	ENSSSCT00000034307	ENSSSCG00000007481	ZFP64	ZFP64 zinc finger protein [Source:HGNC Symbol;Acc:HGNC:15940]	0.95007	6.0319e-08
ALDBSSCT0000001700	ALDBSSCG0000001026	--	Annotated_lncRNA	ENSSSCT00000000548	ENSSSCG00000000509	--	--	0.970967	1.87027e-09
ALDBSSCT0000001700	ALDBSSCG0000001026	--	Annotated_lncRNA	ENSSSCT00000004110	ENSSSCG00000003711	--	--	0.950748	5.52832e-08
ALDBSSCT0000001700	ALDBSSCG0000001026	--	Annotated_lncRNA	ENSSSCT00000022550	ENSSSCG00000029375	ZNF205	zinc finger protein 205 [Source:RefSeq peptide;Acc:NP_001230570]	0.955294	2.97838e-08
ALDBSSCT0000001700	ALDBSSCG0000001026	--	Annotated_lncRNA	ENSSSCT00000023088	ENSSSCG00000016069	--	--	0.964152	7.2437e-09
ALDBSSCT0000001700	ALDBSSCG0000001026	--	Annotated_lncRNA	ENSSSCT00000025866	ENSSSCG00000020663	--	--	0.975513	6.25112e-10
ALDBSSCT0000001700	ALDBSSCG0000001026	--	Annotated_lncRNA	ENSSSCT00000027646	ENSSSCG00000025445	--	--	0.9651	6.09935e-09
ALDBSSCT0000001700	ALDBSSCG0000001026	--	Annotated_lncRNA	ENSSSCT00000027648	ENSSSCG00000026074	--	--	0.950744	5.5315e-08
ALDBSSCT0000001700	ALDBSSCG0000001026	--	Annotated_lncRNA	ENSSSCT00000019110	ENSSSCG00000017555	LUC7L3	LUC7 like 3 pre-mRNA splicing factor [Source:HGNC Symbol;Acc:HGNC:24309]	0.966867	4.37014e-09
ALDBSSCT0000001700	ALDBSSCG0000001026	--	Annotated_lncRNA	ENSSSCT00000002636	ENSSSCG00000002372	--	--	0.962831	9.13552e-09
ALDBSSCT0000001700	ALDBSSCG0000001026	--	Annotated_lncRNA	ENSSSCT00000012310	ENSSSCG00000011243	GOLGA4	golgin A4 [Source:HGNC Symbol;Acc:HGNC:4427]	0.951686	4.88973e-08
ALDBSSCT0000001700	ALDBSSCG0000001026	--	Annotated_lncRNA	ENSSSCT00000016567	ENSSSCG00000015201	MSANTD2	Myb/SANT DNA binding domain containing 2 [Source:HGNC Symbol;Acc:HGNC:26266]	0.968713	3.02428e-09
ALDBSSCT0000001700	ALDBSSCG0000001026	--	Annotated_lncRNA	ENSSSCT00000013169	ENSSSCG00000012037	PAXBP1	PAX3 and PAX7 binding protein 1 [Source:HGNC Symbol;Acc:HGNC:13579]	0.971768	1.56209e-09
ALDBSSCT0000001700	ALDBSSCG0000001026	--	Annotated_lncRNA	ENSSSCT00000004961	ENSSSCG00000004490	SETBP1	SET binding protein 1 [Source:HGNC Symbol;Acc:HGNC:15573]	0.969909	2.35433e-09
ALDBSSCT0000001700	ALDBSSCG0000001026	--	Annotated_lncRNA	ENSSSCT00000011503	ENSSSCG00000010513	LCOR	ligand dependent nuclear receptor corepressor [Source:HGNC Symbol;Acc:HGNC:29503]	0.968274	3.30727e-09
ALDBSSCT0000001700	ALDBSSCG0000001026	--	Annotated_lncRNA	ENSSSCT00000006702	ENSSSCG00000006110	RBM12B	RNA binding motif protein 12B [Source:HGNC Symbol;Acc:HGNC:32310]	0.973583	1.01884e-09
ALDBSSCT0000001700	ALDBSSCG0000001026	--	Annotated_lncRNA	ENSSSCT00000026140	ENSSSCG00000024477	--	--	0.971835	1.5385e-09
ALDBSSCT0000001700	ALDBSSCG0000001026	--	Annotated_lncRNA	ENSSSCT00000024429	ENSSSCG00000022730	--	--	0.953697	3.72718e-08
ALDBSSCT0000001700	ALDBSSCG0000001026	--	Annotated_lncRNA	ENSSSCT00000007195	ENSSSCG00000006567	CRTC2	CREB regulated transcription coactivator 2 [Source:HGNC Symbol;Acc:HGNC:27301]	0.961703	1.10654e-08
ALDBSSCT0000001700	ALDBSSCG0000001026	--	Annotated_lncRNA	ENSSSCT00000019366	ENSSSCG00000017794	EFCAB5	EF-hand calcium binding domain 5 [Source:HGNC Symbol;Acc:HGNC:24801]	0.956988	2.32662e-08
ALDBSSCT0000001700	ALDBSSCG0000001026	--	Annotated_lncRNA	ENSSSCT00000019367	ENSSSCG00000017795	NSRP1	nuclear speckle splicing regulatory protein 1 [Source:HGNC Symbol;Acc:HGNC:25305]	0.951341	5.11732e-08
ALDBSSCT0000001700	ALDBSSCG0000001026	--	Annotated_lncRNA	ENSSSCT00000011375	ENSSSCG00000010391	ERCC6	ERCC excision repair 6, chromatin remodeling factor [Source:HGNC Symbol;Acc:HGNC:3438]	0.950736	5.53709e-08
ALDBSSCT0000001700	ALDBSSCG0000001026	--	Annotated_lncRNA	ENSSSCT00000026133	ENSSSCG00000024468	--	--	0.954788	3.20058e-08
ALDBSSCT0000001700	ALDBSSCG0000001026	--	Annotated_lncRNA	ENSSSCT00000031478	ENSSSCG00000022283	CEP135	centrosomal protein 135 [Source:HGNC Symbol;Acc:HGNC:29086]	0.974489	8.13682e-10
ALDBSSCT0000001700	ALDBSSCG0000001026	--	Annotated_lncRNA	ENSSSCT00000007955	ENSSSCG00000007270	--	--	0.983733	4.46561e-11
ALDBSSCT0000001700	ALDBSSCG0000001026	--	Annotated_lncRNA	ENSSSCT00000017556	ENSSSCG00000016125	INO80D	INO80 complex subunit D [Source:HGNC Symbol;Acc:HGNC:25997]	0.955865	2.74354e-08
ALDBSSCT0000001700	ALDBSSCG0000001026	--	Annotated_lncRNA	ENSSSCT00000010367	ENSSSCG00000009457	--	--	0.960996	1.24402e-08
ALDBSSCT0000001700	ALDBSSCG0000001026	--	Annotated_lncRNA	ENSSSCT00000010683	ENSSSCG00000009744	SFSWAP	splicing factor SWAP homolog [Source:HGNC Symbol;Acc:HGNC:10790]	0.971447	1.67994e-09
ALDBSSCT0000001700	ALDBSSCG0000001026	--	Annotated_lncRNA	ENSSSCT00000024359	ENSSSCG00000028192	DNAJC28	DnaJ heat shock protein family (Hsp40) member C28 [Source:HGNC Symbol;Acc:HGNC:1297]	0.968092	3.43113e-09
ALDBSSCT0000001700	ALDBSSCG0000001026	--	Annotated_lncRNA	ENSSSCT00000005721	ENSSSCG00000005190	NFIB	nuclear factor I B [Source:HGNC Symbol;Acc:HGNC:7785]	0.955097	3.06331e-08
ALDBSSCT0000001700	ALDBSSCG0000001026	--	Annotated_lncRNA	ENSSSCT00000001094	ENSSSCG00000001002	--	--	0.953142	4.02237e-08
ALDBSSCT0000001700	ALDBSSCG0000001026	--	Annotated_lncRNA	ENSSSCT00000031661	ENSSSCG00000027859	--	--	0.956146	2.63374e-08
ALDBSSCT0000001700	ALDBSSCG0000001026	--	Annotated_lncRNA	ENSSSCT00000019273	ENSSSCG00000017707	TAF15	TATA-box binding protein associated factor 15 [Source:HGNC Symbol;Acc:HGNC:11547]	0.963579	8.01962e-09
ALDBSSCT0000001700	ALDBSSCG0000001026	--	Annotated_lncRNA	ENSSSCT00000026789	ENSSSCG00000029393	--	--	0.967733	3.68639e-09
ALDBSSCT0000001700	ALDBSSCG0000001026	--	Annotated_lncRNA	ENSSSCT00000022274	ENSSSCG00000022996	PAGR1	PAXIP1 associated glutamate rich protein 1 [Source:HGNC Symbol;Acc:HGNC:28707]	0.953057	4.06906e-08
ALDBSSCT0000001700	ALDBSSCG0000001026	--	Annotated_lncRNA	ENSSSCT00000026395	ENSSSCG00000025842	SPAG8	sperm associated antigen 8 [Source:HGNC Symbol;Acc:HGNC:14105]	0.954911	3.14553e-08
ALDBSSCT0000001700	ALDBSSCG0000001026	--	Annotated_lncRNA	ENSSSCT00000030216	ENSSSCG00000027281	--	--	0.958645	1.80953e-08
ALDBSSCT0000001700	ALDBSSCG0000001026	--	Annotated_lncRNA	ENSSSCT00000010028	ENSSSCG00000009157	TET2	tet methylcytosine dioxygenase 2 [Source:HGNC Symbol;Acc:HGNC:25941]	0.973616	1.01068e-09
ALDBSSCT0000001700	ALDBSSCG0000001026	--	Annotated_lncRNA	ENSSSCT00000004883	ENSSSCG00000004420	TRAF3IP2	TRAF3 interacting protein 2 [Source:HGNC Symbol;Acc:HGNC:1343]	0.96236	9.90358e-09
ALDBSSCT0000001700	ALDBSSCG0000001026	--	Annotated_lncRNA	ENSSSCT00000010315	ENSSSCG00000009414	ZC3H13	zinc finger CCCH-type containing 13 [Source:HGNC Symbol;Acc:HGNC:20368]	0.960052	1.44987e-08
ALDBSSCT0000001700	ALDBSSCG0000001026	--	Annotated_lncRNA	ENSSSCT00000008158	ENSSSCG00000007454	ZMYND8	zinc finger MYND-type containing 8 [Source:HGNC Symbol;Acc:HGNC:9397]	0.980653	1.36822e-10
ALDBSSCT0000001700	ALDBSSCG0000001026	--	Annotated_lncRNA	ENSSSCT00000013885	ENSSSCG00000012700	MAP7D3	MAP7 domain containing 3 [Source:HGNC Symbol;Acc:HGNC:25742]	0.951956	4.71793e-08
ALDBSSCT0000001700	ALDBSSCG0000001026	--	Annotated_lncRNA	ENSSSCT00000031953	ENSSSCG00000000191	KMT2D	lysine methyltransferase 2D [Source:HGNC Symbol;Acc:HGNC:7133]	0.961656	1.11523e-08
ALDBSSCT0000001700	ALDBSSCG0000001026	--	Annotated_lncRNA	ENSSSCT00000035659	ENSSSCG00000012403	OGT	O-linked N-acetylglucosamine (GlcNAc) transferase [Source:HGNC Symbol;Acc:HGNC:8127]	0.959217	1.65527e-08
ALDBSSCT0000001700	ALDBSSCG0000001026	--	Annotated_lncRNA	ENSSSCT00000006202	ENSSSCG00000005640	CIZ1	CDKN1A interacting zinc finger protein 1 [Source:HGNC Symbol;Acc:HGNC:16744]	0.954445	3.35892e-08
ALDBSSCT0000001700	ALDBSSCG0000001026	--	Annotated_lncRNA	ENSSSCT00000010835	ENSSSCG00000009885	--	--	0.967095	4.18027e-09
ALDBSSCT0000001700	ALDBSSCG0000001026	--	Annotated_lncRNA	ENSSSCT00000005095	ENSSSCG00000004614	UNC13C	unc-13 homolog C [Source:HGNC Symbol;Acc:HGNC:23149]	0.958268	1.91784e-08
ALDBSSCT0000001700	ALDBSSCG0000001026	--	Annotated_lncRNA	ENSSSCT00000009555	ENSSSCG00000008735	BOD1L1	biorientation of chromosomes in cell division 1 like 1 [Source:HGNC Symbol;Acc:HGNC:31792]	0.966845	4.38902e-09
ALDBSSCT0000001700	ALDBSSCG0000001026	--	Annotated_lncRNA	ENSSSCT00000028499	ENSSSCG00000026596	SYNRG	synergin, gamma [Source:HGNC Symbol;Acc:HGNC:557]	0.958969	1.7208e-08
ALDBSSCT0000001700	ALDBSSCG0000001026	--	Annotated_lncRNA	ENSSSCT00000006165	ENSSSCG00000005607	RALGPS1	Ral GEF with PH domain and SH3 binding motif 1 [Source:HGNC Symbol;Acc:HGNC:16851]	0.958544	1.83805e-08
ALDBSSCT0000001700	ALDBSSCG0000001026	--	Annotated_lncRNA	ENSSSCT00000002276	ENSSSCG00000002034	ACIN1	apoptotic chromatin condensation inducer 1 [Source:HGNC Symbol;Acc:HGNC:17066]	0.953823	3.66315e-08
ALDBSSCT0000001700	ALDBSSCG0000001026	--	Annotated_lncRNA	ENSSSCT00000009403	ENSSSCG00000008592	--	--	0.962941	8.96431e-09
ALDBSSCT0000001700	ALDBSSCG0000001026	--	Annotated_lncRNA	ENSSSCT00000022914	ENSSSCG00000028225	DICER1	dicer 1, ribonuclease III [Source:HGNC Symbol;Acc:HGNC:17098]	0.951121	5.26676e-08
ALDBSSCT0000001700	ALDBSSCG0000001026	--	Annotated_lncRNA	ENSSSCT00000035852	ENSSSCG00000026569	--	--	0.973215	1.11352e-09
ALDBSSCT0000001700	ALDBSSCG0000001026	--	Annotated_lncRNA	ENSSSCT00000001155	ENSSSCG00000001061	JARID2	jumonji and AT-rich interaction domain containing 2 [Source:HGNC Symbol;Acc:HGNC:6196]	0.956564	2.47726e-08
ALDBSSCT0000001700	ALDBSSCG0000001026	--	Annotated_lncRNA	ENSSSCT00000012473	ENSSSCG00000011395	RBM5	RNA binding motif protein 5 [Source:HGNC Symbol;Acc:HGNC:9902]	0.963081	8.74931e-09
ALDBSSCT0000001700	ALDBSSCG0000001026	--	Annotated_lncRNA	ENSSSCT00000004376	ENSSSCG00000003957	--	--	0.954791	3.19952e-08
ALDBSSCT0000001700	ALDBSSCG0000001026	--	Annotated_lncRNA	ENSSSCT00000023785	ENSSSCG00000029413	DNMT3A	DNA methyltransferase 3 alpha [Source:HGNC Symbol;Acc:HGNC:2978]	0.952964	4.12061e-08
ALDBSSCT0000000791	ALDBSSCG0000000479	--	Annotated_lncRNA	ENSSSCT00000016525	ENSSSCG00000015159	--	--	0.971448	1.67985e-09
ALDBSSCT0000000791	ALDBSSCG0000000479	--	Annotated_lncRNA	ENSSSCT00000015129	ENSSSCG00000013850	--	--	0.981185	1.14301e-10
ALDBSSCT0000000791	ALDBSSCG0000000479	--	Annotated_lncRNA	ENSSSCT00000022724	ENSSSCG00000021127	--	--	0.971448	1.67985e-09
ALDBSSCT0000000791	ALDBSSCG0000000479	--	Annotated_lncRNA	ENSSSCT00000015122	ENSSSCG00000013844	--	--	0.971448	1.67985e-09
ALDBSSCT0000000791	ALDBSSCG0000000479	--	Annotated_lncRNA	ENSSSCT00000031048	ENSSSCG00000025382	--	--	0.971448	1.67985e-09
ALDBSSCT0000000791	ALDBSSCG0000000479	--	Annotated_lncRNA	ENSSSCT00000026486	ENSSSCG00000029604	--	--	0.971448	1.67985e-09
ALDBSSCT0000000791	ALDBSSCG0000000479	--	Annotated_lncRNA	ENSSSCT00000008474	ENSSSCG00000007729	--	--	0.971448	1.67985e-09
ALDBSSCT0000000791	ALDBSSCG0000000479	--	Annotated_lncRNA	ENSSSCT00000027765	ENSSSCG00000022629	--	--	0.971448	1.67985e-09
ALDBSSCT0000000791	ALDBSSCG0000000479	--	Annotated_lncRNA	ENSSSCT00000024471	ENSSSCG00000029322	--	--	0.974994	7.15435e-10
ALDBSSCT0000000791	ALDBSSCG0000000479	--	Annotated_lncRNA	ENSSSCT00000015875	ENSSSCG00000021499	--	--	0.971448	1.67985e-09
ALDBSSCT0000000791	ALDBSSCG0000000479	--	Annotated_lncRNA	ENSSSCT00000015876	ENSSSCG00000028386	--	--	0.971448	1.67985e-09
ALDBSSCT0000000791	ALDBSSCG0000000479	--	Annotated_lncRNA	ENSSSCT00000032959	ENSSSCG00000011723	MME	membrane metallo-endopeptidase [Source:HGNC Symbol;Acc:HGNC:7154]	0.951656	4.90903e-08
ALDBSSCT0000000791	ALDBSSCG0000000479	--	Annotated_lncRNA	ENSSSCT00000014408	ENSSSCG00000013188	--	--	0.971448	1.67985e-09
ALDBSSCT0000000791	ALDBSSCG0000000479	--	Annotated_lncRNA	ENSSSCT00000023977	ENSSSCG00000008384	--	--	0.971448	1.67985e-09
ALDBSSCT0000000791	ALDBSSCG0000000479	--	Annotated_lncRNA	ENSSSCT00000014403	ENSSSCG00000013183	--	--	0.971448	1.67985e-09
ALDBSSCT0000000791	ALDBSSCG0000000479	--	Annotated_lncRNA	ENSSSCT00000022590	ENSSSCG00000029510	OR5B12	olfactory receptor family 5 subfamily B member 12 [Source:HGNC Symbol;Acc:HGNC:15432]	0.971448	1.67985e-09
ALDBSSCT0000000791	ALDBSSCG0000000479	--	Annotated_lncRNA	ENSSSCT00000015083	ENSSSCG00000013806	--	--	0.971448	1.67985e-09
ALDBSSCT0000000791	ALDBSSCG0000000479	--	Annotated_lncRNA	ENSSSCT00000014054	ENSSSCG00000012858	--	--	0.951127	5.26211e-08
ALDBSSCT0000000791	ALDBSSCG0000000479	--	Annotated_lncRNA	ENSSSCT00000025159	ENSSSCG00000029295	BPIFB4	BPI fold containing family B member 4 [Source:HGNC Symbol;Acc:HGNC:16179]	0.975524	6.23321e-10
ALDBSSCT0000000791	ALDBSSCG0000000479	--	Annotated_lncRNA	ENSSSCT00000031973	ENSSSCG00000026921	--	--	0.971448	1.67985e-09
ALDBSSCT0000000791	ALDBSSCG0000000479	--	Annotated_lncRNA	ENSSSCT00000024785	ENSSSCG00000027753	--	--	0.971448	1.67985e-09
ALDBSSCT0000000791	ALDBSSCG0000000479	--	Annotated_lncRNA	ENSSSCT00000026778	ENSSSCG00000021770	ZNF19	zinc finger protein 19 [Source:HGNC Symbol;Acc:HGNC:12981]	0.971448	1.67985e-09
ALDBSSCT0000000791	ALDBSSCG0000000479	--	Annotated_lncRNA	ENSSSCT00000001930	ENSSSCG00000001726	ADGRF1	probable G-protein coupled receptor 110 [Source:RefSeq peptide;Acc:NP_001193284]	0.952292	4.51118e-08
ALDBSSCT0000000791	ALDBSSCG0000000479	--	Annotated_lncRNA	ENSSSCT00000023284	ENSSSCG00000030179	--	--	0.971448	1.67985e-09
ALDBSSCT0000000791	ALDBSSCG0000000479	--	Annotated_lncRNA	ENSSSCT00000002383	ENSSSCG00000002130	--	--	0.971448	1.67985e-09
ALDBSSCT0000000791	ALDBSSCG0000000479	--	Annotated_lncRNA	ENSSSCT00000002414	ENSSSCG00000021187	OR4N5	olfactory receptor family 4 subfamily N member 5 [Source:HGNC Symbol;Acc:HGNC:15358]	0.971448	1.67985e-09
ALDBSSCT0000000791	ALDBSSCG0000000479	--	Annotated_lncRNA	ENSSSCT00000003316	ENSSSCG00000002985	LEUTX	leucine twenty homeobox [Source:HGNC Symbol;Acc:HGNC:31953]	0.971448	1.67985e-09
ALDBSSCT0000000791	ALDBSSCG0000000479	--	Annotated_lncRNA	ENSSSCT00000002667	ENSSSCG00000002399	NGB	Neuroglobin [Source:UniProtKB/Swiss-Prot;Acc:Q6WZ17]	0.971448	1.67985e-09
ALDBSSCT0000000791	ALDBSSCG0000000479	--	Annotated_lncRNA	ENSSSCT00000015864	ENSSSCG00000020684	--	--	0.971448	1.67985e-09
ALDBSSCT0000000791	ALDBSSCG0000000479	--	Annotated_lncRNA	ENSSSCT00000036345	ENSSSCG00000001433	PPT2	palmitoyl-protein thioesterase 2 [Source:HGNC Symbol;Acc:HGNC:9326]	0.971448	1.67985e-09
ALDBSSCT0000000791	ALDBSSCG0000000479	--	Annotated_lncRNA	ENSSSCT00000015941	ENSSSCG00000014591	--	--	0.971448	1.67985e-09
ALDBSSCT0000000791	ALDBSSCG0000000479	--	Annotated_lncRNA	ENSSSCT00000030576	ENSSSCG00000028321	KRTAP26-1	keratin associated protein 26-1 [Source:HGNC Symbol;Acc:HGNC:33760]	0.971448	1.67985e-09
ALDBSSCT0000000791	ALDBSSCG0000000479	--	Annotated_lncRNA	ENSSSCT00000015238	ENSSSCG00000013952	--	--	0.971448	1.67985e-09
ALDBSSCT0000000791	ALDBSSCG0000000479	--	Annotated_lncRNA	ENSSSCT00000024543	ENSSSCG00000026350	--	--	0.971448	1.67985e-09
ALDBSSCT0000000791	ALDBSSCG0000000479	--	Annotated_lncRNA	ENSSSCT00000015546	ENSSSCG00000014228	FAM170A	family with sequence similarity 170 member A [Source:HGNC Symbol;Acc:HGNC:27963]	0.971425	1.68856e-09
ALDBSSCT0000000791	ALDBSSCG0000000479	--	Annotated_lncRNA	ENSSSCT00000010611	ENSSSCG00000009677	--	--	0.971448	1.67985e-09
ALDBSSCT0000000791	ALDBSSCG0000000479	--	Annotated_lncRNA	ENSSSCT00000007917	ENSSSCG00000007236	--	--	0.971448	1.67985e-09
ALDBSSCT0000000791	ALDBSSCG0000000479	--	Annotated_lncRNA	ENSSSCT00000013335	ENSSSCG00000012190	MAGEB5	MAGE family member B5 [Source:HGNC Symbol;Acc:HGNC:23795]	0.956671	2.43865e-08
ALDBSSCT0000000791	ALDBSSCG0000000479	--	Annotated_lncRNA	ENSSSCT00000015895	ENSSSCG00000014545	--	--	0.971448	1.67985e-09
ALDBSSCT0000000791	ALDBSSCG0000000479	--	Annotated_lncRNA	ENSSSCT00000015109	ENSSSCG00000013831	--	--	0.971448	1.67985e-09
ALDBSSCT0000000791	ALDBSSCG0000000479	--	Annotated_lncRNA	ENSSSCT00000024761	ENSSSCG00000030076	SLC6A13	solute carrier family 6 member 13 [Source:HGNC Symbol;Acc:HGNC:11046]	0.955732	2.79674e-08
ALDBSSCT0000000791	ALDBSSCG0000000479	--	Annotated_lncRNA	ENSSSCT00000014352	ENSSSCG00000013132	OR5A2	olfactory receptor family 5 subfamily A member 2 [Source:HGNC Symbol;Acc:HGNC:15249]	0.971448	1.67985e-09
ALDBSSCT0000000791	ALDBSSCG0000000479	--	Annotated_lncRNA	ENSSSCT00000030449	ENSSSCG00000028648	--	--	0.971448	1.67985e-09
ALDBSSCT0000000791	ALDBSSCG0000000479	--	Annotated_lncRNA	ENSSSCT00000026870	ENSSSCG00000020651	--	--	0.971448	1.67985e-09
ALDBSSCT0000000791	ALDBSSCG0000000479	--	Annotated_lncRNA	ENSSSCT00000015100	ENSSSCG00000013822	--	--	0.971448	1.67985e-09
ALDBSSCT0000000791	ALDBSSCG0000000479	--	Annotated_lncRNA	ENSSSCT00000007034	ENSSSCG00000022259	--	--	0.981184	1.14333e-10
ALDBSSCT0000000791	ALDBSSCG0000000479	--	Annotated_lncRNA	ENSSSCT00000012749	ENSSSCG00000011647	--	--	0.965444	5.72379e-09
ALDBSSCT0000000791	ALDBSSCG0000000479	--	Annotated_lncRNA	ENSSSCT00000026975	ENSSSCG00000028692	--	--	0.971448	1.67985e-09
ALDBSSCT0000000791	ALDBSSCG0000000479	--	Annotated_lncRNA	ENSSSCT00000036165	ENSSSCG00000012394	GJB1	gap junction protein beta 1 [Source:HGNC Symbol;Acc:HGNC:4283]	0.971448	1.67985e-09
ALDBSSCT0000000791	ALDBSSCG0000000479	--	Annotated_lncRNA	ENSSSCT00000029054	ENSSSCG00000011448	GLT8D1	glycosyltransferase 8 domain containing 1 [Source:HGNC Symbol;Acc:HGNC:24870]	0.971438	1.6834e-09
ALDBSSCT0000000791	ALDBSSCG0000000479	--	Annotated_lncRNA	ENSSSCT00000027361	ENSSSCG00000025636	--	--	0.971448	1.67985e-09
ALDBSSCT0000000791	ALDBSSCG0000000479	--	Annotated_lncRNA	ENSSSCT00000014807	ENSSSCG00000028617	--	--	0.971448	1.67985e-09
ALDBSSCT0000000791	ALDBSSCG0000000479	--	Annotated_lncRNA	ENSSSCT00000015816	ENSSSCG00000014467	--	--	0.971448	1.67985e-09
ALDBSSCT0000000791	ALDBSSCG0000000479	--	Annotated_lncRNA	ENSSSCT00000015942	ENSSSCG00000014592	--	--	0.971448	1.67985e-09
ALDBSSCT0000000791	ALDBSSCG0000000479	--	Annotated_lncRNA	ENSSSCT00000029525	ENSSSCG00000000563	--	--	0.971448	1.67984e-09
ALDBSSCT0000000791	ALDBSSCG0000000479	--	Annotated_lncRNA	ENSSSCT00000011026	ENSSSCG00000010065	--	--	0.971448	1.67985e-09
ALDBSSCT0000000791	ALDBSSCG0000000479	--	Annotated_lncRNA	ENSSSCT00000032073	ENSSSCG00000030199	--	--	0.971448	1.67985e-09
ALDBSSCT0000000791	ALDBSSCG0000000479	--	Annotated_lncRNA	ENSSSCT00000031709	ENSSSCG00000028885	--	--	0.971448	1.67985e-09
ALDBSSCT0000000791	ALDBSSCG0000000479	--	Annotated_lncRNA	ENSSSCT00000014420	ENSSSCG00000013200	--	--	0.960437	1.36279e-08
ALDBSSCT0000000791	ALDBSSCG0000000479	--	Annotated_lncRNA	ENSSSCT00000006090	ENSSSCG00000027082	--	--	0.96043	1.36426e-08
ALDBSSCT0000000791	ALDBSSCG0000000479	--	Annotated_lncRNA	ENSSSCT00000022548	ENSSSCG00000020943	--	--	0.971448	1.67985e-09
ALDBSSCT0000000791	ALDBSSCG0000000479	--	Annotated_lncRNA	ENSSSCT00000019183	ENSSSCG00000026986	--	--	0.971448	1.67985e-09
ALDBSSCT0000000791	ALDBSSCG0000000479	--	Annotated_lncRNA	ENSSSCT00000003842	ENSSSCG00000027215	CTRC	chymotrypsin C [Source:HGNC Symbol;Acc:HGNC:2523]	0.971448	1.67985e-09
ALDBSSCT0000000791	ALDBSSCG0000000479	--	Annotated_lncRNA	ENSSSCT00000035161	ENSSSCG00000012625	PGRMC1	Membrane-associated progesterone receptor component 1 [Source:UniProtKB/Swiss-Prot;Acc:Q95250]	0.971441	1.68246e-09
ALDBSSCT0000000791	ALDBSSCG0000000479	--	Annotated_lncRNA	ENSSSCT00000022540	ENSSSCG00000027009	--	--	0.971448	1.67985e-09
ALDBSSCT0000000791	ALDBSSCG0000000479	--	Annotated_lncRNA	ENSSSCT00000025208	ENSSSCG00000023581	--	--	0.971448	1.67985e-09
ALDBSSCT0000000791	ALDBSSCG0000000479	--	Annotated_lncRNA	ENSSSCT00000032249	ENSSSCG00000030368	HSP70.2	Sus scrofa heat shock protein 70.2 (HSP70.2), mRNA. [Source:RefSeq mRNA;Acc:NM_213766]	0.955287	2.98155e-08
ALDBSSCT0000000791	ALDBSSCG0000000479	--	Annotated_lncRNA	ENSSSCT00000025322	ENSSSCG00000021226	--	--	0.971448	1.67985e-09
ALDBSSCT0000000791	ALDBSSCG0000000479	--	Annotated_lncRNA	ENSSSCT00000009592	ENSSSCG00000008767	--	--	0.971448	1.67985e-09
ALDBSSCT0000000791	ALDBSSCG0000000479	--	Annotated_lncRNA	ENSSSCT00000024249	ENSSSCG00000020765	--	--	0.971448	1.67985e-09
ALDBSSCT0000000791	ALDBSSCG0000000479	--	Annotated_lncRNA	ENSSSCT00000027227	ENSSSCG00000025526	OR5AS1	olfactory receptor family 5 subfamily AS member 1 [Source:HGNC Symbol;Acc:HGNC:15261]	0.971448	1.67985e-09
ALDBSSCT0000000791	ALDBSSCG0000000479	--	Annotated_lncRNA	ENSSSCT00000012403	ENSSSCG00000011327	PRSS50	protease, serine 50 [Source:HGNC Symbol;Acc:HGNC:17910]	0.971448	1.67985e-09
ALDBSSCT0000000791	ALDBSSCG0000000479	--	Annotated_lncRNA	ENSSSCT00000015809	ENSSSCG00000014461	--	--	0.971448	1.67985e-09
ALDBSSCT0000000791	ALDBSSCG0000000479	--	Annotated_lncRNA	ENSSSCT00000015804	ENSSSCG00000014456	--	--	0.971448	1.67985e-09
ALDBSSCT0000000791	ALDBSSCG0000000479	--	Annotated_lncRNA	ENSSSCT00000031557	ENSSSCG00000021755	--	--	0.971448	1.67985e-09
ALDBSSCT0000000791	ALDBSSCG0000000479	--	Annotated_lncRNA	ENSSSCT00000000981	ENSSSCG00000000897	--	--	0.971448	1.67985e-09
ALDBSSCT0000000791	ALDBSSCG0000000479	--	Annotated_lncRNA	ENSSSCT00000016000	ENSSSCG00000014649	OR52E5	olfactory receptor family 52 subfamily E member 5 [Source:HGNC Symbol;Acc:HGNC:15214]	0.971448	1.67985e-09
ALDBSSCT0000000791	ALDBSSCG0000000479	--	Annotated_lncRNA	ENSSSCT00000016001	ENSSSCG00000014650	OR52E4	olfactory receptor family 52 subfamily E member 4 [Source:HGNC Symbol;Acc:HGNC:15213]	0.971448	1.67985e-09
ALDBSSCT0000000791	ALDBSSCG0000000479	--	Annotated_lncRNA	ENSSSCT00000012323	ENSSSCG00000011256	--	--	0.971448	1.67985e-09
ALDBSSCT0000000791	ALDBSSCG0000000479	--	Annotated_lncRNA	ENSSSCT00000026357	ENSSSCG00000024073	--	--	0.971448	1.67985e-09
ALDBSSCT0000000791	ALDBSSCG0000000479	--	Annotated_lncRNA	ENSSSCT00000027856	ENSSSCG00000029515	PON3	paraoxonase 3 [Source:HGNC Symbol;Acc:HGNC:9206]	0.958821	1.76091e-08
ALDBSSCT0000000791	ALDBSSCG0000000479	--	Annotated_lncRNA	ENSSSCT00000014378	ENSSSCG00000026611	OR5B17	olfactory receptor family 5 subfamily B member 17 [Source:HGNC Symbol;Acc:HGNC:15267]	0.971448	1.67985e-09
ALDBSSCT0000000791	ALDBSSCG0000000479	--	Annotated_lncRNA	ENSSSCT00000031640	ENSSSCG00000029401	--	--	0.971448	1.67985e-09
ALDBSSCT0000000791	ALDBSSCG0000000479	--	Annotated_lncRNA	ENSSSCT00000002878	ENSSSCG00000021230	--	--	0.971448	1.67985e-09
ALDBSSCT0000000791	ALDBSSCG0000000479	--	Annotated_lncRNA	ENSSSCT00000014377	ENSSSCG00000013157	OR5B21	olfactory receptor family 5 subfamily B member 21 [Source:HGNC Symbol;Acc:HGNC:19616]	0.971448	1.67985e-09
ALDBSSCT0000000791	ALDBSSCG0000000479	--	Annotated_lncRNA	ENSSSCT00000005941	ENSSSCG00000005398	--	--	0.971448	1.67985e-09
ALDBSSCT0000000791	ALDBSSCG0000000479	--	Annotated_lncRNA	ENSSSCT00000001730	ENSSSCG00000001552	CLPS	colipase [Source:HGNC Symbol;Acc:HGNC:2085]	0.971448	1.67985e-09
ALDBSSCT0000000791	ALDBSSCG0000000479	--	Annotated_lncRNA	ENSSSCT00000002349	ENSSSCG00000002078	--	--	0.971448	1.67985e-09
ALDBSSCT0000000791	ALDBSSCG0000000479	--	Annotated_lncRNA	ENSSSCT00000013956	ENSSSCG00000012766	BGN	biglycan [Source:HGNC Symbol;Acc:HGNC:1044]	0.972491	1.32222e-09
ALDBSSCT0000000791	ALDBSSCG0000000479	--	Annotated_lncRNA	ENSSSCT00000001424	ENSSSCG00000024940	--	--	0.971448	1.67985e-09
ALDBSSCT0000000791	ALDBSSCG0000000479	--	Annotated_lncRNA	ENSSSCT00000027066	ENSSSCG00000027965	--	--	0.971448	1.67985e-09
ALDBSSCT0000000791	ALDBSSCG0000000479	--	Annotated_lncRNA	ENSSSCT00000028753	ENSSSCG00000027200	--	--	0.971448	1.67985e-09
ALDBSSCT0000000791	ALDBSSCG0000000479	--	Annotated_lncRNA	ENSSSCT00000015832	ENSSSCG00000014482	--	--	0.971448	1.67985e-09
ALDBSSCT0000000791	ALDBSSCG0000000479	--	Annotated_lncRNA	ENSSSCT00000016012	ENSSSCG00000014661	--	--	0.971448	1.67985e-09
ALDBSSCT0000000791	ALDBSSCG0000000479	--	Annotated_lncRNA	ENSSSCT00000023250	ENSSSCG00000021614	--	--	0.971448	1.67985e-09
ALDBSSCT0000000791	ALDBSSCG0000000479	--	Annotated_lncRNA	ENSSSCT00000016141	ENSSSCG00000014790	--	--	0.971448	1.67985e-09
ALDBSSCT0000000791	ALDBSSCG0000000479	--	Annotated_lncRNA	ENSSSCT00000013295	ENSSSCG00000012154	BEND2	BEN domain containing 2 [Source:HGNC Symbol;Acc:HGNC:28509]	0.971448	1.67985e-09
ALDBSSCT0000000791	ALDBSSCG0000000479	--	Annotated_lncRNA	ENSSSCT00000027650	ENSSSCG00000025917	--	--	0.971448	1.67985e-09
ALDBSSCT0000000791	ALDBSSCG0000000479	--	Annotated_lncRNA	ENSSSCT00000006372	ENSSSCG00000005796	--	--	0.971448	1.67985e-09
ALDBSSCT0000000791	ALDBSSCG0000000479	--	Annotated_lncRNA	ENSSSCT00000028361	ENSSSCG00000027999	--	--	0.971448	1.67985e-09
ALDBSSCT0000000791	ALDBSSCG0000000479	--	Annotated_lncRNA	ENSSSCT00000011374	ENSSSCG00000010390	DRGX	dorsal root ganglia homeobox [Source:HGNC Symbol;Acc:HGNC:21536]	0.971448	1.67985e-09
ALDBSSCT0000000791	ALDBSSCG0000000479	--	Annotated_lncRNA	ENSSSCT00000016066	ENSSSCG00000014715	--	--	0.971448	1.67985e-09
ALDBSSCT0000000791	ALDBSSCG0000000479	--	Annotated_lncRNA	ENSSSCT00000015242	ENSSSCG00000026243	--	--	0.971448	1.67985e-09
ALDBSSCT0000000791	ALDBSSCG0000000479	--	Annotated_lncRNA	ENSSSCT00000011463	ENSSSCG00000010475	--	--	0.971448	1.67985e-09
ALDBSSCT0000000791	ALDBSSCG0000000479	--	Annotated_lncRNA	ENSSSCT00000015827	ENSSSCG00000014477	OR5J2	olfactory receptor family 5 subfamily J member 2 [Source:HGNC Symbol;Acc:HGNC:19612]	0.971448	1.67985e-09
ALDBSSCT0000000791	ALDBSSCG0000000479	--	Annotated_lncRNA	ENSSSCT00000022435	ENSSSCG00000020815	--	--	0.971448	1.67985e-09
ALDBSSCT0000000791	ALDBSSCG0000000479	--	Annotated_lncRNA	ENSSSCT00000015989	ENSSSCG00000014638	OR56B4	olfactory receptor family 56 subfamily B member 4 [Source:HGNC Symbol;Acc:HGNC:15248]	0.971448	1.67985e-09
ALDBSSCT0000000791	ALDBSSCG0000000479	--	Annotated_lncRNA	ENSSSCT00000026236	ENSSSCG00000029891	GKN1	Gastrokine-1 [Source:UniProtKB/Swiss-Prot;Acc:Q8HYA9]	0.971448	1.67985e-09
ALDBSSCT0000000791	ALDBSSCG0000000479	--	Annotated_lncRNA	ENSSSCT00000036427	ENSSSCG00000006979	MSR1	macrophage scavenger receptor 1 [Source:HGNC Symbol;Acc:HGNC:7376]	0.962443	9.7638e-09
ALDBSSCT0000000791	ALDBSSCG0000000479	--	Annotated_lncRNA	ENSSSCT00000031941	ENSSSCG00000024649	--	--	0.971448	1.67985e-09
ALDBSSCT0000000791	ALDBSSCG0000000479	--	Annotated_lncRNA	ENSSSCT00000023492	ENSSSCG00000028217	--	--	0.971448	1.67985e-09
ALDBSSCT0000000791	ALDBSSCG0000000479	--	Annotated_lncRNA	ENSSSCT00000015994	ENSSSCG00000014643	--	--	0.971448	1.67985e-09
ALDBSSCT0000000791	ALDBSSCG0000000479	--	Annotated_lncRNA	ENSSSCT00000015999	ENSSSCG00000014648	OR52L1	olfactory receptor family 52 subfamily L member 1 [Source:HGNC Symbol;Acc:HGNC:14785]	0.971448	1.67985e-09
ALDBSSCT0000000791	ALDBSSCG0000000479	--	Annotated_lncRNA	ENSSSCT00000002894	ENSSSCG00000002607	--	--	0.971448	1.67985e-09
ALDBSSCT0000000791	ALDBSSCG0000000479	--	Annotated_lncRNA	ENSSSCT00000002895	ENSSSCG00000002608	--	--	0.960024	1.45645e-08
ALDBSSCT0000000791	ALDBSSCG0000000479	--	Annotated_lncRNA	ENSSSCT00000017921	ENSSSCG00000016458	TAS2R60	taste 2 receptor member 60 [Source:HGNC Symbol;Acc:HGNC:20639]	0.971448	1.67985e-09
ALDBSSCT0000000791	ALDBSSCG0000000479	--	Annotated_lncRNA	ENSSSCT00000026153	ENSSSCG00000029085	CH242-81E23.2-001	-	0.971424	1.68874e-09
ALDBSSCT0000000791	ALDBSSCG0000000479	--	Annotated_lncRNA	ENSSSCT00000028306	ENSSSCG00000026600	KLHL30	kelch like family member 30 [Source:HGNC Symbol;Acc:HGNC:24770]	0.975121	6.92387e-10
ALDBSSCT0000000791	ALDBSSCG0000000479	--	Annotated_lncRNA	ENSSSCT00000029498	ENSSSCG00000028223	--	--	0.971448	1.67985e-09
ALDBSSCT0000000791	ALDBSSCG0000000479	--	Annotated_lncRNA	ENSSSCT00000016582	ENSSSCG00000015216	ACRV1	acrosomal vesicle protein 1 [Source:HGNC Symbol;Acc:HGNC:127]	0.971448	1.67985e-09
ALDBSSCT0000000791	ALDBSSCG0000000479	--	Annotated_lncRNA	ENSSSCT00000000779	ENSSSCG00000000716	KCNA1	potassium voltage-gated channel subfamily A member 1 [Source:HGNC Symbol;Acc:HGNC:6218]	0.971448	1.67985e-09
ALDBSSCT0000000791	ALDBSSCG0000000479	--	Annotated_lncRNA	ENSSSCT00000001249	ENSSSCG00000026926	--	--	0.971448	1.67985e-09
ALDBSSCT0000000791	ALDBSSCG0000000479	--	Annotated_lncRNA	ENSSSCT00000018482	ENSSSCG00000016972	CARTPT	CART prepropeptide [Source:HGNC Symbol;Acc:HGNC:24323]	0.971448	1.67985e-09
ALDBSSCT0000000791	ALDBSSCG0000000479	--	Annotated_lncRNA	ENSSSCT00000034511	ENSSSCG00000017277	PECAM1	platelet and endothelial cell adhesion molecule 1 [Source:HGNC Symbol;Acc:HGNC:8823]	0.973514	1.03609e-09
ALDBSSCT0000000791	ALDBSSCG0000000479	--	Annotated_lncRNA	ENSSSCT00000004241	ENSSSCG00000003832	TACSTD2	tumor-associated calcium signal transducer 2 [Source:HGNC Symbol;Acc:HGNC:11530]	0.971448	1.67985e-09
ALDBSSCT0000000791	ALDBSSCG0000000479	--	Annotated_lncRNA	ENSSSCT00000007062	ENSSSCG00000006448	--	--	0.971448	1.67985e-09
ALDBSSCT0000000791	ALDBSSCG0000000479	--	Annotated_lncRNA	ENSSSCT00000002888	ENSSSCG00000002601	--	--	0.971448	1.67985e-09
ALDBSSCT0000000791	ALDBSSCG0000000479	--	Annotated_lncRNA	ENSSSCT00000008676	ENSSSCG00000007916	--	--	0.971448	1.67985e-09
ALDBSSCT0000000791	ALDBSSCG0000000479	--	Annotated_lncRNA	ENSSSCT00000031113	ENSSSCG00000022593	TSHR	thyrotropin receptor precursor [Source:RefSeq peptide;Acc:NP_999462]	0.971535	1.64713e-09
ALDBSSCT0000000791	ALDBSSCG0000000479	--	Annotated_lncRNA	ENSSSCT00000001916	ENSSSCG00000022542	--	--	0.971448	1.67985e-09
ALDBSSCT0000000791	ALDBSSCG0000000479	--	Annotated_lncRNA	ENSSSCT00000027069	ENSSSCG00000025375	--	--	0.971448	1.67985e-09
ALDBSSCT0000000791	ALDBSSCG0000000479	--	Annotated_lncRNA	ENSSSCT00000030813	ENSSSCG00000022093	--	--	0.971448	1.67985e-09
ALDBSSCT0000000791	ALDBSSCG0000000479	--	Annotated_lncRNA	ENSSSCT00000032968	ENSSSCG00000030798	FUS	FUS RNA binding protein [Source:HGNC Symbol;Acc:HGNC:4010]	0.971446	1.68039e-09
ALDBSSCT0000000791	ALDBSSCG0000000479	--	Annotated_lncRNA	ENSSSCT00000015846	ENSSSCG00000014496	--	--	0.971448	1.67985e-09
ALDBSSCT0000000791	ALDBSSCG0000000479	--	Annotated_lncRNA	ENSSSCT00000014866	ENSSSCG00000013611	--	--	0.971448	1.67985e-09
ALDBSSCT0000000791	ALDBSSCG0000000479	--	Annotated_lncRNA	ENSSSCT00000006448	ENSSSCG00000005869	OR1N2	olfactory receptor family 1 subfamily N member 2 [Source:HGNC Symbol;Acc:HGNC:15111]	0.971448	1.67985e-09
ALDBSSCT0000000791	ALDBSSCG0000000479	--	Annotated_lncRNA	ENSSSCT00000015253	ENSSSCG00000021790	--	--	0.971448	1.67985e-09
ALDBSSCT0000000791	ALDBSSCG0000000479	--	Annotated_lncRNA	ENSSSCT00000014385	ENSSSCG00000013165	--	--	0.971448	1.67985e-09
ALDBSSCT0000000791	ALDBSSCG0000000479	--	Annotated_lncRNA	ENSSSCT00000014386	ENSSSCG00000026171	--	--	0.971448	1.67985e-09
ALDBSSCT0000003229	ALDBSSCG0000001944	--	Annotated_lncRNA	ENSSSCT00000012417	ENSSSCG00000011340	--	--	0.956267	2.58769e-08
ALDBSSCT0000003229	ALDBSSCG0000001944	--	Annotated_lncRNA	ENSSSCT00000029578	ENSSSCG00000030632	UBE2V1	ubiquitin conjugating enzyme E2 V1 [Source:HGNC Symbol;Acc:HGNC:12494]	0.959411	1.60566e-08
ALDBSSCT0000003229	ALDBSSCG0000001944	--	Annotated_lncRNA	ENSSSCT00000030108	ENSSSCG00000024253	--	--	0.960275	1.39886e-08
ALDBSSCT0000003229	ALDBSSCG0000001944	--	Annotated_lncRNA	ENSSSCT00000018284	ENSSSCG00000016795	--	--	0.952382	4.45739e-08
ALDBSSCT0000003229	ALDBSSCG0000001944	--	Annotated_lncRNA	ENSSSCT00000019017	ENSSSCG00000017468	--	--	0.95706	2.30187e-08
ALDBSSCT0000003229	ALDBSSCG0000001944	--	Annotated_lncRNA	ENSSSCT00000032691	ENSSSCG00000028553	ILF2	interleukin enhancer binding factor 2 [Source:HGNC Symbol;Acc:HGNC:6037]	0.962926	8.987e-09
ALDBSSCT0000003229	ALDBSSCG0000001944	--	Annotated_lncRNA	ENSSSCT00000025850	ENSSSCG00000022361	--	--	0.952401	4.4457e-08
ALDBSSCT0000003229	ALDBSSCG0000001944	--	Annotated_lncRNA	ENSSSCT00000012267	ENSSSCG00000011201	SATB1	SATB homeobox 1 [Source:HGNC Symbol;Acc:HGNC:10541]	0.982074	8.36247e-11
ALDBSSCT0000003229	ALDBSSCG0000001944	--	Annotated_lncRNA	ENSSSCT00000027259	ENSSSCG00000030141	--	--	0.958842	1.75516e-08
ALDBSSCT0000003229	ALDBSSCG0000001944	--	Annotated_lncRNA	ENSSSCT00000024362	ENSSSCG00000027831	NOP10	NOP10 ribonucleoprotein [Source:HGNC Symbol;Acc:HGNC:14378]	0.96964	2.4925e-09
ALDBSSCT0000003229	ALDBSSCG0000001944	--	Annotated_lncRNA	ENSSSCT00000009443	ENSSSCG00000008631	PQLC3	PQ loop repeat containing 3 [Source:HGNC Symbol;Acc:HGNC:28503]	0.958032	1.98834e-08
ALDBSSCT0000003229	ALDBSSCG0000001944	--	Annotated_lncRNA	ENSSSCT00000026837	ENSSSCG00000021531	C9orf85	chromosome 9 open reading frame 85 [Source:HGNC Symbol;Acc:HGNC:28784]	0.966951	4.29946e-09
ALDBSSCT0000003229	ALDBSSCG0000001944	--	Annotated_lncRNA	ENSSSCT00000010242	ENSSSCG00000009345	--	--	0.958541	1.83896e-08
ALDBSSCT0000003229	ALDBSSCG0000001944	--	Annotated_lncRNA	ENSSSCT00000034654	ENSSSCG00000012649	SMARCA1	SWI/SNF related, matrix associated, actin dependent regulator of chromatin, subfamily a, member 1 [Source:HGNC Symbol;Acc:HGNC:11097]	0.957778	2.06662e-08
ALDBSSCT0000003229	ALDBSSCG0000001944	--	Annotated_lncRNA	ENSSSCT00000035374	ENSSSCG00000010301	PPP3CB	protein phosphatase 3 catalytic subunit beta [Source:HGNC Symbol;Acc:HGNC:9315]	0.963494	8.14065e-09
ALDBSSCT0000006510	ALDBSSCG0000003978	--	Annotated_lncRNA	ENSSSCT00000032268	ENSSSCG00000004393	GTF3C6	general transcription factor IIIC subunit 6 [Source:HGNC Symbol;Acc:HGNC:20872]	0.954329	3.41388e-08
ALDBSSCT0000006510	ALDBSSCG0000003978	--	Annotated_lncRNA	ENSSSCT00000030447	ENSSSCG00000023324	--	--	0.961267	1.18964e-08
ALDBSSCT0000006510	ALDBSSCG0000003978	--	Annotated_lncRNA	ENSSSCT00000031907	ENSSSCG00000029465	--	--	0.952423	4.43273e-08
ALDBSSCT0000006510	ALDBSSCG0000003978	--	Annotated_lncRNA	ENSSSCT00000023088	ENSSSCG00000016069	--	--	0.955895	2.73153e-08
ALDBSSCT0000006510	ALDBSSCG0000003978	--	Annotated_lncRNA	ENSSSCT00000033063	ENSSSCG00000012695	INTS6L	integrator complex subunit 6 like [Source:HGNC Symbol;Acc:HGNC:27334]	0.956999	2.323e-08
ALDBSSCT0000006510	ALDBSSCG0000003978	--	Annotated_lncRNA	ENSSSCT00000023772	ENSSSCG00000024156	--	--	0.97144	1.68285e-09
ALDBSSCT0000006510	ALDBSSCG0000003978	--	Annotated_lncRNA	ENSSSCT00000019273	ENSSSCG00000017707	TAF15	TATA-box binding protein associated factor 15 [Source:HGNC Symbol;Acc:HGNC:11547]	0.952554	4.35523e-08
ALDBSSCT0000006510	ALDBSSCG0000003978	--	Annotated_lncRNA	ENSSSCT00000028499	ENSSSCG00000026596	SYNRG	synergin, gamma [Source:HGNC Symbol;Acc:HGNC:557]	0.960866	1.27086e-08
ALDBSSCT0000006510	ALDBSSCG0000003978	--	Annotated_lncRNA	ENSSSCT00000026789	ENSSSCG00000029393	--	--	0.958004	1.99671e-08
ALDBSSCT0000006510	ALDBSSCG0000003978	--	Annotated_lncRNA	ENSSSCT00000027648	ENSSSCG00000026074	--	--	0.954495	3.33564e-08
ALDBSSCT0000006510	ALDBSSCG0000003978	--	Annotated_lncRNA	ENSSSCT00000011273	ENSSSCG00000010300	MSS51	MSS51 mitochondrial translational activator [Source:HGNC Symbol;Acc:HGNC:21000]	0.954449	3.35731e-08
ALDBSSCT0000006510	ALDBSSCG0000003978	--	Annotated_lncRNA	ENSSSCT00000002263	ENSSSCG00000002023	PABPN1	poly(A) binding protein, nuclear 1 [Source:HGNC Symbol;Acc:HGNC:8565]	0.950083	6.02222e-08
ALDBSSCT0000006510	ALDBSSCG0000003978	--	Annotated_lncRNA	ENSSSCT00000022259	ENSSSCG00000028962	--	--	0.957601	2.1227e-08
ALDBSSCT0000006510	ALDBSSCG0000003978	--	Annotated_lncRNA	ENSSSCT00000005202	ENSSSCG00000004710	ADAL	adenosine deaminase like [Source:HGNC Symbol;Acc:HGNC:31853]	0.958805	1.76543e-08
ALDBSSCT0000006510	ALDBSSCG0000003978	--	Annotated_lncRNA	ENSSSCT00000008448	ENSSSCG00000007705	--	--	0.95933	1.62617e-08
ALDBSSCT0000006510	ALDBSSCG0000003978	--	Annotated_lncRNA	ENSSSCT00000028501	ENSSSCG00000024375	--	--	0.956346	2.55806e-08
ALDBSSCT0000006510	ALDBSSCG0000003978	--	Annotated_lncRNA	ENSSSCT00000007195	ENSSSCG00000006567	CRTC2	CREB regulated transcription coactivator 2 [Source:HGNC Symbol;Acc:HGNC:27301]	0.964027	7.40741e-09
ALDBSSCT0000006510	ALDBSSCG0000003978	--	Annotated_lncRNA	ENSSSCT00000001155	ENSSSCG00000001061	JARID2	jumonji and AT-rich interaction domain containing 2 [Source:HGNC Symbol;Acc:HGNC:6196]	0.954393	3.38367e-08
ALDBSSCT0000006510	ALDBSSCG0000003978	--	Annotated_lncRNA	ENSSSCT00000022851	ENSSSCG00000026577	--	--	0.95335	3.90937e-08
ALDBSSCT0000006510	ALDBSSCG0000003978	--	Annotated_lncRNA	ENSSSCT00000014581	ENSSSCG00000013351	--	--	0.953148	4.01889e-08
ALDBSSCT0000006510	ALDBSSCG0000003978	--	Annotated_lncRNA	ENSSSCT00000008057	ENSSSCG00000007362	SRSF6	serine/arginine-rich splicing factor 6 [Source:HGNC Symbol;Acc:HGNC:10788]	0.963858	7.63346e-09
ALDBSSCT0000006510	ALDBSSCG0000003978	--	Annotated_lncRNA	ENSSSCT00000015917	ENSSSCG00000014567	TRIM66	tripartite motif containing 66 [Source:HGNC Symbol;Acc:HGNC:29005]	0.956737	2.415e-08
ALDBSSCT0000006510	ALDBSSCG0000003978	--	Annotated_lncRNA	ENSSSCT00000009403	ENSSSCG00000008592	--	--	0.960613	1.32432e-08
ALDBSSCT0000006510	ALDBSSCG0000003978	--	Annotated_lncRNA	ENSSSCT00000010315	ENSSSCG00000009414	ZC3H13	zinc finger CCCH-type containing 13 [Source:HGNC Symbol;Acc:HGNC:20368]	0.962871	9.07252e-09
ALDBSSCT0000006510	ALDBSSCG0000003978	--	Annotated_lncRNA	ENSSSCT00000002636	ENSSSCG00000002372	--	--	0.954013	3.5678e-08
ALDBSSCT0000006510	ALDBSSCG0000003978	--	Annotated_lncRNA	ENSSSCT00000023629	ENSSSCG00000025850	--	--	0.971833	1.53921e-09
ALDBSSCT0000006510	ALDBSSCG0000003978	--	Annotated_lncRNA	ENSSSCT00000001094	ENSSSCG00000001002	--	--	0.950733	5.53893e-08
ALDBSSCT0000006510	ALDBSSCG0000003978	--	Annotated_lncRNA	ENSSSCT00000008158	ENSSSCG00000007454	ZMYND8	zinc finger MYND-type containing 8 [Source:HGNC Symbol;Acc:HGNC:9397]	0.964761	6.48972e-09
ALDBSSCT0000006510	ALDBSSCG0000003978	--	Annotated_lncRNA	ENSSSCT00000022550	ENSSSCG00000029375	ZNF205	zinc finger protein 205 [Source:RefSeq peptide;Acc:NP_001230570]	0.964541	6.75393e-09
ALDBSSCT0000006510	ALDBSSCG0000003978	--	Annotated_lncRNA	ENSSSCT00000012310	ENSSSCG00000011243	GOLGA4	golgin A4 [Source:HGNC Symbol;Acc:HGNC:4427]	0.958767	1.77562e-08
ALDBSSCT0000006510	ALDBSSCG0000003978	--	Annotated_lncRNA	ENSSSCT00000026182	ENSSSCG00000029352	CCNL1	cyclin L1 [Source:HGNC Symbol;Acc:HGNC:20569]	0.961943	1.06277e-08
ALDBSSCT0000006510	ALDBSSCG0000003978	--	Annotated_lncRNA	ENSSSCT00000019110	ENSSSCG00000017555	LUC7L3	LUC7 like 3 pre-mRNA splicing factor [Source:HGNC Symbol;Acc:HGNC:24309]	0.961661	1.11436e-08
ALDBSSCT0000006510	ALDBSSCG0000003978	--	Annotated_lncRNA	ENSSSCT00000016567	ENSSSCG00000015201	MSANTD2	Myb/SANT DNA binding domain containing 2 [Source:HGNC Symbol;Acc:HGNC:26266]	0.967824	3.62069e-09
ALDBSSCT0000006510	ALDBSSCG0000003978	--	Annotated_lncRNA	ENSSSCT00000006828	ENSSSCG00000006231	CHD7	chromodomain helicase DNA binding protein 7 [Source:HGNC Symbol;Acc:HGNC:20626]	0.956264	2.58869e-08
ALDBSSCT0000006510	ALDBSSCG0000003978	--	Annotated_lncRNA	ENSSSCT00000013169	ENSSSCG00000012037	PAXBP1	PAX3 and PAX7 binding protein 1 [Source:HGNC Symbol;Acc:HGNC:13579]	0.964902	6.3248e-09
ALDBSSCT0000006510	ALDBSSCG0000003978	--	Annotated_lncRNA	ENSSSCT00000017876	ENSSSCG00000016417	RBM33	RNA binding motif protein 33 [Source:HGNC Symbol;Acc:HGNC:27223]	0.958326	1.90082e-08
ALDBSSCT0000006510	ALDBSSCG0000003978	--	Annotated_lncRNA	ENSSSCT00000004961	ENSSSCG00000004490	SETBP1	SET binding protein 1 [Source:HGNC Symbol;Acc:HGNC:15573]	0.954625	3.27522e-08
ALDBSSCT0000006510	ALDBSSCG0000003978	--	Annotated_lncRNA	ENSSSCT00000013411	ENSSSCG00000012264	ZNF674	zinc finger protein 674 [Source:HGNC Symbol;Acc:HGNC:17625]	0.964943	6.27832e-09
ALDBSSCT0000006510	ALDBSSCG0000003978	--	Annotated_lncRNA	ENSSSCT00000009555	ENSSSCG00000008735	BOD1L1	biorientation of chromosomes in cell division 1 like 1 [Source:HGNC Symbol;Acc:HGNC:31792]	0.956283	2.58166e-08
ALDBSSCT0000006510	ALDBSSCG0000003978	--	Annotated_lncRNA	ENSSSCT00000017228	ENSSSCG00000015820	WHSC1L1	Wolf-Hirschhorn syndrome candidate 1-like 1 [Source:HGNC Symbol;Acc:HGNC:12767]	0.960938	1.2559e-08
ALDBSSCT0000006510	ALDBSSCG0000003978	--	Annotated_lncRNA	ENSSSCT00000025136	ENSSSCG00000023533	--	--	0.977188	3.96002e-10
ALDBSSCT0000006510	ALDBSSCG0000003978	--	Annotated_lncRNA	ENSSSCT00000006702	ENSSSCG00000006110	RBM12B	RNA binding motif protein 12B [Source:HGNC Symbol;Acc:HGNC:32310]	0.95935	1.62096e-08
ALDBSSCT0000006510	ALDBSSCG0000003978	--	Annotated_lncRNA	ENSSSCT00000012473	ENSSSCG00000011395	RBM5	RNA binding motif protein 5 [Source:HGNC Symbol;Acc:HGNC:9902]	0.967022	4.24077e-09
ALDBSSCT0000006510	ALDBSSCG0000003978	--	Annotated_lncRNA	ENSSSCT00000034966	ENSSSCG00000004110	TAB2	TGF-beta activated kinase 1/MAP3K7 binding protein 2 [Source:HGNC Symbol;Acc:HGNC:17075]	0.95372	3.71554e-08
ALDBSSCT0000006510	ALDBSSCG0000003978	--	Annotated_lncRNA	ENSSSCT00000036178	ENSSSCG00000012727	FMR1	fragile X mental retardation 1 [Source:HGNC Symbol;Acc:HGNC:3775]	0.955626	2.84004e-08
ALDBSSCT0000006510	ALDBSSCG0000003978	--	Annotated_lncRNA	ENSSSCT00000024429	ENSSSCG00000022730	--	--	0.95395	3.5992e-08
ALDBSSCT0000006510	ALDBSSCG0000003978	--	Annotated_lncRNA	ENSSSCT00000012630	ENSSSCG00000011540	--	--	0.957805	2.05821e-08
ALDBSSCT0000006510	ALDBSSCG0000003978	--	Annotated_lncRNA	ENSSSCT00000035318	ENSSSCG00000012534	MORF4L2	mortality factor 4 like 2 [Source:HGNC Symbol;Acc:HGNC:16849]	0.963294	8.4296e-09
ALDBSSCT0000006510	ALDBSSCG0000003978	--	Annotated_lncRNA	ENSSSCT00000016812	ENSSSCG00000015432	ATXN7L1	ataxin 7 like 1 [Source:HGNC Symbol;Acc:HGNC:22210]	0.95557	2.86303e-08
ALDBSSCT0000006510	ALDBSSCG0000003978	--	Annotated_lncRNA	ENSSSCT00000010233	ENSSSCG00000009337	--	--	0.963836	7.66266e-09
ALDBSSCT0000006510	ALDBSSCG0000003978	--	Annotated_lncRNA	ENSSSCT00000027995	ENSSSCG00000023418	--	--	0.95662	2.4572e-08
ALDBSSCT0000006510	ALDBSSCG0000003978	--	Annotated_lncRNA	ENSSSCT00000029381	ENSSSCG00000026789	BTBD17	BTB domain containing 17 [Source:HGNC Symbol;Acc:HGNC:33758]	0.974238	8.66659e-10
ALDBSSCT0000006510	ALDBSSCG0000003978	--	Annotated_lncRNA	ENSSSCT00000017497	ENSSSCG00000016071	--	--	0.960378	1.37576e-08
ALDBSSCT0000006510	ALDBSSCG0000003978	--	Annotated_lncRNA	ENSSSCT00000019467	ENSSSCG00000017890	KIAA0753	KIAA0753 [Source:HGNC Symbol;Acc:HGNC:29110]	0.958244	1.92498e-08
ALDBSSCT0000006510	ALDBSSCG0000003978	--	Annotated_lncRNA	ENSSSCT00000006797	ENSSSCG00000006202	--	--	0.971055	1.83386e-09
ALDBSSCT0000006510	ALDBSSCG0000003978	--	Annotated_lncRNA	ENSSSCT00000016187	ENSSSCG00000014835	C2CD3	C2 calcium dependent domain containing 3 [Source:HGNC Symbol;Acc:HGNC:24564]	0.957492	2.15772e-08
ALDBSSCT0000006510	ALDBSSCG0000003978	--	Annotated_lncRNA	ENSSSCT00000011503	ENSSSCG00000010513	LCOR	ligand dependent nuclear receptor corepressor [Source:HGNC Symbol;Acc:HGNC:29503]	0.961939	1.0636e-08
ALDBSSCT0000006510	ALDBSSCG0000003978	--	Annotated_lncRNA	ENSSSCT00000029334	ENSSSCG00000021354	--	--	0.954616	3.2792e-08
ALDBSSCT0000006510	ALDBSSCG0000003978	--	Annotated_lncRNA	ENSSSCT00000007955	ENSSSCG00000007270	--	--	0.975823	5.75821e-10
ALDBSSCT0000006510	ALDBSSCG0000003978	--	Annotated_lncRNA	ENSSSCT00000003625	ENSSSCG00000003264	CNOT3	CCR4-NOT transcription complex subunit 3 [Source:HGNC Symbol;Acc:HGNC:7879]	0.957707	2.08878e-08
ALDBSSCT0000006510	ALDBSSCG0000003978	--	Annotated_lncRNA	ENSSSCT00000010683	ENSSSCG00000009744	SFSWAP	splicing factor SWAP homolog [Source:HGNC Symbol;Acc:HGNC:10790]	0.975967	5.54103e-10
ALDBSSCT0000006510	ALDBSSCG0000003978	--	Annotated_lncRNA	ENSSSCT00000030551	ENSSSCG00000021023	SCAF4	SR-related CTD associated factor 4 [Source:HGNC Symbol;Acc:HGNC:19304]	0.95243	4.42891e-08
ALDBSSCT0000006510	ALDBSSCG0000003978	--	Annotated_lncRNA	ENSSSCT00000016328	ENSSSCG00000014967	FAM76B	family with sequence similarity 76 member B [Source:HGNC Symbol;Acc:HGNC:28492]	0.954859	3.1689e-08
ALDBSSCT0000006510	ALDBSSCG0000003978	--	Annotated_lncRNA	ENSSSCT00000010367	ENSSSCG00000009457	--	--	0.952354	4.47432e-08
ALDBSSCT0000006510	ALDBSSCG0000003978	--	Annotated_lncRNA	ENSSSCT00000003560	ENSSSCG00000003205	--	--	0.959368	1.61649e-08
ALDBSSCT0000006510	ALDBSSCG0000003978	--	Annotated_lncRNA	ENSSSCT00000030018	ENSSSCG00000025624	--	--	0.95714	2.27459e-08
ALDBSSCT0000006510	ALDBSSCG0000003978	--	Annotated_lncRNA	ENSSSCT00000008580	ENSSSCG00000007830	RBBP6	RB binding protein 6, ubiquitin ligase [Source:HGNC Symbol;Acc:HGNC:9889]	0.95889	1.74224e-08
ALDBSSCT0000006510	ALDBSSCG0000003978	--	Annotated_lncRNA	ENSSSCT00000025847	ENSSSCG00000025221	--	--	0.957608	2.12051e-08
LNC_001961	XLOC_116891	--	Novel_lncRNA	ENSSSCT00000003102	ENSSSCG00000002802	GINS3	GINS complex subunit 3 [Source:HGNC Symbol;Acc:HGNC:25851]	-0.951186	5.22171e-08
LNC_001961	XLOC_116891	--	Novel_lncRNA	ENSSSCT00000014802	ENSSSCG00000013552	--	--	-0.963851	7.64322e-09
ALDBSSCT0000011786	ALDBSSCG0000007147	--	Annotated_lncRNA	ENSSSCT00000014359	ENSSSCG00000013139	--	--	0.959581	1.56289e-08
ALDBSSCT0000002609	ALDBSSCG0000001587	--	Annotated_lncRNA	ENSSSCT00000028545	ENSSSCG00000027223	THAP1	THAP domain containing 1 [Source:HGNC Symbol;Acc:HGNC:20856]	0.956478	2.50885e-08
LNC_001090	XLOC_065350	--	Novel_lncRNA	ENSSSCT00000001291	ENSSSCG00000026329	--	--	0.951917	4.74282e-08
LNC_000626	XLOC_037676	--	Novel_lncRNA	ENSSSCT00000015324	ENSSSCG00000014029	COL23A1	collagen type XXIII alpha 1 chain [Source:HGNC Symbol;Acc:HGNC:22990]	0.965339	5.83633e-09
LNC_000626	XLOC_037676	--	Novel_lncRNA	ENSSSCT00000032119	ENSSSCG00000013324	--	--	1	0
LNC_000626	XLOC_037676	--	Novel_lncRNA	ENSSSCT00000022606	ENSSSCG00000021009	--	--	1	0
LNC_000626	XLOC_037676	--	Novel_lncRNA	ENSSSCT00000007458	ENSSSCG00000006809	RBM15	RNA binding motif protein 15 [Source:HGNC Symbol;Acc:HGNC:14959]	0.973245	1.10572e-09
LNC_000626	XLOC_037676	--	Novel_lncRNA	ENSSSCT00000003136	ENSSSCG00000002835	TOX3	TOX high mobility group box family member 3 [Source:HGNC Symbol;Acc:HGNC:11972]	0.951089	5.28832e-08
LNC_000626	XLOC_037676	--	Novel_lncRNA	ENSSSCT00000007364	ENSSSCG00000006723	--	--	1	0
LNC_000626	XLOC_037676	--	Novel_lncRNA	ENSSSCT00000033027	ENSSSCG00000028516	LARP4	La ribonucleoprotein domain family member 4 [Source:HGNC Symbol;Acc:HGNC:24320]	0.97044	2.0993e-09
LNC_000626	XLOC_037676	--	Novel_lncRNA	ENSSSCT00000003672	ENSSSCG00000003308	--	--	1	0
LNC_000626	XLOC_037676	--	Novel_lncRNA	ENSSSCT00000011337	ENSSSCG00000010355	--	--	1	0
LNC_000626	XLOC_037676	--	Novel_lncRNA	ENSSSCT00000029232	ENSSSCG00000027490	--	--	1	0
LNC_000626	XLOC_037676	--	Novel_lncRNA	ENSSSCT00000004416	ENSSSCG00000003994	C19orf18	chromosome 19 open reading frame 18 [Source:HGNC Symbol;Acc:HGNC:28642]	1	0
LNC_000626	XLOC_037676	--	Novel_lncRNA	ENSSSCT00000031890	ENSSSCG00000023181	ZNF385B	zinc finger protein 385B [Source:HGNC Symbol;Acc:HGNC:26332]	1	0
LNC_000626	XLOC_037676	--	Novel_lncRNA	ENSSSCT00000001886	ENSSSCG00000001689	--	--	1	0
LNC_000626	XLOC_037676	--	Novel_lncRNA	ENSSSCT00000032050	ENSSSCG00000030169	--	--	1	0
LNC_000626	XLOC_037676	--	Novel_lncRNA	ENSSSCT00000025400	ENSSSCG00000015401	PCLO	piccolo presynaptic cytomatrix protein [Source:HGNC Symbol;Acc:HGNC:13406]	0.986408	1.39839e-11
LNC_000626	XLOC_037676	--	Novel_lncRNA	ENSSSCT00000012270	ENSSSCG00000011204	--	--	0.975137	6.89599e-10
LNC_000626	XLOC_037676	--	Novel_lncRNA	ENSSSCT00000015088	ENSSSCG00000013810	--	--	1	0
LNC_000626	XLOC_037676	--	Novel_lncRNA	ENSSSCT00000006373	ENSSSCG00000005797	--	--	1	0
LNC_000626	XLOC_037676	--	Novel_lncRNA	ENSSSCT00000015084	ENSSSCG00000013807	--	--	1	0
LNC_000626	XLOC_037676	--	Novel_lncRNA	ENSSSCT00000008075	ENSSSCG00000007377	KCNK15	potassium two pore domain channel subfamily K member 15 [Source:HGNC Symbol;Acc:HGNC:13814]	0.957272	2.23032e-08
LNC_000626	XLOC_037676	--	Novel_lncRNA	ENSSSCT00000027478	ENSSSCG00000025728	SRY	-	1	0
[truncated: 15,621 more rows]
