# Supplementary material for: Analyses of long non-coding RNA and mRNA profiling in the spleen of diarrheic piglets caused by Clostridium perfringens type C
Source: PeerJ. 2018 Nov 30;6:e5997. doi: 10.7717/peerj.5997 (PMC6276591; doi:10.7717/peerj.5997)
Supplement: Supplemental Information 8 [file peerj-06-5997-s008.xlsx]

## Sheet: S8-1 trans_GO (SS vs SC)
GO_accession	Description	Term_type	Over_represented_pValue	Corrected_pValue	CAD_item	CAD_list	Bg_item	Bg_list	Gene_names	Gene_description
GO:0031981	nuclear lumen	cellular_component	2.8946e-30	4.8287e-26	242	2367	2259	19209	ENSSSCG00000012396,ENSSSCG00000000089,ENSSSCG00000008221,ENSSSCG00000002505,ENSSSCG00000006864,ENSSSCG00000026959,ENSSSCG00000002266,ENSSSCG00000003205,ENSSSCG00000005678,ENSSSCG00000023304,ENSSSCG00000015597,ENSSSCG00000021989,ENSSSCG00000013021,ENSSSCG00000027831,ENSSSCG00000000191,ENSSSCG00000014372,ENSSSCG00000017693,ENSSSCG00000014416,ENSSSCG00000011373,ENSSSCG00000005090,ENSSSCG00000004753,…	MED12|RPL3|KDM3A|PAPOLA|CDC14A|NPAT|CHD2|-|NTMT1|SRRM2|NENF|PURA|SF1|NOP10|KMT2D|-|AATF|TCERG1|QRICH1|-|INO80|PHF12|OGT|PAGR1|BCL11A|PPIG|WTAP|ONECUT3|TINF2|TSPYL1|DDX39B|PHF8|RPRD2|CEP162|RPS6KA5|-|ETV7|-|TIPIN|DIMT1|HDAC1|ZFHX3|TCF7L1|ELF1|GPS2|USP7|CCDC110|-|ACIN1|WAC|-|NAA10|DPY30|MEF2C|SYNE2|ILF3|TRA2A|KPNA1|URI1|SLC4A1AP|MALT1|TAF3|OBFC1|KAT7|PBX3|-|ANGEL2|PPHLN1|SETX|-|-|-|ILF2|SMAD5|UBE2N…
GO:0070013	intracellular organelle lumen	cellular_component	3.7257e-29	2.2014e-25	251	2367	2440	19209	ENSSSCG00000012791,ENSSSCG00000008516,ENSSSCG00000014149,ENSSSCG00000005110,ENSSSCG00000013638,ENSSSCG00000002752,ENSSSCG00000029450,ENSSSCG00000008241,ENSSSCG00000007907,ENSSSCG00000009440,ENSSSCG00000017940,ENSSSCG00000011025,ENSSSCG00000015795,ENSSSCG00000011013,ENSSSCG00000002034,ENSSSCG00000010801,ENSSSCG00000009864,ENSSSCG00000002437,ENSSSCG00000001561,ENSSSCG00000028815,ENSSSCG00000004942,…	NAA10|DPY30|MEF2C|SYNE2|ILF3|ZFHX3|HDAC1|TCF7L1|USP7|ELF1|GPS2|-|CCDC110|WAC|ACIN1|-|-|RPS6KA5|ETV7|-|TIPIN|DIMT1|WTAP|ONECUT3|TSPYL1|TINF2|DDX39B|MCL1|PHF8|RPRD2|CEP162|-|INO80|PHF12|OGT|PAGR1|PPIG|BCL11A|KMT2D|-|TCERG1|AATF|QRICH1|MRPS15|NTMT1|SRRM2|NENF|PURA|SF1|NOP10|MED12|RPL3|KDM3A|CDC14A|PAPOLA|CHD2|NPAT|-|SRSF4|DR1|DMTF1|ERCC6|-|FOXK2|POU2F1|ZNF148|GTF3C6|TCEB3|PCF11|EXOSC10|KAT6A|ESRRA|D…
GO:0043233	organelle lumen	cellular_component	3.9589e-29	2.2014e-25	251	2367	2441	19209	ENSSSCG00000014126,ENSSSCG00000016489,ENSSSCG00000021654,ENSSSCG00000011493,ENSSSCG00000010702,ENSSSCG00000008735,ENSSSCG00000020702,ENSSSCG00000005984,ENSSSCG00000017504,ENSSSCG00000029052,ENSSSCG00000027115,ENSSSCG00000015611,ENSSSCG00000016344,ENSSSCG00000030467,ENSSSCG00000028018,ENSSSCG00000010316,ENSSSCG00000029830,ENSSSCG00000005996,ENSSSCG00000001002,ENSSSCG00000010368,ENSSSCG00000017071,…	MSH3|WEE2|ZNF641|ATXN7|PLEKHA1|BOD1L1|SENP6|ZHX1|CDK12|TXNDC2|-|-|-|PHC3|EP400|KAT6B|RPL8|MRPL13|-|GLUD1|SAP30L|ZHX2|ZBTB33|FAM222B|RAB8A|BRD4|CENPP|ATP5B|CHD8|GATAD2B|NFAT5|NCOA6|FMR1|SNRPA|MED11|RBPMS|CREBBP|DNMT3A|-|MTRR|NXF1|TAB1|MTERF2|RBM5|TAB3|COG7|DIAPH2|ZNF830|NDUFA13|CHUK|ZNF382|RSL1D1|RNF7|BAZ1B|-|YEATS2|-|DDX47|CDK13|ZC3H14|RPAP2|RNF4|ARID2|-|SAP130|PHF21A|IPO4|KANSL1|-|SMARCA1|REL|TA…
GO:0031974	membrane-enclosed lumen	cellular_component	1.0418e-28	4.3447e-25	252	2367	2476	19209	ENSSSCG00000029774,ENSSSCG00000027342,ENSSSCG00000029643,ENSSSCG00000026607,ENSSSCG00000011776,ENSSSCG00000025130,ENSSSCG00000002426,ENSSSCG00000006903,ENSSSCG00000016769,ENSSSCG00000013904,ENSSSCG00000030685,ENSSSCG00000008690,ENSSSCG00000015859,ENSSSCG00000017310,ENSSSCG00000002000,ENSSSCG00000023974,ENSSSCG00000012649,ENSSSCG00000027722,ENSSSCG00000008388,ENSSSCG00000007951,ENSSSCG00000015846,…	RNF7|BAZ1B|DDX47|-|YEATS2|-|ZC3H14|RPAP2|CDK13|-|ARID2|RNF4|SAP130|KANSL1|IPO4|PHF21A|SMARCA1|-|REL|CREBBP|RBPMS|SNRPA|MED11|MTRR|-|DNMT3A|TAB1|NXF1|RBM5|TAB3|MTERF2|DIAPH2|COG7|NDUFA13|CHUK|ZNF830|RSL1D1|ZNF382|ZBTB33|FAM222B|RAB8A|CENPP|BRD4|ATP5B|CHD8|FMR1|NCOA6|NFAT5|GATAD2B|ATXN7|ZNF641|WEE2|MSH3|SENP6|ZHX1|BOD1L1|PLEKHA1|CDK12|TXNDC2|-|-|-|-|RPL8|MRPL13|KAT6B|EP400|PHC3|SAP30L|GLUD1|ZHX2|CD…
GO:0005634	nucleus	cellular_component	1.9601e-28	6.5397e-25	372	2367	4444	19209	ENSSSCG00000017100,ENSSSCG00000015846,ENSSSCG00000002998,ENSSSCG00000010548,ENSSSCG00000014370,ENSSSCG00000010799,ENSSSCG00000011395,ENSSSCG00000015882,ENSSSCG00000006903,ENSSSCG00000029643,ENSSSCG00000011776,ENSSSCG00000029774,ENSSSCG00000007924,ENSSSCG00000029352,ENSSSCG00000002372,ENSSSCG00000017310,ENSSSCG00000023974,ENSSSCG00000030247,ENSSSCG00000013904,ENSSSCG00000027115,ENSSSCG00000010702,…	MTRR|RBPMS|SNRPA|CHUK|TMCO6|COG7|RBM5|BAZ2B|RPAP2|DDX47|YEATS2|RNF7|-|CCNL1|-|KANSL1|PHF21A|EPM2AIP1|-|-|PLEKHA1|ATXN7|ZHX2|SAP30L|RPL8|-|PHC3|RAB8A|-|USP37|APC|GATAD2B|ATP5B|CHD8|CENPP|-|PITHD1|PARM1|OTX2|RBM41|ZC3H13|SS18|-|TSEN2|NFIB|LRGUK|EP300|MECOM|HMGB2|KIAA0907|CAPRIN2|SLC25A4|ENO1|CDK4|SNRNP70|MAPKAPK5|ZC3HAV1|EVX1|ZNF318|EN1|RCHY1|PNN|SATB1|MAP7D3|MORC3|ICE2|RING1|CIZ1|SAP30BP|TAF2|RBBP…
GO:0016070	RNA metabolic process	biological_process	6.4661e-28	1.7978e-24	281	2367	3064	19209	ENSSSCG00000017046,ENSSSCG00000007046,ENSSSCG00000006310,ENSSSCG00000014901,ENSSSCG00000025440,ENSSSCG00000004393,ENSSSCG00000026960,ENSSSCG00000000020,ENSSSCG00000029375,ENSSSCG00000002723,ENSSSCG00000003559,ENSSSCG00000022704,ENSSSCG00000007362,ENSSSCG00000011951,ENSSSCG00000027223,ENSSSCG00000007248,ENSSSCG00000013028,ENSSSCG00000003412,ENSSSCG00000013320,ENSSSCG00000012534,ENSSSCG00000004166,…	-|TRMT6|POU2F1|PCF11|TCEB3|GTF3C6|ZNF280D|PHF21B|ZNF205|AARS|-|-|SRSF6|NFKBIZ|THAP1|ASXL1|ESRRA|EXOSC10|PAX6|MORF4L2|AHI1|ILF2|ZNF605|RC3H1|UBE2N|SMAD5|ZCCHC6|ZNF704|DICER1|BRD2|UBP1|MALT1|TRIM13|TRA2A|TSHZ2|PBX3|GDF7|-|KAT7|NSD1|-|SFSWAP|-|CASC3|-|ELF1|-
GO:0044428	nuclear part	cellular_component	1.0455e-27	2.4917e-24	259	2367	2590	19209	ENSSSCG00000016370,ENSSSCG00000014319,ENSSSCG00000000908,ENSSSCG00000028553,ENSSSCG00000023589,ENSSSCG00000012591,ENSSSCG00000009193,ENSSSCG00000011235,ENSSSCG00000005604,ENSSSCG00000017553,ENSSSCG00000028475,ENSSSCG00000015387,ENSSSCG00000008549,ENSSSCG00000004917,ENSSSCG00000002023,ENSSSCG00000012434,ENSSSCG00000008909,ENSSSCG00000017477,ENSSSCG00000000793,ENSSSCG00000006646,ENSSSCG00000025440,…	SEPT2|SMAD5|UBE2N|ILF2|-|AMOT|SMARCAD1|UBP1|PBX3|KAT7|KPNA1|TRA2A|SLC4A1AP|MALT1|PABPN1|-|-|CASC3|PPHLN1|-|TCEB3|GTF3C6|PCF11|POU2F1|DMTF1|DR1|SRSF6|RBBP6|ASXL1|THAP1|HAUS7|-|PAX6|MORF4L2|PRPF38B|DCLRE1C|EXOSC10|ESRRA|QRICH1|FLOT1|KMT2D|OGT|INO80|-|CHD2|-|KDM3A|PAPOLA|RPL3|MED12|NOP10|SF1|NTMT1|NENF|SRRM2|PURA|-|ACIN1|ELF1|-|TCF7L1|ILF3|DPY30|RPRD2|DDX39B|RPS6KA5|-|RBM25|MLLT10|-|JARID2|RNF111|-|…
GO:0090304	nucleic acid metabolic process	biological_process	1.4737e-27	3.0731e-24	311	2367	3544	19209	ENSSSCG00000002814,ENSSSCG00000029082,ENSSSCG00000011243,ENSSSCG00000007702,ENSSSCG00000012334,ENSSSCG00000007023,ENSSSCG00000006090,ENSSSCG00000017468,ENSSSCG00000004163,ENSSSCG00000011858,ENSSSCG00000017125,ENSSSCG00000003588,ENSSSCG00000003830,ENSSSCG00000010391,ENSSSCG00000003361,ENSSSCG00000000220,ENSSSCG00000011168,ENSSSCG00000025912,ENSSSCG00000024987,ENSSSCG00000010605,ENSSSCG00000011127,…	ADGRG3|KMT2E|GOLGA4|FKBP6|TSR2|KAT6A|MTERF3|-|BCLAF1|ZNF148|FOXK2|SRSF4|MYSM1|ERCC6|-|-|ZNF510|URI1|NR3C2|OBFC1|TAF3|KATNAL1|CIART|SETX|-|MEOX1|-|LUC7L3|SRSF11|TMEM173|-|ZNF691|-|KLF9|RHOQ|NSRP1|-|-|ONECUT3|WTAP|-|TSPYL1|TINF2|ZNF280B|-|PHF8|TIPIN|ETV7|NRDE2|-|DIMT1|PAXBP1|VCP|HDAC1|ZFHX3|GPS2|USP7|WAC|-|UBE2V1|-|MEF2C|-|HIVEP1|ESCO1|ZBTB49|NPAT|TRNT1|ZCCHC11|CD3D|USP45|CCDC88A|-|TCERG1|AATF|PHF1…
GO:0005654	nucleoplasm	cellular_component	2.716e-26	5.0343e-23	193	2367	1678	19209	ENSSSCG00000004977,ENSSSCG00000009414,ENSSSCG00000008298,ENSSSCG00000030617,ENSSSCG00000021023,ENSSSCG00000011580,ENSSSCG00000003682,ENSSSCG00000014280,ENSSSCG00000005183,ENSSSCG00000009834,ENSSSCG00000016542,ENSSSCG00000012250,ENSSSCG00000006567,ENSSSCG00000000068,ENSSSCG00000011743,ENSSSCG00000012262,ENSSSCG00000012884,ENSSSCG00000016510,ENSSSCG00000023792,ENSSSCG00000025092,ENSSSCG00000010107,…	-|ZC3H13|-|-|SCAF4|TSEN2|ANKRD12|RAD50|PSIP1|ATXN2|LRGUK|MED14|CRTC2|EP300|MECOM|KDM6A|PPP6R3|UBN2|SNRNP70|CDK4|MED15|MAPKAPK5|ZNF318|EVX1|-|CDKL5|RCHY1|SATB1|PNN|RING1|MORC3|ICE2|MAP7D3|TAF2|SAP30BP|ANXA11|RBBP7|EMSY|PSMB6|CPSF7|NFATC2|TCF7L2|TAF15|-|CCN
GO:0010467	gene expression	biological_process	4.0682e-24	6.7865e-21	307	2367	3705	19209	ENSSSCG00000010002,ENSSSCG00000022323,ENSSSCG00000027056,ENSSSCG00000026607,ENSSSCG00000025130,ENSSSCG00000027342,ENSSSCG00000002426,ENSSSCG00000016769,ENSSSCG00000015859,ENSSSCG00000021964,ENSSSCG00000004972,ENSSSCG00000008690,ENSSSCG00000030685,ENSSSCG00000008388,ENSSSCG00000029413,ENSSSCG00000009359,ENSSSCG00000007951,ENSSSCG00000017919,ENSSSCG00000016842,ENSSSCG00000027153,ENSSSCG00000000165,…	-|-|-|-|-|BAZ1B|ZC3H14|CDK13|SAP130|PIK3R1|-|RNF4|ARID2|REL|DNMT3A|-|CREBBP|MED11|NIPBL|-|MTERF2|CHD1|ZNF382|-|NDUFA13|SPOCD1|CREB3|ZBTB33|TRAF3|BRD4|MAVS|FMR1|NCOA6|NFAT5|ZHX1|ZNF641|PAPD4|-|IKBKG|UNK|CDK12|KAT6B|-|UBN2|KDM6A|DROSHA|HEXB|-|FOXP2|MED15|UP
GO:0051252	regulation of RNA metabolic process	biological_process	3.827e-23	5.8038e-20	224	2367	2366	19209	ENSSSCG00000012329,ENSSSCG00000003264,ENSSSCG00000007743,ENSSSCG00000010042,ENSSSCG00000029137,ENSSSCG00000001400,ENSSSCG00000004050,ENSSSCG00000013439,ENSSSCG00000012037,ENSSSCG00000001561,ENSSSCG00000002437,ENSSSCG00000009864,ENSSSCG00000000708,ENSSSCG00000011013,ENSSSCG00000002034,ENSSSCG00000007454,ENSSSCG00000007907,ENSSSCG00000009440,ENSSSCG00000017940,ENSSSCG00000011025,ENSSSCG00000002752,…	PHF8|CNOT3|CHCHD2|ZNF280B|-|DDX39B|WTAP|ONECUT3|PAXBP1|ETV7|RPS6KA5|-|TNFRSF1A|WAC|ACIN1|ZMYND8|USP7|ELF1|GPS2|-|ZFHX3|HDAC1|TCF7L1|ILF3|MEF2C|-|UBE2V1|PPP3CB|-|DPY30|NPAT|ZBTB49|CHD2|KDM3A|PAPOLA|HIVEP1|MED12|HMX1|ARMCX3|PURA|TCERG1|AATF|BARHL1|HSF5|CD3D|FOXP1|TET2|KMT2D|ZCCHC11|BCL11A|OGT|PAGR1|PHF12|INO80|-|GOLGA4|SRSF6|NFKBIZ|ASXL1|KMT2E|THAP1|ZNF205|PHF21B|-|ADGRG3|PAX6|BCLAF1|-|MORF4L2|AHI1…
GO:0060255	regulation of macromolecule metabolic process	biological_process	8.4e-23	1.1677e-19	305	2367	3594	19209	ENSSSCG00000015846,ENSSSCG00000028884,ENSSSCG00000010799,ENSSSCG00000011395,ENSSSCG00000002382,ENSSSCG00000004550,ENSSSCG00000010548,ENSSSCG00000011776,ENSSSCG00000007924,ENSSSCG00000012659,ENSSSCG00000006903,ENSSSCG00000012264,ENSSSCG00000016265,ENSSSCG00000014878,ENSSSCG00000030247,ENSSSCG00000004789,ENSSSCG00000029352,ENSSSCG00000023974,ENSSSCG00000004110,ENSSSCG00000004106,ENSSSCG00000011493,…	RBPMS|IFN-OMEGA-2|COG7|RBM5|TMED10|OAZ2|CHUK|YEATS2|-|ZNF280C|RPAP2|ZNF674|-|PAK1|EPM2AIP1|THBS1|CCNL1|PHF21A|TAB2|-|ATXN7|YWHAH|-|-|ZHX2|-|USP37|APC|GATAD2B|-|CHD8|SS18|ZP4|-|OTX2|CD34|NFIB|CAPRIN2|ENO1|CDK4|SNRNP70|MECOM|EP300|EPHX2|HMGB2|IGBP1|ZC3HAV1|EVX1|GDF9|EN1|MAPKAPK5|KLF13|ICE2|MORC3|RING1|CIZ1|RBBP7|SAP30BP|TAF2|RCHY1|SATB1|CCL21|NFATC2|CNOT6L|MSL3|PDCD5|AGER|SPAG8|CD44|ETV7|TIPIN|PAXB…
GO:0044446	intracellular organelle part	cellular_component	1.1212e-22	1.4388e-19	383	2367	4876	19209	ENSSSCG00000014291,ENSSSCG00000009994,ENSSSCG00000018080,ENSSSCG00000011243,ENSSSCG00000007702,ENSSSCG00000000403,ENSSSCG00000029082,ENSSSCG00000021579,ENSSSCG00000002707,ENSSSCG00000007023,ENSSSCG00000017301,ENSSSCG00000018081,ENSSSCG00000004163,ENSSSCG00000017468,ENSSSCG00000015206,ENSSSCG00000017125,ENSSSCG00000011858,ENSSSCG00000003505,ENSSSCG00000003588,ENSSSCG00000003361,ENSSSCG00000015769,…	AFF4|MTMR3|ATP8|GOLGA4|FKBP6|BAZ2A|KMT2E|-|GABARAPL2|KAT6A|TLK2|ATP6|BCLAF1|-|CCDC15|FOXK2|ZNF148|DDOST|SRSF4|-|SPCS3|ERCC6|TAF3|OBFC1|URI1|SRPRB|ND3|TMBIM6|CD55|KATNAL1|ANGEL2|SETX|-|C2CD3|-|SRSF11|ARPC1A|LUC7L3|KLF9|NIN|NSRP1|RHOQ|TMEM173|ZNF691|TBC1D5|-|ZCCHC7|-|WTAP|ONECUT3|PHF8|USP30|CEP162|TSPYL1|TINF2|-|ETV7|TIPIN|MAP1LC3B|ND5|DIMT1|USP7|GPS2|CCDC110|ZFHX3|HDAC1|WAC|MACF1|HSD3B1|-|NAA10|SY…
GO:0044422	organelle part	cellular_component	2.2775e-22	2.7138e-19	387	2367	4955	19209	ENSSSCG00000007502,ENSSSCG00000016370,ENSSSCG00000006499,ENSSSCG00000000908,ENSSSCG00000014319,ENSSSCG00000014298,ENSSSCG00000028553,ENSSSCG00000023589,ENSSSCG00000012591,ENSSSCG00000009193,ENSSSCG00000011235,ENSSSCG00000005604,ENSSSCG00000017553,ENSSSCG00000004917,ENSSSCG00000009389,ENSSSCG00000028475,ENSSSCG00000015387,ENSSSCG00000008549,ENSSSCG00000012434,ENSSSCG00000002023,ENSSSCG00000017477,…	SPO11|SEPT2|LAMTOR2|UBE2N|SMAD5|PPP2CA|ILF2|-|AMOT|SMARCAD1|UBP1|PBX3|KAT7|MALT1|TRIM13|KPNA1|TRA2A|SLC4A1AP|-|PABPN1|CASC3|-|PPHLN1|-|PCF11|TCEB3|GTF3C6|POU2F1|DMTF1|-|PDCD6IP|DR1|BCL2L10|RBBP6|-|SRSF6|THAP1|-|ASXL1|HAUS7|-|C5orf42|PAX6|MORF4L2|AHI1|MYPN|DCLRE1C|-|PRPF38B|ESRRA|EXOSC10|QRICH1|KIAA0753|FLOT1|CCDC14|UQCRQ|KMT2D|CAPZB|OGT|ARPC5|INO80|MYH1|-|-|CHD2|COX3|PAPOLA|KDM3A|RPL3|MED12|NOP10…
GO:0043229	intracellular organelle	cellular_component	3.1152e-22	3.4645e-19	559	2367	8183	19209	ENSSSCG00000011237,ENSSSCG00000015393,ENSSSCG00000017046,ENSSSCG00000025440,ENSSSCG00000004393,ENSSSCG00000013028,ENSSSCG00000029172,ENSSSCG00000006845,ENSSSCG00000004166,ENSSSCG00000012534,ENSSSCG00000013320,ENSSSCG00000029402,ENSSSCG00000016843,ENSSSCG00000003559,ENSSSCG00000009823,ENSSSCG00000000020,ENSSSCG00000028297,ENSSSCG00000029375,ENSSSCG00000012767,ENSSSCG00000027223,ENSSSCG00000006202,…	PDCD6IP|DMTF1|-|TCEB3|GTF3C6|ESRRA|-|PRPF38B|AHI1|MORF4L2|PAX6|-|C5orf42|-|VPS29|PHF21B|APH1A|ZNF205|HAUS7|THAP1|-|-|RBBP6|ZNF704|UBP1|-|SMARCAD1|AMOT|PPP2CA|UBE2N|SMAD5|SPO11|SEPT2|LAMTOR2|RC3H1|-|CASC3|-|PABPN1|TRIM13|MALT1|CHID1|TRA2A|KAT7|PSMB9|PPP3CB|TCF7L1|ELF1|ZMYND8|TNFRSF1A|SEC61B|TFRC|MCUR1|CHCHD2|SCAPER|INO80|MYH1|CAPZB|KMT2D|UQCRQ|GUF1|FOXP1|CCDC14|BARHL1|QRICH1|-|AKAP3|RAB7A|NTMT1|SR…
GO:0003676	nucleic acid binding	molecular_function	3.9863e-22	4.1562e-19	242	2367	2781	19209	ENSSSCG00000020909,ENSSSCG00000002127,ENSSSCG00000006562,ENSSSCG00000012727,ENSSSCG00000002755,ENSSSCG00000005318,ENSSSCG00000012608,ENSSSCG00000004897,ENSSSCG00000009395,ENSSSCG00000023976,ENSSSCG00000010316,ENSSSCG00000028018,ENSSSCG00000014965,ENSSSCG00000005996,ENSSSCG00000029830,ENSSSCG00000016970,ENSSSCG00000016509,ENSSSCG00000021586,ENSSSCG00000021654,ENSSSCG00000014126,ENSSSCG00000008735,…	-|CHD8|GATAD2B|FMR1|NFAT5|CREB3|ZBTB33|ZCCHC2|SETDB2|DCP1B|KAT6B|EP400|ENDOD1|MRPL13|RPL8|-|-|ZHX2|ZNF641|MSH3|BOD1L1|ZHX1|-|-|ARID2|-|ZNF827|-|PHF21A|-|POLDIP3|REL|SMARCA1|-|-|-|-|DDX47|DEK|ZNF674|ZNF280C|BAZ2B|ZC3H14|MTERF2|CHD1|RBM5|RBM26|-|ZNF830|ZNF3
GO:0010468	regulation of gene expression	biological_process	1.7142e-21	1.6821e-18	249	2367	2802	19209	ENSSSCG00000003716,ENSSSCG00000027734,ENSSSCG00000002429,ENSSSCG00000004977,ENSSSCG00000009196,ENSSSCG00000005063,ENSSSCG00000012250,ENSSSCG00000015622,ENSSSCG00000006231,ENSSSCG00000006567,ENSSSCG00000025675,ENSSSCG00000005190,ENSSSCG00000022611,ENSSSCG00000016510,ENSSSCG00000023792,ENSSSCG00000025092,ENSSSCG00000022343,ENSSSCG00000009666,ENSSSCG00000016809,ENSSSCG00000000068,ENSSSCG00000011743,…	SS18|TNRC6C|FOXN3|-|ATOH1|OTX2|MED14|CD34|CHD7|CRTC2|EEF2|NFIB|CAPRIN2|UBN2|SNRNP70|CDK4|ENO1|EPHX2|DROSHA|EP300|MECOM|KDM6A|IGBP1|HMGB2|EVX1|HEXB|EN1|GDF9|MED15|FOXP2|PHF14|MAPKAPK5|KLF13|UPF3B|RING1|ICE2|MORC3|SAP30BP|TAF2|RBBP7|SATB1|NFATC2|CNOT6L|TCF7L2|-|-|-|CCNT2|MSL3|-|PDCD5|-|-|SETD2|SPAG8|AGER|RNF111|JARID2|RBM25|-|MLLT10|FOXR1|DNMT3A|-|MED11|CREBBP|NIPBL|COG7|MTERF2|CHD1|RBM5|-|ZNF382|C…
GO:2000112	regulation of cellular macromolecule biosynthetic process	biological_process	5.5248e-21	5.1202e-18	227	2367	2497	19209	ENSSSCG00000000908,ENSSSCG00000014319,ENSSSCG00000009731,ENSSSCG00000029493,ENSSSCG00000028553,ENSSSCG00000015972,ENSSSCG00000016261,ENSSSCG00000022989,ENSSSCG00000011235,ENSSSCG00000001471,ENSSSCG00000028445,ENSSSCG00000014349,ENSSSCG00000021646,ENSSSCG00000008439,ENSSSCG00000008592,ENSSSCG00000017553,ENSSSCG00000005604,ENSSSCG00000028931,ENSSSCG00000002636,ENSSSCG00000009389,ENSSSCG00000004917,…	UBE2N|SMAD5|ZNF605|-|ILF2|-|-|ZNF704|UBP1|BRD2|ZNF691|TMEM173|KLF9|RHOQ|-|KAT7|PBX3|GDF7|-|TRIM13|MALT1|TSHZ2|ZNF510|URI1|NR3C2|OBFC1|TAF3|-|SETX|EIF1|-|MEOX1|-|CIART|NSD1|TCEB3|ZNF148|POU2F1|FOXK2|-|ERCC6|-|-|MYSM1|ZNF280D|KMT2E|THAP1|ASXL1|GOLGA4|RBBP6|NFKBIZ|ADGRG3|-|PHF21B|ZNF205|BCLAF1|-|MORF4L2|AHI1|PAX6|ESRRA|KAT6A|MTERF3|CCDC88A|HSF5|BARHL1|TCERG1|AATF|ZCCHC11|TET2|KMT2D|GUF1|FOXP1|CD3D|P…
GO:0006139	nucleobase-containing compound metabolic process	biological_process	1.2871e-20	1.1301e-17	337	2367	4276	19209	ENSSSCG00000012534,ENSSSCG00000004166,ENSSSCG00000013320,ENSSSCG00000003412,ENSSSCG00000013028,ENSSSCG00000011049,ENSSSCG00000007248,ENSSSCG00000027223,ENSSSCG00000005404,ENSSSCG00000007362,ENSSSCG00000007830,ENSSSCG00000022704,ENSSSCG00000011951,ENSSSCG00000002723,ENSSSCG00000003559,ENSSSCG00000029375,ENSSSCG00000000020,ENSSSCG00000004710,ENSSSCG00000026960,ENSSSCG00000005607,ENSSSCG00000004393,…	MORF4L2|AHI1|PAX6|EXOSC10|ESRRA|DCLRE1C|ASXL1|THAP1|-|SRSF6|RBBP6|-|NFKBIZ|AARS|-|ZNF205|PHF21B|ADAL|ZNF280D|RALGPS1|GTF3C6|TCEB3|PCF11|POU2F1|TRMT6|-|-|CASC3|-|SFSWAP|-|NSD1|KAT7|-|PBX3|GDF7|TRA2A|TSHZ2|MALT1|TRIM13|SMARCAD1|AMOT|BRD2|UBP1|ZNF704|DICER1|ZCCHC6|SMAD5|UBE2N|RC3H1|SPO11|ZNF605|ILF2|RPS6KA5|-|PUS10|DDX39B|-|CNOT3|ARHGAP21|CHCHD2|TFRC|ILF3|PPP3CB|DPY30|ACIN1|ZMYND8|-|TNFRSF1A|TCF7L1|…
GO:0043231	intracellular membrane-bounded organelle	cellular_component	2.8491e-20	2.3764e-17	508	2367	7341	19209	ENSSSCG00000014291,ENSSSCG00000009994,ENSSSCG00000018080,ENSSSCG00000011243,ENSSSCG00000007702,ENSSSCG00000000403,ENSSSCG00000010525,ENSSSCG00000029082,ENSSSCG00000007077,ENSSSCG00000004490,ENSSSCG00000002707,ENSSSCG00000006090,ENSSSCG00000012334,ENSSSCG00000017301,ENSSSCG00000007023,ENSSSCG00000018081,ENSSSCG00000017468,ENSSSCG00000004163,ENSSSCG00000008631,ENSSSCG00000017125,ENSSSCG00000012766,…	AFF4|MTMR3|ATP8|GOLGA4|FKBP6|BAZ2A|-|KMT2E|ESF1|SETBP1|GABARAPL2|MTERF3|TSR2|TLK2|KAT6A|ATP6|-|BCLAF1|PQLC3|FOXK2|BGN|ZNF148|DDOST|MYSM1|SRSF4|FNBP1L|-|-|SPCS3|ERCC6|TAF3|OBFC1|NR3C2|URI1|ZNF510|ND3|CIART|CD55|TMBIM6|ANGEL2|MEOX1|EIF1|PLIN3|SETX|-|CD86|C2CD3|-|SPERT|SRSF11|LUC7L3|NIN|KLF9|NSRP1|-|ZNF691|TMEM173|TBC1D5|-|-|-|-|ZCCHC7|BRAF|TXNRD1|WTAP|ONECUT3|PHF8|CEP162|USP30|TINF2|TSPYL1|-|ETV7|T…
GO:0010556	regulation of macromolecule biosynthetic process	biological_process	3.5744e-20	2.8395e-17	228	2367	2549	19209	ENSSSCG00000006090,ENSSSCG00000007023,ENSSSCG00000013028,ENSSSCG00000013320,ENSSSCG00000017468,ENSSSCG00000012534,ENSSSCG00000004163,ENSSSCG00000004166,ENSSSCG00000029375,ENSSSCG00000000020,ENSSSCG00000003559,ENSSSCG00000002814,ENSSSCG00000011243,ENSSSCG00000011951,ENSSSCG00000007830,ENSSSCG00000007248,ENSSSCG00000029082,ENSSSCG00000027223,ENSSSCG00000026960,ENSSSCG00000003830,ENSSSCG00000000220,…	MTERF3|KAT6A|ESRRA|PAX6|-|MORF4L2|BCLAF1|AHI1|ZNF205|PHF21B|-|ADGRG3|GOLGA4|NFKBIZ|RBBP6|ASXL1|KMT2E|THAP1|ZNF280D|MYSM1|-|-|ERCC6|-|FOXK2|ZNF148|POU2F1|TCEB3|CIART|NSD1|-|MEOX1|EIF1|-|-|SETX|TAF3|NR3C2|OBFC1|ZNF510|TSHZ2|URI1|TRIM13|MALT1|-|GDF7|PBX3|KAT7|KLF9|-|RHOQ|TMEM173|ZNF691|UBP1|BRD2|ZNF704|-|-|ILF2|-|ZNF605|SMAD5|UBE2N|ETV7|TIPIN|-|RPS6KA5|PAXBP1|-|ONECUT3|CNOT3|PHF8|CHCHD2|ZNF280B|TINF…
GO:0044260	cellular macromolecule metabolic process	biological_process	6.7306e-20	5.1036e-17	437	2367	6107	19209	ENSSSCG00000011848,ENSSSCG00000003605,ENSSSCG00000001400,ENSSSCG00000008385,ENSSSCG00000007743,ENSSSCG00000002857,ENSSSCG00000003264,ENSSSCG00000005384,ENSSSCG00000002437,ENSSSCG00000009864,ENSSSCG00000002790,ENSSSCG00000024604,ENSSSCG00000008241,ENSSSCG00000009440,ENSSSCG00000011025,ENSSSCG00000007454,ENSSSCG00000002034,ENSSSCG00000009042,ENSSSCG00000000708,ENSSSCG00000010801,ENSSSCG00000008516,…	TFRC|PTP4A2|DDX39B|PUS10|CHCHD2|-|CNOT3|SEC61B|RPS6KA5|-|TMEM208|ATAT1|TCF7L1|ELF1|-|ZMYND8|ACIN1|OTUD4|TNFRSF1A|-|DPY30|PSMB9|PPP3CB|HDAC9|ILF3|CSTF2T|HMX1|MED12|RPL3|-|PAPOLA|KDM3A|-|BTK|CHD2|-|PURA|RAB7A|NTMT1|ARMCX3|SF1|NOP10|TET2|KMT2D|GUF1|FOXP1|FLOT1|HSF5|BARHL1|-|INO80|OGT|-|AARS|PHF21B|APH1A|FRS2|ZNF205|THAP1|ASXL1|SRSF6|-|-|RBBP6|NFKBIZ|ESRRA|EXOSC10|DCLRE1C|AHI1|MORF4L2|PAX6|POU2F1|-|T…
GO:2001141	regulation of RNA biosynthetic process	biological_process	8.3953e-20	6.0892e-17	209	2367	2286	19209	ENSSSCG00000017468,ENSSSCG00000004166,ENSSSCG00000004163,ENSSSCG00000012534,ENSSSCG00000013320,ENSSSCG00000013028,ENSSSCG00000007023,ENSSSCG00000006090,ENSSSCG00000027223,ENSSSCG00000029082,ENSSSCG00000007248,ENSSSCG00000011243,ENSSSCG00000011951,ENSSSCG00000002814,ENSSSCG00000003559,ENSSSCG00000000020,ENSSSCG00000029375,ENSSSCG00000010391,ENSSSCG00000003361,ENSSSCG00000000220,ENSSSCG00000026960,…	-|AHI1|BCLAF1|MORF4L2|PAX6|ESRRA|KAT6A|MTERF3|THAP1|KMT2E|ASXL1|GOLGA4|NFKBIZ|ADGRG3|-|PHF21B|ZNF205|ERCC6|-|-|ZNF280D|MYSM1|TCEB3|ZNF148|POU2F1|FOXK2|-|SETX|-|-|MEOX1|-|CIART|NSD1|KAT7|GDF7|PBX3|-|MALT1|TRIM13|TSHZ2|URI1|ZNF510|NR3C2|TAF3|-|-|ZNF704|BRD2
GO:0006355	regulation of transcription, DNA-dependent	biological_process	1.4521e-19	1.0093e-16	208	2367	2281	19209	ENSSSCG00000005190,ENSSSCG00000012250,ENSSSCG00000006231,ENSSSCG00000006567,ENSSSCG00000004977,ENSSSCG00000005063,ENSSSCG00000009196,ENSSSCG00000003716,ENSSSCG00000002429,ENSSSCG00000010107,ENSSSCG00000016639,ENSSSCG00000026722,ENSSSCG00000026006,ENSSSCG00000016696,ENSSSCG00000014073,ENSSSCG00000015715,ENSSSCG00000014288,ENSSSCG00000011743,ENSSSCG00000000068,ENSSSCG00000012382,ENSSSCG00000009704,…	NFIB|MED14|CHD7|CRTC2|-|OTX2|ATOH1|SS18|FOXN3|MED15|FOXP2|PHF14|KLF13|EVX1|HEXB|EN1|GDF9|MECOM|EP300|IGBP1|HMGB2|CAPRIN2|UBN2|ENO1|NFATC2|TCF7L2|-|SATB1|RING1|ICE2|TAF2|SAP30BP|RBBP7|MLLT10|FOXR1|SPAG8|AGER|JARID2|RNF111|-|-|-|SETD2|-|-|CCNT2|MSL3|ZNF382|NDUFA13|CHUK|MTERF2|NIPBL|-|DNMT3A|MED11|CREBBP|CCNL1|REL|PHF21A|SAP130|-|RNF4|ARID2|-|PIK3R1|CDK13|ZNF674|ZNF280C|RPAP2|-|-|YEATS2|-|-|BAZ1B|-|…
GO:0006725	cellular aromatic compound metabolic process	biological_process	1.6841e-19	1.1238e-16	340	2367	4394	19209	ENSSSCG00000012509,ENSSSCG00000013021,ENSSSCG00000027831,ENSSSCG00000026830,ENSSSCG00000021989,ENSSSCG00000008221,ENSSSCG00000002505,ENSSSCG00000002266,ENSSSCG00000003205,ENSSSCG00000012396,ENSSSCG00000010430,ENSSSCG00000008720,ENSSSCG00000012403,ENSSSCG00000004753,ENSSSCG00000005090,ENSSSCG00000017641,ENSSSCG00000005730,ENSSSCG00000009157,ENSSSCG00000000191,ENSSSCG00000027675,ENSSSCG00000002437,…	ARMCX3|SF1|NOP10|-|PURA|KDM3A|PAPOLA|CHD2|-|MED12|CSTF2T|HMX1|OGT|INO80|-|HSF5|BARHL1|TET2|KMT2D|FOXP1|RPS6KA5|-|PUS10|DDX39B|-|CNOT3|ARHGAP21|CHCHD2|TFRC|ILF3|PPP3CB|DPY30|ACIN1|ZMYND8|-|TNFRSF1A|TCF7L1|ELF1|-|-|CASC3|-|SFSWAP|-|NSD1|KAT7|-|GDF7|PBX3|TRA2A|TSHZ2|TRIM13|MALT1|SMARCAD1|AMOT|UBP1|BRD2|DICER1|ZNF704|ZCCHC6|SMAD5|UBE2N|RC3H1|SPO11|ZNF605|ILF2|MORF4L2|AHI1|PAX6|EXOSC10|ESRRA|DCLRE1C|A…
GO:0046483	heterocycle metabolic process	biological_process	1.7834e-19	1.1443e-16	339	2367	4378	19209	ENSSSCG00000011529,ENSSSCG00000003700,ENSSSCG00000026959,ENSSSCG00000008728,ENSSSCG00000025389,ENSSSCG00000001049,ENSSSCG00000008392,ENSSSCG00000022996,ENSSSCG00000017779,ENSSSCG00000017693,ENSSSCG00000014416,ENSSSCG00000008406,ENSSSCG00000014372,ENSSSCG00000015093,ENSSSCG00000004351,ENSSSCG00000003859,ENSSSCG00000012037,ENSSSCG00000005300,ENSSSCG00000024532,ENSSSCG00000004942,ENSSSCG00000028815,…	TRNT1|ESCO1|NPAT|ZBTB49|-|HIVEP1|BCL11A|PAGR1|PHF12|AATF|TCERG1|CCDC88A|-|CD3D|USP45|ZCCHC11|PAXBP1|VCP|DIMT1|TIPIN|-|ETV7|NRDE2|-|-|PHF8|-|TINF2|ZNF280B|TSPYL1|ONECUT3|WTAP|-|MEF2C|UBE2V1|-|WAC|USP7|GPS2|ZFHX3|HDAC1|MEOX1|-|SETX|KATNAL1|TMBIM6|CIART|NR3C2|OBFC1|TAF3|ZNF510|URI1|-|-|-|TMEM173|ZNF691|KLF9|RHOQ|-|NSRP1|SRSF11|LUC7L3|-|BCLAF1|-|ATP6|MTERF3|KAT6A|TSR2|GOLGA4|FKBP6|KMT2E|ATP8|ADGRG3|-…
GO:0032774	RNA biosynthetic process	biological_process	2.5769e-19	1.5922e-16	214	2367	2396	19209	ENSSSCG00000023974,ENSSSCG00000008388,ENSSSCG00000029352,ENSSSCG00000008690,ENSSSCG00000030685,ENSSSCG00000004972,ENSSSCG00000013904,ENSSSCG00000021964,ENSSSCG00000015859,ENSSSCG00000016265,ENSSSCG00000012264,ENSSSCG00000016769,ENSSSCG00000006903,ENSSSCG00000012659,ENSSSCG00000027342,ENSSSCG00000007924,ENSSSCG00000026607,ENSSSCG00000027056,ENSSSCG00000011776,ENSSSCG00000025130,ENSSSCG00000022323,…	PHF21A|REL|CCNL1|RNF4|ARID2|-|-|PIK3R1|SAP130|-|ZNF674|CDK13|RPAP2|ZNF280C|BAZ1B|-|-|-|YEATS2|-|-|SPOCD1|NDUFA13|CHUK|ZNF382|MTERF2|CHD1|NIPBL|MED11|CREBBP|DNMT3A|-|CHD8|-|GATAD2B|NFAT5|NCOA6|BRD4|MAVS|TRAF3|ZBTB33|CREB3|-|ZHX2|KAT6B|CDK12|-|IKBKG|YWHAH|ZNF641|ATXN7|ZHX1|PHF14|KLF13|FOXP2|MED15|EN1|GDF9|EVX1|HEXB|IGBP1|HMGB2|EP300|MECOM|ENO1|CAPRIN2|UBN2|NFIB|MED14|CHD7|CRTC2|ATOH1|OTX2|-|FOXN3|S…
GO:0006351	transcription, DNA-dependent	biological_process	2.6937e-19	1.6049e-16	213	2367	2383	19209	ENSSSCG00000010801,ENSSSCG00000000708,ENSSSCG00000007454,ENSSSCG00000011013,ENSSSCG00000009440,ENSSSCG00000017940,ENSSSCG00000007907,ENSSSCG00000011025,ENSSSCG00000002752,ENSSSCG00000008241,ENSSSCG00000029450,ENSSSCG00000013638,ENSSSCG00000000278,ENSSSCG00000014149,ENSSSCG00000030632,ENSSSCG00000008516,ENSSSCG00000026288,ENSSSCG00000010301,ENSSSCG00000007743,ENSSSCG00000003264,ENSSSCG00000012329,…	-|TNFRSF1A|ZMYND8|WAC|ELF1|GPS2|USP7|-|ZFHX3|TCF7L1|HDAC1|ILF3|-|MEF2C|UBE2V1|DPY30|-|PPP3CB|CHCHD2|CNOT3|PHF8|-|DDX39B|ZNF280B|ONECUT3|PAXBP1|ETV7|RPS6KA5|-|BARHL1|AATF|TCERG1|HSF5|FOXP1|CD3D|ZCCHC11|KMT2D|TET2|BCL11A|PAGR1|OGT|PHF12|-|INO80|NPAT|ZBTB49|
GO:0051171	regulation of nitrogen compound metabolic process	biological_process	3.5916e-19	2.066e-16	255	2367	2973	19209	ENSSSCG00000005190,ENSSSCG00000014280,ENSSSCG00000012250,ENSSSCG00000015622,ENSSSCG00000006567,ENSSSCG00000006231,ENSSSCG00000009196,ENSSSCG00000005063,ENSSSCG00000004977,ENSSSCG00000027734,ENSSSCG00000002429,ENSSSCG00000003716,ENSSSCG00000026722,ENSSSCG00000009890,ENSSSCG00000026006,ENSSSCG00000016639,ENSSSCG00000010107,ENSSSCG00000015715,ENSSSCG00000014288,ENSSSCG00000016696,ENSSSCG00000016512,…	NFIB|RAD50|MED14|CD34|CRTC2|CHD7|ATOH1|OTX2|-|TNRC6C|FOXN3|SS18|PHF14|MAPKAPK5|KLF13|FOXP2|MED15|EN1|GDF9|EVX1|ZC3HAV1|HEXB|IGBP1|CDC42EP4|HMGB2|DROSHA|EP300|MECOM|SNRNP70|ENO1|CAPRIN2|UBN2|-|NFATC2|TCF7L2|CCL21|-|SATB1|RBBP7|TAF2|SAP30BP|CIZ1|RING1|ICE2|MLLT10|FOXR1|RBM25|JARID2|RNF111|SPAG8|AGER|SETD2|-|-|-|CCNT2|-|MSL3|-|-|ZNF830|CHUK|NDUFA13|ZNF382|-|CHD1|TMED10|MTERF2|RBM5|NIPBL|MED11|CCL1|C…
GO:0019219	regulation of nucleobase-containing compound metabolic process	biological_process	3.7487e-19	2.0845e-16	253	2367	2942	19209	ENSSSCG00000005724,ENSSSCG00000008909,ENSSSCG00000017376,ENSSSCG00000012434,ENSSSCG00000006646,ENSSSCG00000029652,ENSSSCG00000014044,ENSSSCG00000006655,ENSSSCG00000017553,ENSSSCG00000002636,ENSSSCG00000005604,ENSSSCG00000028931,ENSSSCG00000007482,ENSSSCG00000011168,ENSSSCG00000025912,ENSSSCG00000004917,ENSSSCG00000009389,ENSSSCG00000011127,ENSSSCG00000010605,ENSSSCG00000024987,ENSSSCG00000016261,…	SETX|-|MEOX1|-|-|TMBIM6|NSD1|CIART|KAT7|-|PBX3|GDF7|TSHZ2|ZNF510|URI1|MALT1|TRIM13|TAF3|OBFC1|NR3C2|-|-|AMOT|SMARCAD1|BRD2|UBP1|ZNF704|NSRP1|KLF9|-|RHOQ|TMEM173|ZNF691|SMAD5|UBE2N|RC3H1|-|ZNF605|ILF2|-|MORF4L2|BCLAF1|AHI1|PAX6|KAT6A|ESRRA|MTERF3|ASXL1|KMT2E|THAP1|GOLGA4|SRSF6|RBBP6|NFKBIZ|-|ADGRG3|ZNF205|PHF21B|ERCC6|-|-|SRSF4|MYSM1|ZNF280D|RALGPS1|TCEB3|FOXK2|POU2F1|ZNF148|-|ARMCX3|PURA|KDM3A|PA…
GO:0034641	cellular nitrogen compound metabolic process	biological_process	3.9609e-19	2.1315e-16	345	2367	4498	19209	ENSSSCG00000002814,ENSSSCG00000018080,ENSSSCG00000007702,ENSSSCG00000011243,ENSSSCG00000029082,ENSSSCG00000006090,ENSSSCG00000012334,ENSSSCG00000007023,ENSSSCG00000018081,ENSSSCG00000004163,ENSSSCG00000017468,ENSSSCG00000017125,ENSSSCG00000011858,ENSSSCG00000003830,ENSSSCG00000003588,ENSSSCG00000000220,ENSSSCG00000003361,ENSSSCG00000015769,ENSSSCG00000010391,ENSSSCG00000011127,ENSSSCG00000010605,…	ADGRG3|ATP8|FKBP6|GOLGA4|KMT2E|MTERF3|TSR2|KAT6A|ATP6|BCLAF1|-|FOXK2|ZNF148|MYSM1|SRSF4|-|-|SPCS3|ERCC6|TAF3|OBFC1|NR3C2|URI1|ZNF510|CIART|TMBIM6|KATNAL1|-|MEOX1|SETX|-|SRSF11|LUC7L3|-|KLF9|NSRP1|RHOQ|TMEM173|-|ZNF691|-|-|WTAP|ONECUT3|PHF8|-|TSPYL1|TINF2|ZNF280B|-|ETV7|NRDE2|-|TIPIN|-|PAXBP1|VCP|DIMT1|USP7|GPS2|HDAC1|ZFHX3|WAC|-|MEF2C|UBE2V1|-|-|HIVEP1|SMS|ZBTB49|NPAT|ESCO1|TRNT1|USP45|CD3D|ZCCHC…
GO:0043226	organelle	cellular_component	6.7364e-19	3.5117e-16	585	2367	8908	19209	ENSSSCG00000001049,ENSSSCG00000011831,ENSSSCG00000003711,ENSSSCG00000012166,ENSSSCG00000027372,ENSSSCG00000003303,ENSSSCG00000004351,ENSSSCG00000003859,ENSSSCG00000017693,ENSSSCG00000014416,ENSSSCG00000014372,ENSSSCG00000012491,ENSSSCG00000015934,ENSSSCG00000002989,ENSSSCG00000004942,ENSSSCG00000028815,ENSSSCG00000001561,ENSSSCG00000018091,ENSSSCG00000007735,ENSSSCG00000024532,ENSSSCG00000015795,…	HIVEP1|APOD|-|SMS|SAMD9|-|USP45|ZCCHC11|AATF|TCERG1|-|CENPI|PPIG|AKT2|TIPIN|-|ETV7|ND5|RABGEF1|DIMT1|CCDC110|USP7|PSMB4|WAC|HSD3B1|-|PCDHGC5|NAA10|GANAB|UBE2V1|NEXN|SRPRB|ND3|KATNAL1|TMBIM6|CD55|CIART|ANGEL2|EIF1|MEOX1|-|CD86|SETX|CD47|C2CD3|-|ARPC1A|SPERT|KLF9|NIN|NSRP1|-|-|TBC1D5|-|-|TXNRD1|MTMR3|ATP8|KMT2E|-|ESF1|MTERF3|BCLAF1|-|CCDC15|BGN|-|MRPL13|SGIP1|GLUD1|SAP30L|-|HPS6|ATXN7|SAR1A|CENPP|G…
GO:0031326	regulation of cellular biosynthetic process	biological_process	1.0051e-18	5.0811e-16	230	2367	2664	19209	ENSSSCG00000012037,ENSSSCG00000001561,ENSSSCG00000004942,ENSSSCG00000002437,ENSSSCG00000009864,ENSSSCG00000012329,ENSSSCG00000003264,ENSSSCG00000007743,ENSSSCG00000001994,ENSSSCG00000010042,ENSSSCG00000001400,ENSSSCG00000029137,ENSSSCG00000014229,ENSSSCG00000013439,ENSSSCG00000013638,ENSSSCG00000000278,ENSSSCG00000030632,ENSSSCG00000014149,ENSSSCG00000010301,ENSSSCG00000026288,ENSSSCG00000008516,…	PAXBP1|ETV7|TIPIN|RPS6KA5|-|PHF8|CNOT3|CHCHD2|TINF2|ZNF280B|DDX39B|-|-|ONECUT3|ILF3|-|UBE2V1|MEF2C|PPP3CB|-|DPY30|TNFRSF1A|WAC|ZMYND8|ELF1|-|USP7|GPS2|HDAC1|ZFHX3|TCF7L1|ARMCX3|PURA|ZBTB49|NPAT|CHD2|ESCO1|KDM3A|HIVEP1|MED12|HMX1|BCL11A|AKT2|OGT|PAGR1|PHF12|INO80|-|AATF|TCERG1|BARHL1|HSF5|CCDC88A|CD3D|GUF1|FOXP1|TET2|KMT2D|ZCCHC11|PAX6|-|BCLAF1|AHI1|MORF4L2|MTERF3|KAT6A|ESRRA|RBBP6|GOLGA4|NFKBIZ|A…
GO:1901360	organic cyclic compound metabolic process	biological_process	1.4087e-18	6.9119e-16	343	2367	4506	19209	ENSSSCG00000030617,ENSSSCG00000008298,ENSSSCG00000027734,ENSSSCG00000002429,ENSSSCG00000008207,ENSSSCG00000009196,ENSSSCG00000005183,ENSSSCG00000014538,ENSSSCG00000006231,ENSSSCG00000006567,ENSSSCG00000012250,ENSSSCG00000014280,ENSSSCG00000016510,ENSSSCG00000016152,ENSSSCG00000016809,ENSSSCG00000014073,ENSSSCG00000000490,ENSSSCG00000016639,ENSSSCG00000010107,ENSSSCG00000012617,ENSSSCG00000026722,…	-|-|TNRC6C|FOXN3|RPIA|ATOH1|PSIP1|MGAT1|CHD7|CRTC2|MED14|RAD50|UBN2|-|DROSHA|HEXB|-|FOXP2|MED15|UPF3B|PHF14|-|TALDO1|RPF2|TCF7L2|-|PAN3|-|-|-|CCNT2|-|-|-|SETD2|PATL1|RNF111|JARID2|RBM25|FOXR1|MLLT10|HAL|-|DNMT3A|CREBBP|MED11|NIPBL|-|CHD1|MTERF2|-|ZNF382|N
GO:0009889	regulation of biosynthetic process	biological_process	1.6964e-18	8.0858e-16	231	2367	2689	19209	ENSSSCG00000023974,ENSSSCG00000029352,ENSSSCG00000008388,ENSSSCG00000021964,ENSSSCG00000008690,ENSSSCG00000006374,ENSSSCG00000004972,ENSSSCG00000004789,ENSSSCG00000030685,ENSSSCG00000016265,ENSSSCG00000015859,ENSSSCG00000030247,ENSSSCG00000006903,ENSSSCG00000012659,ENSSSCG00000012264,ENSSSCG00000016769,ENSSSCG00000027342,ENSSSCG00000007924,ENSSSCG00000022323,ENSSSCG00000025130,ENSSSCG00000027056,…	PHF21A|CCNL1|REL|PIK3R1|RNF4|CD244|-|THBS1|ARID2|-|SAP130|EPM2AIP1|RPAP2|ZNF280C|ZNF674|CDK13|BAZ1B|-|-|-|-|YEATS2|-|NDUFA13|CHUK|ZNF830|ZNF382|CHD1|MTERF2|NIPBL|CREBBP|MED11|DNMT3A|-|-|CHD8|NCOA6|FMR1|NFAT5|GATAD2B|TRAF3|MAVS|BRD4|CREB3|ZBTB33|-|ZHX2|KAT6B|IKBKG|UNK|-|CDK12|YWHAH|ATXN7|ZNF641|ZHX1|KLF13|UPF3B|MAPKAPK5|PHF14|MED15|FOXP2|GDF9|EN1|EVX1|HEXB|HMGB2|IGBP1|EP300|MECOM|ENO1|UBN2|CAPRIN2…
GO:0006366	transcription from RNA polymerase II promoter	biological_process	5.8972e-18	2.7327e-15	143	2367	1349	19209	ENSSSCG00000029493,ENSSSCG00000022989,ENSSSCG00000001471,ENSSSCG00000011235,ENSSSCG00000014349,ENSSSCG00000008439,ENSSSCG00000008592,ENSSSCG00000015972,ENSSSCG00000025912,ENSSSCG00000011127,ENSSSCG00000005604,ENSSSCG00000028931,ENSSSCG00000002636,ENSSSCG00000005724,ENSSSCG00000008909,ENSSSCG00000012434,ENSSSCG00000017376,ENSSSCG00000011858,ENSSSCG00000017125,ENSSSCG00000017046,ENSSSCG00000014901,…	-|ZNF704|BRD2|UBP1|TMEM173|RHOQ|-|-|URI1|TAF3|PBX3|GDF7|-|SETX|-|-|MEOX1|ZNF148|FOXK2|-|PCF11|TCEB3|ZNF280D|MYSM1|-|-|ZNF205|ASXL1|NFKBIZ|ESRRA|AHI1|PAX6|TET2|KMT2D|FOXP1|CD3D|BARHL1|AATF|TCERG1|-|INO80|PHF12|PAGR1|OGT|BCL11A|HMX1|MED12|HIVEP1|KDM3A|NPAT|
GO:0044451	nucleoplasm part	cellular_component	8.1291e-18	3.6651e-15	92	2367	664	19209	ENSSSCG00000017779,ENSSSCG00000005090,ENSSSCG00000012403,ENSSSCG00000022996,ENSSSCG00000000191,ENSSSCG00000007284,ENSSSCG00000006562,ENSSSCG00000002127,ENSSSCG00000023304,ENSSSCG00000011493,ENSSSCG00000017504,ENSSSCG00000027115,ENSSSCG00000028018,ENSSSCG00000010316,ENSSSCG00000012396,ENSSSCG00000026959,ENSSSCG00000003205,ENSSSCG00000011776,ENSSSCG00000026607,ENSSSCG00000008516,ENSSSCG00000006903,…	PHF12|-|OGT|PAGR1|KMT2D|NCOA6|GATAD2B|CHD8|SRRM2|ATXN7|CDK12|-|EP400|KAT6B|MED12|NPAT|-|YEATS2|-|DPY30|RPAP2|CDK13|MEF2C|USP7|GPS2|-|SAP130|HDAC1|-|TCF7L1|ZFHX3|RNF4|-|KANSL1|ACIN1|PHF21A|-|-|CREBBP|MED11|NXF1|WTAP|ONECUT3|RPRD2|DDX39B|ZNF830|NSRP1|MSL3|CCNT2|JARID2|RBM25|SMAD5|ICE2|MORC3|RING1|TAF2|ANGEL2|RBBP7|-|-|-|SATB1|TCF7L2|TAF3|NFATC2|URI1|PBX3|KAT7|CPSF7|DR1|CDK4|MECOM|EP300|KDM6A|-|ERCC…
GO:0005622	intracellular	cellular_component	1.6171e-17	7.0989e-15	642	2367	10169	19209	ENSSSCG00000005491,ENSSSCG00000028310,ENSSSCG00000026944,ENSSSCG00000006310,ENSSSCG00000014901,ENSSSCG00000026423,ENSSSCG00000011049,ENSSSCG00000022367,ENSSSCG00000003412,ENSSSCG00000029311,ENSSSCG00000002723,ENSSSCG00000004623,ENSSSCG00000011951,ENSSSCG00000007362,ENSSSCG00000005404,ENSSSCG00000007248,ENSSSCG00000028225,ENSSSCG00000001471,ENSSSCG00000001877,ENSSSCG00000028553,ENSSSCG00000023589,…	-|DR1|-|POU2F1|PCF11|SLC23A1|DCLRE1C|-|EXOSC10|MYPN|AARS|BCL2L10|NFKBIZ|SRSF6|-|ASXL1|DICER1|BRD2|SNUPN|ILF2|-|UBE2G1|NSD1|PPHLN1|-|ACTL7A|-|SLC4A1AP|KPNA1|TSHZ2|PBX3|-|EIF4E1B|-|DPY30|ILF3|IQCF1|HDAC9|TMEM199|ABLIM1|-|EPS15L1|-|-|-|ACIN1|-|RPS6KA5|-|TMEM
GO:0044424	intracellular part	cellular_component	1.9241e-17	8.2302e-15	614	2367	9596	19209	ENSSSCG00000000403,ENSSSCG00000004490,ENSSSCG00000021579,ENSSSCG00000007702,ENSSSCG00000011243,ENSSSCG00000014291,ENSSSCG00000018081,ENSSSCG00000008631,ENSSSCG00000012334,ENSSSCG00000017301,ENSSSCG00000007023,ENSSSCG00000002707,ENSSSCG00000003505,ENSSSCG00000017125,ENSSSCG00000011858,ENSSSCG00000015769,ENSSSCG00000010391,ENSSSCG00000000220,ENSSSCG00000003361,ENSSSCG00000003588,ENSSSCG00000006894,…	BAZ2A|SETBP1|-|FKBP6|GOLGA4|AFF4|ATP6|PQLC3|TSR2|TLK2|KAT6A|GABARAPL2|DDOST|FOXK2|ZNF148|SPCS3|ERCC6|-|-|SRSF4|FNBP1L|MYSM1|ZNF510|URI1|TAF3|OBFC1|NR3C2|-|PLIN3|PPP2CB|LUC7L3|-|SRSF11|-|ZCCHC7|BRAF|-|-|RHOQ|ZNF691|TMEM173|TSPYL1|TINF2|PHF8|CEP162|USP30|-|WTAP|ONECUT3|PAXBP1|MAP1LC3B|MACF1|HDAC1|ZFHX3|GPS2|MEF2C|-|SYNE2|-|CDC14A|NPAT|DDX60|ZBTB49|ESCO1|DNAJC28|PEX11B|-|TRNT1|MRPS15|G3BP1|KIZ|CCDC8…
GO:0043227	membrane-bounded organelle	cellular_component	2.0203e-17	8.4257e-15	542	2367	8176	19209	ENSSSCG00000030108,ENSSSCG00000006830,ENSSSCG00000018075,ENSSSCG00000009305,ENSSSCG00000012660,ENSSSCG00000014868,ENSSSCG00000004589,ENSSSCG00000001061,ENSSSCG00000011085,ENSSSCG00000015318,ENSSSCG00000015101,ENSSSCG00000025001,ENSSSCG00000015697,ENSSSCG00000014996,ENSSSCG00000009060,ENSSSCG00000026733,ENSSSCG00000012250,ENSSSCG00000023043,ENSSSCG00000014538,ENSSSCG00000006049,ENSSSCG00000005904,…	-|PSMA5|COX1|GTF3A|SLC25A14|EMSY|RNF111|JARID2|MLLT10|-|FOXR1|-|CCNT2|CASP12|-|-|MED14|BCL2L13|MGAT1|SLC25A32|VPS28|-|-|ATOH1|PSMD2|PARP11|-|ICK|SNAPC1|HEXB|UPF3B|FOXP2|DROSHA|KDM6A|HIPK4|KAT6B|ENDOD1|EP400|-|-|WEE2|PAPD4|MSH3|BOD1L1|ZHX1|SENP6|CDK12|TXND
GO:0010557	positive regulation of macromolecule biosynthetic process	biological_process	4.2121e-17	1.7099e-14	119	2367	1037	19209	ENSSSCG00000026959,ENSSSCG00000008728,ENSSSCG00000008221,ENSSSCG00000010316,ENSSSCG00000012396,ENSSSCG00000010035,ENSSSCG00000012509,ENSSSCG00000012825,ENSSSCG00000011493,ENSSSCG00000012727,ENSSSCG00000017693,ENSSSCG00000007284,ENSSSCG00000002755,ENSSSCG00000005730,ENSSSCG00000025095,ENSSSCG00000002127,ENSSSCG00000015093,ENSSSCG00000027675,ENSSSCG00000008807,ENSSSCG00000009157,ENSSSCG00000000191,…	NPAT|ZBTB49|KDM3A|KAT6B|MED12|YWHAH|ARMCX3|IKBKG|ATXN7|FMR1|AATF|NCOA6|NFAT5|BARHL1|-|CHD8|CD3D|FOXP1|GUF1|TET2|KMT2D|MAVS|BRD4|AKT2|OGT|PAGR1|-|INO80|CREB3|PHF8|ZNF382|CHCHD2|CHUK|DDX39B|-|ONECUT3|CHD1|NIPBL|PAXBP1|-|RPS6KA5|CREBBP|TNFRSF1A|REL|CCNL1|WAC|EPM2AIP1|ELF1|-|HDAC1|PIK3R1|ZFHX3|RNF4|THBS1|ILF3|MEF2C|-|-|PPP3CB|BAZ1B|GDF7|PBX3|TCF7L2|OBFC1|NFATC2|MEOX1|-|-|SETX|ICE2|NSD1|CIZ1|TAF2|MLLT…
GO:0006807	nitrogen compound metabolic process	biological_process	4.305e-17	1.7099e-14	354	2367	4788	19209	ENSSSCG00000002266,ENSSSCG00000003205,ENSSSCG00000008221,ENSSSCG00000002505,ENSSSCG00000012396,ENSSSCG00000010430,ENSSSCG00000008720,ENSSSCG00000027831,ENSSSCG00000013021,ENSSSCG00000012509,ENSSSCG00000021989,ENSSSCG00000026830,ENSSSCG00000005730,ENSSSCG00000017641,ENSSSCG00000027675,ENSSSCG00000000191,ENSSSCG00000009157,ENSSSCG00000022780,ENSSSCG00000012403,ENSSSCG00000005090,ENSSSCG00000004753,…	CHD2|-|KDM3A|PAPOLA|MED12|CSTF2T|HMX1|NOP10|SF1|ARMCX3|PURA|-|BARHL1|HSF5|FOXP1|KMT2D|TET2|-|OGT|-|INO80|-|CNOT3|ARHGAP21|CHCHD2|PUS10|DDX39B|PSAP|TFRC|RPS6KA5|-|-|TNFRSF1A|ACIN1|ZMYND8|ELF1|-|TCF7L1|ILF3|PPP3CB|DPY30|-|GDF7|PBX3|KAT7|TRA2A|CHID1|TSHZ2|TRIM13|MALT1|-|-|CASC3|NSD1|SFSWAP|-|RC3H1|SPO11|SMAD5|UBE2N|ILF2|ZNF605|SMARCAD1|AMOT|ZCCHC6|UBP1|BRD2|DICER1|ZNF704|-|SRSF6|RBBP6|-|NFKBIZ|ASXL1…
GO:0051254	positive regulation of RNA metabolic process	biological_process	5.2276e-17	2.028e-14	112	2367	945	19209	ENSSSCG00000028553,ENSSSCG00000025842,ENSSSCG00000004589,ENSSSCG00000029493,ENSSSCG00000015498,ENSSSCG00000011085,ENSSSCG00000008592,ENSSSCG00000008439,ENSSSCG00000009060,ENSSSCG00000014349,ENSSSCG00000015697,ENSSSCG00000026733,ENSSSCG00000015972,ENSSSCG00000010638,ENSSSCG00000007477,ENSSSCG00000005604,ENSSSCG00000028931,ENSSSCG00000014044,ENSSSCG00000004577,ENSSSCG00000006000,ENSSSCG00000017376,…	ILF2|SPAG8|RNF111|-|RC3H1|MLLT10|-|RHOQ|-|TMEM173|CCNT2|-|-|TCF7L2|NFATC2|PBX3|GDF7|NSD1|ICE2|TAF2|MEOX1|-|SETX|-|EVX1|HEXB|ZC3HAV1|-|FOXK2|ZNF148|EN1|KLF13|CAPRIN2|MYSM1|SNRNP70|EP300|MECOM|-|HMGB2|ERCC6|IGBP1|CHD7|-|CRTC2|MED14|ASXL1|NFIB|KMT2E|SS18|KAT6A|ESRRA|TNRC6C|PAX6|-|ATOH1|OTX2|BCLAF1|AHI1|CD3D|FOXP1|TET2|KMT2D|BRD4|MAVS|AATF|NFAT5|NCOA6|BARHL1|-|CHD8|-|INO80|CREB3|OGT|PAGR1|KAT6B|MED12…
GO:0080090	regulation of primary metabolic process	biological_process	6.9429e-17	2.6323e-14	302	2367	3849	19209	ENSSSCG00000011591,ENSSSCG00000002933,ENSSSCG00000030491,ENSSSCG00000013936,ENSSSCG00000022852,ENSSSCG00000014177,ENSSSCG00000000165,ENSSSCG00000016842,ENSSSCG00000000087,ENSSSCG00000029413,ENSSSCG00000009359,ENSSSCG00000017919,ENSSSCG00000007951,ENSSSCG00000008388,ENSSSCG00000015859,ENSSSCG00000008690,ENSSSCG00000004972,ENSSSCG00000030685,ENSSSCG00000021964,ENSSSCG00000001075,ENSSSCG00000016769,…	-|ZNF382|ZNF830|NDUFA13|-|CHD1|MTERF2|NIPBL|TAB1|DNMT3A|-|MED11|CREBBP|REL|SAP130|RNF4|-|ARID2|PIK3R1|DEK|CDK13|ZC3H14|-|-|-|-|BAZ1B|AGTR1|KAT6B|CDK12|UNK|IKBKG|-|ZHX1|MSH3|WEE2|ZNF641|FMR1|NCOA6|NFAT5|BRD4|MAVS|TRAF3|CREB3|ZBTB33|EEF2|RAD50|MED14|CRTC2|C
GO:0006357	regulation of transcription from RNA polymerase II promoter	biological_process	1.327e-16	4.9194e-14	136	2367	1293	19209	ENSSSCG00000016769,ENSSSCG00000006903,ENSSSCG00000012659,ENSSSCG00000011776,ENSSSCG00000025130,ENSSSCG00000022323,ENSSSCG00000007924,ENSSSCG00000029352,ENSSSCG00000008388,ENSSSCG00000023974,ENSSSCG00000015859,ENSSSCG00000008690,ENSSSCG00000021964,ENSSSCG00000016842,ENSSSCG00000029413,ENSSSCG00000009359,ENSSSCG00000017919,ENSSSCG00000007951,ENSSSCG00000002933,ENSSSCG00000010548,ENSSSCG00000026266,…	CDK13|RPAP2|ZNF280C|YEATS2|-|-|-|CCNL1|REL|PHF21A|SAP130|RNF4|PIK3R1|NIPBL|DNMT3A|-|MED11|CREBBP|ZNF382|CHUK|-|ZBTB33|CREB3|GATAD2B|NFAT5|NCOA6|CHD8|-|BRD4|MAVS|CDK12|IKBKG|ZHX1|ZNF641|ATXN7|ZHX2|EP300|IGBP1|HMGB2|CAPRIN2|UBN2|FOXP2|MED15|PHF14|KLF13|EVX1|HEXB|EN1|GDF9|-|ATOH1|OTX2|SS18|NFIB|MED14|CRTC2|CHD7|-|-|CCNT2|MLLT10|FOXR1|SPAG8|JARID2|SATB1|TAF2|RBBP7|NFATC2|TCF7L2|MEF2C|-|PPP3CB|TNFRSF1…
GO:0045935	positive regulation of nucleobase-containing compound metabolic process	biological_process	3.4737e-16	1.2597e-13	119	2367	1071	19209	ENSSSCG00000015093,ENSSSCG00000027675,ENSSSCG00000009157,ENSSSCG00000000191,ENSSSCG00000007143,ENSSSCG00000022227,ENSSSCG00000017693,ENSSSCG00000002755,ENSSSCG00000007284,ENSSSCG00000005730,ENSSSCG00000025095,ENSSSCG00000002127,ENSSSCG00000026266,ENSSSCG00000004753,ENSSSCG00000005318,ENSSSCG00000012403,ENSSSCG00000022996,ENSSSCG00000010316,ENSSSCG00000012396,ENSSSCG00000026959,ENSSSCG00000008728,…	CD3D|FOXP1|TET2|KMT2D|MAVS|BRD4|AATF|NFAT5|NCOA6|BARHL1|-|CHD8|-|INO80|CREB3|OGT|PAGR1|KAT6B|MED12|NPAT|ZBTB49|KDM3A|ATXN7|YWHAH|ARMCX3|IKBKG|-|ELF1|ZFHX3|PIK3R1|HDAC1|RNF4|CCNL1|TNFRSF1A|REL|WAC|-|-|PPP3CB|BAZ1B|ILF3|MEF2C|ONECUT3|TFRC|CHD1|PHF8|CHCHD2|ZNF382|CHUK|TINF2|DDX39B|-|RPS6KA5|CREBBP|NIPBL|PAXBP1|ILF2|SPAG8|RNF111|-|RC3H1|MLLT10|UBE2N|RHOQ|-|-|TMEM173|CCNT2|-|-|TCF7L2|NFATC2|OBFC1|GDF7…
GO:0034654	nucleobase-containing compound biosynthetic process	biological_process	4.1187e-16	1.4619e-13	221	2367	2671	19209	ENSSSCG00000014044,ENSSSCG00000006655,ENSSSCG00000006646,ENSSSCG00000012434,ENSSSCG00000017376,ENSSSCG00000005724,ENSSSCG00000008909,ENSSSCG00000024987,ENSSSCG00000011127,ENSSSCG00000004917,ENSSSCG00000009389,ENSSSCG00000007482,ENSSSCG00000011168,ENSSSCG00000025912,ENSSSCG00000028931,ENSSSCG00000005604,ENSSSCG00000002636,ENSSSCG00000017553,ENSSSCG00000014349,ENSSSCG00000028445,ENSSSCG00000021646,…	NSD1|CIART|-|-|MEOX1|SETX|-|NR3C2|TAF3|MALT1|TRIM13|TSHZ2|ZNF510|URI1|GDF7|PBX3|-|KAT7|TMEM173|ZNF691|KLF9|RHOQ|-|ZNF704|BRD2|UBP1|-|-|ILF2|ZNF605|-|UBE2N|SMAD5|MTERF3|ESRRA|KAT6A|PAX6|BCLAF1|-|AHI1|MORF4L2|ATP6|PHF21B|ZNF205|ATP8|ADGRG3|-|GOLGA4|NFKBIZ|THAP1|KMT2E|ASXL1|ADAL|MYSM1|ZNF280D|-|-|ERCC6|-|ZNF148|POU2F1|FOXK2|PCF11|TCEB3|GTF3C6|PURA|ARMCX3|HIVEP1|HMX1|MED12|ZBTB49|NPAT|CHD2|KDM3A|PHF1…
GO:0034645	cellular macromolecule biosynthetic process	biological_process	6.3999e-16	2.2012e-13	257	2367	3321	19209	ENSSSCG00000007023,ENSSSCG00000006090,ENSSSCG00000017468,ENSSSCG00000004163,ENSSSCG00000002814,ENSSSCG00000029082,ENSSSCG00000011243,ENSSSCG00000003830,ENSSSCG00000010391,ENSSSCG00000000220,ENSSSCG00000003361,ENSSSCG00000017125,ENSSSCG00000011858,ENSSSCG00000003505,ENSSSCG00000006655,ENSSSCG00000005724,ENSSSCG00000017376,ENSSSCG00000017430,ENSSSCG00000025912,ENSSSCG00000011168,ENSSSCG00000011127,…	KAT6A|MTERF3|-|BCLAF1|ADGRG3|KMT2E|GOLGA4|MYSM1|ERCC6|-|-|FOXK2|ZNF148|DDOST|CIART|SETX|MEOX1|EIF1|URI1|ZNF510|TAF3|NR3C2|OBFC1|KLF9|-|RHOQ|ZNF691|TMEM173|-|-|-|ETV7|TIPIN|PAXBP1|-|ONECUT3|TINF2|ZNF280B|-|PHF8|-|-|-|MEF2C|UBE2V1|HDAC1|ZFHX3|USP7|GPS2|WAC|MRPS15|HIVEP1|NPAT|ZBTB49|ESCO1|PHF12|EIF4E3|AKT2|PAGR1|BCL11A|ZCCHC11|CD3D|CCDC88A|AATF|TCERG1|SS18|OTX2|-|-|NFIB|ENO1|CAPRIN2|HMGB2|IGBP1|EP30…
GO:0010604	positive regulation of macromolecule metabolic process	biological_process	6.4892e-16	2.2012e-13	165	2367	1706	19209	ENSSSCG00000025130,ENSSSCG00000026607,ENSSSCG00000027342,ENSSSCG00000029352,ENSSSCG00000008388,ENSSSCG00000030247,ENSSSCG00000014878,ENSSSCG00000004789,ENSSSCG00000008690,ENSSSCG00000021964,ENSSSCG00000016842,ENSSSCG00000000087,ENSSSCG00000009359,ENSSSCG00000015846,ENSSSCG00000007951,ENSSSCG00000002933,ENSSSCG00000013936,ENSSSCG00000010548,ENSSSCG00000004550,ENSSSCG00000022852,ENSSSCG00000028884,…	-|-|BAZ1B|CCNL1|REL|EPM2AIP1|PAK1|THBS1|RNF4|PIK3R1|NIPBL|TAB1|-|RBPMS|CREBBP|ZNF382|NDUFA13|CHUK|OAZ2|-|IFN-OMEGA-2|CHD1|-|CREB3|APC|NFAT5|FMR1|NCOA6|CHD8|-|MAVS|BRD4|YWHAH|IKBKG|-|TAB2|ATXN7|AGTR1|KAT6B|-|DROSHA|EPHX2|MECOM|KDM6A|EP300|IGBP1|HMGB2|CAPRI
GO:0031328	positive regulation of cellular biosynthetic process	biological_process	6.5974e-16	2.2012e-13	121	2367	1112	19209	ENSSSCG00000012396,ENSSSCG00000010316,ENSSSCG00000008221,ENSSSCG00000008728,ENSSSCG00000026959,ENSSSCG00000011493,ENSSSCG00000012509,ENSSSCG00000012825,ENSSSCG00000010035,ENSSSCG00000000191,ENSSSCG00000009157,ENSSSCG00000022227,ENSSSCG00000007143,ENSSSCG00000015093,ENSSSCG00000027675,ENSSSCG00000008807,ENSSSCG00000025095,ENSSSCG00000002127,ENSSSCG00000017693,ENSSSCG00000012727,ENSSSCG00000007284,…	MED12|KAT6B|KDM3A|ZBTB49|NPAT|ATXN7|ARMCX3|IKBKG|YWHAH|KMT2D|TET2|BRD4|MAVS|CD3D|FOXP1|GUF1|-|CHD8|AATF|FMR1|NCOA6|NFAT5|BARHL1|INO80|CREB3|-|AKT2|OGT|PAGR1|CHD1|-|ONECUT3|CHUK|DDX39B|PHF8|CHCHD2|ZNF382|CREBBP|RPS6KA5|-|NIPBL|PAXBP1|PIK3R1|HDAC1|ZFHX3|THBS1|RNF4|CD244|EPM2AIP1|ELF1|-|WAC|CCNL1|TNFRSF1A|REL|PPP3CB|BAZ1B|-|-|MEF2C|ILF3|TCF7L2|OBFC1|NFATC2|GDF7|PBX3|CIZ1|TAF2|NSD1|ICE2|-|SETX|MEOX1|…
GO:0051173	positive regulation of nitrogen compound metabolic process	biological_process	9.0249e-16	2.952e-13	119	2367	1085	19209	ENSSSCG00000008909,ENSSSCG00000005724,ENSSSCG00000012434,ENSSSCG00000017376,ENSSSCG00000006000,ENSSSCG00000005640,ENSSSCG00000004577,ENSSSCG00000014044,ENSSSCG00000028931,ENSSSCG00000005604,ENSSSCG00000007477,ENSSSCG00000010605,ENSSSCG00000010638,ENSSSCG00000015972,ENSSSCG00000026733,ENSSSCG00000015697,ENSSSCG00000014349,ENSSSCG00000008439,ENSSSCG00000008592,ENSSSCG00000009060,ENSSSCG00000000908,…	-|SETX|-|MEOX1|TAF2|CIZ1|ICE2|NSD1|GDF7|PBX3|NFATC2|OBFC1|TCF7L2|-|-|CCNT2|TMEM173|RHOQ|-|-|UBE2N|MLLT10|RC3H1|-|RNF111|SPAG8|ILF2|BCLAF1|AHI1|ATOH1|OTX2|PAX6|-|ESRRA|TNRC6C|KAT6A|SS18|NFIB|KMT2E|ASXL1|RAD50|MED14|-|CRTC2|CHD7|IGBP1|ERCC6|HMGB2|-|MECOM|EP
GO:0009891	positive regulation of biosynthetic process	biological_process	1.7635e-15	5.6573e-13	121	2367	1126	19209	ENSSSCG00000026733,ENSSSCG00000015972,ENSSSCG00000015697,ENSSSCG00000009060,ENSSSCG00000008439,ENSSSCG00000008592,ENSSSCG00000014349,ENSSSCG00000011085,ENSSSCG00000004589,ENSSSCG00000029493,ENSSSCG00000028553,ENSSSCG00000025842,ENSSSCG00000005724,ENSSSCG00000008909,ENSSSCG00000017376,ENSSSCG00000012434,ENSSSCG00000005640,ENSSSCG00000006000,ENSSSCG00000004577,ENSSSCG00000014044,ENSSSCG00000028931,…	-|-|CCNT2|-|RHOQ|-|TMEM173|MLLT10|RNF111|-|ILF2|SPAG8|SETX|-|MEOX1|-|CIZ1|TAF2|ICE2|NSD1|GDF7|PBX3|TCF7L2|NFATC2|OBFC1|HMGB2|ERCC6|IGBP1|MECOM|EP300|-|CAPRIN2|MYSM1|KLF13|MAPKAPK5|UPF3B|FOXK2|ZNF148|EN1|EVX1|HEXB|-|ATOH1|OTX2|BCLAF1|AHI1|-|PAX6|KAT6A|ESRR
GO:0043170	macromolecule metabolic process	biological_process	2.435e-15	7.6642e-13	456	2367	6804	19209	ENSSSCG00000027687,ENSSSCG00000016489,ENSSSCG00000014114,ENSSSCG00000021654,ENSSSCG00000014126,ENSSSCG00000005984,ENSSSCG00000020702,ENSSSCG00000008735,ENSSSCG00000012825,ENSSSCG00000017201,ENSSSCG00000029052,ENSSSCG00000017504,ENSSSCG00000015611,ENSSSCG00000021917,ENSSSCG00000001002,ENSSSCG00000028018,ENSSSCG00000010316,ENSSSCG00000011695,ENSSSCG00000016509,ENSSSCG00000012608,ENSSSCG00000005318,…	-|WEE2|PAPD4|ZNF641|MSH3|ZHX1|SENP6|BOD1L1|IKBKG|UNK|TXNDC2|CDK12|-|HIPK4|-|EP400|KAT6B|AGTR1|-|ZBTB33|CREB3|C1QA|SETDB2|TRAF3|MAVS|BRD4|NCOA6|FMR1|NFAT5|CREBBP|MED11|-|DNMT3A|MKRN1|-|NIPBL|TAB1|CHD1|MTERF2|ADH5|-|NDUFA13|ZNF830|SPOCD1|ZNF382|-|BAZ1B|-|-|
GO:0044271	cellular nitrogen compound biosynthetic process	biological_process	2.5708e-15	7.942e-13	224	2367	2764	19209	ENSSSCG00000017553,ENSSSCG00000028931,ENSSSCG00000005604,ENSSSCG00000002636,ENSSSCG00000004917,ENSSSCG00000009389,ENSSSCG00000007482,ENSSSCG00000025912,ENSSSCG00000011168,ENSSSCG00000024987,ENSSSCG00000011127,ENSSSCG00000005724,ENSSSCG00000008909,ENSSSCG00000012434,ENSSSCG00000017376,ENSSSCG00000006646,ENSSSCG00000006655,ENSSSCG00000014044,ENSSSCG00000000908,ENSSSCG00000014319,ENSSSCG00000029493,…	KAT7|GDF7|PBX3|-|MALT1|TRIM13|TSHZ2|URI1|ZNF510|NR3C2|TAF3|SETX|-|-|MEOX1|-|CIART|NSD1|UBE2N|SMAD5|-|ZNF605|ILF2|-|-|ZNF704|BRD2|UBP1|ZNF691|TMEM173|RHOQ|KLF9|-|KMT2E|THAP1|ASXL1|NFKBIZ|GOLGA4|ATP8|ADGRG3|-|PHF21B|ZNF205|MORF4L2|-|BCLAF1|AHI1|ATP6|PAX6|ESRRA|KAT6A|MTERF3|PCF11|TCEB3|GTF3C6|ZNF148|POU2F1|FOXK2|-|ERCC6|-|-|MYSM1|ADAL|ZNF280D|KDM3A|CHD2|SMS|NPAT|ZBTB49|HMX1|MED12|HIVEP1|ARMCX3|PURA|…
GO:0045893	positive regulation of transcription, DNA-dependent	biological_process	2.7915e-15	8.467e-13	105	2367	907	19209	ENSSSCG00000002752,ENSSSCG00000021964,ENSSSCG00000029450,ENSSSCG00000008690,ENSSSCG00000011025,ENSSSCG00000009440,ENSSSCG00000011013,ENSSSCG00000008388,ENSSSCG00000000708,ENSSSCG00000029352,ENSSSCG00000010301,ENSSSCG00000027342,ENSSSCG00000026607,ENSSSCG00000025130,ENSSSCG00000014149,ENSSSCG00000013638,ENSSSCG00000013439,ENSSSCG00000010548,ENSSSCG00000012329,ENSSSCG00000007743,ENSSSCG00000002933,…	ZFHX3|PIK3R1|HDAC1|RNF4|-|ELF1|WAC|REL|TNFRSF1A|CCNL1|PPP3CB|BAZ1B|-|-|MEF2C|ILF3|ONECUT3|CHUK|PHF8|CHCHD2|ZNF382|RPS6KA5|CREBBP|-|NIPBL|PAXBP1|TET2|KMT2D|BRD4|MAVS|CD3D|FOXP1|-|CHD8|AATF|NCOA6|NFAT5|BARHL1|INO80|CREB3|-|OGT|PAGR1|MED12|KAT6B|KDM3A|ZBTB49|NPAT|ATXN7|ARMCX3|IKBKG|YWHAH|FOXK2|EN1|ZNF148|EVX1|HEXB|-|KLF13|MYSM1|CAPRIN2|HMGB2|IGBP1|EP300|MECOM|-|CRTC2|-|CHD7|MED14|ASXL1|NFIB|KMT2E|KA…
GO:0031323	regulation of cellular metabolic process	biological_process	4.1026e-15	1.2043e-12	303	2367	3969	19209	ENSSSCG00000022112,ENSSSCG00000021586,ENSSSCG00000008475,ENSSSCG00000027115,ENSSSCG00000010035,ENSSSCG00000011493,ENSSSCG00000004106,ENSSSCG00000004110,ENSSSCG00000002127,ENSSSCG00000025095,ENSSSCG00000014207,ENSSSCG00000006562,ENSSSCG00000016194,ENSSSCG00000026266,ENSSSCG00000010548,ENSSSCG00000002382,ENSSSCG00000011395,ENSSSCG00000028884,ENSSSCG00000017720,ENSSSCG00000015846,ENSSSCG00000029916,…	DOCK9|ZHX2|-|-|YWHAH|ATXN7|-|TAB2|CHD8|-|APC|GATAD2B|USP37|-|CHUK|TMED10|RBM5|IFN-OMEGA-2|CCL1|RBPMS|-|PHF21A|CCNL1|THBS1|CD244|EPM2AIP1|PAK1|-|ZNF674|RPAP2|ZNF280C|-|YEATS2|NFATC2|CCL21|-|SATB1|RCHY1|SAP30BP|TAF2|RBBP7|CIZ1|RING1|ICE2|CD44|SPAG8|AGER|MSL3|NFIB|CD34|OTX2|-|ZP4|SS18|MAPKAPK5|KLF13|EN1|GDF9|EVX1|ZC3HAV1|IGBP1|HMGB2|CDC42EP4|MECOM|EP300|SNRNP70|ENO1|CAPRIN2|ESCO1|NPAT|ZBTB49|APOD|HI…
GO:0019438	aromatic compound biosynthetic process	biological_process	4.1151e-15	1.2043e-12	221	2367	2724	19209	ENSSSCG00000005063,ENSSSCG00000009196,ENSSSCG00000004977,ENSSSCG00000002429,ENSSSCG00000003716,ENSSSCG00000013431,ENSSSCG00000005190,ENSSSCG00000006231,ENSSSCG00000006567,ENSSSCG00000012250,ENSSSCG00000009704,ENSSSCG00000012382,ENSSSCG00000000068,ENSSSCG00000011743,ENSSSCG00000022343,ENSSSCG00000016510,ENSSSCG00000022611,ENSSSCG00000026006,ENSSSCG00000026722,ENSSSCG00000016639,ENSSSCG00000010107,…	OTX2|ATOH1|-|FOXN3|SS18|ATP5D|NFIB|CHD7|CRTC2|MED14|HMGB2|IGBP1|EP300|MECOM|ENO1|UBN2|CAPRIN2|KLF13|PHF14|FOXP2|MED15|GDF9|EN1|HEXB|EVX1|SATB1|TAF2|RBBP7|SAP30BP|ICE2|RING1|-|TCF7L2|NFATC2|SETD2|-|-|-|-|CCNT2|MSL3|-|-|FOXR1|MLLT10|RNF111|JARID2|AGER|SPAG8|NIPBL|CREBBP|MED11|-|DNMT3A|NDUFA13|CHUK|SPOCD1|ZNF382|CHD1|MTERF2|ZNF280C|RPAP2|ZNF674|CDK13|ATP5G3|BAZ1B|-|-|-|YEATS2|-|-|PHF21A|REL|CCNL1|PI…
GO:0009059	macromolecule biosynthetic process	biological_process	4.2095e-15	1.2107e-12	258	2367	3389	19209	ENSSSCG00000010799,ENSSSCG00000010548,ENSSSCG00000017772,ENSSSCG00000013904,ENSSSCG00000004789,ENSSSCG00000016265,ENSSSCG00000030247,ENSSSCG00000023974,ENSSSCG00000029352,ENSSSCG00000007924,ENSSSCG00000011776,ENSSSCG00000028678,ENSSSCG00000006903,ENSSSCG00000012659,ENSSSCG00000012264,ENSSSCG00000029830,ENSSSCG00000005996,ENSSSCG00000021586,ENSSSCG00000011493,ENSSSCG00000027115,ENSSSCG00000010035,…	COG7|CHUK|SDF2|-|THBS1|-|EPM2AIP1|PHF21A|CCNL1|-|YEATS2|-|RPAP2|ZNF280C|ZNF674|RPL8|MRPL13|ZHX2|ATXN7|-|YWHAH|-|-|CHD8|GATAD2B|EDEM2|-|NFIB|SS18|OTX2|-|-|GDF9|EN1|EVX1|KLF13|MAPKAPK5|ENO1|CAPRIN2|HMGB2|IGBP1|EP300|-|MRPS18B|MECOM|NFATC2|CIZ1|SAP30BP|TAF2|RBBP7|ICE2|RING1|SATB1|AGER|SPAG8|-|MSL3|EIF3H|-|ONECUT3|TINF2|ZNF280B|-|PHF8|ETV7|TIPIN|PAXBP1|HDAC1|ZFHX3|GPS2|USP7|WAC|-|-|MEF2C|UBE2V1|-|HIV…
GO:0018130	heterocycle biosynthetic process	biological_process	4.6921e-15	1.3267e-12	221	2367	2732	19209	ENSSSCG00000012825,ENSSSCG00000027115,ENSSSCG00000017504,ENSSSCG00000010035,ENSSSCG00000011493,ENSSSCG00000021654,ENSSSCG00000005984,ENSSSCG00000021586,ENSSSCG00000010316,ENSSSCG00000012608,ENSSSCG00000005318,ENSSSCG00000026266,ENSSSCG00000025095,ENSSSCG00000002127,ENSSSCG00000000405,ENSSSCG00000007284,ENSSSCG00000002755,ENSSSCG00000006562,ENSSSCG00000002525,ENSSSCG00000007143,ENSSSCG00000022227,…	IKBKG|-|CDK12|YWHAH|ATXN7|ZNF641|ZHX1|ZHX2|KAT6B|ZBTB33|CREB3|-|-|CHD8|ATP5B|NCOA6|NFAT5|GATAD2B|TRAF3|MAVS|BRD4|NIPBL|CREBBP|MED11|DNMT3A|-|NDUFA13|CHUK|SPOCD1|ZNF382|MTERF2|CHD1|ZNF280C|RPAP2|CDK13|ZNF674|ATP5G3|-|BAZ1B|-|YEATS2|-|-|-|PHF21A|CCNL1|REL|PIK3R1|-|-|RNF4|ARID2|-|SAP130|SATB1|RBBP7|TAF2|SAP30BP|ICE2|RING1|-|TCF7L2|NFATC2|SETD2|-|-|-|MSL3|CCNT2|-|-|-|FOXR1|MLLT10|RNF111|JARID2|AGER|S…
GO:0019222	regulation of metabolic process	biological_process	6.2088e-15	1.7263e-12	331	2367	4479	19209	ENSSSCG00000006891,ENSSSCG00000011695,ENSSSCG00000010316,ENSSSCG00000012825,ENSSSCG00000017201,ENSSSCG00000017504,ENSSSCG00000005984,ENSSSCG00000013870,ENSSSCG00000016489,ENSSSCG00000014126,ENSSSCG00000021654,ENSSSCG00000002755,ENSSSCG00000007284,ENSSSCG00000012727,ENSSSCG00000002525,ENSSSCG00000007143,ENSSSCG00000022227,ENSSSCG00000012608,ENSSSCG00000005318,ENSSSCG00000011591,ENSSSCG00000002933,…	GCLM|AGTR1|KAT6B|IKBKG|UNK|CDK12|ZHX1|-|WEE2|MSH3|ZNF641|NFAT5|NCOA6|FMR1|TRAF3|MAVS|BRD4|ZBTB33|CREB3|-|ZNF382|NDUFA13|SPOCD1|ZNF830|-|MTERF2|CHD1|NIPBL|TAB1|DNMT3A|-|CREBBP|MED11|REL|SAP130|PIK3R1|RNF4|-|ARID2|ZC3H14|CDK13|DEK|-|-|-|-|BAZ1B|TCF7L2|-|-|DEPTOR|RBM25|FOXR1|-|MLLT10|JARID2|RNF111|-|-|-|SETD2|CD63|-|-|-|CCNT2|RAD50|EEF2|ATXN2|CRTC2|CHD7|MED14|PSMD2|ATOH1|-|FOXN3|TNRC6C|VPS28|FOXP2|M…
GO:1901362	organic cyclic compound biosynthetic process	biological_process	1.5911e-14	4.3513e-12	223	2367	2796	19209	ENSSSCG00000010638,ENSSSCG00000007477,ENSSSCG00000030108,ENSSSCG00000011201,ENSSSCG00000004577,ENSSSCG00000001477,ENSSSCG00000017205,ENSSSCG00000006000,ENSSSCG00000012149,ENSSSCG00000015101,ENSSSCG00000011085,ENSSSCG00000001437,ENSSSCG00000025842,ENSSSCG00000001061,ENSSSCG00000004589,ENSSSCG00000025229,ENSSSCG00000026733,ENSSSCG00000003443,ENSSSCG00000011332,ENSSSCG00000009060,ENSSSCG00000012640,…	TCF7L2|NFATC2|-|SATB1|ICE2|RING1|SAP30BP|TAF2|RBBP7|FOXR1|MLLT10|AGER|SPAG8|JARID2|RNF111|-|-|-|SETD2|-|-|-|CCNT2|MSL3|NFIB|CRTC2|CHD7|MED14|-|OTX2|ATOH1|SS18|ATP5D|FOXN3|MED15|FOXP2|KLF13|PHF14|EVX1|HEXB|GDF9|EN1|MECOM|EP300|HMGB2|IGBP1|UBN2|CAPRIN2|ENO1|ZHX2|KAT6B|YWHAH|IKBKG|CDK12|-|ZHX1|ATXN7|ZNF641|NFAT5|NCOA6|GATAD2B|-|CHD8|ATP5B|TRAF3|MAVS|BRD4|-|ZBTB33|CREB3|ZNF382|CHUK|NDUFA13|SPOCD1|CHD…
GO:0009893	positive regulation of metabolic process	biological_process	1.7243e-14	4.6395e-12	169	2367	1835	19209	ENSSSCG00000005318,ENSSSCG00000026266,ENSSSCG00000025095,ENSSSCG00000002127,ENSSSCG00000012727,ENSSSCG00000007284,ENSSSCG00000002755,ENSSSCG00000014207,ENSSSCG00000022227,ENSSSCG00000007143,ENSSSCG00000012825,ENSSSCG00000010035,ENSSSCG00000011493,ENSSSCG00000004110,ENSSSCG00000004106,ENSSSCG00000011695,ENSSSCG00000008475,ENSSSCG00000010316,ENSSSCG00000027342,ENSSSCG00000025130,ENSSSCG00000026607,…	CREB3|-|-|CHD8|FMR1|NCOA6|NFAT5|APC|BRD4|MAVS|IKBKG|YWHAH|ATXN7|TAB2|-|AGTR1|-|KAT6B|BAZ1B|-|-|REL|CCNL1|PIK3R1|CD244|RNF4|THBS1|EPM2AIP1|PAK1|TAB1|NIPBL|CREBBP|RBPMS|-|CHUK|NDUFA13|OAZ2|ZNF382|CHD1|IFN-OMEGA-2|-|CD63|PDCD5|-|CCNT2|-|MLLT10|CD44|RNF111|JARID2|AGER|SPAG8|RCHY1|CIZ1|TAF2|ICE2|TCF7L2|-|CCL21|NFATC2|HMGB2|IGBP1|EP300|MECOM|KDM6A|EPHX2|DROSHA|SNRNP70|CAPRIN2|KLF13|MAPKAPK5|UPF3B|GDF9|…
GO:0010628	positive regulation of gene expression	biological_process	2.8367e-14	7.5114e-12	111	2367	1015	19209	ENSSSCG00000013028,ENSSSCG00000007023,ENSSSCG00000003716,ENSSSCG00000004163,ENSSSCG00000004166,ENSSSCG00000005063,ENSSSCG00000009196,ENSSSCG00000004977,ENSSSCG00000013320,ENSSSCG00000012250,ENSSSCG00000015622,ENSSSCG00000006231,ENSSSCG00000003559,ENSSSCG00000006567,ENSSSCG00000005190,ENSSSCG00000029082,ENSSSCG00000007248,ENSSSCG00000022611,ENSSSCG00000003830,ENSSSCG00000012382,ENSSSCG00000009704,…	ESRRA|KAT6A|SS18|BCLAF1|AHI1|OTX2|ATOH1|-|PAX6|MED14|CD34|CHD7|-|CRTC2|NFIB|KMT2E|ASXL1|CAPRIN2|MYSM1|IGBP1|HMGB2|DROSHA|-|EPHX2|EP300|MECOM|KDM6A|EN1|ZNF148|FOXK2|-|EVX1|HEXB|KLF13|TAF2|ICE2|NSD1|SETX|-|-|MEOX1|NFATC2|TCF7L2|PBX3|GDF7|CCNT2|TMEM173|-|-|RHOQ|BRAF|-|PDCD5|-|-|RNF111|SPAG8|ILF2|MLLT10|RPS6KA5|CREBBP|-|PAXBP1|NIPBL|ONECUT3|CHUK|CHCHD2|ZNF382|PHF8|BAZ1B|PPP3CB|-|-|MEF2C|ILF3|RNF4|ZFH…
GO:0003677	DNA binding	molecular_function	2.9914e-14	7.7974e-12	141	2367	1536	19209	ENSSSCG00000000220,ENSSSCG00000003361,ENSSSCG00000015393,ENSSSCG00000010391,ENSSSCG00000003830,ENSSSCG00000026960,ENSSSCG00000025440,ENSSSCG00000004393,ENSSSCG00000017046,ENSSSCG00000017125,ENSSSCG00000011858,ENSSSCG00000006310,ENSSSCG00000013320,ENSSSCG00000017468,ENSSSCG00000004163,ENSSSCG00000006090,ENSSSCG00000011049,ENSSSCG00000007023,ENSSSCG00000009345,ENSSSCG00000013028,ENSSSCG00000007248,…	-|-|DMTF1|ERCC6|MYSM1|ZNF280D|TCEB3|GTF3C6|-|FOXK2|ZNF148|POU2F1|PAX6|-|BCLAF1|MTERF3|DCLRE1C|KAT6A|-|ESRRA|ASXL1|BAZ2A|THAP1|SETBP1|ZNF205|PHF21B|-|-|-|SMARCAD1|-|KLF9|-|ZNF691|UBP1|ZNF704|DICER1|SPO11|SMAD5|ILF2|MEOX1|SETX|-|NSD1|CIART|-|PBX3|OBFC1|NR3C
GO:0051276	chromosome organization	biological_process	4.5406e-14	1.1653e-11	85	2367	686	19209	ENSSSCG00000012037,ENSSSCG00000016842,ENSSSCG00000029413,ENSSSCG00000028815,ENSSSCG00000007951,ENSSSCG00000002437,ENSSSCG00000011591,ENSSSCG00000012329,ENSSSCG00000030491,ENSSSCG00000004438,ENSSSCG00000001994,ENSSSCG00000014177,ENSSSCG00000015368,ENSSSCG00000011776,ENSSSCG00000026607,ENSSSCG00000027342,ENSSSCG00000008516,ENSSSCG00000007924,ENSSSCG00000010801,ENSSSCG00000012649,ENSSSCG00000002000,…	PAXBP1|NIPBL|DNMT3A|-|CREBBP|RPS6KA5|-|PHF8|ZNF830|TSPYL1|TINF2|CHD1|HDAC9|YEATS2|-|BAZ1B|DPY30|-|-|SMARCA1|IPO4|WAC|ACIN1|KANSL1|USP7|SAP130|-|RNF4|ARID2|HDAC1|-|SENP6|MSH3|ATXN7|ESCO1|KDM3A|EP400|KAT6B|HIPK4|SETDB2|OGT|CENPI|INO80|GATAD2B|FMR1|CHD8|CENPP|TET2|-|MORF4L2|DCLRE1C|TLK2|KAT6A|-|KMT2E|ASXL1|-|RAD50|CHD7|-|CRTC2|EP300|KDM6A|HMGB2|MYSM1|DR1|MAPKAPK5|-|-|SATB1|RING1|NSD1|KAT7|OBFC1|TCF7…
GO:0006996	organelle organization	biological_process	5.79e-14	1.4635e-11	198	2367	2248	19209	ENSSSCG00000006894,ENSSSCG00000003830,ENSSSCG00000011237,ENSSSCG00000028310,ENSSSCG00000004166,ENSSSCG00000017468,ENSSSCG00000012534,ENSSSCG00000029311,ENSSSCG00000013320,ENSSSCG00000007023,ENSSSCG00000017301,ENSSSCG00000011049,ENSSSCG00000002707,ENSSSCG00000021579,ENSSSCG00000029082,ENSSSCG00000007248,ENSSSCG00000005404,ENSSSCG00000009994,ENSSSCG00000016843,ENSSSCG00000003559,ENSSSCG00000029375,…	FNBP1L|MYSM1|PDCD6IP|DR1|AHI1|-|MORF4L2|MYPN|PAX6|KAT6A|TLK2|DCLRE1C|GABARAPL2|-|KMT2E|ASXL1|-|MTMR3|C5orf42|-|ZNF205|HAUS7|BRAF|AMOT|SMARCAD1|-|-|BRD2|NIN|RHOQ|UBE2N|SPO11|ARPC1A|RC3H1|SEPT2|C2CD3|S1PR1|-|PPP2CB|KATNAL1|NSD1|KAT7|OBFC1|NEXN|HDAC9|-|MEF2C|SYNE2|DPY30|-|-|ACIN1|WAC|-|-|HDAC1|ZFHX3|ABLIM1|USP7|-|ATAT1|PAXBP1|MAP1LC3B|RPS6KA5|-|TSPYL1|TINF2|USP30|CEP162|ARHGAP21|PHF8|MCL1|AKT2|OGT|C…
GO:0031325	positive regulation of cellular metabolic process	biological_process	7.4839e-14	1.8634e-11	158	2367	1707	19209	ENSSSCG00000012250,ENSSSCG00000006567,ENSSSCG00000006231,ENSSSCG00000005190,ENSSSCG00000025675,ENSSSCG00000014280,ENSSSCG00000003716,ENSSSCG00000027734,ENSSSCG00000010141,ENSSSCG00000004977,ENSSSCG00000009196,ENSSSCG00000005063,ENSSSCG00000016512,ENSSSCG00000016696,ENSSSCG00000014073,ENSSSCG00000015715,ENSSSCG00000014288,ENSSSCG00000012617,ENSSSCG00000026006,ENSSSCG00000009890,ENSSSCG00000022611,…	MED14|CRTC2|CHD7|NFIB|EEF2|RAD50|SS18|TNRC6C|ZP4|-|ATOH1|OTX2|ZC3HAV1|EVX1|HEXB|EN1|GDF9|UPF3B|KLF13|MAPKAPK5|CAPRIN2|SNRNP70|EP300|MECOM|IGBP1|HMGB2|NFATC2|CCL21|TCF7L2|-|ICE2|TAF2|CIZ1|RCHY1|SPAG8|AGER|RNF111|JARID2|CD44|MLLT10|-|CCNT2|-|CD63|-|IFN-OMEGA-2|CHD1|ZNF382|CHUK|-|CREBBP|RBPMS|NIPBL|TAB1|PAK1|EPM2AIP1|RNF4|CD244|THBS1|PIK3R1|REL|CCNL1|-|-|BAZ1B|KAT6B|-|AGTR1|-|TAB2|ATXN7|YWHAH|IKBKG|…
GO:0032991	macromolecular complex	cellular_component	9.3804e-14	2.3012e-11	286	2367	3844	19209	ENSSSCG00000011493,ENSSSCG00000004106,ENSSSCG00000010573,ENSSSCG00000027115,ENSSSCG00000016344,ENSSSCG00000025243,ENSSSCG00000023976,ENSSSCG00000025624,ENSSSCG00000030467,ENSSSCG00000005996,ENSSSCG00000016970,ENSSSCG00000029830,ENSSSCG00000029073,ENSSSCG00000000907,ENSSSCG00000027757,ENSSSCG00000000405,ENSSSCG00000002127,ENSSSCG00000025095,ENSSSCG00000006562,ENSSSCG00000014207,ENSSSCG00000002998,…	ATXN7|-|HPS6|-|-|SGIP1|DCP1B|-|PHC3|MRPL13|-|RPL8|CACNB4|PLXNC1|FIS1|ATP5B|CHD8|-|GATAD2B|APC|SNRPA|RBPMS|SDF2|TMED10|COG7|STX17|RNF7|ATP5G3|YEATS2|RPAP2|THBS1|-|PAK1|-|PHF21A|KANSL1|CYTB|CCNL1|TAF2|RBBP7|RING1|ICE2|PNN|RCHY1|CNOT6L|NFATC2|-|-|CPSF7|PSMB6|-|TANK|MSL3|EIF3H|OSTC|AP1S1|CD44|ARPC4|ATP5D|SS18|COX2|OTX2|RBM41|-|TSEN2|-|SNRNP70|ENO1|CDK4|CAPRIN2|WASF2|IGBP1|DEPDC5|MRPS18B|EP300|MECOM|-…
GO:0006325	chromatin organization	biological_process	1.7737e-13	4.2882e-11	67	2367	495	19209	ENSSSCG00000002127,ENSSSCG00000012727,ENSSSCG00000006562,ENSSSCG00000009157,ENSSSCG00000008070,ENSSSCG00000012403,ENSSSCG00000009395,ENSSSCG00000004753,ENSSSCG00000008221,ENSSSCG00000021917,ENSSSCG00000028018,ENSSSCG00000010316,ENSSSCG00000011493,ENSSSCG00000002000,ENSSSCG00000017310,ENSSSCG00000011013,ENSSSCG00000010801,ENSSSCG00000012649,ENSSSCG00000029450,ENSSSCG00000030685,ENSSSCG00000016265,…	CHD8|FMR1|GATAD2B|TET2|CENPP|OGT|SETDB2|INO80|KDM3A|HIPK4|EP400|KAT6B|ATXN7|IPO4|KANSL1|WAC|-|SMARCA1|HDAC1|ARID2|-|SAP130|USP7|HDAC9|-|BAZ1B|DPY30|YEATS2|-|TSPYL1|PHF8|-|CHD1|NIPBL|PAXBP1|CREBBP|RPS6KA5|-|DNMT3A|UBE2N|JARID2|WHSC1L1|SETD2|-|-|SMARCAD1|BRD2|MSL3|KAT7|SATB1|NSD1|RING1|HMGB2|EP300|KDM6A|DR1|MYSM1|-|ASXL1|KMT2E|-|CHD7|CRTC2|-|MORF4L2|KAT6A|TLK2|
GO:0016568	chromatin modification	biological_process	6.7217e-13	1.6019e-10	60	2367	399	19209	ENSSSCG00000029450,ENSSSCG00000016265,ENSSSCG00000015859,ENSSSCG00000007907,ENSSSCG00000017310,ENSSSCG00000011013,ENSSSCG00000012649,ENSSSCG00000010801,ENSSSCG00000027342,ENSSSCG00000008516,ENSSSCG00000028310,ENSSSCG00000011776,ENSSSCG00000003830,ENSSSCG00000026607,ENSSSCG00000009704,ENSSSCG00000015368,ENSSSCG00000000068,ENSSSCG00000012262,ENSSSCG00000003559,ENSSSCG00000006231,ENSSSCG00000006567,…	HDAC1|-|SAP130|USP7|KANSL1|WAC|SMARCA1|-|BAZ1B|DPY30|DR1|YEATS2|MYSM1|-|HMGB2|HDAC9|EP300|KDM6A|-|CHD7|CRTC2|CHD1|ASXL1|-|KMT2E|PHF8|CREBBP|RPS6KA5|KAT6A|-|DNMT3A|-|MORF4L2|NIPBL|PAXBP1|WHSC1L1|TET2|JARID2|CENPP|CHD8|UBE2N|FMR1|GATAD2B|MSL3|INO80|SETD2|OGT|-|SETDB2|-|SMARCAD1|HIPK4|EP400|KAT6B|KAT7|KDM3A|ATXN7|NSD1|RING1|SATB1|
GO:0045944	positive regulation of transcription from RNA polymerase II promoter	biological_process	8.8482e-13	2.0789e-10	84	2367	714	19209	ENSSSCG00000008728,ENSSSCG00000008221,ENSSSCG00000012396,ENSSSCG00000012509,ENSSSCG00000012825,ENSSSCG00000011493,ENSSSCG00000002755,ENSSSCG00000007284,ENSSSCG00000017693,ENSSSCG00000005730,ENSSSCG00000025095,ENSSSCG00000002127,ENSSSCG00000015093,ENSSSCG00000027675,ENSSSCG00000000191,ENSSSCG00000009157,ENSSSCG00000022227,ENSSSCG00000007143,ENSSSCG00000012403,ENSSSCG00000022996,ENSSSCG00000026266,…	ZBTB49|KDM3A|MED12|ARMCX3|IKBKG|ATXN7|NFAT5|NCOA6|AATF|BARHL1|-|CHD8|CD3D|FOXP1|KMT2D|TET2|BRD4|MAVS|OGT|PAGR1|-|INO80|CREB3|CHCHD2|ZNF382|CHUK|ONECUT3|NIPBL|PAXBP1|-|RPS6KA5|CCNL1|TNFRSF1A|REL|ELF1|-|HDAC1|PIK3R1|RNF4|MEF2C|-|PPP3CB|PBX3|TCF7L2|NFATC2|MEOX1|-|SETX|-|TAF2|MLLT10|SPAG8|-|-|-|RHOQ|-|TMEM173|CCNT2|ASXL1|NFIB|CHD7|CRTC2|MED14|PAX6|-|ATOH1|OTX2|AHI1|SS18|ESRRA|KLF13|HEXB|EVX1|-|FOXK2|…
GO:0003682	chromatin binding	molecular_function	5.5169e-12	1.2782e-09	51	2367	330	19209	ENSSSCG00000006562,ENSSSCG00000002127,ENSSSCG00000027675,ENSSSCG00000001061,ENSSSCG00000029493,ENSSSCG00000022227,ENSSSCG00000016261,ENSSSCG00000017779,ENSSSCG00000008592,ENSSSCG00000022240,ENSSSCG00000001471,ENSSSCG00000010638,ENSSSCG00000007477,ENSSSCG00000025912,ENSSSCG00000012396,ENSSSCG00000017376,ENSSSCG00000012434,ENSSSCG00000008909,ENSSSCG00000011201,ENSSSCG00000001477,ENSSSCG00000011493,…	GATAD2B|CHD8|FOXP1|JARID2|-|BRD4|-|PHF12|-|-|BRD2|TCF7L2|NFATC2|URI1|MED12|MEOX1|-|-|SATB1|RING1|ATXN7|TAF2|SMARCA1|REL|WAC|PHF21A|ZMYND8|-|-|TCF7L1|HDAC1|EP300|KDM6A|-|HMGB2|MEF2C|ERCC6|BAZ1B|PHF8|-|-|PHF21B|-|PAX6|-|NIPBL|ATOH1|-|-|DNMT3A|CREBBP|
GO:1901363	heterocyclic compound binding	molecular_function	7.5159e-12	1.7175e-09	322	2367	4620	19209	ENSSSCG00000024404,ENSSSCG00000004977,ENSSSCG00000005063,ENSSSCG00000012556,ENSSSCG00000017089,ENSSSCG00000006508,ENSSSCG00000011580,ENSSSCG00000005190,ENSSSCG00000006504,ENSSSCG00000025092,ENSSSCG00000023792,ENSSSCG00000004070,ENSSSCG00000011743,ENSSSCG00000000068,ENSSSCG00000009704,ENSSSCG00000016696,ENSSSCG00000001667,ENSSSCG00000004636,ENSSSCG00000015715,ENSSSCG00000029518,ENSSSCG00000009890,…	-|-|OTX2|RBM41|ANXA6|-|TSEN2|NFIB|KIAA0907|CDK4|SNRNP70|SCAF8|MECOM|EP300|HMGB2|EVX1|ZNF318|TRPM7|EN1|-|MAPKAPK5|KLF13|-|CIZ1|RBBP7|TAF2|ZNF800|-|SATB1|NFATC2|CPSF7|TAF15|GALK1|MSL3|-|EIF3H|PDCD5|ZMAT1|MTRR|RBPMS|SNRPA|RBM26|RBM5|-|CHUK|DDX47|-|-|BAZ2B|ZN
GO:0044237	cellular metabolic process	biological_process	1.1786e-11	2.657e-09	499	2367	7923	19209	ENSSSCG00000021917,ENSSSCG00000010316,ENSSSCG00000028018,ENSSSCG00000001002,ENSSSCG00000011695,ENSSSCG00000006891,ENSSSCG00000016509,ENSSSCG00000016489,ENSSSCG00000014114,ENSSSCG00000014126,ENSSSCG00000021654,ENSSSCG00000027687,ENSSSCG00000013870,ENSSSCG00000008735,ENSSSCG00000020702,ENSSSCG00000005984,ENSSSCG00000017201,ENSSSCG00000017504,ENSSSCG00000029052,ENSSSCG00000012825,ENSSSCG00000015611,…	HIPK4|KAT6B|EP400|-|AGTR1|GCLM|-|WEE2|PAPD4|MSH3|ZNF641|-|-|BOD1L1|SENP6|ZHX1|UNK|CDK12|TXNDC2|IKBKG|-|BRD4|MAVS|TRAF3|NCOA6|FMR1|NFAT5|CREB3|ZBTB33|-|ND4|SETDB2|CHD1|MTERF2|ADH5|-|SPOCD1|ZNF830|NDUFA13|-|ZNF382|MED11|CREBBP|-|DNMT3A|HAL|-|MKRN1|VPS51|TAB1|NIPBL|RNF4|ARID2|-|PIK3R1|SAP130|UNC45A|IPO4|-|REL|BAZ1B|-|-|-|-|-|FAM76B|DEK|CDK13|ZC3H14|-|PAN3|PSMA5|TCF7L2|-|COX1|AKAP9|TALDO1|-|DEPTOR|RP…
GO:0043234	protein complex	cellular_component	1.5491e-11	3.4457e-09	248	2367	3232	19209	ENSSSCG00000018087,ENSSSCG00000024144,ENSSSCG00000027757,ENSSSCG00000000907,ENSSSCG00000007284,ENSSSCG00000012727,ENSSSCG00000014207,ENSSSCG00000006562,ENSSSCG00000025095,ENSSSCG00000000405,ENSSSCG00000002127,ENSSSCG00000028768,ENSSSCG00000002525,ENSSSCG00000012825,ENSSSCG00000000773,ENSSSCG00000018065,ENSSSCG00000027115,ENSSSCG00000017504,ENSSSCG00000007279,ENSSSCG00000010573,ENSSSCG00000013870,…	ND4|NDUFS7|FIS1|PLXNC1|NCOA6|FMR1|APC|GATAD2B|-|ATP5B|CHD8|-|TRAF3|IKBKG|-|ND1|-|CDK12|DYNLRB1|HPS6|-|-|ATXN7|-|MSH3|CACNB4|GCLM|-|EP400|-|KAT6B|PHC3|SGIP1|RPAP2|CDK13|YEATS2|-|ATP5G3|RNF7|REL|CCNL1|CYTB|IPO4|KANSL1|-|PHF21A|-|SAP130|PAK1|PIK3R1|-|ARID2|RNF4|THBS1|NIPBL|VPS51|NXF1|SDF2|-|CREBBP|MED11|NDUFA13|STX17|SEC24C|COG7|TMED10|EIF3H|-|-|-|MSL3|TANK|CCNT2|-|-|CD44|MLLT10|-|PATL1|JARID2|RNF11…
GO:0097159	organic cyclic compound binding	molecular_function	1.6047e-11	3.5224e-09	323	2367	4672	19209	ENSSSCG00000013848,ENSSSCG00000004897,ENSSSCG00000010260,ENSSSCG00000003563,ENSSSCG00000000405,ENSSSCG00000002127,ENSSSCG00000006562,ENSSSCG00000004106,ENSSSCG00000001716,ENSSSCG00000027115,ENSSSCG00000007173,ENSSSCG00000008475,ENSSSCG00000023976,ENSSSCG00000016970,ENSSSCG00000029830,ENSSSCG00000005996,ENSSSCG00000021586,ENSSSCG00000025850,ENSSSCG00000007924,ENSSSCG00000029643,ENSSSCG00000015803,…	RAB8A|ZCCHC2|SAR1A|GPN2|ATP5B|CHD8|GATAD2B|-|RCAN2|-|IDH3B|-|DCP1B|-|RPL8|MRPL13|ZHX2|-|-|DDX47|CYP4V2|ARF3|BAZ2B|ZNF280C|ZNF674|-|-|ZNF827|PAK1|-|PHF21A|SPAST|RBPMS|SNRPA|MTRR|RBM5|RBM26|CHUK|-|GALK1|MSL3|-|TAF15|PDCD5|EIF3H|ZMAT1|CIZ1|RBBP7|TAF2|-|SATB1|ZNF800|-|NFATC2|CPSF7|CDK4|SNRNP70|SCAF8|KIAA0907|HMGB2|EP300|MECOM|TRPM7|EN1|EVX1|ZNF318|MAPKAPK5|KLF13|-|-|OTX2|RBM41|-|ANXA6|-|NFIB|TSEN2|RB…
GO:0044249	cellular biosynthetic process	biological_process	1.5248e-10	3.3034e-08	273	2367	3982	19209	ENSSSCG00000011493,ENSSSCG00000027115,ENSSSCG00000016344,ENSSSCG00000010035,ENSSSCG00000029830,ENSSSCG00000005996,ENSSSCG00000021586,ENSSSCG00000007291,ENSSSCG00000026266,ENSSSCG00000002127,ENSSSCG00000000405,ENSSSCG00000025095,ENSSSCG00000006562,ENSSSCG00000017100,ENSSSCG00000017772,ENSSSCG00000010799,ENSSSCG00000010548,ENSSSCG00000007924,ENSSSCG00000015973,ENSSSCG00000011776,ENSSSCG00000028678,…	ATXN7|-|-|YWHAH|RPL8|MRPL13|ZHX2|EDEM2|-|CHD8|ATP5B|-|GATAD2B|MTRR|SDF2|COG7|CHUK|-|ATP5G3|YEATS2|-|ZNF674|ZNF280C|RPAP2|THBS1|CD244|-|EPM2AIP1|-|PHF21A|CCNL1|RBBP7|TAF2|SAP30BP|CIZ1|RING1|ICE2|SATB1|NFATC2|MSL3|-|EIF3H|SPAG8|AGER|ATP5D|SS18|OTX2|-|-|CD34|NFIB|ENO1|CAPRIN2|IGBP1|HMGB2|EP300|MRPS18B|-|MECOM|EN1|GDF9|EVX1|KLF13|MAPKAPK5|MRPS15|HIVEP1|ESCO1|NPAT|SMS|ZBTB49|PHF12|PAGR1|EIF4E3|AKT2|BC…
GO:0044212	transcription regulatory region DNA binding	molecular_function	1.944e-10	4.1577e-08	66	2367	579	19209	ENSSSCG00000026960,ENSSSCG00000000068,ENSSSCG00000012262,ENSSSCG00000009704,ENSSSCG00000015715,ENSSSCG00000011858,ENSSSCG00000017125,ENSSSCG00000016639,ENSSSCG00000026006,ENSSSCG00000006090,ENSSSCG00000013028,ENSSSCG00000013320,ENSSSCG00000004977,ENSSSCG00000017468,ENSSSCG00000009196,ENSSSCG00000005063,ENSSSCG00000000020,ENSSSCG00000006231,ENSSSCG00000005190,ENSSSCG00000000403,ENSSSCG00000028445,…	ZNF280D|EP300|KDM6A|HMGB2|EN1|ZNF148|FOXK2|FOXP2|KLF13|MTERF3|ESRRA|PAX6|-|-|ATOH1|OTX2|PHF21B|CHD7|NFIB|BAZ2A|ZNF691|ZNF704|JARID2|NSD1|CIART|TAF2|MEOX1|-|SETX|SATB1|NFATC2|TCF7L2|PBX3|-|ZNF280C|MEF2C|ELF1|-|HDAC1|TCF7L1|REL|PHF21A|ZMYND8|ETV7|CREBBP|PAXBP1|ONECUT3|MTERF2|ZNF382|ZNF280B|PHF12|ZBTB33|CREB3|BCL11A|FOXP1|KMT2D|GATAD2B|BARHL1|NFAT5|PURA|HIVEP1|HMX1|MED12|ZBTB49|CHD2|KDM3A|
GO:0000976	transcription regulatory region sequence-specific DNA binding	molecular_function	2.3212e-10	4.9015e-08	57	2367	470	19209	ENSSSCG00000013439,ENSSSCG00000000020,ENSSSCG00000006231,ENSSSCG00000005190,ENSSSCG00000000403,ENSSSCG00000010042,ENSSSCG00000001561,ENSSSCG00000013028,ENSSSCG00000007951,ENSSSCG00000012037,ENSSSCG00000004977,ENSSSCG00000013320,ENSSSCG00000017468,ENSSSCG00000009196,ENSSSCG00000005063,ENSSSCG00000009440,ENSSSCG00000015715,ENSSSCG00000011858,ENSSSCG00000029450,ENSSSCG00000017125,ENSSSCG00000016639,…	ONECUT3|PHF21B|CHD7|NFIB|BAZ2A|ZNF280B|ETV7|ESRRA|CREBBP|PAXBP1|-|PAX6|-|ATOH1|OTX2|ELF1|EN1|ZNF148|HDAC1|FOXK2|FOXP2|REL|PHF21A|ZMYND8|KLF13|-|ZNF280D|ZNF280C|EP300|KDM6A|HMGB2|MEF2C|NFATC2|TCF7L2|HMX1|MED12|PBX3|CHD2|ZBTB49|KDM3A|NSD1|CIART|MEOX1|-|SETX|SATB1|FOXP1|JARID2|GATAD2B|BARHL1|NFAT5|ZNF691|PHF12|CREB3|ZNF704|ZBTB33|BCL11A|
GO:0016071	mRNA metabolic process	biological_process	2.5599e-10	5.338e-08	46	2367	328	19209	ENSSSCG00000017795,ENSSSCG00000013124,ENSSSCG00000017555,ENSSSCG00000015498,ENSSSCG00000028663,ENSSSCG00000012727,ENSSSCG00000003791,ENSSSCG00000014114,ENSSSCG00000009744,ENSSSCG00000021354,ENSSSCG00000005724,ENSSSCG00000013021,ENSSSCG00000017477,ENSSSCG00000015387,ENSSSCG00000010430,ENSSSCG00000009319,ENSSSCG00000023976,ENSSSCG00000016970,ENSSSCG00000008989,ENSSSCG00000002505,ENSSSCG00000016509,…	NSRP1|PATL1|LUC7L3|RC3H1|RBM25|FMR1|SRSF11|PAPD4|SFSWAP|-|SETX|SF1|CASC3|TRA2A|CSTF2T|PAN3|DCP1B|-|CNOT6L|PAPOLA|-|ZHX2|-|SRSF4|SNRNP70|-|ZC3H14|CDK13|-|CSTF1|ZC3HAV1|-|UPF3B|ACIN1|PCF11|EXOSC10|TNRC6C|SNRPA|RBM41|RBM5|WTAP|PSIP1|DDX39B|-|CNOT3|SRSF6|
GO:0000975	regulatory region DNA binding	molecular_function	2.7167e-10	5.5269e-08	66	2367	585	19209	ENSSSCG00000002755,ENSSSCG00000005730,ENSSSCG00000006562,ENSSSCG00000000191,ENSSSCG00000027675,ENSSSCG00000008392,ENSSSCG00000005318,ENSSSCG00000012608,ENSSSCG00000017779,ENSSSCG00000008221,ENSSSCG00000008728,ENSSSCG00000002266,ENSSSCG00000012396,ENSSSCG00000008720,ENSSSCG00000001049,ENSSSCG00000021989,ENSSSCG00000023974,ENSSSCG00000007454,ENSSSCG00000008388,ENSSSCG00000029450,ENSSSCG00000008241,…	NFAT5|BARHL1|GATAD2B|KMT2D|FOXP1|BCL11A|CREB3|ZBTB33|PHF12|KDM3A|ZBTB49|CHD2|MED12|HMX1|HIVEP1|PURA|PHF21A|ZMYND8|REL|HDAC1|TCF7L1|ELF1|-|MEF2C|ZNF280C|-|ZNF280B|ZNF382|MTERF2|ONECUT3|PAXBP1|CREBBP|ETV7|JARID2|ZNF704|ZNF691|PBX3|TCF7L2|NFATC2|-|SETX|SATB1|MEOX1|TAF2|CIART|NSD1|KLF13|FOXP2|FOXK2|EN1|ZNF148|HMGB2|KDM6A|EP300|ZNF280D|BAZ2A|NFIB|CHD7|PHF21B|ATOH1|OTX2|-|PAX6|-|ESRRA|MTERF3|
GO:0001067	regulatory region nucleic acid binding	molecular_function	2.7167e-10	5.5269e-08	66	2367	585	19209	ENSSSCG00000007477,ENSSSCG00000010638,ENSSSCG00000005604,ENSSSCG00000006000,ENSSSCG00000006655,ENSSSCG00000014044,ENSSSCG00000008909,ENSSSCG00000005724,ENSSSCG00000011201,ENSSSCG00000017376,ENSSSCG00000001061,ENSSSCG00000022989,ENSSSCG00000028445,ENSSSCG00000006231,ENSSSCG00000000020,ENSSSCG00000005190,ENSSSCG00000000403,ENSSSCG00000013028,ENSSSCG00000006090,ENSSSCG00000017468,ENSSSCG00000009196,…	NFATC2|TCF7L2|PBX3|TAF2|CIART|NSD1|-|SETX|SATB1|MEOX1|JARID2|ZNF704|ZNF691|CHD7|PHF21B|NFIB|BAZ2A|ESRRA|MTERF3|-|ATOH1|OTX2|PAX6|-|EN1|ZNF148|FOXK2|KLF13|FOXP2|ZNF280D|HMGB2|EP300|KDM6A|HMX1|MED12|HIVEP1|KDM3A|ZBTB49|CHD2|PURA|KMT2D|FOXP1|GATAD2B|BARHL1|NFAT5|ZBTB33|CREB3|PHF12|BCL11A|MTERF2|ONECUT3|ZNF280B|ZNF382|CREBBP|ETV7|PAXBP1|TCF7L1|HDAC1|-|ELF1|ZMYND8|PHF21A|REL|-|MEF2C|ZNF280C|
GO:0043565	sequence-specific DNA binding	molecular_function	4.8627e-10	9.7735e-08	77	2367	780	19209	ENSSSCG00000013028,ENSSSCG00000002429,ENSSSCG00000009196,ENSSSCG00000005063,ENSSSCG00000017468,ENSSSCG00000004977,ENSSSCG00000013320,ENSSSCG00000006231,ENSSSCG00000029375,ENSSSCG00000000020,ENSSSCG00000000403,ENSSSCG00000027223,ENSSSCG00000005190,ENSSSCG00000026960,ENSSSCG00000009704,ENSSSCG00000000068,ENSSSCG00000012262,ENSSSCG00000003361,ENSSSCG00000017125,ENSSSCG00000015715,ENSSSCG00000011858,…	ESRRA|FOXN3|ATOH1|OTX2|-|-|PAX6|CHD7|ZNF205|PHF21B|BAZ2A|THAP1|NFIB|ZNF280D|HMGB2|EP300|KDM6A|-|FOXK2|EN1|ZNF148|POU2F1|EVX1|KLF13|FOXP2|TAF2|NSD1|CIART|SETX|-|SATB1|MEOX1|TCF7L2|NR3C2|OBFC1|NFATC2|PBX3|UBP1|ZNF704|ZNF691|-|JARID2|FOXR1|CREBBP|ETV7|PAXBP1|ONECUT3|TINF2|ZNF280B|CHCHD2|-|MEF2C|-|ZNF280C|HDAC1|TCF7L1|ZFHX3|ELF1|ZMYND8|PHF21A|REL|PURA|MED12|HMX1|HIVEP1|KDM3A|ZBTB49|CHD2|CREB3|ZBTB33|…
GO:0009058	biosynthetic process	biological_process	6.6141e-10	1.3135e-07	279	2367	4149	19209	ENSSSCG00000015622,ENSSSCG00000005190,ENSSSCG00000003716,ENSSSCG00000013431,ENSSSCG00000004977,ENSSSCG00000029325,ENSSSCG00000005063,ENSSSCG00000016696,ENSSSCG00000014288,ENSSSCG00000015715,ENSSSCG00000026006,ENSSSCG00000009890,ENSSSCG00000022611,ENSSSCG00000022343,ENSSSCG00000007330,ENSSSCG00000000068,ENSSSCG00000011743,ENSSSCG00000029425,ENSSSCG00000009704,ENSSSCG00000012382,ENSSSCG00000007477,…	CD34|NFIB|SS18|ATP5D|-|-|OTX2|EVX1|GDF9|EN1|KLF13|MAPKAPK5|CAPRIN2|ENO1|-|EP300|MECOM|MRPS18B|HMGB2|IGBP1|NFATC2|ICE2|RING1|CIZ1|TAF2|RBBP7|SAP30BP|SATB1|AGER|SPAG8|-|MSL3|EIF3H|COG7|CHUK|MTRR|SDF2|-|EPM2AIP1|-|CD244|THBS1|CCNL1|PHF21A|YEATS2|ATP5G3|-|RPAP2|ZNF280C|ZNF674|-|RPL8|MRPL13|ZHX2|ATXN7|YWHAH|-|-|GATAD2B|-|CHD8|ATP5B|-|EDEM2|ADGRG3|ATP8|GOLGA4|KMT2E|MTERF3|KAT6A|ATP6|BCLAF1|PQLC3|-|FOXK…
GO:1901576	organic substance biosynthetic process	biological_process	6.7235e-10	1.3195e-07	275	2367	4074	19209	ENSSSCG00000011013,ENSSSCG00000029450,ENSSSCG00000002752,ENSSSCG00000007907,ENSSSCG00000017940,ENSSSCG00000014149,ENSSSCG00000030632,ENSSSCG00000000278,ENSSSCG00000026288,ENSSSCG00000006719,ENSSSCG00000025882,ENSSSCG00000010042,ENSSSCG00000001994,ENSSSCG00000029137,ENSSSCG00000012329,ENSSSCG00000014229,ENSSSCG00000013439,ENSSSCG00000012037,ENSSSCG00000001561,ENSSSCG00000004942,ENSSSCG00000008406,…	WAC|HDAC1|ZFHX3|USP7|GPS2|MEF2C|UBE2V1|-|-|HSD3B1|-|ZNF280B|TINF2|-|PHF8|-|ONECUT3|PAXBP1|ETV7|TIPIN|CCDC88A|TCERG1|AATF|ZCCHC11|CD3D|AKT2|EIF4E3|PAGR1|BCL11A|PHF12|SMS|NPAT|ZBTB49|ESCO1|HIVEP1|MRPS15|DDOST|FOXK2|ZNF148|ERCC6|-|-|MYSM1|KMT2E|GOLGA4|ATP8|ADGRG3|ATP6|BCLAF1|PQLC3|-|KAT6A|MTERF3|-|-|-|RHOQ|KLF9|-|ZNF691|TMEM173|ZNF510|URI1|TAF3|NR3C2|OBFC1|SETX|MEOX1|EIF1|CIART|PHF21A|CCNL1|-|THBS1|…
GO:0016604	nuclear body	cellular_component	7.3972e-10	1.4349e-07	31	2367	165	19209	ENSSSCG00000017795,ENSSSCG00000014149,ENSSSCG00000016769,ENSSSCG00000011743,ENSSSCG00000008690,ENSSSCG00000000490,ENSSSCG00000002752,ENSSSCG00000007907,ENSSSCG00000002034,ENSSSCG00000028663,ENSSSCG00000015588,ENSSSCG00000007023,ENSSSCG00000007951,ENSSSCG00000001477,ENSSSCG00000008298,ENSSSCG00000012055,ENSSSCG00000023304,ENSSSCG00000004577,ENSSSCG00000017504,ENSSSCG00000004163,ENSSSCG00000011201,…	NSRP1|MEF2C|CDK13|MECOM|RNF4|-|ZFHX3|USP7|ACIN1|RBM25|ANGEL2|KAT6A|CREBBP|RING1|-|MORC3|SRRM2|ICE2|CDK12|BCLAF1|SATB1|ZC3H13|NXF1|-|EP400|WTAP|DDX39B|ZNF830|-|SRSF6|NPAT|
GO:0016569	covalent chromatin modification	biological_process	7.5482e-10	1.4473e-07	46	2367	310	19209	ENSSSCG00000012114,ENSSSCG00000009395,ENSSSCG00000009193,ENSSSCG00000011332,ENSSSCG00000012403,ENSSSCG00000001061,ENSSSCG00000009157,ENSSSCG00000015820,ENSSSCG00000012727,ENSSSCG00000000908,ENSSSCG00000014044,ENSSSCG00000001477,ENSSSCG00000011493,ENSSSCG00000011201,ENSSSCG00000010316,ENSSSCG00000028018,ENSSSCG00000021917,ENSSSCG00000008221,ENSSSCG00000017553,ENSSSCG00000028310,ENSSSCG00000026607,…	MSL3|SETDB2|SMARCAD1|SETD2|OGT|JARID2|TET2|WHSC1L1|FMR1|UBE2N|NSD1|RING1|ATXN7|SATB1|KAT6B|EP400|HIPK4|KDM3A|KAT7|DR1|-|MYSM1|YEATS2|DPY30|BAZ1B|EP300|KDM6A|HDAC9|USP7|SAP130|HDAC1|-|WAC|KANSL1|DNMT3A|CREBBP|KAT6A|RPS6KA5|NIPBL|PAXBP1|MORF4L2|CRTC2|PHF8|ASXL1|-|KMT2E|
GO:0016570	histone modification	biological_process	1.061e-09	2.0114e-07	45	2367	301	19209	ENSSSCG00000001061,ENSSSCG00000015820,ENSSSCG00000009157,ENSSSCG00000000908,ENSSSCG00000012727,ENSSSCG00000012114,ENSSSCG00000012403,ENSSSCG00000011332,ENSSSCG00000009395,ENSSSCG00000009193,ENSSSCG00000021917,ENSSSCG00000010316,ENSSSCG00000028018,ENSSSCG00000008221,ENSSSCG00000017553,ENSSSCG00000011493,ENSSSCG00000014044,ENSSSCG00000001477,ENSSSCG00000011201,ENSSSCG00000029450,ENSSSCG00000015859,…	JARID2|WHSC1L1|TET2|UBE2N|FMR1|MSL3|OGT|SETD2|SETDB2|SMARCAD1|HIPK4|KAT6B|EP400|KDM3A|KAT7|ATXN7|NSD1|RING1|SATB1|HDAC1|SAP130|USP7|WAC|KANSL1|-|BAZ1B|DPY30|DR1|MYSM1|YEATS2|-|HDAC9|KDM6A|EP300|CRTC2|-|ASXL1|KMT2E|PHF8|KAT6A|CREBBP|RPS6KA5|MORF4L2|NIPBL|PAXBP1|
GO:0044464	cell part	cellular_component	2.1046e-09	3.9448e-07	695	2367	12670	19209	ENSSSCG00000001716,ENSSSCG00000010573,ENSSSCG00000004106,ENSSSCG00000011493,ENSSSCG00000029073,ENSSSCG00000017071,ENSSSCG00000010368,ENSSSCG00000005996,ENSSSCG00000016970,ENSSSCG00000014490,ENSSSCG00000008475,ENSSSCG00000025243,ENSSSCG00000004897,ENSSSCG00000013848,ENSSSCG00000026266,ENSSSCG00000007291,ENSSSCG00000002502,ENSSSCG00000006562,ENSSSCG00000009967,ENSSSCG00000000405,ENSSSCG00000025248,…	RCAN2|HPS6|-|ATXN7|CACNB4|SAP30L|GLUD1|MRPL13|-|-|-|SGIP1|ZCCHC2|RAB8A|-|EDEM2|ATG2B|GATAD2B|PITPNB|ATP5B|-|CENPP|SAR1A|MTRR|TCAIM|CHUK|OAZ2|STX17|TMCO6|RBM5|ZNF674|ATP5G3|RNF7|-|-|PAK1|-|CD244|DHDH|-|RCHY1|PNN|ICE2|MORC3|-|TRDMT1|SAP30BP|RBBP7|PSMB6|PEX19|-|-|NFATC2|PDCD5|GALK1|-|CD44|SPAG8|AP1S1|-|PARM1|ZC3H13|UNC119B|COX2|GHITM|ZP4|-|TSEN2|ANXA6|EP300|MECOM|MRPS18B|-|DEPDC5|EPHX2|HMGB2|CDC42EP…
GO:0048518	positive regulation of biological process	biological_process	3.0238e-09	5.5571e-07	235	2367	3236	19209	ENSSSCG00000017720,ENSSSCG00000015846,ENSSSCG00000007951,ENSSSCG00000009359,ENSSSCG00000016842,ENSSSCG00000000087,ENSSSCG00000014177,ENSSSCG00000011395,ENSSSCG00000022852,ENSSSCG00000028884,ENSSSCG00000017617,ENSSSCG00000013936,ENSSSCG00000004550,ENSSSCG00000010548,ENSSSCG00000002933,ENSSSCG00000027342,ENSSSCG00000026607,ENSSSCG00000025130,ENSSSCG00000008690,ENSSSCG00000004789,ENSSSCG00000006374,…	CCL1|RBPMS|CREBBP|-|NIPBL|TAB1|CHD1|RBM5|-|IFN-OMEGA-2|SCPEP1|NDUFA13|OAZ2|CHUK|ZNF382|BAZ1B|-|-|RNF4|THBS1|CD244|PIK3R1|EPM2AIP1|PAK1|REL|CCNL1|ATXN7|-|PLEKHA1|TAB2|IKBKG|YWHAH|-|SGIP1|KAT6B|GLUD1|AGTR1|-|SH2B3|CACNB4|CREB3|-|C1QA|FIS1|BRD4|MAVS|TRAF3|CHD8|-|APC|NFAT5|NCOA6|FMR1|VPS28|ARPC4|TNRC6C|ZP4|-|SS18|COX2|ATOH1|OTX2|-|-|MED14|CD34|CHD7|CRTC2|NFIB|EEF2|RAD50|-|SNRNP70|CDK4|TGM1|-|CAPRIN2|…
GO:0051253	negative regulation of RNA metabolic process	biological_process	3.0314e-09	5.5571e-07	76	2367	756	19209	ENSSSCG00000002127,ENSSSCG00000006562,ENSSSCG00000014416,ENSSSCG00000027675,ENSSSCG00000008392,ENSSSCG00000012608,ENSSSCG00000017779,ENSSSCG00000021586,ENSSSCG00000008720,ENSSSCG00000001049,ENSSSCG00000010316,ENSSSCG00000021989,ENSSSCG00000005984,ENSSSCG00000023974,ENSSSCG00000002034,ENSSSCG00000008388,ENSSSCG00000002752,ENSSSCG00000029450,ENSSSCG00000017940,ENSSSCG00000011025,ENSSSCG00000015859,…	CHD8|GATAD2B|TCERG1|FOXP1|BCL11A|ZBTB33|PHF12|ZHX2|HMX1|HIVEP1|KAT6B|PURA|ZHX1|PHF21A|ACIN1|REL|ZFHX3|HDAC1|GPS2|-|SAP130|MEF2C|ILF3|ZC3H14|DPY30|YEATS2|-|NDUFA13|ZNF382|PHF8|NIPBL|RPS6KA5|CREBBP|DNMT3A|ETV7|JARID2|-|-|MSL3|-|-|TRIM13|URI1|NFATC2|TCF7L2|TAF3|-|SATB1|-|RBBP7|RING1|CIART|PHF14|FOXP2|POU2F1|ZNF148|EN1|IGBP1|-|MECOM|EP300|ENO1|SRSF4|NFIB|ASXL1|SRSF6|-|ZNF205|-|MORF4L2|BCLAF1|-|ESRRA|…
GO:0005623	cell	cellular_component	3.1171e-09	5.6521e-07	696	2367	12716	19209	ENSSSCG00000015310,ENSSSCG00000009851,ENSSSCG00000010638,ENSSSCG00000012156,ENSSSCG00000004394,ENSSSCG00000021354,ENSSSCG00000010331,ENSSSCG00000012847,ENSSSCG00000028663,ENSSSCG00000005282,ENSSSCG00000013124,ENSSSCG00000015820,ENSSSCG00000030295,ENSSSCG00000008824,ENSSSCG00000010108,ENSSSCG00000024330,ENSSSCG00000025229,ENSSSCG00000003248,ENSSSCG00000011340,ENSSSCG00000000361,ENSSSCG00000027629,…	AKAP9|PEBP1|TCF7L2|CDKL5|RPF2|-|ANXA11|TALDO1|RBM25|VPS13A|PATL1|WHSC1L1|-|ZAR1|-|-|-|-|-|CD63|CDIPT|SETD2|-|ANKRD12|EEF2|RCCD1|RAD50|ATXN2|PSIP1|-|CHD7|CRTC2|SEPT6|-|-|FOXN3|SCAF4|MED15|-|PHF14|PLA2G16|-|ALDH7A1|PPP6R3|-|MKI67|AP2M1|UBN2|-|GCLM|-|-|-|DYNLRB1|ZNF641|FMR1|BRD4|-|TRAF3|-|SETDB2|ND4|FAM222B|CREB3|ZBTB33|ZNF382|ZNF830|NDUFA13|ADH5|TAB3|VPS51|NXF1|TAB1|C19orf24|DNMT3A|-|HAL|CREBBP|-|I…
GO:0051172	negative regulation of nitrogen compound metabolic process	biological_process	4.6679e-09	8.3731e-07	81	2367	833	19209	ENSSSCG00000007023,ENSSSCG00000013028,ENSSSCG00000002429,ENSSSCG00000006090,ENSSSCG00000004163,ENSSSCG00000017468,ENSSSCG00000012534,ENSSSCG00000004977,ENSSSCG00000003559,ENSSSCG00000015622,ENSSSCG00000029375,ENSSSCG00000007248,ENSSSCG00000005190,ENSSSCG00000007362,ENSSSCG00000022343,ENSSSCG00000003588,ENSSSCG00000012382,ENSSSCG00000011743,ENSSSCG00000000068,ENSSSCG00000003361,ENSSSCG00000011858,…	KAT6A|ESRRA|FOXN3|MTERF3|BCLAF1|-|MORF4L2|-|-|CD34|ZNF205|ASXL1|NFIB|SRSF6|ENO1|SRSF4|IGBP1|MECOM|EP300|-|ZNF148|EN1|POU2F1|PHF14|FOXP2|RBBP7|CIART|RING1|-|SATB1|-|URI1|TRIM13|TCF7L2|TAF3|NFATC2|-|MSL3|-|-|-|JARID2|CREBBP|RPS6KA5|ETV7|DNMT3A|TIPIN|NIPBL|TINF2|NDUFA13|ZNF830|PHF8|ZNF382|DPY30|YEATS2|-|MEF2C|ZC3H14|ILF3|ZFHX3|HDAC1|GPS2|-|SAP130|ACIN1|PHF21A|REL|MSH3|ZHX1|PURA|HMX1|HIVEP1|KAT6B|ZHX…
GO:0044238	primary metabolic process	biological_process	6.018e-09	1.0661e-06	493	2367	8103	19209	ENSSSCG00000029643,ENSSSCG00000011776,ENSSSCG00000015973,ENSSSCG00000029774,ENSSSCG00000025850,ENSSSCG00000007924,ENSSSCG00000006903,ENSSSCG00000012659,ENSSSCG00000012264,ENSSSCG00000015803,ENSSSCG00000028678,ENSSSCG00000016265,ENSSSCG00000014878,ENSSSCG00000030247,ENSSSCG00000013904,ENSSSCG00000004789,ENSSSCG00000006374,ENSSSCG00000029352,ENSSSCG00000008517,ENSSSCG00000017310,ENSSSCG00000004024,…	DDX47|YEATS2|ATP5G3|RNF7|-|-|RPAP2|ZNF280C|ZNF674|CYP4V2|-|-|PAK1|EPM2AIP1|-|THBS1|CD244|CCNL1|SPAST|KANSL1|-|PHF21A|MTRR|-|RBPMS|SNRPA|CCL1|SDF2|SCPEP1|COG7|IFN-OMEGA-2|-|RBM5|TMED10|OAZ2|CHUK|-|EDEM2|-|CENPP|USP37|GATAD2B|APC|-|CHD8|ATP5B|TAB2|-|PLEKHA1|ATXN7|YWHAH|-|-|MRPL13|RPL8|-|IDH3B|-|DCP1B|ZHX2|CACNB4|DOCK9|GLUD1|CAPRIN2|TGM1|ENO1|CDK4|SNRNP70|MECOM|MRPS18B|-|EP300|EPHX2|HMGB2|CDC42EP4|I…
GO:0045934	negative regulation of nucleobase-containing compound metabolic process	biological_process	6.0709e-09	1.0661e-06	80	2367	824	19209	ENSSSCG00000002636,ENSSSCG00000009389,ENSSSCG00000025912,ENSSSCG00000007477,ENSSSCG00000010638,ENSSSCG00000011127,ENSSSCG00000011201,ENSSSCG00000008909,ENSSSCG00000012434,ENSSSCG00000012149,ENSSSCG00000001477,ENSSSCG00000006655,ENSSSCG00000001061,ENSSSCG00000003443,ENSSSCG00000026733,ENSSSCG00000012114,ENSSSCG00000008592,ENSSSCG00000005190,ENSSSCG00000007248,ENSSSCG00000007362,ENSSSCG00000003559,…	-|TRIM13|URI1|NFATC2|TCF7L2|TAF3|SATB1|-|-|RBBP7|RING1|CIART|JARID2|-|-|MSL3|-|NFIB|ASXL1|SRSF6|-|ZNF205|MORF4L2|-|BCLAF1|-|FOXN3|ESRRA|KAT6A|MTERF3|PHF14|FOXP2|ZNF148|POU2F1|EN1|IGBP1|-|MECOM|EP300|SRSF4|ENO1|ZHX2|HMX1|HIVEP1|KAT6B|MSH3|PURA|ZHX1|CHD8|GA
GO:0010605	negative regulation of macromolecule metabolic process	biological_process	9.744e-09	1.6932e-06	107	2367	1206	19209	ENSSSCG00000017201,ENSSSCG00000016489,ENSSSCG00000014126,ENSSSCG00000021989,ENSSSCG00000004106,ENSSSCG00000005984,ENSSSCG00000008221,ENSSSCG00000021586,ENSSSCG00000008720,ENSSSCG00000011831,ENSSSCG00000010316,ENSSSCG00000001049,ENSSSCG00000012403,ENSSSCG00000008392,ENSSSCG00000012608,ENSSSCG00000017779,ENSSSCG00000002127,ENSSSCG00000006562,ENSSSCG00000014207,ENSSSCG00000012727,ENSSSCG00000017693,…	UNK|WEE2|MSH3|PURA|-|ZHX1|KDM3A|ZHX2|HMX1|APOD|KAT6B|HIVEP1|OGT|BCL11A|ZBTB33|PHF12|CHD8|GATAD2B|APC|FMR1|AATF|TCERG1|FOXP1|RABGEF1|NIPBL|CREBBP|RPS6KA5|DNMT3A|TIPIN|ETV7|ZNF830|NDUFA13|TINF2|ZNF382|PHF8|CNOT3|MEF2C|ILF3|ZC3H14|DPY30|YEATS2|-|PHF21A|ACIN1|WAC|REL|RNF4|THBS1|HDAC1|ZFHX3|SAP130|GPS2|-|-|SATB1|-|RBBP7|RING1|DEPTOR|CIART|-|TRIM13|URI1|NFATC2|TAF3|TCF7L2|-|-|DICER1|MSL3|-|JARID2|BCLAF…
GO:2000113	negative regulation of cellular macromolecule biosynthetic process	biological_process	1.0488e-08	1.8037e-06	78	2367	800	19209	ENSSSCG00000002933,ENSSSCG00000003264,ENSSSCG00000012329,ENSSSCG00000030491,ENSSSCG00000001994,ENSSSCG00000013936,ENSSSCG00000004942,ENSSSCG00000029413,ENSSSCG00000001561,ENSSSCG00000002437,ENSSSCG00000007951,ENSSSCG00000016842,ENSSSCG00000017940,ENSSSCG00000011025,ENSSSCG00000015859,ENSSSCG00000002752,ENSSSCG00000029450,ENSSSCG00000008388,ENSSSCG00000023974,ENSSSCG00000025130,ENSSSCG00000011776,…	ZNF382|CNOT3|PHF8|ZNF830|TINF2|NDUFA13|TIPIN|DNMT3A|ETV7|RPS6KA5|CREBBP|NIPBL|GPS2|-|SAP130|ZFHX3|HDAC1|REL|PHF21A|-|YEATS2|DPY30|ILF3|MEF2C|HIVEP1|KAT6B|HMX1|ZHX2|PURA|ZHX1|UNK|FOXP1|GATAD2B|AATF|TCERG1|FMR1|CHD8|PHF12|ZBTB33|BCL11A|ZNF205|-|NFIB|ASXL1|MTERF3|FOXN3|ESRRA|KAT6A|-|BCLAF1|-|MORF4L2|EN1|ZNF148|POU2F1|FOXP2|PHF14|ENO1|-|EP300|MECOM|IGBP1|NFATC2|TAF3|TCF7L2|URI1|-|RING1|CIART|RBBP7|-|…
GO:0071840	cellular component organization or biogenesis	biological_process	1.1071e-08	1.8845e-06	275	2367	3915	19209	ENSSSCG00000022131,ENSSSCG00000022725,ENSSSCG00000027675,ENSSSCG00000009157,ENSSSCG00000003493,ENSSSCG00000012403,ENSSSCG00000004753,ENSSSCG00000015560,ENSSSCG00000005228,ENSSSCG00000008221,ENSSSCG00000018082,ENSSSCG00000000089,ENSSSCG00000014051,ENSSSCG00000027831,ENSSSCG00000005678,ENSSSCG00000011615,ENSSSCG00000010801,ENSSSCG00000000708,ENSSSCG00000025276,ENSSSCG00000002034,ENSSSCG00000010651,…	KCTD6|FLOT1|FOXP1|TET2|CAPZB|OGT|INO80|ARPC5|KCNV2|KDM3A|COX3|RPL3|TSPAN17|NOP10|NTMT1|RAB7A|-|TNFRSF1A|-|ACIN1|ABLIM1|HDAC9|PLSCR5|DPY30|MCL1|ARHGAP21|DDX39B|ATAT1|ARHGEF16|RPS6KA5|RC3H1|SEPT2|SPO11|MPZL3|UBE2N|PPP2CA|AMOT|SMARCAD1|BRD2|DICER1|GDF7|KAT7|MALT1|-|NSD1|SFSWAP|DR1|PDCD6IP|-|SRSF6|ASXL1|HAUS7|ZNF205|-|C5orf42|PAX6|MORF4L2|AHI1|MYPN|DCLRE1C|EXOSC10|USP6NL|TNMD|FMR1|MAP7D2|TRAF3|MAVS|S…
GO:0000977	RNA polymerase II regulatory region sequence-specific DNA binding	molecular_function	1.6076e-08	2.6818e-06	48	2367	412	19209	ENSSSCG00000013028,ENSSSCG00000001561,ENSSSCG00000005063,ENSSSCG00000009196,ENSSSCG00000017468,ENSSSCG00000013320,ENSSSCG00000012037,ENSSSCG00000006231,ENSSSCG00000013439,ENSSSCG00000000020,ENSSSCG00000010042,ENSSSCG00000005190,ENSSSCG00000026960,ENSSSCG00000025130,ENSSSCG00000014149,ENSSSCG00000000068,ENSSSCG00000012659,ENSSSCG00000012262,ENSSSCG00000017125,ENSSSCG00000029450,ENSSSCG00000011858,…	ESRRA|ETV7|OTX2|ATOH1|-|PAX6|PAXBP1|CHD7|ONECUT3|PHF21B|ZNF280B|NFIB|ZNF280D|-|MEF2C|EP300|ZNF280C|KDM6A|FOXK2|HDAC1|ZNF148|EN1|ELF1|KLF13|ZMYND8|PHF21A|REL|FOXP2|NSD1|-|SATB1|MEOX1|MED12|HMX1|TCF7L2|NFATC2|ZBTB49|PBX3|ZBTB33|CREB3|PHF12|ZNF691|BCL11A|JARID2|FOXP1|NFAT5|BARHL1|GATAD2B|
GO:0001012	RNA polymerase II regulatory region DNA binding	molecular_function	1.6076e-08	2.6818e-06	48	2367	412	19209	ENSSSCG00000013320,ENSSSCG00000012037,ENSSSCG00000009196,ENSSSCG00000005063,ENSSSCG00000017468,ENSSSCG00000001561,ENSSSCG00000013028,ENSSSCG00000010042,ENSSSCG00000005190,ENSSSCG00000013439,ENSSSCG00000000020,ENSSSCG00000006231,ENSSSCG00000000068,ENSSSCG00000012659,ENSSSCG00000012262,ENSSSCG00000014149,ENSSSCG00000026960,ENSSSCG00000025130,ENSSSCG00000008388,ENSSSCG00000016639,ENSSSCG00000026006,…	PAX6|PAXBP1|ATOH1|OTX2|-|ETV7|ESRRA|ZNF280B|NFIB|ONECUT3|PHF21B|CHD7|EP300|ZNF280C|KDM6A|MEF2C|ZNF280D|-|REL|FOXP2|KLF13|ZMYND8|PHF21A|ELF1|FOXK2|HDAC1|ZNF148|EN1|MEOX1|-|SATB1|NSD1|ZBTB49|PBX3|TCF7L2|NFATC2|MED12|HMX1|BCL11A|PHF12|ZNF691|ZBTB33|CREB3|NFAT5|GATAD2B|BARHL1|FOXP1|JARID2|
GO:0045892	negative regulation of transcription, DNA-dependent	biological_process	1.7685e-08	2.921e-06	71	2367	718	19209	ENSSSCG00000013936,ENSSSCG00000012329,ENSSSCG00000002933,ENSSSCG00000002437,ENSSSCG00000007951,ENSSSCG00000001561,ENSSSCG00000029413,ENSSSCG00000016842,ENSSSCG00000002752,ENSSSCG00000029450,ENSSSCG00000015859,ENSSSCG00000017940,ENSSSCG00000011025,ENSSSCG00000023974,ENSSSCG00000008388,ENSSSCG00000008516,ENSSSCG00000025130,ENSSSCG00000011776,ENSSSCG00000014149,ENSSSCG00000013638,ENSSSCG00000008720,…	NDUFA13|PHF8|ZNF382|RPS6KA5|CREBBP|ETV7|DNMT3A|NIPBL|ZFHX3|HDAC1|SAP130|GPS2|-|PHF21A|REL|DPY30|-|YEATS2|MEF2C|ILF3|HMX1|HIVEP1|KAT6B|ZHX2|ZHX1|PURA|FOXP1|CHD8|TCERG1|GATAD2B|ZBTB33|PHF12|BCL11A|-|ZNF205|ASXL1|NFIB|KAT6A|FOXN3|ESRRA|MTERF3|-|MORF4L2|BCLAF1|-|POU2F1|ZNF148|EN1|PHF14|FOXP2|ENO1|IGBP1|EP300|MECOM|-|URI1|TCF7L2|TAF3|NFATC2|-|RBBP7|CIART|RING1|SATB1|-|-|JARID2|MSL3|-|-|-|
GO:0010629	negative regulation of gene expression	biological_process	1.7875e-08	2.9235e-06	78	2367	814	19209	ENSSSCG00000002636,ENSSSCG00000007477,ENSSSCG00000010638,ENSSSCG00000011127,ENSSSCG00000025912,ENSSSCG00000012434,ENSSSCG00000011201,ENSSSCG00000008909,ENSSSCG00000001477,ENSSSCG00000006655,ENSSSCG00000012149,ENSSSCG00000001061,ENSSSCG00000003443,ENSSSCG00000026733,ENSSSCG00000008592,ENSSSCG00000028225,ENSSSCG00000012114,ENSSSCG00000007702,ENSSSCG00000005190,ENSSSCG00000007248,ENSSSCG00000029375,…	-|NFATC2|TCF7L2|TAF3|URI1|-|SATB1|-|RING1|CIART|RBBP7|JARID2|-|-|-|DICER1|MSL3|FKBP6|NFIB|ASXL1|ZNF205|CD34|-|-|-|BCLAF1|MORF4L2|MTERF3|TNRC6C|ESRRA|FOXN3|KAT6A|FOXP2|PHF14|EN1|ZNF148|POU2F1|-|DROSHA|MECOM|EP300|IGBP1|HMGB2|ENO1|ZHX2|KAT6B|HIVEP1|HMX1|PUR
GO:0006396	RNA processing	biological_process	1.8319e-08	2.9669e-06	60	2367	575	19209	ENSSSCG00000025389,ENSSSCG00000016970,ENSSSCG00000009319,ENSSSCG00000010430,ENSSSCG00000015387,ENSSSCG00000003205,ENSSSCG00000016509,ENSSSCG00000002505,ENSSSCG00000014114,ENSSSCG00000009744,ENSSSCG00000021309,ENSSSCG00000015611,ENSSSCG00000011529,ENSSSCG00000024375,ENSSSCG00000004394,ENSSSCG00000017477,ENSSSCG00000013021,ENSSSCG00000005724,ENSSSCG00000022273,ENSSSCG00000003859,ENSSSCG00000003791,…	-|-|PAN3|CSTF2T|TRA2A|-|-|PAPOLA|PAPD4|SFSWAP|TRDMT1|-|TRNT1|-|RPF2|CASC3|SF1|SETX|-|ZCCHC11|SRSF11|FMR1|RBM25|LUC7L3|-|ZCCHC6|NSRP1|DICER1|PSIP1|WTAP|RBM5|AARS|-|-|-|SRSF6|TSEN2|DDX39B|NRDE2|-|TNRC6C|SNRPA|EXOSC10|TSR2|DIMT1|RBM41|TRMT6|-|PIK3R1|CSTF1|PC
GO:0005515	protein binding	molecular_function	1.9004e-08	3.0483e-06	596	2367	10002	19209	ENSSSCG00000003859,ENSSSCG00000004351,ENSSSCG00000015093,ENSSSCG00000014372,ENSSSCG00000017693,ENSSSCG00000014416,ENSSSCG00000012491,ENSSSCG00000010513,ENSSSCG00000002989,ENSSSCG00000015934,ENSSSCG00000027281,ENSSSCG00000003711,ENSSSCG00000001049,ENSSSCG00000003303,ENSSSCG00000027372,ENSSSCG00000015795,ENSSSCG00000007907,ENSSSCG00000011013,ENSSSCG00000006623,ENSSSCG00000012791,ENSSSCG00000005465,…	ZCCHC11|USP45|CD3D|-|AATF|TCERG1|CENPI|LCOR|AKT2|PPIG|-|-|HIVEP1|-|SAMD9|CCDC110|USP7|WAC|PSMB4|NAA10|SUSD1|UBE2V1|GANAB|-|LTN1|-|FAM122A|-|TIPIN|ETV7|DCAF10|RABGEF1|-|CD47|C2CD3|ARPC1A|SPERT|-|TBC1D5|NSRP1|-|NIN|-|TXNRD1|-|-|NEXN|ND3|KATNAL1|TMBIM6|CIART|S1PR1|CD86|SETX|UNC13C|MEOX1|BGN|RMND5A|VTCN1|MTMR3|KMT2E|IL17D|-|MTERF3|SLC41A3|-|BCLAF1|TRIM66|SAR1A|CENPP|ATP5B|MYCBP2|GATAD2B|EDEM2|-|RAB8A…
GO:0048522	positive regulation of cellular process	biological_process	2.1349e-08	3.3919e-06	211	2367	2901	19209	ENSSSCG00000003559,ENSSSCG00000000493,ENSSSCG00000029375,ENSSSCG00000006202,ENSSSCG00000029082,ENSSSCG00000007248,ENSSSCG00000007362,ENSSSCG00000004623,ENSSSCG00000007702,ENSSSCG00000011243,ENSSSCG00000013028,ENSSSCG00000007023,ENSSSCG00000004163,ENSSSCG00000004166,ENSSSCG00000013320,ENSSSCG00000011858,ENSSSCG00000017125,ENSSSCG00000017046,ENSSSCG00000006731,ENSSSCG00000006894,ENSSSCG00000003830,…	-|FRS2|ZNF205|-|KMT2E|ASXL1|SRSF6|BCL2L10|FKBP6|GOLGA4|ESRRA|KAT6A|BCLAF1|AHI1|PAX6|ZNF148|FOXK2|-|VTCN1|FNBP1L|MYSM1|ERCC6|-|TRIM13|MALT1|OBFC1|KAT7|PBX3|GDF7|NSD1|CD86|S1PR1|-|SETX|-|MEOX1|-|-|CD47|PPP2CA|ILF2|UBE2N|ARPC1A|LAMTOR2|RC3H1|TBC1D5|TMEM173|-
GO:0010558	negative regulation of macromolecule biosynthetic process	biological_process	2.5667e-08	4.0394e-06	79	2367	829	19209	ENSSSCG00000003264,ENSSSCG00000012329,ENSSSCG00000002933,ENSSSCG00000001994,ENSSSCG00000013936,ENSSSCG00000030491,ENSSSCG00000001561,ENSSSCG00000004942,ENSSSCG00000029413,ENSSSCG00000002437,ENSSSCG00000007951,ENSSSCG00000016842,ENSSSCG00000011025,ENSSSCG00000017940,ENSSSCG00000015859,ENSSSCG00000002752,ENSSSCG00000029450,ENSSSCG00000008388,ENSSSCG00000023974,ENSSSCG00000025130,ENSSSCG00000011776,…	CNOT3|PHF8|ZNF382|TINF2|NDUFA13|ZNF830|ETV7|TIPIN|DNMT3A|RPS6KA5|CREBBP|NIPBL|-|GPS2|SAP130|ZFHX3|HDAC1|REL|PHF21A|-|YEATS2|DPY30|ILF3|MEF2C|HIVEP1|KAT6B|HMX1|ZHX2|ZHX1|PURA|UNK|FOXP1|AATF|FMR1|TCERG1|GATAD2B|CHD8|PHF12|ZBTB33|BCL11A|ZNF205|-|ASXL1|NFIB|MTERF3|KAT6A|ESRRA|FOXN3|-|-|MORF4L2|BCLAF1|POU2F1|ZNF148|EN1|FOXP2|PHF14|ENO1|EP300|MECOM|-|IGBP1|TAF3|TCF7L2|NFATC2|URI1|TRIM13|-|CIART|RING1|R…
GO:0071704	organic substance metabolic process	biological_process	3.0986e-08	4.831e-06	502	2367	8368	19209	ENSSSCG00000010952,ENSSSCG00000007043,ENSSSCG00000007465,ENSSSCG00000001471,ENSSSCG00000011235,ENSSSCG00000028225,ENSSSCG00000022989,ENSSSCG00000012591,ENSSSCG00000009193,ENSSSCG00000028553,ENSSSCG00000014298,ENSSSCG00000023589,ENSSSCG00000009731,ENSSSCG00000006499,ENSSSCG00000015498,ENSSSCG00000007502,ENSSSCG00000017878,ENSSSCG00000014319,ENSSSCG00000000908,ENSSSCG00000014044,ENSSSCG00000009744,…	ZCCHC6|GPCPD1|B4GALT5|BRD2|UBP1|DICER1|ZNF704|AMOT|SMARCAD1|ILF2|PPP2CA|-|ZNF605|LAMTOR2|RC3H1|SPO11|UBE2G1|SMAD5|UBE2N|NSD1|SFSWAP|-|-|-|CASC3|CHID1|TSHZ2|TRA2A|TRIM13|MALT1|EIF4E1B|-|GDF7|PBX3|KAT7|DR1|ZNF280D|ADAL|TRMT6|-|-|POU2F1|TCEB3|GTF3C6|PCF11|RALGPS1|DCLRE1C|EXOSC10|ESRRA|PAX6|CFD|AHI1|MORF4L2|ZNF205|APH1A|FRS2|PHF21B|AARS|-|-|SRSF6|RBBP6|-|NFKBIZ|ASXL1|THAP1|DISP3|INO80|-|OGT|FOXP1|GUF…
GO:0043228	non-membrane-bounded organelle	cellular_component	3.2174e-08	4.9241e-06	189	2367	2559	19209	ENSSSCG00000015206,ENSSSCG00000003361,ENSSSCG00000000220,ENSSSCG00000010391,ENSSSCG00000005404,ENSSSCG00000007702,ENSSSCG00000027223,ENSSSCG00000006202,ENSSSCG00000021579,ENSSSCG00000007248,ENSSSCG00000012767,ENSSSCG00000014291,ENSSSCG00000003559,ENSSSCG00000013320,ENSSSCG00000017468,ENSSSCG00000004163,ENSSSCG00000004166,ENSSSCG00000029311,ENSSSCG00000012534,ENSSSCG00000011049,ENSSSCG00000013028,…	CCDC15|-|-|ERCC6|-|FKBP6|THAP1|-|-|ASXL1|HAUS7|AFF4|-|PAX6|-|BCLAF1|AHI1|MYPN|MORF4L2|DCLRE1C|ESRRA|TLK2|EXOSC10|SPO11|ARPC1A|SEPT2|-|RC3H1|UBE2N|PPP2CA|C2CD3|ILF2|AMOT|SMARCAD1|-|ZCCHC7|NIN|RHOQ|-|SRPRB|NEXN|OBFC1|MALT1|TRA2A|-|-|SETX|KATNAL1|-|MACF1|ACIN1|ABLIM1|CCDC110|HDAC1|ZFHX3|ILF3|SYNE2|PPP3CB|NAA10|CEP162|CNOT3|PHF8|TINF2|TSPYL1|DIMT1|-|ATAT1|TIPIN|-|KIAA0753|AATF|TCERG1|FLOT1|CCDC14|-|C…
GO:0043232	intracellular non-membrane-bounded organelle	cellular_component	3.2174e-08	4.9241e-06	189	2367	2559	19209	ENSSSCG00000011552,ENSSSCG00000003716,ENSSSCG00000012619,ENSSSCG00000029325,ENSSSCG00000009834,ENSSSCG00000016542,ENSSSCG00000011580,ENSSSCG00000005190,ENSSSCG00000014280,ENSSSCG00000025092,ENSSSCG00000022611,ENSSSCG00000026302,ENSSSCG00000003577,ENSSSCG00000012382,ENSSSCG00000009704,ENSSSCG00000017245,ENSSSCG00000029425,ENSSSCG00000002628,ENSSSCG00000005097,ENSSSCG00000012617,ENSSSCG00000010331,…	ARPC4|SS18|SEPT6|-|ATXN2|LRGUK|TSEN2|NFIB|RAD50|CDK4|CAPRIN2|MKI67|WASF2|IGBP1|HMGB2|CDC42EP4|MRPS18B|ICK|SNAPC1|UPF3B|ANXA11|SAP30BP|RING1|ICE2|MAP7D3|RPF2|SATB1|-|PAN3|NFATC2|TCF7L2|-|WASF3|SETD2|-|RNF111|PATL1|-|-|SNRPA|CREBBP|RBPMS|DNMT3A|MTRR|VPS51|NIPBL|COG7|DIAPH2|RSL1D1|-|BAZ1B|YEATS2|-|DDX47|ARF3|DEK|RPAP2|ZC3H14|IPO4|SMARCA1|MSH3|ATXN7|-|-|DYNLRB1|CDK12|TXNDC2|-|IKBKG|-|-|DCP1B|PHC3|EP4…
GO:0016043	cellular component organization	biological_process	3.7876e-08	5.7441e-06	264	2367	3752	19209	ENSSSCG00000005904,ENSSSCG00000008409,ENSSSCG00000026569,ENSSSCG00000009196,ENSSSCG00000000728,ENSSSCG00000025145,ENSSSCG00000006231,ENSSSCG00000006567,ENSSSCG00000009834,ENSSSCG00000005183,ENSSSCG00000007240,ENSSSCG00000014280,ENSSSCG00000003627,ENSSSCG00000012262,ENSSSCG00000002628,ENSSSCG00000000490,ENSSSCG00000014073,ENSSSCG00000027225,ENSSSCG00000005998,ENSSSCG00000004394,ENSSSCG00000009319,…	VPS28|-|-|ATOH1|PARP11|-|CHD7|CRTC2|ATXN2|PSIP1|-|RAD50|ZMYM4|KDM6A|ICK|-|HEXB|-|DEPTOR|RPF2|PAN3|TCF7L2|-|CD63|-|SETD2|-|WHSC1L1|JARID2|PATL1|-|CREBBP|DNMT3A|VPS51|NIPBL|CHD1|MTERF2|DIAPH2|ZNF830|NDUFA13|-|BAZ1B|-|-|-|-|-|RNF4|ARID2|PIK3R1|SAP130|IPO4|SMARCA1|WEE2|MSH3|SENP6|UNK|-|HIPK4|KAT6B|EP400|-|GCLM|-|NDUFS7|SETDB2|MAVS|TRAF3|TNMD|USP6NL|FMR1|MAP7D2|DCLRE1C|MYPN|AHI1|MORF4L2|PAX6|-|C5orf42…
GO:0031327	negative regulation of cellular biosynthetic process	biological_process	4.7717e-08	7.1713e-06	80	2367	862	19209	ENSSSCG00000030491,ENSSSCG00000001994,ENSSSCG00000013936,ENSSSCG00000002933,ENSSSCG00000003264,ENSSSCG00000012329,ENSSSCG00000016842,ENSSSCG00000007951,ENSSSCG00000002437,ENSSSCG00000004942,ENSSSCG00000029413,ENSSSCG00000001561,ENSSSCG00000023974,ENSSSCG00000008388,ENSSSCG00000029450,ENSSSCG00000002752,ENSSSCG00000015859,ENSSSCG00000011025,ENSSSCG00000017940,ENSSSCG00000014149,ENSSSCG00000013638,…	ZNF830|TINF2|NDUFA13|ZNF382|CNOT3|PHF8|NIPBL|CREBBP|RPS6KA5|TIPIN|DNMT3A|ETV7|PHF21A|REL|HDAC1|ZFHX3|SAP130|-|GPS2|MEF2C|ILF3|DPY30|-|YEATS2|ZHX2|HMX1|HIVEP1|KAT6B|UNK|PURA|ZHX1|CHD8|GATAD2B|AATF|TCERG1|FMR1|FOXP1|BCL11A|ZBTB33|PHF12|NFIB|ASXL1|CD34|-|ZNF205|-|BCLAF1|MORF4L2|-|ESRRA|FOXN3|KAT6A|MTERF3|PHF14|FOXP2|ZNF148|POU2F1|EN1|IGBP1|-|MECOM|EP300|ENO1|-|TRIM13|URI1|NFATC2|TAF3|TCF7L2|-|SATB1|…
GO:0008270	zinc ion binding	molecular_function	7.6123e-08	1.1338e-05	92	2367	992	19209	ENSSSCG00000012203,ENSSSCG00000011395,ENSSSCG00000009185,ENSSSCG00000010005,ENSSSCG00000003606,ENSSSCG00000010306,ENSSSCG00000030528,ENSSSCG00000030491,ENSSSCG00000012329,ENSSSCG00000001865,ENSSSCG00000010329,ENSSSCG00000007951,ENSSSCG00000016498,ENSSSCG00000016518,ENSSSCG00000021814,ENSSSCG00000007735,ENSSSCG00000002321,ENSSSCG00000014056,ENSSSCG00000008690,ENSSSCG00000002752,ENSSSCG00000010651,…	TAB3|RBM5|ADH5|RNF215|SPOCD1|SEC24C|LTN1|ZNF830|PHF8|SCAPER|-|CREBBP|MKRN1|-|-|RABGEF1|-|RNF44|RNF4|ZFHX3|ABLIM1|-|ZMYND8|PHF21A|-|RNF7|BAZ1B|BAZ2B|PHC3|KAT6B|-|TAB2|RNF145|UNK|SF1|MARCH7|ZCCHC11|KMT2D|TRAF3|TET2|USP45|MYCBP2|GATAD2B|PHF12|ZCCHC2|SETDB2|VPS29|PHF21B|KMT2E|THAP1|-|BAZ2A|RBBP6|ESRRA|KAT6A|-|TRIM66|PHF20L1|-|ZNF318|PHF14|-|EP300|ZMYM4|-|TRIM13|NR3C2|TAF3|-|KAT7|TAF2|CIZ1|RING1|MORC3…
GO:0009890	negative regulation of biosynthetic process	biological_process	8.6675e-08	1.2796e-05	80	2367	874	19209	ENSSSCG00000012434,ENSSSCG00000011201,ENSSSCG00000008909,ENSSSCG00000001477,ENSSSCG00000006655,ENSSSCG00000012149,ENSSSCG00000002636,ENSSSCG00000007477,ENSSSCG00000011127,ENSSSCG00000010638,ENSSSCG00000009389,ENSSSCG00000025912,ENSSSCG00000003443,ENSSSCG00000026733,ENSSSCG00000008592,ENSSSCG00000012114,ENSSSCG00000001061,ENSSSCG00000004977,ENSSSCG00000017468,ENSSSCG00000004163,ENSSSCG00000012534,…	-|SATB1|-|RING1|CIART|RBBP7|-|NFATC2|TAF3|TCF7L2|TRIM13|URI1|-|-|-|MSL3|JARID2|-|-|BCLAF1|MORF4L2|MTERF3|ESRRA|FOXN3|KAT6A|NFIB|ASXL1|ZNF205|CD34|-|-|EP300|MECOM|IGBP1|ENO1|FOXP2|PHF14|ZNF148|POU2F1|EN1|UNK|PURA|ZHX1|ZHX2|KAT6B|HIVEP1|HMX1|BCL11A|PHF12|ZB
GO:0031324	negative regulation of cellular metabolic process	biological_process	9.6265e-08	1.4087e-05	102	2367	1193	19209	ENSSSCG00000012403,ENSSSCG00000008392,ENSSSCG00000012608,ENSSSCG00000017779,ENSSSCG00000002127,ENSSSCG00000014416,ENSSSCG00000017693,ENSSSCG00000012727,ENSSSCG00000014207,ENSSSCG00000006562,ENSSSCG00000027675,ENSSSCG00000017201,ENSSSCG00000011493,ENSSSCG00000016489,ENSSSCG00000014126,ENSSSCG00000005984,ENSSSCG00000004106,ENSSSCG00000021989,ENSSSCG00000008221,ENSSSCG00000021586,ENSSSCG00000011831,…	OGT|BCL11A|ZBTB33|PHF12|CHD8|TCERG1|AATF|FMR1|APC|GATAD2B|FOXP1|UNK|ATXN7|WEE2|MSH3|ZHX1|-|PURA|KDM3A|ZHX2|APOD|HMX1|KAT6B|HIVEP1|MEF2C|ZC3H14|ILF3|DPY30|YEATS2|-|WAC|ACIN1|PHF21A|REL|ZFHX3|HDAC1|RNF4|GPS2|-|SAP130|NIPBL|RABGEF1|CREBBP|RPS6KA5|ETV7|TIPIN|DNMT3A|NDUFA13|TINF2|ZNF830|CNOT3|PHF8|ZNF382|-|-|MSL3|-|JARID2|-|SATB1|-|RBBP7|CIART|DEPTOR|RING1|-|URI1|TRIM13|TCF7L2|TAF3|NFATC2|IGBP1|EP300|…
GO:0003723	RNA binding	molecular_function	1.091e-07	1.5826e-05	64	2367	665	19209	ENSSSCG00000004024,ENSSSCG00000010002,ENSSSCG00000014149,ENSSSCG00000013638,ENSSSCG00000002426,ENSSSCG00000011848,ENSSSCG00000011395,ENSSSCG00000001400,ENSSSCG00000008385,ENSSSCG00000023984,ENSSSCG00000002998,ENSSSCG00000015846,ENSSSCG00000002434,ENSSSCG00000022866,ENSSSCG00000020909,ENSSSCG00000012727,ENSSSCG00000011516,ENSSSCG00000010430,ENSSSCG00000023976,ENSSSCG00000029830,ENSSSCG00000005996,…	-|-|MEF2C|ILF3|ZC3H14|TFRC|RBM5|DDX39B|PUS10|RSL1D1|SNRPA|RBPMS|NRDE2|NXF1|-|FMR1|EIF4E3|CSTF2T|DCP1B|RPL8|MRPL13|-|PAPOLA|-|DDX60|PURA|G3BP1|SF1|-|NOP10|TRNT1|-|UPF3B|PCF11|SNRNP70|KIAA0907|DROSHA|EP300|AARS|EEF2|-|SRSF6|-|-|RBM41|PATL1|ZMAT1|ILF2|LUC7L3
GO:0005488	binding	molecular_function	1.4831e-07	2.124e-05	743	2367	13430	19209	ENSSSCG00000005063,ENSSSCG00000012556,ENSSSCG00000015432,ENSSSCG00000023416,ENSSSCG00000011552,ENSSSCG00000024616,ENSSSCG00000024404,ENSSSCG00000003716,ENSSSCG00000006508,ENSSSCG00000005190,ENSSSCG00000001965,ENSSSCG00000015622,ENSSSCG00000016542,ENSSSCG00000012382,ENSSSCG00000023792,ENSSSCG00000003577,ENSSSCG00000006504,ENSSSCG00000015790,ENSSSCG00000026006,ENSSSCG00000011082,ENSSSCG00000029518,…	OTX2|RBM41|ATXN7L1|-|ARPC4|-|-|SS18|-|NFIB|-|CD34|LRGUK|IGBP1|SNRNP70|WASF2|KIAA0907|SLC25A4|KLF13|COMMD3|-|TRPM7|EN1|ZC3HAV1|ZNF318|SATB1|CIZ1|CRELD1|TAF2|ATOX1|MAP7D3|RING1|CPSF7|-|CNOT6L|WASF3|PDIA6|EIF3H|-|-|TANK|MSL3|RNF219|TAF15|COMMD9|OSTC|-|ZMAT1|DGCR2|RBPMS|SNRPA|-|TMED10|IFN-OMEGA-2|COG7|CYP4V2|ARF3|ZNF280C|BAZ2B|FCGR2B|-|-|DDX47|YEATS2|-|KANSL1|PHF21A|CCNL1|SPAST|CYTB|THBS1|-|-|IL1R2|-…
GO:0009892	negative regulation of metabolic process	biological_process	1.4897e-07	2.124e-05	108	2367	1296	19209	ENSSSCG00000012382,ENSSSCG00000009704,ENSSSCG00000016809,ENSSSCG00000003361,ENSSSCG00000000068,ENSSSCG00000011743,ENSSSCG00000022343,ENSSSCG00000003588,ENSSSCG00000026722,ENSSSCG00000016639,ENSSSCG00000011858,ENSSSCG00000006310,ENSSSCG00000015715,ENSSSCG00000012534,ENSSSCG00000017468,ENSSSCG00000004163,ENSSSCG00000013320,ENSSSCG00000004977,ENSSSCG00000013028,ENSSSCG00000027734,ENSSSCG00000005904,…	IGBP1|HMGB2|DROSHA|-|EP300|MECOM|ENO1|SRSF4|PHF14|FOXP2|ZNF148|POU2F1|EN1|MORF4L2|-|BCLAF1|PAX6|-|ESRRA|TNRC6C|VPS28|FOXN3|TLK2|KAT6A|-|MTERF3|GABARAPL2|NFIB|ASXL1|SRSF6|FKBP6|CD34|-|ATXN2|ZNF205|-|-|DICER1|MSL3|-|JARID2|SATB1|-|-|RBBP7|RING1|CIART|DEPTOR|-|TRIM13|URI1|NFATC2|TAF3|TCF7L2|MEF2C|ILF3|ZC3H14|DPY30|-|YEATS2|PHF21A|ACIN1|WAC|REL|THBS1|RNF4|HDAC1|ZFHX3|SAP130|GPS2|-|RABGEF1|NIPBL|CREBB…
GO:0016607	nuclear speck	cellular_component	1.9808e-07	2.8003e-05	17	2367	73	19209	ENSSSCG00000022866,ENSSSCG00000009414,ENSSSCG00000017504,ENSSSCG00000004163,ENSSSCG00000023304,ENSSSCG00000008298,ENSSSCG00000007362,ENSSSCG00000030491,ENSSSCG00000001400,ENSSSCG00000004050,ENSSSCG00000028018,ENSSSCG00000011743,ENSSSCG00000016769,ENSSSCG00000014149,ENSSSCG00000017795,ENSSSCG00000028663,ENSSSCG00000002034	NXF1|ZC3H13|CDK12|BCLAF1|SRRM2|-|SRSF6|ZNF830|DDX39B|WTAP|EP400|MECOM|CDK13|MEF2C|NSRP1|RBM25|ACIN1|
GO:0006397	mRNA processing	biological_process	3.4388e-07	4.8206e-05	34	2367	262	19209	ENSSSCG00000014901,ENSSSCG00000002034,ENSSSCG00000000490,ENSSSCG00000007494,ENSSSCG00000002426,ENSSSCG00000016769,ENSSSCG00000010002,ENSSSCG00000003588,ENSSSCG00000023792,ENSSSCG00000002857,ENSSSCG00000007362,ENSSSCG00000001400,ENSSSCG00000004050,ENSSSCG00000005183,ENSSSCG00000011395,ENSSSCG00000012556,ENSSSCG00000002998,ENSSSCG00000027734,ENSSSCG00000012727,ENSSSCG00000028663,ENSSSCG00000003791,…	PCF11|ACIN1|-|CSTF1|ZC3H14|CDK13|-|SRSF4|SNRNP70|-|SRSF6|DDX39B|WTAP|PSIP1|RBM5|RBM41|SNRPA|TNRC6C|FMR1|RBM25|SRSF11|LUC7L3|NSRP1|-|-|PAPOLA|-|TRA2A|PAN3|CSTF2T|SETX|SF1|CASC3|SFSWAP|
GO:0005730	nucleolus	cellular_component	3.7182e-07	5.1689e-05	55	2367	535	19209	ENSSSCG00000004589,ENSSSCG00000008070,ENSSSCG00000028553,ENSSSCG00000014372,ENSSSCG00000000908,ENSSSCG00000016370,ENSSSCG00000017693,ENSSSCG00000014416,ENSSSCG00000012727,ENSSSCG00000022240,ENSSSCG00000012608,ENSSSCG00000030186,ENSSSCG00000005022,ENSSSCG00000005346,ENSSSCG00000013848,ENSSSCG00000012396,ENSSSCG00000000089,ENSSSCG00000015387,ENSSSCG00000004917,ENSSSCG00000029830,ENSSSCG00000010605,…	RNF111|CENPP|ILF2|-|UBE2N|SEPT2|AATF|TCERG1|FMR1|-|ZBTB33|-|NIN|ZCCHC7|RAB8A|MED12|RPL3|TRA2A|MALT1|RPL8|OBFC1|SAP30L|CHD2|TXNDC2|RPF2|CDK12|NOP10|-|ZFHX3|SNAPC1|CCDC110|UPF3B|ACIN1|CDK4|NAA10|DDX47|MKI67|ERCC6|ZC3H14|RPAP2|ILF3|DIAPH2|HAUS7|COG7|TSPYL1|NFIB|THAP1|PHF8|RSL1D1|EXOSC10|SNRPA|ESRRA|DIMT1|MORF4L2|BCLAF1|
GO:0006338	chromatin remodeling	biological_process	6.9094e-07	9.5259e-05	21	2367	114	19209	ENSSSCG00000012649,ENSSSCG00000006562,ENSSSCG00000002127,ENSSSCG00000016265,ENSSSCG00000029450,ENSSSCG00000008070,ENSSSCG00000016261,ENSSSCG00000009193,ENSSSCG00000009704,ENSSSCG00000011340,ENSSSCG00000003830,ENSSSCG00000004753,ENSSSCG00000012114,ENSSSCG00000027342,ENSSSCG00000003559,ENSSSCG00000006231,ENSSSCG00000014177,ENSSSCG00000011201,ENSSSCG00000012534,ENSSSCG00000017468,ENSSSCG00000028815	SMARCA1|GATAD2B|CHD8|-|HDAC1|CENPP|-|SMARCAD1|HMGB2|-|MYSM1|INO80|MSL3|BAZ1B|-|CHD7|CHD1|SATB1|MORF4L2|-|-|
GO:0000122	negative regulation of transcription from RNA polymerase II promoter	biological_process	2.7137e-06	0.00037106	49	2367	482	19209	ENSSSCG00000005190,ENSSSCG00000007248,ENSSSCG00000002933,ENSSSCG00000003559,ENSSSCG00000029375,ENSSSCG00000016842,ENSSSCG00000004977,ENSSSCG00000013028,ENSSSCG00000007951,ENSSSCG00000029413,ENSSSCG00000001561,ENSSSCG00000023974,ENSSSCG00000026722,ENSSSCG00000016639,ENSSSCG00000008388,ENSSSCG00000015715,ENSSSCG00000011858,ENSSSCG00000002752,ENSSSCG00000029450,ENSSSCG00000017940,ENSSSCG00000015859,…	NFIB|ASXL1|ZNF382|-|ZNF205|NIPBL|-|ESRRA|CREBBP|DNMT3A|ETV7|PHF21A|PHF14|FOXP2|REL|EN1|ZNF148|ZFHX3|HDAC1|GPS2|SAP130|-|IGBP1|MEF2C|-|EP300|YEATS2|-|-|ZHX2|HMX1|URI1|HIVEP1|NFATC2|TAF3|TCF7L2|SATB1|-|RBBP7|ZHX1|CHD8|GATAD2B|TCERG1|JARID2|FOXP1|BCL11A|-|ZBTB33|PHF12|
GO:0000123	histone acetyltransferase complex	cellular_component	3.9926e-06	0.00054151	17	2367	86	19209	ENSSSCG00000017553,ENSSSCG00000010316,ENSSSCG00000028018,ENSSSCG00000012534,ENSSSCG00000009359,ENSSSCG00000007023,ENSSSCG00000007951,ENSSSCG00000011493,ENSSSCG00000006000,ENSSSCG00000017310,ENSSSCG00000015859,ENSSSCG00000000068,ENSSSCG00000012403,ENSSSCG00000028310,ENSSSCG00000026607,ENSSSCG00000011776,ENSSSCG00000012114	KAT7|KAT6B|EP400|MORF4L2|-|KAT6A|CREBBP|ATXN7|TAF2|KANSL1|SAP130|EP300|OGT|DR1|-|YEATS2|MSL3|
GO:0008380	RNA splicing	biological_process	7.9111e-06	0.0010643	27	2367	212	19209	ENSSSCG00000013021,ENSSSCG00000005724,ENSSSCG00000012556,ENSSSCG00000009744,ENSSSCG00000002998,ENSSSCG00000001400,ENSSSCG00000011580,ENSSSCG00000007362,ENSSSCG00000016509,ENSSSCG00000002857,ENSSSCG00000011395,ENSSSCG00000015387,ENSSSCG00000016970,ENSSSCG00000004050,ENSSSCG00000005183,ENSSSCG00000016769,ENSSSCG00000003588,ENSSSCG00000023792,ENSSSCG00000029643,ENSSSCG00000017795,ENSSSCG00000010002,…	SF1|SETX|RBM41|SFSWAP|SNRPA|DDX39B|TSEN2|SRSF6|-|-|RBM5|TRA2A|-|WTAP|PSIP1|CDK13|SRSF4|SNRNP70|DDX47|NSRP1|-|ACIN1|LUC7L3|RBM25|FMR1|SRSF11|PIK3R1|
GO:0001071	nucleic acid binding transcription factor activity	molecular_function	8.3619e-06	0.0011071	73	2367	913	19209	ENSSSCG00000011025,ENSSSCG00000009440,ENSSSCG00000008241,ENSSSCG00000008388,ENSSSCG00000027056,ENSSSCG00000025130,ENSSSCG00000007924,ENSSSCG00000012659,ENSSSCG00000000278,ENSSSCG00000014149,ENSSSCG00000013439,ENSSSCG00000002933,ENSSSCG00000010042,ENSSSCG00000001561,ENSSSCG00000007951,ENSSSCG00000012037,ENSSSCG00000027675,ENSSSCG00000005730,ENSSSCG00000006562,ENSSSCG00000002755,ENSSSCG00000017641,…	-|ELF1|TCF7L1|REL|-|-|-|ZNF280C|-|MEF2C|ONECUT3|ZNF382|ZNF280B|ETV7|CREBBP|PAXBP1|FOXP1|BARHL1|GATAD2B|NFAT5|HSF5|CREB3|ZBTB33|BCL11A|HIVEP1|HMX1|ZHX2|ZBTB49|KDM3A|PURA|ZHX1|ZNF641|-|ZNF148|POU2F1|EN1|FOXK2|FOXP2|KLF13|ZNF280D|UBN2|-|MECOM|-|EP300|ZNF205|
GO:0003700	sequence-specific DNA binding transcription factor activity	molecular_function	8.3619e-06	0.0011071	73	2367	913	19209	ENSSSCG00000013028,ENSSSCG00000002429,ENSSSCG00000004977,ENSSSCG00000013320,ENSSSCG00000009196,ENSSSCG00000005063,ENSSSCG00000029375,ENSSSCG00000011243,ENSSSCG00000005190,ENSSSCG00000026960,ENSSSCG00000016510,ENSSSCG00000003361,ENSSSCG00000011743,ENSSSCG00000000220,ENSSSCG00000000068,ENSSSCG00000017046,ENSSSCG00000015715,ENSSSCG00000011858,ENSSSCG00000006310,ENSSSCG00000017125,ENSSSCG00000016639,…	ESRRA|FOXN3|-|PAX6|ATOH1|OTX2|ZNF205|GOLGA4|NFIB|ZNF280D|UBN2|-|MECOM|-|EP300|-|EN1|ZNF148|POU2F1|FOXK2|FOXP2|KLF13|-|TAF2|MEOX1|-|SATB1|NR3C2|NFATC2|TCF7L2|-|PBX3|-|KAT7|ZNF691|UBP1|-|ZNF605|JARID2|FOXR1|SMAD5|ETV7|CREBBP|PAXBP1|ONECUT3|ZNF382|ZNF280B|-|-|-|ZNF280C|-|MEF2C|ELF1|-|TCF7L1|REL|PURA|ZHX1|ZNF641|HIVEP1|HMX1|ZBTB49|ZHX2|KDM3A|ZBTB33|CREB3|BCL11A|FOXP1|BARHL1|GATAD2B|NFAT5|HSF5|
GO:0005694	chromosome	cellular_component	8.7577e-06	0.0011504	57	2367	619	19209	ENSSSCG00000028018,ENSSSCG00000007477,ENSSSCG00000010316,ENSSSCG00000010605,ENSSSCG00000001002,ENSSSCG00000010638,ENSSSCG00000003700,ENSSSCG00000014126,ENSSSCG00000026830,ENSSSCG00000021989,ENSSSCG00000001477,ENSSSCG00000004577,ENSSSCG00000005724,ENSSSCG00000008909,ENSSSCG00000011201,ENSSSCG00000023052,ENSSSCG00000012434,ENSSSCG00000008070,ENSSSCG00000022227,ENSSSCG00000014298,ENSSSCG00000025095,…	EP400|NFATC2|KAT6B|OBFC1|-|TCF7L2|ESCO1|MSH3|-|PURA|RING1|ICE2|SETX|-|SATB1|-|-|CENPP|BRD4|PPP2CA|-|APC|SPO11|GATAD2B|INO80|CENPI|-|PHF12|SETD2|SMARCAD1|SETDB2|-|AFF4|ASXL1|TINF2|RAD50|-|FKBP6|-|EXOSC10|CREBBP|DNMT3A|DCLRE1C|TIPIN|-|-|VPS51|PAX6|NIPBL|HDAC1|IPO4|SMARCA1|BAZ1B|CDK4|MKI67|HMGB2|-|
GO:0003712	transcription cofactor activity	molecular_function	9.21e-06	0.0012003	36	2367	314	19209	ENSSSCG00000012396,ENSSSCG00000025912,ENSSSCG00000026959,ENSSSCG00000021586,ENSSSCG00000005984,ENSSSCG00000014044,ENSSSCG00000015093,ENSSSCG00000014416,ENSSSCG00000007284,ENSSSCG00000026266,ENSSSCG00000017779,ENSSSCG00000009060,ENSSSCG00000026733,ENSSSCG00000000020,ENSSSCG00000012250,ENSSSCG00000006567,ENSSSCG00000011951,ENSSSCG00000029082,ENSSSCG00000007248,ENSSSCG00000009359,ENSSSCG00000003716,…	MED12|URI1|NPAT|ZHX2|ZHX1|NSD1|CD3D|TCERG1|NCOA6|-|PHF12|-|-|PHF21B|MED14|CRTC2|NFKBIZ|KMT2E|ASXL1|-|SS18|MED11|-|CREBBP|RBPMS|KAT6A|-|SAP130|GPS2|HDAC1|MED15|PHF21A|ZMYND8|-|MYSM1|EP300|
GO:0000989	transcription factor binding transcription factor activity	molecular_function	1.1243e-05	0.001454	38	2367	341	19209	ENSSSCG00000000068,ENSSSCG00000026607,ENSSSCG00000003830,ENSSSCG00000010107,ENSSSCG00000007454,ENSSSCG00000023974,ENSSSCG00000015859,ENSSSCG00000017940,ENSSSCG00000029450,ENSSSCG00000004977,ENSSSCG00000003716,ENSSSCG00000009359,ENSSSCG00000015846,ENSSSCG00000007951,ENSSSCG00000009864,ENSSSCG00000007023,ENSSSCG00000017919,ENSSSCG00000011951,ENSSSCG00000007248,ENSSSCG00000029082,ENSSSCG00000000020,…	EP300|-|MYSM1|MED15|ZMYND8|PHF21A|SAP130|GPS2|HDAC1|-|SS18|-|RBPMS|CREBBP|-|KAT6A|MED11|NFKBIZ|ASXL1|KMT2E|PHF21B|CRTC2|MED14|-|-|PHF12|-|NCOA6|TCERG1|CD3D|-|ZHX1|NSD1|TAF2|ZHX2|NPAT|MED12|URI1|
GO:0042393	histone binding	molecular_function	1.274e-05	0.0016348	18	2367	99	19209	ENSSSCG00000012114,ENSSSCG00000001471,ENSSSCG00000027342,ENSSSCG00000017779,ENSSSCG00000008592,ENSSSCG00000003830,ENSSSCG00000001075,ENSSSCG00000022227,ENSSSCG00000007454,ENSSSCG00000002127,ENSSSCG00000023974,ENSSSCG00000012727,ENSSSCG00000012434,ENSSSCG00000014177,ENSSSCG00000000020,ENSSSCG00000000403,ENSSSCG00000002266,ENSSSCG00000012329	MSL3|BRD2|BAZ1B|PHF12|-|MYSM1|DEK|BRD4|ZMYND8|CHD8|PHF21A|FMR1|-|CHD1|PHF21B|BAZ2A|CHD2|PHF8|
GO:0043044	ATP-dependent chromatin remodeling	biological_process	1.2955e-05	0.0016497	10	2367	34	19209	ENSSSCG00000028815,ENSSSCG00000009193,ENSSSCG00000017468,ENSSSCG00000011340,ENSSSCG00000029450,ENSSSCG00000003559,ENSSSCG00000008070,ENSSSCG00000012649,ENSSSCG00000006562,ENSSSCG00000002127	-|SMARCAD1|-|-|HDAC1|-|CENPP|SMARCA1|GATAD2B|CHD8|
GO:0000988	protein binding transcription factor activity	molecular_function	1.5927e-05	0.0020043	38	2367	347	19209	ENSSSCG00000026266,ENSSSCG00000017779,ENSSSCG00000009060,ENSSSCG00000026733,ENSSSCG00000015093,ENSSSCG00000007284,ENSSSCG00000014416,ENSSSCG00000006000,ENSSSCG00000014044,ENSSSCG00000005984,ENSSSCG00000008909,ENSSSCG00000025912,ENSSSCG00000012396,ENSSSCG00000021586,ENSSSCG00000026959,ENSSSCG00000003830,ENSSSCG00000026607,ENSSSCG00000000068,ENSSSCG00000029450,ENSSSCG00000015859,ENSSSCG00000017940,…	-|PHF12|-|-|CD3D|NCOA6|TCERG1|TAF2|NSD1|ZHX1|-|URI1|MED12|ZHX2|NPAT|MYSM1|-|EP300|HDAC1|SAP130|GPS2|PHF21A|ZMYND8|MED15|MED11|CREBBP|RBPMS|-|KAT6A|-|SS18|-|MED14|CRTC2|PHF21B|KMT2E|ASXL1|NFKBIZ|
GO:0046914	transition metal ion binding	molecular_function	1.5979e-05	0.0020043	99	2367	1232	19209	ENSSSCG00000002003,ENSSSCG00000000068,ENSSSCG00000003627,ENSSSCG00000028047,ENSSSCG00000001667,ENSSSCG00000026722,ENSSSCG00000013028,ENSSSCG00000007023,ENSSSCG00000024616,ENSSSCG00000018078,ENSSSCG00000014567,ENSSSCG00000005950,ENSSSCG00000009823,ENSSSCG00000000020,ENSSSCG00000029082,ENSSSCG00000027223,ENSSSCG00000006508,ENSSSCG00000000403,ENSSSCG00000007830,ENSSSCG00000020857,ENSSSCG00000017707,…	-|EP300|ZMYM4|-|ZNF318|PHF14|ESRRA|KAT6A|-|COX2|TRIM66|PHF20L1|VPS29|PHF21B|KMT2E|THAP1|-|BAZ2A|RBBP6|-|TAF15|ZCCHC6|RNF219|ZCCHC7|-|-|WHSC1L1|RNF111|TRIM44|ZMAT1|MLLT10|RNF214|RC3H1|TAF2|ATOX1|CIZ1|RING1|-|MORC3|NSD1|-|RCHY1|-|TRIM13|NR3C2|TAF3|-|KAT7|CO
GO:0040029	regulation of gene expression, epigenetic	biological_process	1.6357e-05	0.0020363	22	2367	154	19209	ENSSSCG00000003559,ENSSSCG00000007702,ENSSSCG00000012329,ENSSSCG00000011591,ENSSSCG00000029082,ENSSSCG00000029413,ENSSSCG00000003412,ENSSSCG00000027734,ENSSSCG00000017430,ENSSSCG00000012534,ENSSSCG00000007907,ENSSSCG00000009157,ENSSSCG00000029450,ENSSSCG00000012727,ENSSSCG00000006562,ENSSSCG00000008592,ENSSSCG00000012114,ENSSSCG00000028225,ENSSSCG00000008516,ENSSSCG00000027342,ENSSSCG00000016809,…	-|FKBP6|PHF8|-|KMT2E|DNMT3A|EXOSC10|TNRC6C|EIF1|MORF4L2|USP7|TET2|HDAC1|FMR1|GATAD2B|-|MSL3|DICER1|DPY30|BAZ1B|DROSHA|HDAC9|
GO:0000245	spliceosomal complex assembly	biological_process	1.9347e-05	0.0023907	10	2367	39	19209	ENSSSCG00000016970,ENSSSCG00000005183,ENSSSCG00000011395,ENSSSCG00000007362,ENSSSCG00000016509,ENSSSCG00000017555,ENSSSCG00000001400,ENSSSCG00000010002,ENSSSCG00000009744,ENSSSCG00000005724	-|PSIP1|RBM5|SRSF6|-|LUC7L3|DDX39B|-|SFSWAP|SETX|
GO:0000377	RNA splicing, via transesterification reactions with bulged adenosine as nucleophile	biological_process	2.6912e-05	0.003277	23	2367	180	19209	ENSSSCG00000013021,ENSSSCG00000005724,ENSSSCG00000012556,ENSSSCG00000002998,ENSSSCG00000009744,ENSSSCG00000001400,ENSSSCG00000002857,ENSSSCG00000016509,ENSSSCG00000007362,ENSSSCG00000015387,ENSSSCG00000011395,ENSSSCG00000016970,ENSSSCG00000004050,ENSSSCG00000005183,ENSSSCG00000016769,ENSSSCG00000003588,ENSSSCG00000023792,ENSSSCG00000017795,ENSSSCG00000010002,ENSSSCG00000002034,ENSSSCG00000017555,…	SF1|SETX|RBM41|SNRPA|SFSWAP|DDX39B|-|-|SRSF6|TRA2A|RBM5|-|WTAP|PSIP1|CDK13|SRSF4|SNRNP70|NSRP1|-|ACIN1|LUC7L3|RBM25|FMR1|
GO:0000398	mRNA splicing, via spliceosome	biological_process	2.6912e-05	0.003277	23	2367	180	19209	ENSSSCG00000016769,ENSSSCG00000023792,ENSSSCG00000003588,ENSSSCG00000017795,ENSSSCG00000010002,ENSSSCG00000017555,ENSSSCG00000002034,ENSSSCG00000028663,ENSSSCG00000012727,ENSSSCG00000005724,ENSSSCG00000013021,ENSSSCG00000012556,ENSSSCG00000009744,ENSSSCG00000002998,ENSSSCG00000001400,ENSSSCG00000002857,ENSSSCG00000016509,ENSSSCG00000007362,ENSSSCG00000011395,ENSSSCG00000015387,ENSSSCG00000005183,…	CDK13|SNRNP70|SRSF4|NSRP1|-|LUC7L3|ACIN1|RBM25|FMR1|SETX|SF1|RBM41|SFSWAP|SNRPA|DDX39B|-|-|SRSF6|RBM5|TRA2A|PSIP1|-|WTAP|
GO:0000978	RNA polymerase II core promoter proximal region sequence-specific DNA binding	molecular_function	2.8439e-05	0.0034379	26	2367	216	19209	ENSSSCG00000013028,ENSSSCG00000017376,ENSSSCG00000013320,ENSSSCG00000012037,ENSSSCG00000008909,ENSSSCG00000005063,ENSSSCG00000009196,ENSSSCG00000017468,ENSSSCG00000010638,ENSSSCG00000007477,ENSSSCG00000006231,ENSSSCG00000005190,ENSSSCG00000005318,ENSSSCG00000012262,ENSSSCG00000008392,ENSSSCG00000014149,ENSSSCG00000009440,ENSSSCG00000027675,ENSSSCG00000017125,ENSSSCG00000029450,ENSSSCG00000011858,…	ESRRA|MEOX1|PAX6|PAXBP1|-|OTX2|ATOH1|-|TCF7L2|NFATC2|CHD7|NFIB|CREB3|KDM6A|BCL11A|MEF2C|ELF1|FOXP1|FOXK2|HDAC1|ZNF148|EN1|NFAT5|GATAD2B|FOXP2|KLF13|
GO:0000375	RNA splicing, via transesterification reactions	biological_process	2.9177e-05	0.0035017	23	2367	181	19209	ENSSSCG00000023792,ENSSSCG00000003588,ENSSSCG00000010002,ENSSSCG00000017795,ENSSSCG00000016769,ENSSSCG00000017555,ENSSSCG00000002034,ENSSSCG00000028663,ENSSSCG00000012727,ENSSSCG00000002998,ENSSSCG00000009744,ENSSSCG00000013021,ENSSSCG00000012556,ENSSSCG00000005724,ENSSSCG00000011395,ENSSSCG00000015387,ENSSSCG00000005183,ENSSSCG00000004050,ENSSSCG00000016970,ENSSSCG00000001400,ENSSSCG00000007362,…	SNRNP70|SRSF4|-|NSRP1|CDK13|LUC7L3|ACIN1|RBM25|FMR1|SNRPA|SFSWAP|SF1|RBM41|SETX|RBM5|TRA2A|PSIP1|WTAP|-|DDX39B|SRSF6|-|-|
GO:0000987	core promoter proximal region sequence-specific DNA binding	molecular_function	3.6704e-05	0.0043735	27	2367	232	19209	ENSSSCG00000005318,ENSSSCG00000008392,ENSSSCG00000012262,ENSSSCG00000014149,ENSSSCG00000027675,ENSSSCG00000009440,ENSSSCG00000015715,ENSSSCG00000011858,ENSSSCG00000029450,ENSSSCG00000017125,ENSSSCG00000006562,ENSSSCG00000016639,ENSSSCG00000002755,ENSSSCG00000026006,ENSSSCG00000013028,ENSSSCG00000007951,ENSSSCG00000012037,ENSSSCG00000013320,ENSSSCG00000017376,ENSSSCG00000017468,ENSSSCG00000008909,…	CREB3|BCL11A|KDM6A|MEF2C|FOXP1|ELF1|EN1|ZNF148|HDAC1|FOXK2|GATAD2B|FOXP2|NFAT5|KLF13|ESRRA|CREBBP|PAXBP1|PAX6|MEOX1|-|-|OTX2|ATOH1|NFATC2|TCF7L2|CHD7|NFIB|
GO:0001159	core promoter proximal region DNA binding	molecular_function	3.8237e-05	0.0045239	27	2367	233	19209	ENSSSCG00000013028,ENSSSCG00000007951,ENSSSCG00000012037,ENSSSCG00000017376,ENSSSCG00000013320,ENSSSCG00000017468,ENSSSCG00000009196,ENSSSCG00000005063,ENSSSCG00000008909,ENSSSCG00000007477,ENSSSCG00000010638,ENSSSCG00000006231,ENSSSCG00000005190,ENSSSCG00000005318,ENSSSCG00000012262,ENSSSCG00000008392,ENSSSCG00000014149,ENSSSCG00000027675,ENSSSCG00000009440,ENSSSCG00000015715,ENSSSCG00000011858,…	ESRRA|CREBBP|PAXBP1|MEOX1|PAX6|-|ATOH1|OTX2|-|NFATC2|TCF7L2|CHD7|NFIB|CREB3|KDM6A|BCL11A|MEF2C|FOXP1|ELF1|EN1|ZNF148|FOXK2|HDAC1|FOXP2|GATAD2B|NFAT5|KLF13|
GO:0048519	negative regulation of biological process	biological_process	4.2321e-05	0.0049718	183	2367	2690	19209	ENSSSCG00000006381,ENSSSCG00000001400,ENSSSCG00000001994,ENSSSCG00000012329,ENSSSCG00000003264,ENSSSCG00000006652,ENSSSCG00000002437,ENSSSCG00000004942,ENSSSCG00000001561,ENSSSCG00000007735,ENSSSCG00000029450,ENSSSCG00000002752,ENSSSCG00000017940,ENSSSCG00000009440,ENSSSCG00000011025,ENSSSCG00000003654,ENSSSCG00000011013,ENSSSCG00000006623,ENSSSCG00000002034,ENSSSCG00000000708,ENSSSCG00000008516,…	CD84|DDX39B|TINF2|PHF8|CNOT3|MCL1|RPS6KA5|TIPIN|ETV7|RABGEF1|HDAC1|ZFHX3|GPS2|ELF1|-|MACF1|WAC|PSMB4|ACIN1|TNFRSF1A|DPY30|PPP3CB|MEF2C|ILF3|HMX1|MED12|APOD|HIVEP1|CDC14A|KDM3A|ZBTB49|RAB7A|PURA|G3BP1|NENF|MARCH7|FOXP1|BARHL1|TCERG1|AATF|DISP3|PHF12|OGT|AKT2|BCL11A|CAPZB|ADGRG3|AARS|-|ZNF205|-|ASXL1|SRSF6|BCL2L10|FKBP6|BTG4|ESRRA|KAT6A|TLK2|MTERF3|GABARAPL2|BCLAF1|-|MORF4L2|AHI1|PAX6|POU2F1|ZNF148…
GO:0048523	negative regulation of cellular process	biological_process	5.0761e-05	0.0059216	169	2367	2461	19209	ENSSSCG00000002426,ENSSSCG00000025130,ENSSSCG00000011776,ENSSSCG00000008388,ENSSSCG00000023974,ENSSSCG00000014878,ENSSSCG00000015859,ENSSSCG00000008690,ENSSSCG00000030685,ENSSSCG00000004789,ENSSSCG00000021964,ENSSSCG00000016842,ENSSSCG00000029413,ENSSSCG00000007951,ENSSSCG00000011591,ENSSSCG00000002933,ENSSSCG00000030491,ENSSSCG00000004550,ENSSSCG00000013936,ENSSSCG00000012608,ENSSSCG00000005318,…	ZC3H14|-|YEATS2|REL|PHF21A|PAK1|SAP130|RNF4|ARID2|THBS1|PIK3R1|NIPBL|DNMT3A|CREBBP|-|ZNF382|ZNF830|OAZ2|NDUFA13|ZBTB33|CREB3|APC|GATAD2B|TNMD|FMR1|CHD8|ATP5B|MAVS|YWHAH|UNK|-|PLEKHA1|ZHX1|MSH3|WEE2|ATXN7|ZHX2|GCLM|KAT6B|DEPDC5|EP300|MECOM|IGBP1|HMGB2|CAPRIN2|SLC25A4|WASF2|-|ENO1|CDK4|FOXP2|PHF14|KLF13|MAPKAPK5|ZC3HAV1|EN1|GDF9|-|-|ATOH1|-|SS18|FOXN3|VPS28|ZP4|-|NFIB|ATXN2|MED14|CD34|-|PDCD5|-|-|T…
GO:0008152	metabolic process	biological_process	5.4122e-05	0.0062699	554	2367	9792	19209	ENSSSCG00000001468,ENSSSCG00000010301,ENSSSCG00000007454,ENSSSCG00000009042,ENSSSCG00000000708,ENSSSCG00000008241,ENSSSCG00000009440,ENSSSCG00000005384,ENSSSCG00000007743,ENSSSCG00000011848,ENSSSCG00000018005,ENSSSCG00000004753,ENSSSCG00000003417,ENSSSCG00000005730,ENSSSCG00000022780,ENSSSCG00000009157,ENSSSCG00000000191,ENSSSCG00000027675,ENSSSCG00000008807,ENSSSCG00000000720,ENSSSCG00000011615,…	PSMB9|PPP3CB|ZMYND8|OTUD4|TNFRSF1A|TCF7L1|ELF1|SEC61B|CHCHD2|TFRC|MYH1|INO80|DISP3|BARHL1|-|TET2|KMT2D|FOXP1|GUF1|AKAP3|RAB7A|NTMT1|PAPOLA|KDM3A|-|CHD2|CSTF2T|RPL3|RALGPS1|TCEB3|GTF3C6|-|TRMT6|AHI1|MORF4L2|CFD|PAX6|ESRRA|THAP1|RBBP6|-|-|PHF21B|APH1A|FRS2|ZNF205|AMOT|SMARCAD1|ZNF704|UBP1|GPCPD1|UBE2N|SMAD5|SPO11|RC3H1|LAMTOR2|ZNF605|PPP2CA|CASC3|-|-|KAT7|GDF7|MALT1|TRIM13|TRA2A|CHID1|FAM76B|ZC3H14…
GO:0006376	mRNA splice site selection	biological_process	6.3288e-05	0.0072812	7	2367	21	19209	ENSSSCG00000009744,ENSSSCG00000005183,ENSSSCG00000010002,ENSSSCG00000017555,ENSSSCG00000005724,ENSSSCG00000007362,ENSSSCG00000016509	SFSWAP|PSIP1|-|LUC7L3|SETX|SRSF6|-|
GO:0006401	RNA catabolic process	biological_process	6.8298e-05	0.0077855	16	2367	101	19209	ENSSSCG00000015498,ENSSSCG00000004024,ENSSSCG00000012617,ENSSSCG00000013124,ENSSSCG00000016512,ENSSSCG00000016528,ENSSSCG00000016809,ENSSSCG00000021586,ENSSSCG00000003264,ENSSSCG00000008989,ENSSSCG00000023976,ENSSSCG00000009319,ENSSSCG00000021354,ENSSSCG00000003412,ENSSSCG00000014114,ENSSSCG00000027734	RC3H1|-|UPF3B|PATL1|ZC3HAV1|-|DROSHA|ZHX2|CNOT3|CNOT6L|DCP1B|PAN3|-|EXOSC10|PAPD4|TNRC6C|
GO:0006974	response to DNA damage stimulus	biological_process	6.8605e-05	0.0077855	49	2367	515	19209	ENSSSCG00000007477,ENSSSCG00000002266,ENSSSCG00000026830,ENSSSCG00000014126,ENSSSCG00000008735,ENSSSCG00000009326,ENSSSCG00000005724,ENSSSCG00000012825,ENSSSCG00000008909,ENSSSCG00000012434,ENSSSCG00000004351,ENSSSCG00000000908,ENSSSCG00000017693,ENSSSCG00000007284,ENSSSCG00000012727,ENSSSCG00000013297,ENSSSCG00000014207,ENSSSCG00000005090,ENSSSCG00000004753,ENSSSCG00000015889,ENSSSCG00000022240,…	NFATC2|CHD2|-|MSH3|BOD1L1|KATNAL1|SETX|IKBKG|-|-|USP45|UBE2N|AATF|NCOA6|FMR1|CD44|APC|-|INO80|TANK|-|SETD2|-|SMARCAD1|RAD50|DDX39B|ZNF830|BCL2L10|MCL1|RBBP6|TLK2|FOXN3|TIPIN|DCLRE1C|BCLAF1|NIPBL|VCP|PIK3R1|USP7|WAC|TNFRSF1A|SPAST|BAZ1B|UBE2V1|HMGB2|ERCC6|EP300|-|DEK|
GO:0003729	mRNA binding	molecular_function	7.1033e-05	0.0080066	18	2367	122	19209	ENSSSCG00000011395,ENSSSCG00000023976,ENSSSCG00000005996,ENSSSCG00000016509,ENSSSCG00000015846,ENSSSCG00000015588,ENSSSCG00000017079,ENSSSCG00000022866,ENSSSCG00000000490,ENSSSCG00000012617,ENSSSCG00000017555,ENSSSCG00000015498,ENSSSCG00000012727,ENSSSCG00000028663,ENSSSCG00000014901,ENSSSCG00000023792,ENSSSCG00000017795,ENSSSCG00000002426	RBM5|DCP1B|MRPL13|-|RBPMS|ANGEL2|G3BP1|NXF1|-|UPF3B|LUC7L3|RC3H1|FMR1|RBM25|PCF11|SNRNP70|NSRP1|ZC3H14|
GO:0034708	methyltransferase complex	cellular_component	7.4109e-05	0.0082973	13	2367	70	19209	ENSSSCG00000001061,ENSSSCG00000000191,ENSSSCG00000004050,ENSSSCG00000007046,ENSSSCG00000002127,ENSSSCG00000029082,ENSSSCG00000017310,ENSSSCG00000007284,ENSSSCG00000012149,ENSSSCG00000008516,ENSSSCG00000022996,ENSSSCG00000012403,ENSSSCG00000012262	JARID2|KMT2D|WTAP|TRMT6|CHD8|KMT2E|KANSL1|NCOA6|RBBP7|DPY30|PAGR1|OGT|KDM6A|
GO:0000785	chromatin	cellular_component	7.5995e-05	0.0084517	32	2367	327	19209	ENSSSCG00000012434,ENSSSCG00000011201,ENSSSCG00000004577,ENSSSCG00000001477,ENSSSCG00000003700,ENSSSCG00000010638,ENSSSCG00000028018,ENSSSCG00000010316,ENSSSCG00000007477,ENSSSCG00000009193,ENSSSCG00000017779,ENSSSCG00000004753,ENSSSCG00000022240,ENSSSCG00000006562,ENSSSCG00000016842,ENSSSCG00000013320,ENSSSCG00000017468,ENSSSCG00000004942,ENSSSCG00000029413,ENSSSCG00000007951,ENSSSCG00000003412,…	-|SATB1|ICE2|RING1|ESCO1|TCF7L2|EP400|KAT6B|NFATC2|SMARCAD1|PHF12|INO80|-|GATAD2B|NIPBL|PAX6|-|TIPIN|DNMT3A|CREBBP|EXOSC10|-|ASXL1|-|AFF4|-|HMGB2|CDK4|BAZ1B|SMARCA1|IPO4|HDAC1|
GO:0006475	internal protein amino acid acetylation	biological_process	8.6816e-05	0.0095911	17	2367	110	19209	ENSSSCG00000024604,ENSSSCG00000012534,ENSSSCG00000007951,ENSSSCG00000002437,ENSSSCG00000007023,ENSSSCG00000017553,ENSSSCG00000006567,ENSSSCG00000028018,ENSSSCG00000010316,ENSSSCG00000012403,ENSSSCG00000000068,ENSSSCG00000012114,ENSSSCG00000012791,ENSSSCG00000028310,ENSSSCG00000011776,ENSSSCG00000017310,ENSSSCG00000015859	ATAT1|MORF4L2|CREBBP|RPS6KA5|KAT6A|KAT7|CRTC2|EP400|KAT6B|OGT|EP300|MSL3|NAA10|DR1|YEATS2|KANSL1|SAP130|
GO:0033554	cellular response to stress	biological_process	9.1342e-05	0.010025	87	2367	1075	19209	ENSSSCG00000002723,ENSSSCG00000009994,ENSSSCG00000015622,ENSSSCG00000014280,ENSSSCG00000004623,ENSSSCG00000007830,ENSSSCG00000017301,ENSSSCG00000007023,ENSSSCG00000002429,ENSSSCG00000002707,ENSSSCG00000011049,ENSSSCG00000026569,ENSSSCG00000004163,ENSSSCG00000009890,ENSSSCG00000009704,ENSSSCG00000012382,ENSSSCG00000010391,ENSSSCG00000000068,ENSSSCG00000011743,ENSSSCG00000010034,ENSSSCG00000003361,…	AARS|MTMR3|CD34|RAD50|BCL2L10|RBBP6|TLK2|KAT6A|FOXN3|GABARAPL2|DCLRE1C|-|BCLAF1|MAPKAPK5|HMGB2|IGBP1|ERCC6|EP300|MECOM|DEPDC5|-|TRIM13|-|CCL21|NFATC2|RBBP7|TMBIM6|KATNAL1|-|SETX|PPP2CB|-|AGER|-|UBE2N|CD44|TANK|-|CASP12|SETD2|BRAF|PDIA6|-|SMARCAD1|-|DDX39B|ZNF830|MCL1|RSL1D1|CHCHD2|MAP1LC3B|TIPIN|SDF2|NIPBL|VCP|PIK3R1|PAK1|USP7|GPS2|WAC|TNFRSF1A|SPAST|BAZ1B|UBE2V1|MEF2C|DEK|APOD|-|CHD2|-|MSH3|RAB7…
GO:0000380	alternative mRNA splicing, via spliceosome	biological_process	0.0001215	0.013248	8	2367	30	19209	ENSSSCG00000004050,ENSSSCG00000011395,ENSSSCG00000007362,ENSSSCG00000012727,ENSSSCG00000028663,ENSSSCG00000017795,ENSSSCG00000009744,ENSSSCG00000016769	WTAP|RBM5|SRSF6|FMR1|RBM25|NSRP1|SFSWAP|CDK13|
GO:0070816	phosphorylation of RNA polymerase II C-terminal domain	biological_process	0.00012704	0.013762	6	2367	15	19209	ENSSSCG00000015697,ENSSSCG00000022227,ENSSSCG00000029493,ENSSSCG00000029352,ENSSSCG00000016769,ENSSSCG00000017504	CCNT2|BRD4|-|CCNL1|CDK13|CDK12|
GO:0030014	CCR4-NOT complex	cellular_component	0.0001342	0.014443	6	2367	15	19209	ENSSSCG00000008989,ENSSSCG00000016528,ENSSSCG00000008167,ENSSSCG00000021354,ENSSSCG00000013124,ENSSSCG00000003264	CNOT6L|-|CNOT11|-|PATL1|CNOT3|
GO:0044427	chromosomal part	cellular_component	0.000143	0.015292	49	2367	567	19209	ENSSSCG00000022240,ENSSSCG00000004753,ENSSSCG00000012491,ENSSSCG00000017779,ENSSSCG00000009193,ENSSSCG00000008070,ENSSSCG00000014298,ENSSSCG00000025095,ENSSSCG00000006562,ENSSSCG00000007502,ENSSSCG00000014207,ENSSSCG00000026830,ENSSSCG00000004577,ENSSSCG00000021989,ENSSSCG00000001477,ENSSSCG00000011201,ENSSSCG00000012434,ENSSSCG00000010638,ENSSSCG00000028018,ENSSSCG00000007477,ENSSSCG00000010605,…	-|INO80|CENPI|PHF12|SMARCAD1|CENPP|PPP2CA|-|GATAD2B|SPO11|APC|-|ICE2|PURA|RING1|SATB1|-|TCF7L2|EP400|NFATC2|OBFC1|KAT6B|ESCO1|CDK4|BAZ1B|MKI67|HMGB2|-|HDAC1|IPO4|SMARCA1|EXOSC10|CREBBP|-|DNMT3A|DCLRE1C|TIPIN|-|NIPBL|PAX6|VPS51|-|AFF4|ASXL1|TINF2|RAD50|FKB
GO:0006402	mRNA catabolic process	biological_process	0.00015001	0.015939	14	2367	86	19209	ENSSSCG00000012617,ENSSSCG00000015498,ENSSSCG00000021586,ENSSSCG00000003264,ENSSSCG00000023976,ENSSSCG00000009319,ENSSSCG00000016512,ENSSSCG00000013124,ENSSSCG00000008989,ENSSSCG00000016528,ENSSSCG00000003412,ENSSSCG00000027734,ENSSSCG00000014114,ENSSSCG00000021354	UPF3B|RC3H1|ZHX2|CNOT3|DCP1B|PAN3|ZC3HAV1|PATL1|CNOT6L|-|EXOSC10|TNRC6C|PAPD4|-|
GO:0050684	regulation of mRNA processing	biological_process	0.00015871	0.016756	12	2367	68	19209	ENSSSCG00000003588,ENSSSCG00000023792,ENSSSCG00000027734,ENSSSCG00000017795,ENSSSCG00000002426,ENSSSCG00000011395,ENSSSCG00000004050,ENSSSCG00000002034,ENSSSCG00000002505,ENSSSCG00000028663,ENSSSCG00000007362,ENSSSCG00000012727	SRSF4|SNRNP70|TNRC6C|NSRP1|ZC3H14|RBM5|WTAP|ACIN1|PAPOLA|RBM25|SRSF6|FMR1|
GO:0006473	protein acetylation	biological_process	0.00017089	0.017882	18	2367	129	19209	ENSSSCG00000015859,ENSSSCG00000017310,ENSSSCG00000012791,ENSSSCG00000012114,ENSSSCG00000028310,ENSSSCG00000011776,ENSSSCG00000012403,ENSSSCG00000000068,ENSSSCG00000006567,ENSSSCG00000028018,ENSSSCG00000010316,ENSSSCG00000017553,ENSSSCG00000003700,ENSSSCG00000002437,ENSSSCG00000007951,ENSSSCG00000007023,ENSSSCG00000024604,ENSSSCG00000012534	SAP130|KANSL1|NAA10|MSL3|DR1|YEATS2|OGT|EP300|CRTC2|EP400|KAT6B|KAT7|ESCO1|RPS6KA5|CREBBP|KAT6A|ATAT1|MORF4L2|
GO:0043414	macromolecule methylation	biological_process	0.00017151	0.017882	24	2367	196	19209	ENSSSCG00000007907,ENSSSCG00000007046,ENSSSCG00000009157,ENSSSCG00000015820,ENSSSCG00000001061,ENSSSCG00000006562,ENSSSCG00000008516,ENSSSCG00000009395,ENSSSCG00000011332,ENSSSCG00000012403,ENSSSCG00000004050,ENSSSCG00000011591,ENSSSCG00000007702,ENSSSCG00000022704,ENSSSCG00000029082,ENSSSCG00000006508,ENSSSCG00000008221,ENSSSCG00000029413,ENSSSCG00000014044,ENSSSCG00000005678,ENSSSCG00000021309,…	USP7|TRMT6|TET2|WHSC1L1|JARID2|GATAD2B|DPY30|SETDB2|SETD2|OGT|WTAP|-|FKBP6|-|KMT2E|-|KDM3A|DNMT3A|NSD1|NTMT1|TRDMT1|PAXBP1|DIMT1|SATB1|
GO:0034728	nucleosome organization	biological_process	0.00017307	0.017933	13	2367	96	19209	ENSSSCG00000017468,ENSSSCG00000011332,ENSSSCG00000009704,ENSSSCG00000007924,ENSSSCG00000001471,ENSSSCG00000028815,ENSSSCG00000004438,ENSSSCG00000002000,ENSSSCG00000011591,ENSSSCG00000008070,ENSSSCG00000030685,ENSSSCG00000003559,ENSSSCG00000010316	-|SETD2|HMGB2|-|BRD2|-|TSPYL1|IPO4|-|CENPP|ARID2|-|KAT6B|
GO:0035097	histone methyltransferase complex	cellular_component	0.00017929	0.018384	11	2367	54	19209	ENSSSCG00000017310,ENSSSCG00000002127,ENSSSCG00000029082,ENSSSCG00000007284,ENSSSCG00000001061,ENSSSCG00000000191,ENSSSCG00000012403,ENSSSCG00000022996,ENSSSCG00000012262,ENSSSCG00000008516,ENSSSCG00000012149	KANSL1|CHD8|KMT2E|NCOA6|JARID2|KMT2D|OGT|PAGR1|KDM6A|DPY30|RBBP7|
GO:0000307	cyclin-dependent protein kinase holoenzyme complex	cellular_component	0.00017963	0.018384	7	2367	26	19209	ENSSSCG00000017504,ENSSSCG00000015318,ENSSSCG00000029352,ENSSSCG00000016769,ENSSSCG00000015697,ENSSSCG00000025092,ENSSSCG00000029493	CDK12|-|CCNL1|CDK13|CCNT2|CDK4|-|
GO:0008080	N-acetyltransferase activity	molecular_function	0.00019024	0.019351	12	2367	67	19209	ENSSSCG00000017310,ENSSSCG00000017553,ENSSSCG00000010316,ENSSSCG00000015859,ENSSSCG00000017468,ENSSSCG00000024604,ENSSSCG00000012403,ENSSSCG00000008909,ENSSSCG00000000068,ENSSSCG00000007951,ENSSSCG00000007023,ENSSSCG00000012791	KANSL1|KAT7|KAT6B|SAP130|-|ATAT1|OGT|-|EP300|CREBBP|KAT6A|NAA10|
GO:0000288	nuclear-transcribed mRNA catabolic process, deadenylation-dependent decay	biological_process	0.00020332	0.020556	9	2367	40	19209	ENSSSCG00000003264,ENSSSCG00000015498,ENSSSCG00000023976,ENSSSCG00000009319,ENSSSCG00000013124,ENSSSCG00000008989,ENSSSCG00000016528,ENSSSCG00000027734,ENSSSCG00000021354	CNOT3|RC3H1|DCP1B|PAN3|PATL1|CNOT6L|-|TNRC6C|-|
GO:0018393	internal peptidyl-lysine acetylation	biological_process	0.00020645	0.020747	16	2367	106	19209	ENSSSCG00000028310,ENSSSCG00000011776,ENSSSCG00000012114,ENSSSCG00000000068,ENSSSCG00000012403,ENSSSCG00000015859,ENSSSCG00000017310,ENSSSCG00000007951,ENSSSCG00000002437,ENSSSCG00000007023,ENSSSCG00000024604,ENSSSCG00000012534,ENSSSCG00000028018,ENSSSCG00000010316,ENSSSCG00000006567,ENSSSCG00000017553	DR1|YEATS2|MSL3|EP300|OGT|SAP130|KANSL1|CREBBP|RPS6KA5|KAT6A|ATAT1|MORF4L2|EP400|KAT6B|CRTC2|KAT7|
GO:0000981	sequence-specific DNA binding RNA polymerase II transcription factor activity	molecular_function	0.00022073	0.022049	41	2367	478	19209	ENSSSCG00000009440,ENSSSCG00000017046,ENSSSCG00000011025,ENSSSCG00000017125,ENSSSCG00000015715,ENSSSCG00000011858,ENSSSCG00000008388,ENSSSCG00000016639,ENSSSCG00000026006,ENSSSCG00000026960,ENSSSCG00000025130,ENSSSCG00000012659,ENSSSCG00000000068,ENSSSCG00000014149,ENSSSCG00000013439,ENSSSCG00000010042,ENSSSCG00000005190,ENSSSCG00000001561,ENSSSCG00000007951,ENSSSCG00000013028,ENSSSCG00000013320,…	ELF1|-|-|FOXK2|EN1|ZNF148|REL|FOXP2|KLF13|ZNF280D|-|ZNF280C|EP300|MEF2C|ONECUT3|ZNF280B|NFIB|ETV7|CREBBP|ESRRA|PAX6|OTX2|ATOH1|FOXP1|JARID2|NFAT5|BARHL1|FOXR1|ZBTB33|CREB3|BCL11A|NFATC2|HIVEP1|HMX1|ZBTB49|PBX3|ZNF641|TAF2|MEOX1|-|SATB1|
GO:0022618	ribonucleoprotein complex assembly	biological_process	0.00022938	0.022777	20	2367	174	19209	ENSSSCG00000027717,ENSSSCG00000004394,ENSSSCG00000005724,ENSSSCG00000009744,ENSSSCG00000001400,ENSSSCG00000007362,ENSSSCG00000016509,ENSSSCG00000009319,ENSSSCG00000011395,ENSSSCG00000000089,ENSSSCG00000008989,ENSSSCG00000009834,ENSSSCG00000005183,ENSSSCG00000016970,ENSSSCG00000006016,ENSSSCG00000028225,ENSSSCG00000010002,ENSSSCG00000017555,ENSSSCG00000015498,ENSSSCG00000013124	-|RPF2|SETX|SFSWAP|DDX39B|SRSF6|-|PAN3|RBM5|RPL3|CNOT6L|ATXN2|PSIP1|-|EIF3H|DICER1|-|LUC7L3|RC3H1|PATL1|
GO:0006333	chromatin assembly or disassembly	biological_process	0.0002373	0.023424	14	2367	109	19209	ENSSSCG00000017301,ENSSSCG00000001471,ENSSSCG00000027342,ENSSSCG00000007924,ENSSSCG00000028815,ENSSSCG00000009704,ENSSSCG00000017468,ENSSSCG00000003559,ENSSSCG00000030685,ENSSSCG00000008070,ENSSSCG00000010316,ENSSSCG00000002000,ENSSSCG00000004438,ENSSSCG00000011591	TLK2|BRD2|BAZ1B|-|-|HMGB2|-|-|ARID2|CENPP|KAT6B|IPO4|TSPYL1|-|
GO:0000956	nuclear-transcribed mRNA catabolic process	biological_process	0.00024044	0.023594	12	2367	70	19209	ENSSSCG00000023976,ENSSSCG00000009319,ENSSSCG00000008989,ENSSSCG00000016528,ENSSSCG00000013124,ENSSSCG00000012617,ENSSSCG00000015498,ENSSSCG00000003264,ENSSSCG00000014114,ENSSSCG00000027734,ENSSSCG00000003412,ENSSSCG00000021354	DCP1B|PAN3|CNOT6L|-|PATL1|UPF3B|RC3H1|CNOT3|PAPD4|TNRC6C|EXOSC10|-|
GO:0044666	MLL3/4 complex	cellular_component	0.00026764	0.02611	4	2367	7	19209	ENSSSCG00000008516,ENSSSCG00000000191,ENSSSCG00000012262,ENSSSCG00000022996	DPY30|KMT2D|KDM6A|PAGR1|
GO:0030529	ribonucleoprotein complex	cellular_component	0.00027217	0.026397	48	2367	639	19209	ENSSSCG00000017477,ENSSSCG00000017201,ENSSSCG00000013021,ENSSSCG00000008909,ENSSSCG00000022828,ENSSSCG00000015611,ENSSSCG00000027831,ENSSSCG00000016344,ENSSSCG00000002023,ENSSSCG00000024375,ENSSSCG00000026393,ENSSSCG00000017079,ENSSSCG00000023304,ENSSSCG00000016509,ENSSSCG00000023976,ENSSSCG00000009319,ENSSSCG00000011831,ENSSSCG00000000089,ENSSSCG00000007477,ENSSSCG00000016970,ENSSSCG00000029830,…	CASC3|UNK|SF1|-|PNN|-|NOP10|-|PABPN1|-|MRPS15|G3BP1|SRRM2|-|DCP1B|PAN3|APOD|RPL3|NFATC2|-|RPL8|-|MRPL13|EIF3H|DICER1|NSRP1|LUC7L3|RBM25|FMR1|RC3H1|ILF2|PATL1|RBM41|-|SNRPA|RBPMS|PRPF38B|DDX39B|EEF2|CNOT3|ATXN2|ILF3|MRPS18B|SNRNP70|NAA10|-|WAC|-|
GO:0018394	peptidyl-lysine acetylation	biological_process	0.00027555	0.026571	16	2367	110	19209	ENSSSCG00000015859,ENSSSCG00000017310,ENSSSCG00000012114,ENSSSCG00000028310,ENSSSCG00000011776,ENSSSCG00000012403,ENSSSCG00000000068,ENSSSCG00000006567,ENSSSCG00000010316,ENSSSCG00000028018,ENSSSCG00000017553,ENSSSCG00000002437,ENSSSCG00000007951,ENSSSCG00000007023,ENSSSCG00000024604,ENSSSCG00000012534	SAP130|KANSL1|MSL3|DR1|YEATS2|OGT|EP300|CRTC2|KAT6B|EP400|KAT7|RPS6KA5|CREBBP|KAT6A|ATAT1|MORF4L2|
GO:0001227	RNA polymerase II transcription regulatory region sequence-specific DNA binding transcription factor activity involved in negative regulation of transcription	molecular_function	0.00028108	0.026948	16	2367	121	19209	ENSSSCG00000016639,ENSSSCG00000001061,ENSSSCG00000011858,ENSSSCG00000015715,ENSSSCG00000011025,ENSSSCG00000008392,ENSSSCG00000012608,ENSSSCG00000025130,ENSSSCG00000008720,ENSSSCG00000007477,ENSSSCG00000001049,ENSSSCG00000011201,ENSSSCG00000013320,ENSSSCG00000007951,ENSSSCG00000013028,ENSSSCG00000001561	FOXP2|JARID2|ZNF148|EN1|-|BCL11A|ZBTB33|-|HMX1|NFATC2|HIVEP1|SATB1|PAX6|CREBBP|ESRRA|ETV7|
GO:0044455	mitochondrial membrane part	cellular_component	0.00028426	0.027097	16	2367	139	19209	ENSSSCG00000001057,ENSSSCG00000018080,ENSSSCG00000018075,ENSSSCG00000005386,ENSSSCG00000018084,ENSSSCG00000013936,ENSSSCG00000013431,ENSSSCG00000018091,ENSSSCG00000012509,ENSSSCG00000018081,ENSSSCG00000018065,ENSSSCG00000025276,ENSSSCG00000000405,ENSSSCG00000027757,ENSSSCG00000024144,ENSSSCG00000018087	MCUR1|ATP8|COX1|STX17|ND3|NDUFA13|ATP5D|ND5|ARMCX3|ATP6|ND1|-|ATP5B|FIS1|NDUFS7|ND4|
GO:0034622	cellular macromolecular complex assembly	biological_process	0.00030278	0.028698	54	2367	672	19209	ENSSSCG00000015902,ENSSSCG00000008989,ENSSSCG00000010316,ENSSSCG00000016970,ENSSSCG00000010965,ENSSSCG00000009319,ENSSSCG00000028192,ENSSSCG00000000089,ENSSSCG00000016509,ENSSSCG00000006864,ENSSSCG00000018082,ENSSSCG00000016426,ENSSSCG00000004106,ENSSSCG00000012700,ENSSSCG00000020702,ENSSSCG00000009744,ENSSSCG00000006000,ENSSSCG00000025598,ENSSSCG00000004394,ENSSSCG00000005724,ENSSSCG00000000773,…	-|CNOT6L|KAT6B|-|CCL21|PAN3|DNAJC28|RPL3|-|CDC14A|COX3|-|-|MAP7D3|SENP6|SFSWAP|TAF2|-|RPF2|SETX|-|PATL1|CENPP|TRAF3|ARPC1A|RC3H1|LUC7L3|ARPC5|DICER1|BRD2|CENPI|CAPZB|EIF3H|NDUFS7|PSIP1|ATXN2|RBM5|-|SRSF6|DDX39B|TSPYL1|-|ARPC4|-|-|ATAT1|-|RNF4|IPO4|-|-|-|H
GO:0048024	regulation of mRNA splicing, via spliceosome	biological_process	0.00031173	0.02938	9	2367	46	19209	ENSSSCG00000012727,ENSSSCG00000007362,ENSSSCG00000028663,ENSSSCG00000002034,ENSSSCG00000004050,ENSSSCG00000011395,ENSSSCG00000017795,ENSSSCG00000003588,ENSSSCG00000023792	FMR1|SRSF6|RBM25|ACIN1|WTAP|RBM5|NSRP1|SRSF4|SNRNP70|
GO:0071824	protein-DNA complex subunit organization	biological_process	0.00033878	0.031696	17	2367	146	19209	ENSSSCG00000011332,ENSSSCG00000009704,ENSSSCG00000001471,ENSSSCG00000012491,ENSSSCG00000007924,ENSSSCG00000002000,ENSSSCG00000008070,ENSSSCG00000030685,ENSSSCG00000008690,ENSSSCG00000017468,ENSSSCG00000006000,ENSSSCG00000028815,ENSSSCG00000020702,ENSSSCG00000004438,ENSSSCG00000011591,ENSSSCG00000003559,ENSSSCG00000010316	SETD2|HMGB2|BRD2|CENPI|-|IPO4|CENPP|ARID2|RNF4|-|TAF2|-|SENP6|TSPYL1|-|-|KAT6B|
GO:0045259	proton-transporting ATP synthase complex	cellular_component	0.0003401	0.031696	5	2367	20	19209	ENSSSCG00000013431,ENSSSCG00000015973,ENSSSCG00000018080,ENSSSCG00000018081,ENSSSCG00000000405	ATP5D|ATP5G3|ATP8|ATP6|ATP5B|
GO:0001158	enhancer sequence-specific DNA binding	molecular_function	0.00036607	0.033926	10	2367	57	19209	ENSSSCG00000012396,ENSSSCG00000029450,ENSSSCG00000008388,ENSSSCG00000005604,ENSSSCG00000006562,ENSSSCG00000022989,ENSSSCG00000004977,ENSSSCG00000014149,ENSSSCG00000009704,ENSSSCG00000017468	MED12|HDAC1|REL|PBX3|GATAD2B|ZNF704|-|MEF2C|HMGB2|-|
GO:0071826	ribonucleoprotein complex subunit organization	biological_process	0.00043587	0.040173	20	2367	180	19209	ENSSSCG00000017555,ENSSSCG00000015498,ENSSSCG00000013124,ENSSSCG00000006016,ENSSSCG00000028225,ENSSSCG00000010002,ENSSSCG00000001400,ENSSSCG00000007362,ENSSSCG00000016509,ENSSSCG00000011395,ENSSSCG00000000089,ENSSSCG00000009319,ENSSSCG00000016970,ENSSSCG00000005183,ENSSSCG00000008989,ENSSSCG00000009834,ENSSSCG00000005724,ENSSSCG00000027717,ENSSSCG00000004394,ENSSSCG00000009744	LUC7L3|RC3H1|PATL1|EIF3H|DICER1|-|DDX39B|SRSF6|-|RBM5|RPL3|PAN3|-|PSIP1|CNOT6L|ATXN2|SETX|-|RPF2|SFSWAP|
GO:0018205	peptidyl-lysine modification	biological_process	0.00046408	0.042538	19	2367	149	19209	ENSSSCG00000028018,ENSSSCG00000010316,ENSSSCG00000006567,ENSSSCG00000008221,ENSSSCG00000017553,ENSSSCG00000007951,ENSSSCG00000002437,ENSSSCG00000007023,ENSSSCG00000024604,ENSSSCG00000012534,ENSSSCG00000015859,ENSSSCG00000009157,ENSSSCG00000017310,ENSSSCG00000028310,ENSSSCG00000011776,ENSSSCG00000012114,ENSSSCG00000000068,ENSSSCG00000012403,ENSSSCG00000011332	EP400|KAT6B|CRTC2|KDM3A|KAT7|CREBBP|RPS6KA5|KAT6A|ATAT1|MORF4L2|SAP130|TET2|KANSL1|DR1|YEATS2|MSL3|EP300|OGT|SETD2|
GO:0043484	regulation of RNA splicing	biological_process	0.0004916	0.044814	11	2367	66	19209	ENSSSCG00000005724,ENSSSCG00000017795,ENSSSCG00000003588,ENSSSCG00000023792,ENSSSCG00000012727,ENSSSCG00000028663,ENSSSCG00000007362,ENSSSCG00000002034,ENSSSCG00000004050,ENSSSCG00000011395,ENSSSCG00000021964	SETX|NSRP1|SRSF4|SNRNP70|FMR1|RBM25|SRSF6|ACIN1|WTAP|RBM5|PIK3R1|
GO:0032259	methylation	biological_process	0.00052199	0.047325	27	2367	255	19209	ENSSSCG00000008516,ENSSSCG00000023324,ENSSSCG00000004103,ENSSSCG00000011332,ENSSSCG00000012403,ENSSSCG00000009395,ENSSSCG00000000191,ENSSSCG00000015820,ENSSSCG00000009157,ENSSSCG00000001061,ENSSSCG00000007046,ENSSSCG00000007907,ENSSSCG00000006562,ENSSSCG00000021309,ENSSSCG00000005678,ENSSSCG00000014044,ENSSSCG00000029413,ENSSSCG00000011201,ENSSSCG00000024532,ENSSSCG00000012037,ENSSSCG00000004050,…	DPY30|-|PCMT1|SETD2|OGT|SETDB2|KMT2D|WHSC1L1|TET2|JARID2|TRMT6|USP7|GATAD2B|TRDMT1|NTMT1|NSD1|DNMT3A|SATB1|DIMT1|PAXBP1|WTAP|KDM3A|-|KMT2E|-|FKBP6|-|
GO:0001076	RNA polymerase II transcription factor binding transcription factor activity	molecular_function	0.00053059	0.047709	14	2367	100	19209	ENSSSCG00000026266,ENSSSCG00000017779,ENSSSCG00000017919,ENSSSCG00000006000,ENSSSCG00000009864,ENSSSCG00000007951,ENSSSCG00000026733,ENSSSCG00000008909,ENSSSCG00000012250,ENSSSCG00000025912,ENSSSCG00000012396,ENSSSCG00000029450,ENSSSCG00000010107,ENSSSCG00000014416	-|PHF12|MED11|TAF2|-|CREBBP|-|-|MED14|URI1|MED12|HDAC1|MED15|TCERG1|
GO:0016573	histone acetylation	biological_process	0.00053195	0.047709	15	2367	103	19209	ENSSSCG00000017310,ENSSSCG00000017553,ENSSSCG00000006567,ENSSSCG00000010316,ENSSSCG00000028018,ENSSSCG00000015859,ENSSSCG00000012403,ENSSSCG00000012534,ENSSSCG00000000068,ENSSSCG00000002437,ENSSSCG00000007951,ENSSSCG00000012114,ENSSSCG00000007023,ENSSSCG00000028310,ENSSSCG00000011776	KANSL1|KAT7|CRTC2|KAT6B|EP400|SAP130|OGT|MORF4L2|EP300|RPS6KA5|CREBBP|MSL3|KAT6A|DR1|YEATS2|
GO:0046872	metal ion binding	molecular_function	0.00054554	0.048667	186	2367	2838	19209	ENSSSCG00000017201,ENSSSCG00000021654,ENSSSCG00000016489,ENSSSCG00000005984,ENSSSCG00000004110,ENSSSCG00000004106,ENSSSCG00000021586,ENSSSCG00000007173,ENSSSCG00000010316,ENSSSCG00000014965,ENSSSCG00000030467,ENSSSCG00000024144,ENSSSCG00000009395,ENSSSCG00000004897,ENSSSCG00000007291,ENSSSCG00000012608,ENSSSCG00000009473,ENSSSCG00000006562,ENSSSCG00000002525,ENSSSCG00000016381,ENSSSCG00000017794,…	UNK|ZNF641|WEE2|ZHX1|TAB2|-|ZHX2|IDH3B|KAT6B|ENDOD1|PHC3|NDUFS7|SETDB2|ZCCHC2|EDEM2|ZBTB33|MYCBP2|GATAD2B|TRAF3|SNED1|EFCAB5|ZNF106|MKRN1|CREBBP|-|MTRR|SPOCD1|-|SEC24C|ZNF830|ZNF382|TAB3|RBM5|ADH5|RBM26|CYP4V2|ZNF280C|ZC3H14|BAZ2B|ZNF674|BAZ1B|RNF7|-|PHF21A|S100A16|CYTB|-|RNF4|THBS1|ARID2|-|ZNF827|ZNF800|RCHY1|CIZ1|CRELD1|TAF2|ATOX1|ANXA11|GTF3A|-|MORC3|RING1|COX1|-|PAN3|RNF219|TAF15|MLLT10|WHSC1…
GO:0031123	RNA 3'-end processing	biological_process	0.00055601	0.049337	12	2367	81	19209	ENSSSCG00000010952,ENSSSCG00000027734,ENSSSCG00000014114,ENSSSCG00000002426,ENSSSCG00000011529,ENSSSCG00000000490,ENSSSCG00000003859,ENSSSCG00000009319,ENSSSCG00000010430,ENSSSCG00000014901,ENSSSCG00000003205,ENSSSCG00000002505	ZCCHC6|TNRC6C|PAPD4|ZC3H14|TRNT1|-|ZCCHC11|PAN3|CSTF2T|PCF11|-|PAPOLA|
GO:0070469	respiratory chain	cellular_component	0.00060389	0.053302	10	2367	78	19209	ENSSSCG00000018075,ENSSSCG00000018094,ENSSSCG00000013936,ENSSSCG00000018084,ENSSSCG00000018082,ENSSSCG00000018091,ENSSSCG00000024144,ENSSSCG00000018065,ENSSSCG00000018087,ENSSSCG00000018078	COX1|CYTB|NDUFA13|ND3|COX3|ND5|NDUFS7|ND1|ND4|COX2|
GO:0031966	mitochondrial membrane	cellular_component	0.00061612	0.054096	31	2367	349	19209	ENSSSCG00000006652,ENSSSCG00000004623,ENSSSCG00000018075,ENSSSCG00000009940,ENSSSCG00000018084,ENSSSCG00000013936,ENSSSCG00000006049,ENSSSCG00000018082,ENSSSCG00000005386,ENSSSCG00000010368,ENSSSCG00000001057,ENSSSCG00000018080,ENSSSCG00000018091,ENSSSCG00000012509,ENSSSCG00000018081,ENSSSCG00000018065,ENSSSCG00000018078,ENSSSCG00000027891,ENSSSCG00000029652,ENSSSCG00000013431,ENSSSCG00000012660,…	MCL1|BCL2L10|COX1|USP30|ND3|NDUFA13|SLC25A32|COX3|STX17|GLUD1|MCUR1|ATP8|ND5|ARMCX3|ATP6|ND1|COX2|-|TMBIM6|ATP5D|SLC25A14|-|ATP5B|UQCRQ|MAVS|NDUFS7|ND4|FIS1|TMEM173|SLC25A4|HSD3B1|
GO:0035326	enhancer binding	molecular_function	0.00063995	0.055893	10	2367	61	19209	ENSSSCG00000005604,ENSSSCG00000006562,ENSSSCG00000008388,ENSSSCG00000029450,ENSSSCG00000012396,ENSSSCG00000017468,ENSSSCG00000009704,ENSSSCG00000014149,ENSSSCG00000004977,ENSSSCG00000022989	PBX3|GATAD2B|REL|HDAC1|MED12|-|HMGB2|MEF2C|-|ZNF704|
GO:0002090	regulation of receptor internalization	biological_process	0.00069535	0.060416	6	2367	21	19209	ENSSSCG00000009834,ENSSSCG00000011199,ENSSSCG00000012727,ENSSSCG00000000361,ENSSSCG00000022725,ENSSSCG00000004166	ATXN2|TBC1D5|FMR1|CD63|FLOT1|AHI1|
GO:0071360	cellular response to exogenous dsRNA	biological_process	0.00077101	0.066643	4	2367	9	19209	ENSSSCG00000007143,ENSSSCG00000014349,ENSSSCG00000016512,ENSSSCG00000022725	MAVS|TMEM173|ZC3HAV1|FLOT1|
GO:0002039	p53 binding	molecular_function	0.00077627	0.066751	10	2367	54	19209	ENSSSCG00000007951,ENSSSCG00000008969,ENSSSCG00000003361,ENSSSCG00000000068,ENSSSCG00000022227,ENSSSCG00000007907,ENSSSCG00000012512,ENSSSCG00000011127,ENSSSCG00000002127,ENSSSCG00000009890	CREBBP|RCHY1|-|EP300|BRD4|USP7|ZMAT1|TAF3|CHD8|MAPKAPK5|
GO:0005740	mitochondrial envelope	cellular_component	0.00078359	0.067035	32	2367	376	19209	ENSSSCG00000001057,ENSSSCG00000018080,ENSSSCG00000004623,ENSSSCG00000006652,ENSSSCG00000009940,ENSSSCG00000007743,ENSSSCG00000013936,ENSSSCG00000006049,ENSSSCG00000005386,ENSSSCG00000013431,ENSSSCG00000018091,ENSSSCG00000018081,ENSSSCG00000018078,ENSSSCG00000025276,ENSSSCG00000015790,ENSSSCG00000006719,ENSSSCG00000018075,ENSSSCG00000018084,ENSSSCG00000018082,ENSSSCG00000010368,ENSSSCG00000029652,…	MCUR1|ATP8|BCL2L10|MCL1|USP30|CHCHD2|NDUFA13|SLC25A32|STX17|ATP5D|ND5|ATP6|COX2|-|SLC25A4|HSD3B1|COX1|ND3|COX3|GLUD1|TMBIM6|SLC25A14|ARMCX3|ND1|-|UQCRQ|MAVS|ATP5B|FIS1|TMEM173|NDUFS7|ND4|
GO:0044085	cellular component biogenesis	biological_process	0.00081827	0.069645	119	2367	1762	19209	ENSSSCG00000008989,ENSSSCG00000015902,ENSSSCG00000010965,ENSSSCG00000009319,ENSSSCG00000004917,ENSSSCG00000013083,ENSSSCG00000012700,ENSSSCG00000009744,ENSSSCG00000006000,ENSSSCG00000004394,ENSSSCG00000029849,ENSSSCG00000005724,ENSSSCG00000014835,ENSSSCG00000013124,ENSSSCG00000007609,ENSSSCG00000007502,ENSSSCG00000016370,ENSSSCG00000025001,ENSSSCG00000015498,ENSSSCG00000017555,ENSSSCG00000008439,…	CNOT6L|-|CCL21|PAN3|MALT1|CPSF7|MAP7D3|SFSWAP|TAF2|RPF2|S1PR1|SETX|C2CD3|PATL1|ARPC1A|SPO11|SEPT2|-|RC3H1|LUC7L3|RHOQ|-|DICER1|BRD2|EIF3H|BRAF|WASF3|ATXN2|PSIP1|HAUS7|ANXA6|LRGUK|MTMR3|CD34|CRTC2|C5orf42|SRSF6|-|-|GABARAPL2|ARPC4|EXOSC10|TSR2|-|AHI1|BCLAF1|MYPN|OTX2|-|ICK|WASF2|FNBP1L|-|CDC42EP4|HMGB2|KAT6B|PEX11B|-|DNAJC28|RPL3|APOD|KCNV2|-|CDC14A|-|COX3|RAB7A|-|SENP6|WEE2|NOP10|-|-|-|FOXP1|CENP…
GO:0017119	Golgi transport complex	cellular_component	0.00082578	0.06965	5	2367	16	19209	ENSSSCG00000023738,ENSSSCG00000013005,ENSSSCG00000028192,ENSSSCG00000027973,ENSSSCG00000010799	-|VPS51|DNAJC28|-|COG7|
GO:0000381	regulation of alternative mRNA splicing, via spliceosome	biological_process	0.00082669	0.06965	6	2367	23	19209	ENSSSCG00000011395,ENSSSCG00000004050,ENSSSCG00000017795,ENSSSCG00000007362,ENSSSCG00000028663,ENSSSCG00000012727	RBM5|WTAP|NSRP1|SRSF6|RBM25|FMR1|
GO:0018024	histone-lysine N-methyltransferase activity	molecular_function	0.00086375	0.072408	8	2367	36	19209	ENSSSCG00000009395,ENSSSCG00000011332,ENSSSCG00000014044,ENSSSCG00000008516,ENSSSCG00000023324,ENSSSCG00000029082,ENSSSCG00000006508,ENSSSCG00000015820	SETDB2|SETD2|NSD1|DPY30|-|KMT2E|-|WHSC1L1|
GO:0004402	histone acetyltransferase activity	molecular_function	0.00092207	0.07691	9	2367	45	19209	ENSSSCG00000008909,ENSSSCG00000012403,ENSSSCG00000000068,ENSSSCG00000007023,ENSSSCG00000007951,ENSSSCG00000017310,ENSSSCG00000017553,ENSSSCG00000010316,ENSSSCG00000015859	-|OGT|EP300|KAT6A|CREBBP|KANSL1|KAT7|KAT6B|SAP130|
GO:0001104	RNA polymerase II transcription cofactor activity	molecular_function	0.000927	0.076936	11	2367	74	19209	ENSSSCG00000026733,ENSSSCG00000026266,ENSSSCG00000017779,ENSSSCG00000017919,ENSSSCG00000009864,ENSSSCG00000010107,ENSSSCG00000014416,ENSSSCG00000012250,ENSSSCG00000029450,ENSSSCG00000012396,ENSSSCG00000025912	-|-|PHF12|MED11|-|MED15|TCERG1|MED14|HDAC1|MED12|URI1|
GO:0022613	ribonucleoprotein complex biogenesis	biological_process	0.00097692	0.080678	29	2367	339	19209	ENSSSCG00000006016,ENSSSCG00000029643,ENSSSCG00000010002,ENSSSCG00000028225,ENSSSCG00000015498,ENSSSCG00000017693,ENSSSCG00000017555,ENSSSCG00000014372,ENSSSCG00000013124,ENSSSCG00000015611,ENSSSCG00000027831,ENSSSCG00000024532,ENSSSCG00000004394,ENSSSCG00000027717,ENSSSCG00000005724,ENSSSCG00000009744,ENSSSCG00000003412,ENSSSCG00000012334,ENSSSCG00000023548,ENSSSCG00000007362,ENSSSCG00000016509,…	EIF3H|DDX47|-|DICER1|RC3H1|AATF|LUC7L3|-|PATL1|-|NOP10|DIMT1|RPF2|-|SETX|SFSWAP|EXOSC10|TSR2|-|SRSF6|-|DDX39B|CNOT6L|PSIP1|ATXN2|-|PAN3|RBM5|RPL3|
GO:0006259	DNA metabolic process	biological_process	0.00099503	0.081769	56	2367	702	19209	ENSSSCG00000007907,ENSSSCG00000008517,ENSSSCG00000002000,ENSSSCG00000002034,ENSSSCG00000009890,ENSSSCG00000027342,ENSSSCG00000007924,ENSSSCG00000001075,ENSSSCG00000010391,ENSSSCG00000009704,ENSSSCG00000030632,ENSSSCG00000011848,ENSSSCG00000011591,ENSSSCG00000005404,ENSSSCG00000007702,ENSSSCG00000007830,ENSSSCG00000030491,ENSSSCG00000029082,ENSSSCG00000005190,ENSSSCG00000004438,ENSSSCG00000001994,…	USP7|SPAST|IPO4|ACIN1|MAPKAPK5|BAZ1B|-|DEK|ERCC6|HMGB2|UBE2V1|TFRC|-|-|FKBP6|RBBP6|ZNF830|KMT2E|NFIB|TSPYL1|TINF2|RAD50|DNMT3A|DCLRE1C|TIPIN|-|VCP|FOXP1|USP45|CENPP|TET2|GATAD2B|SPO11|UBE2N|CCDC88A|-|DICER1|-|BRD2|-|INO80|SMARCAD1|SETD2|KAT6B|OBFC1|TCF7L2|ESCO1|KAT7|KATNAL1|BOD1L1|PURA|MSH3|-|CIZ1|-|SETX|
GO:0043933	macromolecular complex subunit organization	biological_process	0.0011084	0.090635	88	2367	1255	19209	ENSSSCG00000008070,ENSSSCG00000002525,ENSSSCG00000022725,ENSSSCG00000014207,ENSSSCG00000022131,ENSSSCG00000015560,ENSSSCG00000004753,ENSSSCG00000012491,ENSSSCG00000027757,ENSSSCG00000024144,ENSSSCG00000011090,ENSSSCG00000003493,ENSSSCG00000028192,ENSSSCG00000000089,ENSSSCG00000010316,ENSSSCG00000006686,ENSSSCG00000016970,ENSSSCG00000018082,ENSSSCG00000016426,ENSSSCG00000006864,ENSSSCG00000005228,…	CENPP|TRAF3|FLOT1|APC|KCTD6|ARPC5|INO80|CENPI|FIS1|NDUFS7|NEBL|CAPZB|DNAJC28|RPL3|KAT6B|PEX11B|-|COX3|-|CDC14A|KCNV2|-|KIZ|-|NTMT1|SENP6|-|-|ARID2|RNF4|PIK3R1|PAK1|-|IPO4|SPAST|-|-|-|-|RBM5|DIAPH2|DDX39B|TSPYL1|-|-|-|ATAT1|PATL1|LUC7L3|ARPC1A|RC3H1|-|DICER1|BRD2|BRAF|-|SETD2|EIF3H|MALT1|PAN3|CNOT6L|-|CCL21|CPSF7|SFSWAP|TAF2|KATNAL1|MAP7D3|RPF2|SETX|-|WASF2|HMGB2|CDC42EP4|-|CRTC2|-|PSIP1|ATXN2|ANX…
GO:0000228	nuclear chromosome	cellular_component	0.0011266	0.091675	33	2367	374	19209	ENSSSCG00000013320,ENSSSCG00000017468,ENSSSCG00000028815,ENSSSCG00000029413,ENSSSCG00000004942,ENSSSCG00000011049,ENSSSCG00000007951,ENSSSCG00000007702,ENSSSCG00000014280,ENSSSCG00000001994,ENSSSCG00000007248,ENSSSCG00000003559,ENSSSCG00000009704,ENSSSCG00000027342,ENSSSCG00000012649,ENSSSCG00000002000,ENSSSCG00000029450,ENSSSCG00000012434,ENSSSCG00000005724,ENSSSCG00000011201,ENSSSCG00000021989,…	PAX6|-|-|DNMT3A|TIPIN|DCLRE1C|CREBBP|FKBP6|RAD50|TINF2|ASXL1|-|HMGB2|BAZ1B|SMARCA1|IPO4|HDAC1|-|SETX|SATB1|PURA|RING1|MSH3|TCF7L2|NFATC2|OBFC1|EP400|SMARCAD1|PHF12|INO80|-|GATAD2B|BRD4|
GO:0070925	organelle assembly	biological_process	0.0011803	0.095516	38	2367	418	19209	ENSSSCG00000004289,ENSSSCG00000021579,ENSSSCG00000007240,ENSSSCG00000012767,ENSSSCG00000009834,ENSSSCG00000016843,ENSSSCG00000015622,ENSSSCG00000009994,ENSSSCG00000029311,ENSSSCG00000027717,ENSSSCG00000004166,ENSSSCG00000002707,ENSSSCG00000002655,ENSSSCG00000010651,ENSSSCG00000002628,ENSSSCG00000008690,ENSSSCG00000014149,ENSSSCG00000006894,ENSSSCG00000006864,ENSSSCG00000008989,ENSSSCG00000000089,…	CEP162|-|-|HAUS7|ATXN2|C5orf42|CD34|MTMR3|MYPN|-|AHI1|GABARAPL2|MAP1LC3B|ABLIM1|ICK|RNF4|MEF2C|FNBP1L|CDC14A|CNOT6L|RPL3|PAN3|RPF2|SENP6|RAB7A|WEE2|-|SEPT2|RC3H1|CEP83|PATL1|FOXP1|C2CD3|NEBL|RAB8A|INO80|-|ATG2B|
GO:0016407	acetyltransferase activity	molecular_function	0.0011852	0.095516	12	2367	84	19209	ENSSSCG00000015859,ENSSSCG00000010316,ENSSSCG00000017310,ENSSSCG00000017553,ENSSSCG00000007951,ENSSSCG00000012791,ENSSSCG00000007023,ENSSSCG00000008909,ENSSSCG00000024604,ENSSSCG00000012403,ENSSSCG00000017468,ENSSSCG00000000068	SAP130|KAT6B|KANSL1|KAT7|CREBBP|NAA10|KAT6A|-|ATAT1|OGT|-|EP300|
GO:0043412	macromolecule modification	biological_process	0.0012024	0.096437	180	2367	2733	19209	ENSSSCG00000030632,ENSSSCG00000015368,ENSSSCG00000013638,ENSSSCG00000012791,ENSSSCG00000010301,ENSSSCG00000008516,ENSSSCG00000025882,ENSSSCG00000011013,ENSSSCG00000000708,ENSSSCG00000010801,ENSSSCG00000009042,ENSSSCG00000011284,ENSSSCG00000029450,ENSSSCG00000007907,ENSSSCG00000024604,ENSSSCG00000024532,ENSSSCG00000005194,ENSSSCG00000012037,ENSSSCG00000007735,ENSSSCG00000002437,ENSSSCG00000001994,…	UBE2V1|HDAC9|ILF3|NAA10|PPP3CB|DPY30|-|WAC|TNFRSF1A|-|OTUD4|NKTR|HDAC1|USP7|ATAT1|DIMT1|PTPRD|PAXBP1|RABGEF1|RPS6KA5|TINF2|PUS10|LTN1|-|PHF8|USP30|PTP4A2|WTAP|OGT|AKT2|PPIG|-|PCMT1|FLOT1|CCDC88A|-|TET2|USP45|NOP10|NTMT1|KDM3A|CDC14A|BTK|ESCO1|-|ERCC6|-|DR1|MYSM1|DDOST|TCEB3|BGN|TRMT6|MORF4L2|PAX6|KAT6A|TLK2|ASXL1|KMT2E|FKBP6|-|RBBP6|AARS|MTMR3|FRS2|BRAF|SMARCAD1|UBE2N|LAMTOR2|UBE2G1|-|-|-|PPP2CA|…
GO:0022607	cellular component assembly	biological_process	0.0012144	0.096489	109	2367	1585	19209	ENSSSCG00000016494,ENSSSCG00000009300,ENSSSCG00000006016,ENSSSCG00000028225,ENSSSCG00000030186,ENSSSCG00000001471,ENSSSCG00000008439,ENSSSCG00000017555,ENSSSCG00000007502,ENSSSCG00000007609,ENSSSCG00000016370,ENSSSCG00000025001,ENSSSCG00000015498,ENSSSCG00000014835,ENSSSCG00000013124,ENSSSCG00000004394,ENSSSCG00000029849,ENSSSCG00000005724,ENSSSCG00000009744,ENSSSCG00000006000,ENSSSCG00000012700,…	BRAF|WASF3|EIF3H|DICER1|-|BRD2|RHOQ|LUC7L3|SPO11|ARPC1A|SEPT2|-|RC3H1|C2CD3|PATL1|RPF2|S1PR1|SETX|SFSWAP|TAF2|MAP7D3|CPSF7|MALT1|PAN3|CNOT6L|-|CCL21|CDC42EP4|HMGB2|-|FNBP1L|WASF2|ICK|-|MYPN|BCLAF1|AHI1|OTX2|-|ARPC4|GABARAPL2|-|-|SRSF6|CD34|MTMR3|CRTC2|C5orf42|ATXN2|PSIP1|HAUS7|LRGUK|ANXA6|RAB8A|NDUFS7|NEBL|CAPZB|ARPC5|ATG2B|INO80|CENPI|FIS1|FLOT1|CCDC88A|CEP83|APC|FMR1|KCTD6|USP6NL|CENPP|TRAF3|FO…
GO:0016458	gene silencing	biological_process	0.0012146	0.096489	13	2367	102	19209	ENSSSCG00000012534,ENSSSCG00000016809,ENSSSCG00000028225,ENSSSCG00000008516,ENSSSCG00000027734,ENSSSCG00000012114,ENSSSCG00000029413,ENSSSCG00000008592,ENSSSCG00000007702,ENSSSCG00000012329,ENSSSCG00000012727,ENSSSCG00000029450,ENSSSCG00000003559	MORF4L2|DROSHA|DICER1|DPY30|TNRC6C|MSL3|DNMT3A|-|FKBP6|PHF8|FMR1|HDAC1|-|
GO:0070603	SWI/SNF superfamily-type complex	cellular_component	0.0012551	0.099228	10	2367	58	19209	ENSSSCG00000011340,ENSSSCG00000017468,ENSSSCG00000003716,ENSSSCG00000012149,ENSSSCG00000004753,ENSSSCG00000006562,ENSSSCG00000028018,ENSSSCG00000030685,ENSSSCG00000029450,ENSSSCG00000003559	-|-|SS18|RBBP7|INO80|GATAD2B|EP400|ARID2|HDAC1|-|
GO:0048596	embryonic camera-type eye morphogenesis	biological_process	0.0012971	0.10207	5	2367	16	19209	ENSSSCG00000013320,ENSSSCG00000026733,ENSSSCG00000000493,ENSSSCG00000011025,ENSSSCG00000003559	PAX6|-|FRS2|-|-|
GO:0005753	mitochondrial proton-transporting ATP synthase complex	cellular_component	0.0013233	0.10364	4	2367	16	19209	ENSSSCG00000018080,ENSSSCG00000013431,ENSSSCG00000000405,ENSSSCG00000018081	ATP8|ATP5D|ATP5B|ATP6|
GO:0030332	cyclin binding	molecular_function	0.0013537	0.10553	5	2367	16	19209	ENSSSCG00000015318,ENSSSCG00000017504,ENSSSCG00000016769,ENSSSCG00000005640,ENSSSCG00000025092	-|CDK12|CDK13|CIZ1|CDK4|
GO:0048259	regulation of receptor-mediated endocytosis	biological_process	0.0013838	0.10737	8	2367	38	19209	ENSSSCG00000007735,ENSSSCG00000000361,ENSSSCG00000004166,ENSSSCG00000011199,ENSSSCG00000012727,ENSSSCG00000022725,ENSSSCG00000009834,ENSSSCG00000025243	RABGEF1|CD63|AHI1|TBC1D5|FMR1|FLOT1|ATXN2|SGIP1|
GO:0043123	positive regulation of I-kappaB kinase/NF-kappaB cascade	biological_process	0.0014736	0.11381	13	2367	102	19209	ENSSSCG00000000708,ENSSSCG00000008388,ENSSSCG00000000908,ENSSSCG00000010965,ENSSSCG00000007143,ENSSSCG00000009389,ENSSSCG00000004917,ENSSSCG00000022227,ENSSSCG00000004420,ENSSSCG00000030632,ENSSSCG00000012825,ENSSSCG00000004110,ENSSSCG00000002003	TNFRSF1A|REL|UBE2N|CCL21|MAVS|TRIM13|MALT1|BRD4|TRAF3IP2|UBE2V1|IKBKG|TAB2|-|
GO:0016278	lysine N-methyltransferase activity	molecular_function	0.001499	0.1147	8	2367	40	19209	ENSSSCG00000006508,ENSSSCG00000029082,ENSSSCG00000015820,ENSSSCG00000011332,ENSSSCG00000009395,ENSSSCG00000023324,ENSSSCG00000008516,ENSSSCG00000014044	-|KMT2E|WHSC1L1|SETD2|SETDB2|-|DPY30|NSD1|
GO:0016279	protein-lysine N-methyltransferase activity	molecular_function	0.001499	0.1147	8	2367	40	19209	ENSSSCG00000008516,ENSSSCG00000023324,ENSSSCG00000014044,ENSSSCG00000011332,ENSSSCG00000009395,ENSSSCG00000015820,ENSSSCG00000006508,ENSSSCG00000029082	DPY30|-|NSD1|SETD2|SETDB2|WHSC1L1|-|KMT2E|
GO:0000982	RNA polymerase II core promoter proximal region sequence-specific DNA binding transcription factor activity	molecular_function	0.001615	0.12302	22	2367	226	19209	ENSSSCG00000014149,ENSSSCG00000008392,ENSSSCG00000005318,ENSSSCG00000026006,ENSSSCG00000016639,ENSSSCG00000005730,ENSSSCG00000002755,ENSSSCG00000015715,ENSSSCG00000011858,ENSSSCG00000017125,ENSSSCG00000009440,ENSSSCG00000017046,ENSSSCG00000008909,ENSSSCG00000005063,ENSSSCG00000009196,ENSSSCG00000017376,ENSSSCG00000013320,ENSSSCG00000013028,ENSSSCG00000007951,ENSSSCG00000005190,ENSSSCG00000007477,…	MEF2C|BCL11A|CREB3|KLF13|FOXP2|BARHL1|NFAT5|EN1|ZNF148|FOXK2|ELF1|-|-|OTX2|ATOH1|MEOX1|PAX6|ESRRA|CREBBP|NFIB|NFATC2|ONECUT3|
GO:0016410	N-acyltransferase activity	molecular_function	0.0016745	0.12697	12	2367	85	19209	ENSSSCG00000000068,ENSSSCG00000017468,ENSSSCG00000024604,ENSSSCG00000008909,ENSSSCG00000012403,ENSSSCG00000007951,ENSSSCG00000007023,ENSSSCG00000012791,ENSSSCG00000017553,ENSSSCG00000017310,ENSSSCG00000015859,ENSSSCG00000010316	EP300|-|ATAT1|-|OGT|CREBBP|KAT6A|NAA10|KAT7|KANSL1|SAP130|KAT6B|
GO:0080134	regulation of response to stress	biological_process	0.001717	0.12961	55	2367	694	19209	ENSSSCG00000013297,ENSSSCG00000012727,ENSSSCG00000022725,ENSSSCG00000015318,ENSSSCG00000000908,ENSSSCG00000001437,ENSSSCG00000011942,ENSSSCG00000002525,ENSSSCG00000007143,ENSSSCG00000023589,ENSSSCG00000022227,ENSSSCG00000016494,ENSSSCG00000014349,ENSSSCG00000005318,ENSSSCG00000009720,ENSSSCG00000023205,ENSSSCG00000010965,ENSSSCG00000011831,ENSSSCG00000012837,ENSSSCG00000009389,ENSSSCG00000004420,…	CD44|FMR1|FLOT1|-|UBE2N|AGER|CD47|TRAF3|MAVS|-|BRD4|BRAF|TMEM173|CREB3|DDX60|-|CCL21|APOD|CHID1|TRIM13|TRAF3IP2|-|CD86|TMBIM6|RAB7A|SLAMF6|TNFRSF1A|PSMB4|ACIN1|WAC|C8orf59|PAK1|GPS2|PIK3R1|THBS1|MECOM|DEK|-|DROSHA|MEF2C|TRAFD1|IGBP1|ERCC6|SRSF6|MCL1|CHCHD2|RSL1D1|DDX39B|CD6|MTMR3|CD34|RABGEF1|BCLAF1|SDF2|-|
GO:0019323	pentose catabolic process	biological_process	0.0017266	0.12974	2	2367	2	19209	ENSSSCG00000016152,ENSSSCG00000003158	-|DHDH|
GO:0043543	protein acylation	biological_process	0.0017496	0.13088	18	2367	157	19209	ENSSSCG00000028310,ENSSSCG00000011776,ENSSSCG00000012791,ENSSSCG00000012114,ENSSSCG00000000068,ENSSSCG00000012403,ENSSSCG00000015859,ENSSSCG00000017310,ENSSSCG00000007951,ENSSSCG00000007023,ENSSSCG00000002437,ENSSSCG00000024604,ENSSSCG00000012534,ENSSSCG00000028018,ENSSSCG00000010316,ENSSSCG00000006567,ENSSSCG00000003700,ENSSSCG00000017553	DR1|YEATS2|NAA10|MSL3|EP300|OGT|SAP130|KANSL1|CREBBP|KAT6A|RPS6KA5|ATAT1|MORF4L2|EP400|KAT6B|CRTC2|ESCO1|KAT7|
GO:0005885	Arp2/3 protein complex	cellular_component	0.0018085	0.13468	4	2367	11	19209	ENSSSCG00000016426,ENSSSCG00000007609,ENSSSCG00000015560,ENSSSCG00000011552	-|ARPC1A|ARPC5|ARPC4|
GO:0044267	cellular protein metabolic process	biological_process	0.0018228	0.13514	208	2367	3353	19209	ENSSSCG00000023998,ENSSSCG00000029325,ENSSSCG00000008298,ENSSSCG00000026569,ENSSSCG00000010141,ENSSSCG00000005904,ENSSSCG00000014280,ENSSSCG00000006508,ENSSSCG00000007240,ENSSSCG00000025675,ENSSSCG00000014538,ENSSSCG00000025473,ENSSSCG00000006567,ENSSSCG00000029425,ENSSSCG00000007330,ENSSSCG00000000068,ENSSSCG00000012262,ENSSSCG00000012382,ENSSSCG00000022611,ENSSSCG00000025092,ENSSSCG00000001993,…	PSMD2|-|-|-|ZP4|VPS28|RAD50|-|-|EEF2|MGAT1|PIGM|CRTC2|MRPS18B|-|EP300|KDM6A|IGBP1|CAPRIN2|CDK4|TGM1|-|-|MAPKAPK5|UPF3B|HEXB|-|TRPM7|ICK|GDF9|RCHY1|CDKL5|-|SATB1|DEPTOR|-|MORC3|RING1|AKAP9|PSMB6|-|CCL21|PSMA5|PAN3|-|-|-|EIF3H|PDIA6|SETD2|-|MSL3|CCNT2|CD44|-|AGER|JARID2|WHSC1L1|RNF111|TAB1|NIPBL|MKRN1|-|SDF2|CREBBP|RBPMS|CHUK|ADH5|IFN-OMEGA-2|-|COG7|RPAP2|CDK13|-|FAM76B|YEATS2|-|RNF7|BAZ1B|-|-|CCNL…
GO:0043169	cation binding	molecular_function	0.0018559	0.13699	186	2367	2921	19209	ENSSSCG00000005950,ENSSSCG00000018078,ENSSSCG00000009414,ENSSSCG00000024404,ENSSSCG00000024616,ENSSSCG00000006508,ENSSSCG00000017089,ENSSSCG00000009666,ENSSSCG00000011743,ENSSSCG00000003627,ENSSSCG00000012262,ENSSSCG00000000068,ENSSSCG00000014242,ENSSSCG00000016152,ENSSSCG00000002003,ENSSSCG00000022343,ENSSSCG00000001993,ENSSSCG00000027225,ENSSSCG00000026722,ENSSSCG00000026006,ENSSSCG00000001667,…	PHF20L1|COX2|ZC3H13|-|-|-|ANXA6|EPHX2|MECOM|ZMYM4|KDM6A|EP300|ZNF608|-|-|ENO1|TGM1|-|PHF14|KLF13|ZNF318|ZC3HAV1|-|ICK|RCHY1|ZNF800|RING1|MORC3|-|CRELD1|ATOX1|TAF2|ANXA11|GTF3A|CIZ1|COX1|PAN3|-|TAF15|RNF219|MLLT10|ZMAT1|RNF111|WHSC1L1|MKRN1|MTRR|-|CREBBP|ZNF382|-|SEC24C|ZNF830|SPOCD1|ADH5|RBM26|RBM5|TAB3|ZNF674|BAZ2B|ZNF280C|ZC3H14|CYP4V2|-|RNF7|BAZ1B|CYTB|S100A16|PHF21A|ZNF827|-|RNF4|-|ARID2|THBS…
GO:0008276	protein methyltransferase activity	molecular_function	0.0018873	0.13869	10	2367	62	19209	ENSSSCG00000011332,ENSSSCG00000009395,ENSSSCG00000008516,ENSSSCG00000023324,ENSSSCG00000005678,ENSSSCG00000014044,ENSSSCG00000004103,ENSSSCG00000006508,ENSSSCG00000029082,ENSSSCG00000015820	SETD2|SETDB2|DPY30|-|NTMT1|NSD1|PCMT1|-|KMT2E|WHSC1L1|
GO:0060546	negative regulation of necroptosis	biological_process	0.0019509	0.14273	3	2367	6	19209	ENSSSCG00000015790,ENSSSCG00000023589,ENSSSCG00000002003	SLC25A4|-|-|
GO:0003713	transcription coactivator activity	molecular_function	0.0019593	0.14273	19	2367	176	19209	ENSSSCG00000015846,ENSSSCG00000007951,ENSSSCG00000007023,ENSSSCG00000003716,ENSSSCG00000029082,ENSSSCG00000007248,ENSSSCG00000026959,ENSSSCG00000012250,ENSSSCG00000006567,ENSSSCG00000012396,ENSSSCG00000026733,ENSSSCG00000000068,ENSSSCG00000026266,ENSSSCG00000003830,ENSSSCG00000026607,ENSSSCG00000009060,ENSSSCG00000007284,ENSSSCG00000015859,ENSSSCG00000015093	RBPMS|CREBBP|KAT6A|SS18|KMT2E|ASXL1|NPAT|MED14|CRTC2|MED12|-|EP300|-|MYSM1|-|-|NCOA6|SAP130|CD3D|
GO:0070765	gamma-secretase complex	cellular_component	0.001976	0.14332	2	2367	2	19209	ENSSSCG00000024330,ENSSSCG00000002382	-|TMED10|
GO:0044454	nuclear chromosome part	cellular_component	0.0021204	0.15313	30	2367	347	19209	ENSSSCG00000010638,ENSSSCG00000010605,ENSSSCG00000028018,ENSSSCG00000007477,ENSSSCG00000003559,ENSSSCG00000007702,ENSSSCG00000007248,ENSSSCG00000001994,ENSSSCG00000014280,ENSSSCG00000028815,ENSSSCG00000029413,ENSSSCG00000001477,ENSSSCG00000021989,ENSSSCG00000011049,ENSSSCG00000004942,ENSSSCG00000007951,ENSSSCG00000013320,ENSSSCG00000012434,ENSSSCG00000011201,ENSSSCG00000017468,ENSSSCG00000029450,…	TCF7L2|OBFC1|EP400|NFATC2|-|FKBP6|ASXL1|TINF2|RAD50|-|DNMT3A|RING1|PURA|DCLRE1C|TIPIN|CREBBP|PAX6|-|SATB1|-|HDAC1|SMARCA1|GATAD2B|IPO4|PHF12|INO80|-|BAZ1B|SMARCAD1|HMGB2|
GO:0030518	intracellular steroid hormone receptor signaling pathway	biological_process	0.0021352	0.15353	11	2367	74	19209	ENSSSCG00000012396,ENSSSCG00000000191,ENSSSCG00000029450,ENSSSCG00000003559,ENSSSCG00000012250,ENSSSCG00000014878,ENSSSCG00000008221,ENSSSCG00000008909,ENSSSCG00000022996,ENSSSCG00000000068,ENSSSCG00000010035	MED12|KMT2D|HDAC1|-|MED14|PAK1|KDM3A|-|PAGR1|EP300|YWHAH|
GO:0016571	histone methylation	biological_process	0.0022027	0.15771	13	2367	90	19209	ENSSSCG00000009157,ENSSSCG00000001061,ENSSSCG00000015820,ENSSSCG00000006508,ENSSSCG00000008221,ENSSSCG00000029082,ENSSSCG00000014044,ENSSSCG00000008516,ENSSSCG00000009395,ENSSSCG00000012037,ENSSSCG00000011201,ENSSSCG00000011332,ENSSSCG00000012403	TET2|JARID2|WHSC1L1|-|KDM3A|KMT2E|NSD1|DPY30|SETDB2|PAXBP1|SATB1|SETD2|OGT|
GO:0005681	spliceosomal complex	cellular_component	0.0022524	0.16057	15	2367	133	19209	ENSSSCG00000011013,ENSSSCG00000001400,ENSSSCG00000017555,ENSSSCG00000016509,ENSSSCG00000028663,ENSSSCG00000016970,ENSSSCG00000001002,ENSSSCG00000022828,ENSSSCG00000013021,ENSSSCG00000012556,ENSSSCG00000002998,ENSSSCG00000023792,ENSSSCG00000023304,ENSSSCG00000010002,ENSSSCG00000006845	WAC|DDX39B|LUC7L3|-|RBM25|-|-|PNN|SF1|RBM41|SNRPA|SNRNP70|SRRM2|-|PRPF38B|
GO:0033962	cytoplasmic mRNA processing body assembly	biological_process	0.0024189	0.17171	5	2367	17	19209	ENSSSCG00000013124,ENSSSCG00000009834,ENSSSCG00000008989,ENSSSCG00000009319,ENSSSCG00000015498	PATL1|ATXN2|CNOT6L|PAN3|RC3H1|
GO:0031967	organelle envelope	cellular_component	0.0026262	0.18564	47	2367	621	19209	ENSSSCG00000005386,ENSSSCG00000006049,ENSSSCG00000013936,ENSSSCG00000007743,ENSSSCG00000009940,ENSSSCG00000004623,ENSSSCG00000012329,ENSSSCG00000006652,ENSSSCG00000018080,ENSSSCG00000004050,ENSSSCG00000001057,ENSSSCG00000018078,ENSSSCG00000018081,ENSSSCG00000022866,ENSSSCG00000018091,ENSSSCG00000000728,ENSSSCG00000013431,ENSSSCG00000000019,ENSSSCG00000002000,ENSSSCG00000025276,ENSSSCG00000016696,…	STX17|SLC25A32|NDUFA13|CHCHD2|USP30|BCL2L10|PHF8|MCL1|ATP8|WTAP|MCUR1|COX2|ATP6|NXF1|ND5|PARP11|ATP5D|-|IPO4|-|EVX1|FAM76B|SYNE2|CDK4|-|HSD3B1|SLC25A4|COX3|GLUD1|ND3|COX1|KPNA1|-|ND1|ARMCX3|SLC25A14|ANXA11|MRPS15|TMBIM6|ATP5B|MAVS|UQCRQ|NDUFS7|ND4|-|TMEM173|FIS1|
GO:0010638	positive regulation of organelle organization	biological_process	0.0026866	0.1891	26	2367	272	19209	ENSSSCG00000016426,ENSSSCG00000001994,ENSSSCG00000014280,ENSSSCG00000010605,ENSSSCG00000029375,ENSSSCG00000010965,ENSSSCG00000012037,ENSSSCG00000024151,ENSSSCG00000012434,ENSSSCG00000016842,ENSSSCG00000026569,ENSSSCG00000011552,ENSSSCG00000002437,ENSSSCG00000007609,ENSSSCG00000012727,ENSSSCG00000000908,ENSSSCG00000009890,ENSSSCG00000014878,ENSSSCG00000001061,ENSSSCG00000002860,ENSSSCG00000016494,…	-|TINF2|RAD50|OBFC1|ZNF205|CCL21|PAXBP1|-|-|NIPBL|-|ARPC4|RPS6KA5|ARPC1A|FMR1|UBE2N|MAPKAPK5|PAK1|JARID2|PDCD5|BRAF|CDC42EP4|OGT|AKT2|FIS1|ARPC5|
GO:0006354	DNA-dependent transcription, elongation	biological_process	0.0027308	0.19101	8	2367	50	19209	ENSSSCG00000026607,ENSSSCG00000010391,ENSSSCG00000011332,ENSSSCG00000022227,ENSSSCG00000013904,ENSSSCG00000001400,ENSSSCG00000010801,ENSSSCG00000025440	-|ERCC6|SETD2|BRD4|-|DDX39B|-|TCEB3|
GO:0034508	centromere complex assembly	biological_process	0.0027365	0.19101	5	2367	19	19209	ENSSSCG00000020702,ENSSSCG00000028815,ENSSSCG00000008070,ENSSSCG00000008690,ENSSSCG00000012491	SENP6|-|CENPP|RNF4|CENPI|
GO:0065003	macromolecular complex assembly	biological_process	0.0027684	0.19185	72	2367	1036	19209	ENSSSCG00000004917,ENSSSCG00000009319,ENSSSCG00000008989,ENSSSCG00000015902,ENSSSCG00000010965,ENSSSCG00000013083,ENSSSCG00000006000,ENSSSCG00000009744,ENSSSCG00000012700,ENSSSCG00000004394,ENSSSCG00000005724,ENSSSCG00000013124,ENSSSCG00000017555,ENSSSCG00000007609,ENSSSCG00000015498,ENSSSCG00000030186,ENSSSCG00000028225,ENSSSCG00000001471,ENSSSCG00000006016,ENSSSCG00000006567,ENSSSCG00000009834,…	MALT1|PAN3|CNOT6L|-|CCL21|CPSF7|TAF2|SFSWAP|MAP7D3|RPF2|SETX|PATL1|LUC7L3|ARPC1A|RC3H1|-|DICER1|BRD2|EIF3H|CRTC2|ATXN2|PSIP1|ANXA6|HAUS7|-|SRSF6|ARPC4|BCLAF1|OTX2|-|-|CDC42EP4|HMGB2|-|DNAJC28|RPL3|PEX11B|KAT6B|-|CDC14A|COX3|-|KCNV2|-|-|SENP6|-|-|CENPP|TRAF3|FLOT1|APC|KCTD6|ARPC5|INO80|CENPI|FIS1|NDUFS7|CAPZB|RBM5|DDX39B|TSPYL1|-|-|-|ATAT1|RNF4|-|IPO4|-|-|-|
GO:1901407	regulation of phosphorylation of RNA polymerase II C-terminal domain	biological_process	0.0027717	0.19185	4	2367	11	19209	ENSSSCG00000015697,ENSSSCG00000022227,ENSSSCG00000029493,ENSSSCG00000029352	CCNT2|BRD4|-|CCNL1|
GO:0080135	regulation of cellular response to stress	biological_process	0.0027912	0.19241	30	2367	315	19209	ENSSSCG00000010965,ENSSSCG00000023205,ENSSSCG00000015622,ENSSSCG00000009994,ENSSSCG00000009389,ENSSSCG00000006652,ENSSSCG00000023984,ENSSSCG00000007743,ENSSSCG00000001400,ENSSSCG00000029652,ENSSSCG00000026569,ENSSSCG00000011615,ENSSSCG00000004163,ENSSSCG00000017772,ENSSSCG00000001437,ENSSSCG00000017940,ENSSSCG00000014878,ENSSSCG00000021964,ENSSSCG00000012727,ENSSSCG00000013297,ENSSSCG00000011013,…	CCL21|-|CD34|MTMR3|TRIM13|MCL1|RSL1D1|CHCHD2|DDX39B|TMBIM6|-|RAB7A|BCLAF1|SDF2|AGER|GPS2|PAK1|PIK3R1|FMR1|CD44|WAC|-|UBE2N|CREB3|MECOM|-|DEK|BRAF|IGBP1|ERCC6|
GO:0031975	envelope	cellular_component	0.0028054	0.19259	47	2367	623	19209	ENSSSCG00000013431,ENSSSCG00000018081,ENSSSCG00000018078,ENSSSCG00000000728,ENSSSCG00000018091,ENSSSCG00000022866,ENSSSCG00000018080,ENSSSCG00000001057,ENSSSCG00000004050,ENSSSCG00000006049,ENSSSCG00000013936,ENSSSCG00000005386,ENSSSCG00000006652,ENSSSCG00000004623,ENSSSCG00000012329,ENSSSCG00000007743,ENSSSCG00000009940,ENSSSCG00000025092,ENSSSCG00000006719,ENSSSCG00000015790,ENSSSCG00000026607,…	ATP5D|ATP6|COX2|PARP11|ND5|NXF1|ATP8|MCUR1|WTAP|SLC25A32|NDUFA13|STX17|MCL1|BCL2L10|PHF8|CHCHD2|USP30|CDK4|HSD3B1|SLC25A4|-|FAM76B|SYNE2|EVX1|IPO4|-|-|MRPS15|SLC25A14|ANXA11|TMBIM6|ND1|ARMCX3|-|KPNA1|ND3|COX3|GLUD1|COX1|-|FIS1|TMEM173|NDUFS7|ND4|MAVS|UQCRQ|ATP5B|
GO:0009301	snRNA transcription	biological_process	0.002873	0.19562	3	2367	6	19209	ENSSSCG00000006903,ENSSSCG00000013904,ENSSSCG00000004577	RPAP2|-|ICE2|
GO:0015985	energy coupled proton transport, down electrochemical gradient	biological_process	0.0028847	0.19562	5	2367	26	19209	ENSSSCG00000000405,ENSSSCG00000018081,ENSSSCG00000013431,ENSSSCG00000018080,ENSSSCG00000015973	ATP5B|ATP6|ATP5D|ATP8|ATP5G3|
GO:0015986	ATP synthesis coupled proton transport	biological_process	0.0028847	0.19562	5	2367	26	19209	ENSSSCG00000000405,ENSSSCG00000018081,ENSSSCG00000018080,ENSSSCG00000015973,ENSSSCG00000013431	ATP5B|ATP6|ATP8|ATP5G3|ATP5D|
GO:0071359	cellular response to dsRNA	biological_process	0.0029921	0.20208	6	2367	29	19209	ENSSSCG00000028225,ENSSSCG00000007143,ENSSSCG00000014349,ENSSSCG00000016512,ENSSSCG00000022725,ENSSSCG00000016809	DICER1|MAVS|TMEM173|ZC3HAV1|FLOT1|DROSHA|
GO:0031124	mRNA 3'-end processing	biological_process	0.0030662	0.20625	8	2367	47	19209	ENSSSCG00000002426,ENSSSCG00000027734,ENSSSCG00000003205,ENSSSCG00000014901,ENSSSCG00000002505,ENSSSCG00000000490,ENSSSCG00000009319,ENSSSCG00000010430	ZC3H14|TNRC6C|-|PCF11|PAPOLA|-|PAN3|CSTF2T|
GO:0006990	positive regulation of transcription from RNA polymerase II promoter involved in unfolded protein response	biological_process	0.0031173	0.20884	2	2367	2	19209	ENSSSCG00000005318,ENSSSCG00000000068	CREB3|EP300|
GO:0008137	NADH dehydrogenase (ubiquinone) activity	molecular_function	0.0032376	0.21518	5	2367	25	19209	ENSSSCG00000013936,ENSSSCG00000024144,ENSSSCG00000018087,ENSSSCG00000018084,ENSSSCG00000018091	NDUFA13|NDUFS7|ND4|ND3|ND5|
GO:0050136	NADH dehydrogenase (quinone) activity	molecular_function	0.0032376	0.21518	5	2367	25	19209	ENSSSCG00000018091,ENSSSCG00000018087,ENSSSCG00000013936,ENSSSCG00000024144,ENSSSCG00000018084	ND5|ND4|NDUFA13|NDUFS7|ND3|
GO:0001077	RNA polymerase II core promoter proximal region sequence-specific DNA binding transcription factor activity involved in positive regulation of transcription	molecular_function	0.003256	0.21554	16	2367	155	19209	ENSSSCG00000005190,ENSSSCG00000007477,ENSSSCG00000013439,ENSSSCG00000005063,ENSSSCG00000009196,ENSSSCG00000017376,ENSSSCG00000013320,ENSSSCG00000013028,ENSSSCG00000026006,ENSSSCG00000005730,ENSSSCG00000002755,ENSSSCG00000017125,ENSSSCG00000009440,ENSSSCG00000017046,ENSSSCG00000014149,ENSSSCG00000005318	NFIB|NFATC2|ONECUT3|OTX2|ATOH1|MEOX1|PAX6|ESRRA|KLF13|BARHL1|NFAT5|FOXK2|ELF1|-|MEF2C|CREB3|
GO:0002253	activation of immune response	biological_process	0.0032788	0.21619	20	2367	201	19209	ENSSSCG00000000908,ENSSSCG00000022725,ENSSSCG00000015498,ENSSSCG00000002525,ENSSSCG00000023589,ENSSSCG00000007143,ENSSSCG00000009440,ENSSSCG00000014149,ENSSSCG00000003524,ENSSSCG00000014349,ENSSSCG00000016708,ENSSSCG00000009720,ENSSSCG00000012495,ENSSSCG00000029073,ENSSSCG00000004917,ENSSSCG00000007477,ENSSSCG00000013418,ENSSSCG00000011877,ENSSSCG00000007735,ENSSSCG00000010702	UBE2N|FLOT1|RC3H1|TRAF3|-|MAVS|ELF1|MEF2C|C1QA|TMEM173|-|DDX60|BTK|CACNB4|MALT1|NFATC2|CFD|CD86|RABGEF1|PLEKHA1|
GO:0042054	histone methyltransferase activity	molecular_function	0.0033941	0.22277	8	2367	44	19209	ENSSSCG00000011332,ENSSSCG00000009395,ENSSSCG00000008516,ENSSSCG00000023324,ENSSSCG00000014044,ENSSSCG00000006508,ENSSSCG00000029082,ENSSSCG00000015820	SETD2|SETDB2|DPY30|-|NSD1|-|KMT2E|WHSC1L1|
GO:0010746	regulation of plasma membrane long-chain fatty acid transport	biological_process	0.0034586	0.22277	2	2367	2	19209	ENSSSCG00000004789,ENSSSCG00000002989	THBS1|AKT2|
GO:0010748	negative regulation of plasma membrane long-chain fatty acid transport	biological_process	0.0034586	0.22277	2	2367	2	19209	ENSSSCG00000004789,ENSSSCG00000002989	THBS1|AKT2|
GO:0015911	plasma membrane long-chain fatty acid transport	biological_process	0.0034586	0.22277	2	2367	2	19209	ENSSSCG00000004789,ENSSSCG00000002989	THBS1|AKT2|
GO:1902001	fatty acid transmembrane transport	biological_process	0.0034586	0.22277	2	2367	2	19209	ENSSSCG00000002989,ENSSSCG00000004789	AKT2|THBS1|
GO:2000192	negative regulation of fatty acid transport	biological_process	0.0034586	0.22277	2	2367	2	19209	ENSSSCG00000002989,ENSSSCG00000004789	AKT2|THBS1|
GO:2001252	positive regulation of chromosome organization	biological_process	0.0034807	0.22333	12	2367	89	19209	ENSSSCG00000001994,ENSSSCG00000009890,ENSSSCG00000014280,ENSSSCG00000000908,ENSSSCG00000012727,ENSSSCG00000001061,ENSSSCG00000010605,ENSSSCG00000012403,ENSSSCG00000016842,ENSSSCG00000012037,ENSSSCG00000012434,ENSSSCG00000002437	TINF2|MAPKAPK5|RAD50|UBE2N|FMR1|JARID2|OBFC1|OGT|NIPBL|PAXBP1|-|RPS6KA5|
GO:0033043	regulation of organelle organization	biological_process	0.0034984	0.2236	50	2367	622	19209	ENSSSCG00000008690,ENSSSCG00000021964,ENSSSCG00000014878,ENSSSCG00000009890,ENSSSCG00000011237,ENSSSCG00000003577,ENSSSCG00000014149,ENSSSCG00000017245,ENSSSCG00000009994,ENSSSCG00000009834,ENSSSCG00000029375,ENSSSCG00000007240,ENSSSCG00000014280,ENSSSCG00000001994,ENSSSCG00000011552,ENSSSCG00000002437,ENSSSCG00000017301,ENSSSCG00000026569,ENSSSCG00000024604,ENSSSCG00000012037,ENSSSCG00000024151,…	RNF4|PIK3R1|PAK1|MAPKAPK5|PDCD6IP|WASF2|MEF2C|CDC42EP4|MTMR3|ATXN2|ZNF205|-|RAD50|TINF2|ARPC4|RPS6KA5|TLK2|-|ATAT1|PAXBP1|-|NIPBL|MAVS|JARID2|CCDC88A|UBE2N|APC|ARPC1A|FMR1|ARPC5|FIS1|BRAF|AKT2|OGT|CAPZB|-|PDCD5|PAN3|NEXN|CNOT6L|OBFC1|CCL21|-|CDC14A|KDM3A|RAB7A|-|NSD1|SENP6|-|
GO:0035613	RNA stem-loop binding	molecular_function	0.0035876	0.22843	3	2367	6	19209	ENSSSCG00000012727,ENSSSCG00000015498,ENSSSCG00000002998	FMR1|RC3H1|SNRPA|
GO:0035370	UBC13-UEV1A complex	cellular_component	0.0037193	0.23592	2	2367	2	19209	ENSSSCG00000000908,ENSSSCG00000030632	UBE2N|UBE2V1|
GO:0008134	transcription factor binding	molecular_function	0.003813	0.24094	30	2367	342	19209	ENSSSCG00000014416,ENSSSCG00000007284,ENSSSCG00000008690,ENSSSCG00000029450,ENSSSCG00000021964,ENSSSCG00000011025,ENSSSCG00000007907,ENSSSCG00000009704,ENSSSCG00000014149,ENSSSCG00000003443,ENSSSCG00000026733,ENSSSCG00000000068,ENSSSCG00000015697,ENSSSCG00000011776,ENSSSCG00000014349,ENSSSCG00000017779,ENSSSCG00000028310,ENSSSCG00000007248,ENSSSCG00000007743,ENSSSCG00000008728,ENSSSCG00000015622,…	TCERG1|NCOA6|RNF4|HDAC1|PIK3R1|-|USP7|HMGB2|MEF2C|-|-|EP300|CCNT2|YEATS2|TMEM173|PHF12|DR1|ASXL1|CHCHD2|ZBTB49|CD34|MED12|KAT6B|NFATC2|TCF7L2|PAXBP1|PAX6|KAT6A|CREBBP|PURA|
GO:0000079	regulation of cyclin-dependent protein serine/threonine kinase activity	biological_process	0.0038768	0.24405	8	2367	54	19209	ENSSSCG00000005090,ENSSSCG00000015697,ENSSSCG00000016489,ENSSSCG00000004106,ENSSSCG00000029352,ENSSSCG00000014207,ENSSSCG00000014288,ENSSSCG00000029493	-|CCNT2|WEE2|-|CCNL1|APC|GDF9|-|
GO:0008757	S-adenosylmethionine-dependent methyltransferase activity	molecular_function	0.0039814	0.24969	14	2367	121	19209	ENSSSCG00000024532,ENSSSCG00000011332,ENSSSCG00000009395,ENSSSCG00000008516,ENSSSCG00000023324,ENSSSCG00000021309,ENSSSCG00000004103,ENSSSCG00000029413,ENSSSCG00000014044,ENSSSCG00000029082,ENSSSCG00000006508,ENSSSCG00000023548,ENSSSCG00000022704,ENSSSCG00000015820	DIMT1|SETD2|SETDB2|DPY30|-|TRDMT1|PCMT1|DNMT3A|NSD1|KMT2E|-|-|-|WHSC1L1|
GO:0006464	cellular protein modification process	biological_process	0.0040559	0.25187	169	2367	2609	19209	ENSSSCG00000007291,ENSSSCG00000009395,ENSSSCG00000007143,ENSSSCG00000022227,ENSSSCG00000002525,ENSSSCG00000025095,ENSSSCG00000014207,ENSSSCG00000016194,ENSSSCG00000012727,ENSSSCG00000016489,ENSSSCG00000027687,ENSSSCG00000011493,ENSSSCG00000004106,ENSSSCG00000020702,ENSSSCG00000004110,ENSSSCG00000017504,ENSSSCG00000008475,ENSSSCG00000021917,ENSSSCG00000010316,ENSSSCG00000028018,ENSSSCG00000001002,…	EDEM2|SETDB2|MAVS|BRD4|TRAF3|-|APC|USP37|FMR1|WEE2|-|ATXN7|-|SENP6|TAB2|CDK12|-|HIPK4|KAT6B|EP400|-|RNF7|BAZ1B|-|-|YEATS2|FAM76B|-|CDK13|RPAP2|RNF4|THBS1|PIK3R1|SAP130|PAK1|KANSL1|-|CCNL1|CREBBP|RBPMS|SDF2|MKRN1|TAB1|NIPBL|-|IFN-OMEGA-2|ADH5|COG7|CHUK|MSL3|CCNT2|-|SETD2|-|-|JARID2|WHSC1L1|RNF111|AGER|-|CD44|RING1|DEPTOR|-|MORC3|SATB1|-|RCHY1|CDKL5|PAN3|CCL21|-|TGM1|CDK4|-|CAPRIN2|IGBP1|-|KDM6A|EP…
GO:0036211	protein modification process	biological_process	0.0040559	0.25187	169	2367	2609	19209	ENSSSCG00000001994,ENSSSCG00000030528,ENSSSCG00000029137,ENSSSCG00000012329,ENSSSCG00000009940,ENSSSCG00000003605,ENSSSCG00000024604,ENSSSCG00000005194,ENSSSCG00000012037,ENSSSCG00000007735,ENSSSCG00000002437,ENSSSCG00000011013,ENSSSCG00000010801,ENSSSCG00000000708,ENSSSCG00000009042,ENSSSCG00000029450,ENSSSCG00000011284,ENSSSCG00000007907,ENSSSCG00000030632,ENSSSCG00000015368,ENSSSCG00000013638,…	TINF2|LTN1|-|PHF8|USP30|PTP4A2|ATAT1|PTPRD|PAXBP1|RABGEF1|RPS6KA5|WAC|-|TNFRSF1A|OTUD4|HDAC1|NKTR|USP7|UBE2V1|HDAC9|ILF3|PPP3CB|NAA10|DPY30|-|KDM3A|CDC14A|BTK|ESCO1|-|NTMT1|CCDC88A|FLOT1|-|TET2|USP45|OGT|AKT2|PPIG|-|PCMT1|ASXL1|KMT2E|RBBP6|FKBP6|MTMR3|FRS2|MORF4L2|PAX6|KAT6A|TLK2|DDOST|TCEB3|BGN|ERCC6|-|DR1|MYSM1|KAT7|GDF7|MALT1|TRIM13|NEXN|PPP2CB|NSD1|UBE2N|LAMTOR2|UBE2G1|-|-|-|PPP2CA|BRAF|SMARC…
GO:0051130	positive regulation of cellular component organization	biological_process	0.0040614	0.25187	48	2367	598	19209	ENSSSCG00000006894,ENSSSCG00000022611,ENSSSCG00000003577,ENSSSCG00000017245,ENSSSCG00000014878,ENSSSCG00000003654,ENSSSCG00000009890,ENSSSCG00000011552,ENSSSCG00000005904,ENSSSCG00000002437,ENSSSCG00000026569,ENSSSCG00000024223,ENSSSCG00000004163,ENSSSCG00000004166,ENSSSCG00000024604,ENSSSCG00000024151,ENSSSCG00000012037,ENSSSCG00000016842,ENSSSCG00000029375,ENSSSCG00000014280,ENSSSCG00000001994,…	FNBP1L|CAPRIN2|WASF2|CDC42EP4|PAK1|MACF1|MAPKAPK5|ARPC4|VPS28|RPS6KA5|-|ARHGEF16|BCLAF1|AHI1|ATAT1|-|PAXBP1|NIPBL|ZNF205|RAD50|TINF2|GOLGA4|ARPC5|TBC1D5|FIS1|RHOQ|CD63|BRAF|AKT2|OGT|PDCD5|JARID2|CD47|UBE2N|FLOT1|ARPC1A|APC|FMR1|SETX|-|SGIP1|PAN3|CNOT6L|OBFC1|NFATC2|TCF7L2|CCL21|-|
GO:2000794	regulation of epithelial cell proliferation involved in lung morphogenesis	biological_process	0.0041047	0.25361	3	2367	6	19209	ENSSSCG00000005190,ENSSSCG00000016639,ENSSSCG00000007362	NFIB|FOXP2|SRSF6|
GO:0044265	cellular macromolecule catabolic process	biological_process	0.0041403	0.25486	49	2367	626	19209	ENSSSCG00000011615,ENSSSCG00000021354,ENSSSCG00000014114,ENSSSCG00000027687,ENSSSCG00000015842,ENSSSCG00000008969,ENSSSCG00000008909,ENSSSCG00000008989,ENSSSCG00000006830,ENSSSCG00000009319,ENSSSCG00000023976,ENSSSCG00000009389,ENSSSCG00000017913,ENSSSCG00000021586,ENSSSCG00000028225,ENSSSCG00000007291,ENSSSCG00000009193,ENSSSCG00000013124,ENSSSCG00000004351,ENSSSCG00000004589,ENSSSCG00000017878,…	RAB7A|-|PAPD4|-|PPP2CB|RCHY1|-|CNOT6L|PSMA5|PAN3|DCP1B|TRIM13|PSMB6|ZHX2|DICER1|EDEM2|SMARCAD1|PATL1|USP45|RNF111|UBE2G1|SPO11|-|RC3H1|USP37|UBE2N|-|GABARAPL2|TNRC6C|VPS28|TLK2|EXOSC10|SEC61B|PSMD2|USP30|CNOT3|RBBP6|RNF7|PSMB9|DROSHA|USP7|-|ZC3HAV1|RNF4|TCEB3|PSMB4|-|UPF3B|WAC|
GO:0021913	regulation of transcription from RNA polymerase II promoter involved in ventral spinal cord interneuron specification	biological_process	0.0041709	0.25581	2	2367	3	19209	ENSSSCG00000016696,ENSSSCG00000013320	EVX1|PAX6|
GO:0090234	regulation of kinetochore assembly	biological_process	0.0042305	0.25851	2	2367	2	19209	ENSSSCG00000008690,ENSSSCG00000020702	RNF4|SENP6|
GO:1900016	negative regulation of cytokine production involved in inflammatory response	biological_process	0.0043525	0.26499	2	2367	3	19209	ENSSSCG00000011831,ENSSSCG00000012837	APOD|CHID1|
GO:0000980	RNA polymerase II distal enhancer sequence-specific DNA binding	molecular_function	0.0044372	0.26917	7	2367	42	19209	ENSSSCG00000008388,ENSSSCG00000005604,ENSSSCG00000006562,ENSSSCG00000014149,ENSSSCG00000017468,ENSSSCG00000029450,ENSSSCG00000012396	REL|PBX3|GATAD2B|MEF2C|-|HDAC1|MED12|
GO:0006334	nucleosome assembly	biological_process	0.0044984	0.27153	9	2367	80	19209	ENSSSCG00000011591,ENSSSCG00000002000,ENSSSCG00000004438,ENSSSCG00000010316,ENSSSCG00000008070,ENSSSCG00000009704,ENSSSCG00000028815,ENSSSCG00000001471,ENSSSCG00000007924	-|IPO4|TSPYL1|KAT6B|CENPP|HMGB2|-|BRD2|-|
GO:0016578	histone deubiquitination	biological_process	0.0045086	0.27153	5	2367	22	19209	ENSSSCG00000007907,ENSSSCG00000003830,ENSSSCG00000026607,ENSSSCG00000011493,ENSSSCG00000007248	USP7|MYSM1|-|ATXN7|ASXL1|
GO:0030968	endoplasmic reticulum unfolded protein response	biological_process	0.0045369	0.27225	7	2367	44	19209	ENSSSCG00000005318,ENSSSCG00000021964,ENSSSCG00000002723,ENSSSCG00000007291,ENSSSCG00000014996,ENSSSCG00000017772,ENSSSCG00000000068	CREB3|PIK3R1|AARS|EDEM2|CASP12|SDF2|EP300|
GO:0065004	protein-DNA complex assembly	biological_process	0.0046636	0.27884	13	2367	128	19209	ENSSSCG00000011591,ENSSSCG00000004438,ENSSSCG00000002000,ENSSSCG00000010316,ENSSSCG00000008690,ENSSSCG00000008070,ENSSSCG00000009704,ENSSSCG00000028815,ENSSSCG00000020702,ENSSSCG00000001471,ENSSSCG00000012491,ENSSSCG00000006000,ENSSSCG00000007924	-|TSPYL1|IPO4|KAT6B|RNF4|CENPP|HMGB2|-|SENP6|BRD2|CENPI|TAF2|-|
GO:0034451	centriolar satellite	cellular_component	0.0047535	0.28321	4	2367	12	19209	ENSSSCG00000017890,ENSSSCG00000022725,ENSSSCG00000025349,ENSSSCG00000014835	KIAA0753|FLOT1|CCDC14|C2CD3|
GO:0032479	regulation of type I interferon production	biological_process	0.004838	0.28722	6	2367	34	19209	ENSSSCG00000002525,ENSSSCG00000007143,ENSSSCG00000016512,ENSSSCG00000014349,ENSSSCG00000022725,ENSSSCG00000008388	TRAF3|MAVS|ZC3HAV1|TMEM173|FLOT1|REL|
GO:0006403	RNA localization	biological_process	0.0049311	0.29171	10	2367	78	19209	ENSSSCG00000001877,ENSSSCG00000000039,ENSSSCG00000022725,ENSSSCG00000001400,ENSSSCG00000026607,ENSSSCG00000003412,ENSSSCG00000022866,ENSSSCG00000002023,ENSSSCG00000017477,ENSSSCG00000011332	SNUPN|POLDIP3|FLOT1|DDX39B|-|EXOSC10|NXF1|PABPN1|CASC3|SETD2|
GO:0090544	BAF-type complex	cellular_component	0.0049861	0.2922	5	2367	20	19209	ENSSSCG00000003716,ENSSSCG00000030685,ENSSSCG00000003559,ENSSSCG00000017468,ENSSSCG00000011340	SS18|ARID2|-|-|-|
GO:0016469	proton-transporting two-sector ATPase complex	cellular_component	0.0050003	0.2922	7	2367	48	19209	ENSSSCG00000000405,ENSSSCG00000018081,ENSSSCG00000018080,ENSSSCG00000015973,ENSSSCG00000013431,ENSSSCG00000010957,ENSSSCG00000005491	ATP5B|ATP6|ATP8|ATP5G3|ATP5D|-|-|
GO:0006479	protein methylation	biological_process	0.0050096	0.2922	14	2367	115	19209	ENSSSCG00000011332,ENSSSCG00000012403,ENSSSCG00000011201,ENSSSCG00000012037,ENSSSCG00000009395,ENSSSCG00000008516,ENSSSCG00000005678,ENSSSCG00000014044,ENSSSCG00000029082,ENSSSCG00000008221,ENSSSCG00000006508,ENSSSCG00000009157,ENSSSCG00000015820,ENSSSCG00000001061	SETD2|OGT|SATB1|PAXBP1|SETDB2|DPY30|NTMT1|NSD1|KMT2E|KDM3A|-|TET2|WHSC1L1|JARID2|
GO:0008213	protein alkylation	biological_process	0.0050096	0.2922	14	2367	115	19209	ENSSSCG00000012403,ENSSSCG00000011332,ENSSSCG00000011201,ENSSSCG00000012037,ENSSSCG00000009395,ENSSSCG00000008516,ENSSSCG00000005678,ENSSSCG00000014044,ENSSSCG00000029082,ENSSSCG00000008221,ENSSSCG00000006508,ENSSSCG00000009157,ENSSSCG00000001061,ENSSSCG00000015820	OGT|SETD2|SATB1|PAXBP1|SETDB2|DPY30|NTMT1|NSD1|KMT2E|KDM3A|-|TET2|JARID2|WHSC1L1|
GO:0002684	positive regulation of immune system process	biological_process	0.0050361	0.29273	34	2367	430	19209	ENSSSCG00000014149,ENSSSCG00000006382,ENSSSCG00000006731,ENSSSCG00000009440,ENSSSCG00000006374,ENSSSCG00000004789,ENSSSCG00000007735,ENSSSCG00000013418,ENSSSCG00000010141,ENSSSCG00000016708,ENSSSCG00000013111,ENSSSCG00000006381,ENSSSCG00000011848,ENSSSCG00000014349,ENSSSCG00000003524,ENSSSCG00000012640,ENSSSCG00000005318,ENSSSCG00000015498,ENSSSCG00000022725,ENSSSCG00000000908,ENSSSCG00000027675,…	MEF2C|SLAMF6|VTCN1|ELF1|CD244|THBS1|RABGEF1|CFD|ZP4|-|CD6|CD84|TFRC|TMEM173|C1QA|-|CREB3|RC3H1|FLOT1|UBE2N|FOXP1|CD47|AGER|MAVS|-|TRAF3|CD86|PLEKHA1|CACNB4|BTK|DDX60|NFATC2|CCL21|MALT1|
GO:0033044	regulation of chromosome organization	biological_process	0.0051241	0.2968	17	2367	153	19209	ENSSSCG00000012403,ENSSSCG00000000908,ENSSSCG00000009890,ENSSSCG00000012727,ENSSSCG00000008690,ENSSSCG00000001061,ENSSSCG00000012037,ENSSSCG00000012434,ENSSSCG00000016842,ENSSSCG00000002437,ENSSSCG00000017301,ENSSSCG00000020702,ENSSSCG00000014044,ENSSSCG00000008221,ENSSSCG00000001994,ENSSSCG00000014280,ENSSSCG00000010605	OGT|UBE2N|MAPKAPK5|FMR1|RNF4|JARID2|PAXBP1|-|NIPBL|RPS6KA5|TLK2|SENP6|NSD1|KDM3A|TINF2|RAD50|OBFC1|
GO:0045277	respiratory chain complex IV	cellular_component	0.005245	0.30273	3	2367	12	19209	ENSSSCG00000018078,ENSSSCG00000018082,ENSSSCG00000018075	COX2|COX3|COX1|
GO:0033260	nuclear cell cycle DNA replication	biological_process	0.0052627	0.30273	3	2367	7	19209	ENSSSCG00000004753,ENSSSCG00000012434,ENSSSCG00000030491	INO80|-|ZNF830|
GO:0034620	cellular response to unfolded protein	biological_process	0.005308	0.30357	7	2367	45	19209	ENSSSCG00000000068,ENSSSCG00000017772,ENSSSCG00000014996,ENSSSCG00000005318,ENSSSCG00000002723,ENSSSCG00000021964,ENSSSCG00000007291	EP300|SDF2|CASP12|CREB3|AARS|PIK3R1|EDEM2|
GO:0008022	protein C-terminus binding	molecular_function	0.0053137	0.30357	12	2367	94	19209	ENSSSCG00000026959,ENSSSCG00000012396,ENSSSCG00000007907,ENSSSCG00000014298,ENSSSCG00000012378,ENSSSCG00000009834,ENSSSCG00000010391,ENSSSCG00000016842,ENSSSCG00000000068,ENSSSCG00000002429,ENSSSCG00000026302,ENSSSCG00000015480	NPAT|MED12|USP7|PPP2CA|PDZD11|ATXN2|ERCC6|NIPBL|EP300|FOXN3|MKI67|PRRC2C|
GO:0015078	hydrogen ion transmembrane transporter activity	molecular_function	0.0053816	0.3064	11	2367	100	19209	ENSSSCG00000013431,ENSSSCG00000015973,ENSSSCG00000018078,ENSSSCG00000018081,ENSSSCG00000014289,ENSSSCG00000010957,ENSSSCG00000018080,ENSSSCG00000018094,ENSSSCG00000018075,ENSSSCG00000018082,ENSSSCG00000000405	ATP5D|ATP5G3|COX2|ATP6|UQCRQ|-|ATP8|CYTB|COX1|COX3|ATP5B|
GO:0032092	positive regulation of protein binding	biological_process	0.0054501	0.30686	8	2367	49	19209	ENSSSCG00000014349,ENSSSCG00000022611,ENSSSCG00000000068,ENSSSCG00000026733,ENSSSCG00000014149,ENSSSCG00000025842,ENSSSCG00000010638,ENSSSCG00000022725	TMEM173|CAPRIN2|EP300|-|MEF2C|SPAG8|TCF7L2|FLOT1|
GO:0002092	positive regulation of receptor internalization	biological_process	0.005464	0.30686	4	2367	14	19209	ENSSSCG00000012727,ENSSSCG00000004166,ENSSSCG00000000361,ENSSSCG00000011199	FMR1|AHI1|CD63|TBC1D5|
GO:0044429	mitochondrial part	cellular_component	0.005475	0.30686	36	2367	494	19209	ENSSSCG00000005996,ENSSSCG00000018075,ENSSSCG00000010368,ENSSSCG00000018082,ENSSSCG00000018084,ENSSSCG00000029652,ENSSSCG00000012660,ENSSSCG00000026393,ENSSSCG00000016344,ENSSSCG00000027891,ENSSSCG00000012509,ENSSSCG00000018065,ENSSSCG00000014289,ENSSSCG00000007143,ENSSSCG00000000405,ENSSSCG00000014349,ENSSSCG00000027757,ENSSSCG00000024144,ENSSSCG00000018087,ENSSSCG00000001057,ENSSSCG00000000165,…	MRPL13|COX1|GLUD1|COX3|ND3|TMBIM6|SLC25A14|MRPS15|-|-|ARMCX3|ND1|UQCRQ|MAVS|ATP5B|TMEM173|FIS1|NDUFS7|ND4|MCUR1|MTERF2|ATP8|USP30|CHCHD2|BCL2L10|MCL1|STX17|NDUFA13|SLC25A32|ATP5D|ND5|COX2|ATP6|-|SLC25A4|HSD3B1|
GO:0060502	epithelial cell proliferation involved in lung morphogenesis	biological_process	0.0054797	0.30686	3	2367	7	19209	ENSSSCG00000007362,ENSSSCG00000016639,ENSSSCG00000005190	SRSF6|FOXP2|NFIB|
GO:0003954	NADH dehydrogenase activity	molecular_function	0.0054816	0.30686	5	2367	28	19209	ENSSSCG00000018091,ENSSSCG00000018084,ENSSSCG00000013936,ENSSSCG00000024144,ENSSSCG00000018087	ND5|ND3|NDUFA13|NDUFS7|ND4|
GO:0050265	RNA uridylyltransferase activity	molecular_function	0.0057401	0.32024	2	2367	2	19209	ENSSSCG00000003859,ENSSSCG00000010952	ZCCHC11|ZCCHC6|
GO:0005747	mitochondrial respiratory chain complex I	cellular_component	0.0057973	0.32024	6	2367	42	19209	ENSSSCG00000013936,ENSSSCG00000018087,ENSSSCG00000024144,ENSSSCG00000018065,ENSSSCG00000018084,ENSSSCG00000018091	NDUFA13|ND4|NDUFS7|ND1|ND3|ND5|
GO:0030964	NADH dehydrogenase complex	cellular_component	0.0057973	0.32024	6	2367	42	19209	ENSSSCG00000018091,ENSSSCG00000024144,ENSSSCG00000013936,ENSSSCG00000018065,ENSSSCG00000018084,ENSSSCG00000018087	ND5|NDUFS7|NDUFA13|ND1|ND3|ND4|
GO:0045271	respiratory chain complex I	cellular_component	0.0057973	0.32024	6	2367	42	19209	ENSSSCG00000013936,ENSSSCG00000018087,ENSSSCG00000024144,ENSSSCG00000018065,ENSSSCG00000018084,ENSSSCG00000018091	NDUFA13|ND4|NDUFS7|ND1|ND3|ND5|
GO:0060547	negative regulation of necrotic cell death	biological_process	0.0058256	0.32074	3	2367	8	19209	ENSSSCG00000023589,ENSSSCG00000002003,ENSSSCG00000015790	-|-|SLC25A4|
GO:0002682	regulation of immune system process	biological_process	0.0059276	0.32528	52	2367	725	19209	ENSSSCG00000010141,ENSSSCG00000007735,ENSSSCG00000013418,ENSSSCG00000009007,ENSSSCG00000013111,ENSSSCG00000006381,ENSSSCG00000011848,ENSSSCG00000016708,ENSSSCG00000029082,ENSSSCG00000010301,ENSSSCG00000008192,ENSSSCG00000016809,ENSSSCG00000009886,ENSSSCG00000014149,ENSSSCG00000006144,ENSSSCG00000009440,ENSSSCG00000011025,ENSSSCG00000021964,ENSSSCG00000004789,ENSSSCG00000006374,ENSSSCG00000006382,…	ZP4|RABGEF1|CFD|-|CD6|CD84|TFRC|-|KMT2E|PPP3CB|TMEM131|DROSHA|TRAFD1|MEF2C|C8orf59|ELF1|-|PIK3R1|THBS1|CD244|SLAMF6|ACIN1|KLF13|PSMB4|VTCN1|TMBIM6|PLEKHA1|MARCH7|TRAF3IP2|CD86|CCL21|NFATC2|APOD|MALT1|BTK|DDX60|CACNB4|-|C1QA|TMEM173|CREB3|OGT|AGER|FOXP1|CD47|TRAF3|-|MAVS|RC3H1|-|UBE2N|FLOT1|
GO:0070717	poly-purine tract binding	molecular_function	0.0059696	0.32651	4	2367	13	19209	ENSSSCG00000013124,ENSSSCG00000015846,ENSSSCG00000002426,ENSSSCG00000012727	PATL1|RBPMS|ZC3H14|FMR1|
GO:0008023	transcription elongation factor complex	cellular_component	0.0059914	0.32662	7	2367	41	19209	ENSSSCG00000004577,ENSSSCG00000014291,ENSSSCG00000013904,ENSSSCG00000015697,ENSSSCG00000025440,ENSSSCG00000010801,ENSSSCG00000010391	ICE2|AFF4|-|CCNT2|TCEB3|-|ERCC6|
GO:0048213	Golgi vesicle prefusion complex stabilization	biological_process	0.0060109	0.32662	2	2367	4	19209	ENSSSCG00000027973,ENSSSCG00000028192	-|DNAJC28|
GO:0000790	nuclear chromatin	cellular_component	0.0060432	0.32731	19	2367	216	19209	ENSSSCG00000010638,ENSSSCG00000028018,ENSSSCG00000007477,ENSSSCG00000003559,ENSSSCG00000007248,ENSSSCG00000029413,ENSSSCG00000001477,ENSSSCG00000004942,ENSSSCG00000007951,ENSSSCG00000013320,ENSSSCG00000011201,ENSSSCG00000017468,ENSSSCG00000029450,ENSSSCG00000012649,ENSSSCG00000006562,ENSSSCG00000002000,ENSSSCG00000017779,ENSSSCG00000004753,ENSSSCG00000009704	TCF7L2|EP400|NFATC2|-|ASXL1|DNMT3A|RING1|TIPIN|CREBBP|PAX6|SATB1|-|HDAC1|SMARCA1|GATAD2B|IPO4|PHF12|INO80|HMGB2|
GO:0001191	RNA polymerase II transcription factor binding transcription factor activity involved in negative regulation of transcription	molecular_function	0.0061052	0.3296	5	2367	21	19209	ENSSSCG00000014416,ENSSSCG00000007951,ENSSSCG00000025912,ENSSSCG00000029450,ENSSSCG00000017779	TCERG1|CREBBP|URI1|HDAC1|PHF12|
GO:0005737	cytoplasm	cellular_component	0.0063212	0.34016	378	2367	6597	19209	ENSSSCG00000011529,ENSSSCG00000027372,ENSSSCG00000007108,ENSSSCG00000017079,ENSSSCG00000026393,ENSSSCG00000003303,ENSSSCG00000026959,ENSSSCG00000009720,ENSSSCG00000008728,ENSSSCG00000006864,ENSSSCG00000025389,ENSSSCG00000001049,ENSSSCG00000006686,ENSSSCG00000028192,ENSSSCG00000011831,ENSSSCG00000003711,ENSSSCG00000015934,ENSSSCG00000011090,ENSSSCG00000002989,ENSSSCG00000011516,ENSSSCG00000028400,…	TRNT1|SAMD9|KIZ|G3BP1|MRPS15|-|NPAT|DDX60|ZBTB49|CDC14A|-|HIVEP1|PEX11B|DNAJC28|APOD|-|PPIG|NEBL|AKT2|EIF4E3|-|CENPI|AATF|CCDC88A|-|USP45|ZCCHC11|ND5|PAXBP1|CU407238.7|RABGEF1|DIMT1|TIPIN|MAP1LC3B|USP30|-|CEP162|GANAB|SYNE2|-|UBE2V1|MEF2C|-|HSD3B1|-|NAA10|MACF1|PSMB4|USP7|CCDC110|HDAC1|ZFHX3|PLIN3|PPP2CB|EIF1|MEOX1|-|-|SETX|TMBIM6|ANGEL2|SRPRB|ND3|NEXN|-|URI1|BRAF|TXNRD1|ZCCHC7|TMEM173|NIN|KLF9|T…
GO:2000790	regulation of mesenchymal cell proliferation involved in lung development	biological_process	0.0064571	0.34525	2	2367	2	19209	ENSSSCG00000026722,ENSSSCG00000005190	PHF14|NFIB|
GO:2000791	negative regulation of mesenchymal cell proliferation involved in lung development	biological_process	0.0064571	0.34525	2	2367	2	19209	ENSSSCG00000026722,ENSSSCG00000005190	PHF14|NFIB|
GO:0071004	U2-type prespliceosome	cellular_component	0.0064962	0.34623	4	2367	15	19209	ENSSSCG00000023792,ENSSSCG00000010002,ENSSSCG00000017555,ENSSSCG00000016509	SNRNP70|-|LUC7L3|-|
GO:0031491	nucleosome binding	molecular_function	0.0065884	0.35002	6	2367	33	19209	ENSSSCG00000029450,ENSSSCG00000003559,ENSSSCG00000011591,ENSSSCG00000006562,ENSSSCG00000012649,ENSSSCG00000017468	HDAC1|-|-|GATAD2B|SMARCA1|-|
GO:0032606	type I interferon production	biological_process	0.006621	0.35064	6	2367	36	19209	ENSSSCG00000007143,ENSSSCG00000002525,ENSSSCG00000014349,ENSSSCG00000016512,ENSSSCG00000022725,ENSSSCG00000008388	MAVS|TRAF3|TMEM173|ZC3HAV1|FLOT1|REL|
GO:0051092	positive regulation of NF-kappaB transcription factor activity	biological_process	0.0067461	0.35559	10	2367	77	19209	ENSSSCG00000009389,ENSSSCG00000004917,ENSSSCG00000001437,ENSSSCG00000029137,ENSSSCG00000000908,ENSSSCG00000002437,ENSSSCG00000012640,ENSSSCG00000008909,ENSSSCG00000012825,ENSSSCG00000030632	TRIM13|MALT1|AGER|-|UBE2N|RPS6KA5|-|-|IKBKG|UBE2V1|
GO:0043566	structure-specific DNA binding	molecular_function	0.0067571	0.35559	17	2367	167	19209	ENSSSCG00000003361,ENSSSCG00000000068,ENSSSCG00000012262,ENSSSCG00000009704,ENSSSCG00000028785,ENSSSCG00000006562,ENSSSCG00000029450,ENSSSCG00000017468,ENSSSCG00000009196,ENSSSCG00000008909,ENSSSCG00000021989,ENSSSCG00000006090,ENSSSCG00000014126,ENSSSCG00000011591,ENSSSCG00000009720,ENSSSCG00000010605,ENSSSCG00000000165	-|EP300|KDM6A|HMGB2|-|GATAD2B|HDAC1|-|ATOH1|-|PURA|MTERF3|MSH3|-|DDX60|OBFC1|MTERF2|
GO:0016651	oxidoreductase activity, acting on NAD(P)H	molecular_function	0.0067839	0.35588	9	2367	69	19209	ENSSSCG00000013936,ENSSSCG00000018084,ENSSSCG00000016893,ENSSSCG00000017100,ENSSSCG00000000843,ENSSSCG00000029052,ENSSSCG00000018087,ENSSSCG00000024144,ENSSSCG00000018091	NDUFA13|ND3|-|MTRR|TXNRD1|TXNDC2|ND4|NDUFS7|ND5|
GO:0071564	npBAF complex	cellular_component	0.0068949	0.36023	3	2367	8	19209	ENSSSCG00000003716,ENSSSCG00000003559,ENSSSCG00000017468	SS18|-|-|
GO:0031490	chromatin DNA binding	molecular_function	0.00691	0.36023	8	2367	57	19209	ENSSSCG00000012262,ENSSSCG00000000068,ENSSSCG00000017468,ENSSSCG00000009196,ENSSSCG00000008909,ENSSSCG00000011591,ENSSSCG00000006562,ENSSSCG00000029450	KDM6A|EP300|-|ATOH1|-|-|GATAD2B|HDAC1|
GO:0090329	regulation of DNA-dependent DNA replication	biological_process	0.0070906	0.36532	5	2367	22	19209	ENSSSCG00000004942,ENSSSCG00000004753,ENSSSCG00000005640,ENSSSCG00000012434,ENSSSCG00000030491	TIPIN|INO80|CIZ1|-|ZNF830|
GO:0006336	DNA replication-independent nucleosome assembly	biological_process	0.0070928	0.36532	4	2367	15	19209	ENSSSCG00000002000,ENSSSCG00000028815,ENSSSCG00000007924,ENSSSCG00000008070	IPO4|-|-|CENPP|
GO:0034724	DNA replication-independent nucleosome organization	biological_process	0.0070928	0.36532	4	2367	15	19209	ENSSSCG00000007924,ENSSSCG00000008070,ENSSSCG00000028815,ENSSSCG00000002000	-|CENPP|-|IPO4|
GO:0030522	intracellular receptor signaling pathway	biological_process	0.0070954	0.36532	16	2367	147	19209	ENSSSCG00000000068,ENSSSCG00000003443,ENSSSCG00000022996,ENSSSCG00000014878,ENSSSCG00000000191,ENSSSCG00000029450,ENSSSCG00000007143,ENSSSCG00000010035,ENSSSCG00000008909,ENSSSCG00000009720,ENSSSCG00000007248,ENSSSCG00000008221,ENSSSCG00000029082,ENSSSCG00000003559,ENSSSCG00000012396,ENSSSCG00000012250	EP300|-|PAGR1|PAK1|KMT2D|HDAC1|MAVS|YWHAH|-|DDX60|ASXL1|KDM3A|KMT2E|-|MED12|MED14|
GO:0045261	proton-transporting ATP synthase complex, catalytic core F(1)	cellular_component	0.0072736	0.37335	2	2367	4	19209	ENSSSCG00000013431,ENSSSCG00000000405	ATP5D|ATP5B|
GO:0002764	immune response-regulating signaling pathway	biological_process	0.0073078	0.37394	18	2367	186	19209	ENSSSCG00000029073,ENSSSCG00000016708,ENSSSCG00000009720,ENSSSCG00000012495,ENSSSCG00000007477,ENSSSCG00000004917,ENSSSCG00000007735,ENSSSCG00000011877,ENSSSCG00000010702,ENSSSCG00000015498,ENSSSCG00000000908,ENSSSCG00000022725,ENSSSCG00000009440,ENSSSCG00000007143,ENSSSCG00000023589,ENSSSCG00000002525,ENSSSCG00000014149,ENSSSCG00000012640	CACNB4|-|DDX60|BTK|NFATC2|MALT1|RABGEF1|CD86|PLEKHA1|RC3H1|UBE2N|FLOT1|ELF1|MAVS|-|TRAF3|MEF2C|-|
GO:0043967	histone H4 acetylation	biological_process	0.0073299	0.37394	7	2367	40	19209	ENSSSCG00000028018,ENSSSCG00000012114,ENSSSCG00000000068,ENSSSCG00000012534,ENSSSCG00000017310,ENSSSCG00000012403,ENSSSCG00000017553	EP400|MSL3|EP300|MORF4L2|KANSL1|OGT|KAT7|
GO:0043966	histone H3 acetylation	biological_process	0.0073889	0.3758	7	2367	42	19209	ENSSSCG00000017553,ENSSSCG00000006567,ENSSSCG00000007023,ENSSSCG00000011776,ENSSSCG00000015859,ENSSSCG00000010316,ENSSSCG00000028310	KAT7|CRTC2|KAT6A|YEATS2|SAP130|KAT6B|DR1|
GO:0070266	necroptosis	biological_process	0.0074727	0.3789	4	2367	16	19209	ENSSSCG00000002003,ENSSSCG00000004636,ENSSSCG00000023589,ENSSSCG00000015790	-|TRPM7|-|SLC25A4|
GO:2001243	negative regulation of intrinsic apoptotic signaling pathway	biological_process	0.0074997	0.37912	7	2367	51	19209	ENSSSCG00000013936,ENSSSCG00000006652,ENSSSCG00000004623,ENSSSCG00000013297,ENSSSCG00000005318,ENSSSCG00000025912,ENSSSCG00000029652	NDUFA13|MCL1|BCL2L10|CD44|CREB3|URI1|TMBIM6|
GO:0006342	chromatin silencing	biological_process	0.007697	0.38762	8	2367	65	19209	ENSSSCG00000012114,ENSSSCG00000008516,ENSSSCG00000008592,ENSSSCG00000029413,ENSSSCG00000012534,ENSSSCG00000003559,ENSSSCG00000029450,ENSSSCG00000012329	MSL3|DPY30|-|DNMT3A|MORF4L2|-|HDAC1|PHF8|
GO:0030521	androgen receptor signaling pathway	biological_process	0.0077144	0.38762	6	2367	34	19209	ENSSSCG00000008221,ENSSSCG00000000068,ENSSSCG00000012396,ENSSSCG00000003559,ENSSSCG00000029450,ENSSSCG00000012250	KDM3A|EP300|MED12|-|HDAC1|MED14|
GO:0016655	oxidoreductase activity, acting on NAD(P)H, quinone or similar compound as acceptor	molecular_function	0.007749	0.38819	5	2367	30	19209	ENSSSCG00000018091,ENSSSCG00000024144,ENSSSCG00000013936,ENSSSCG00000018084,ENSSSCG00000018087	ND5|NDUFS7|NDUFA13|ND3|ND4|
GO:0009052	pentose-phosphate shunt, non-oxidative branch	biological_process	0.0077867	0.38892	2	2367	3	19209	ENSSSCG00000016152,ENSSSCG00000008207	-|RPIA|
GO:0031272	regulation of pseudopodium assembly	biological_process	0.0079165	0.39001	3	2367	10	19209	ENSSSCG00000010965,ENSSSCG00000017245,ENSSSCG00000014207	CCL21|CDC42EP4|APC|
GO:0031274	positive regulation of pseudopodium assembly	biological_process	0.0079165	0.39001	3	2367	10	19209	ENSSSCG00000017245,ENSSSCG00000014207,ENSSSCG00000010965	CDC42EP4|APC|CCL21|
GO:0006353	DNA-dependent transcription, termination	biological_process	0.0079436	0.39001	3	2367	10	19209	ENSSSCG00000014901,ENSSSCG00000005724,ENSSSCG00000000165	PCF11|SETX|MTERF2|
GO:0009057	macromolecule catabolic process	biological_process	0.0079487	0.39001	55	2367	753	19209	ENSSSCG00000014114,ENSSSCG00000027687,ENSSSCG00000011615,ENSSSCG00000021354,ENSSSCG00000008909,ENSSSCG00000015842,ENSSSCG00000008969,ENSSSCG00000009389,ENSSSCG00000009319,ENSSSCG00000023976,ENSSSCG00000012837,ENSSSCG00000008989,ENSSSCG00000006830,ENSSSCG00000017913,ENSSSCG00000021586,ENSSSCG00000028225,ENSSSCG00000007291,ENSSSCG00000009193,ENSSSCG00000004589,ENSSSCG00000004351,ENSSSCG00000013124,…	PAPD4|-|RAB7A|-|-|PPP2CB|RCHY1|TRIM13|PAN3|DCP1B|CHID1|CNOT6L|PSMA5|PSMB6|ZHX2|DICER1|EDEM2|SMARCAD1|RNF111|USP45|PATL1|UBE2N|UBE2G1|SPO11|APC|-|RC3H1|CD44|USP37|VPS28|TNRC6C|TLK2|SEC61B|EXOSC10|-|GABARAPL2|PSMD2|OAZ2|NDUFA13|USP30|CNOT3|RBBP6|RNF7|PSMB9|DROSHA|RNF4|LYG2|-|USP7|ZC3HAV1|-|UPF3B|PSMB4|WAC|TCEB3|
GO:0097193	intrinsic apoptotic signaling pathway	biological_process	0.0079644	0.39001	17	2367	181	19209	ENSSSCG00000021964,ENSSSCG00000012512,ENSSSCG00000013297,ENSSSCG00000000708,ENSSSCG00000005318,ENSSSCG00000027757,ENSSSCG00000014996,ENSSSCG00000010391,ENSSSCG00000000068,ENSSSCG00000026733,ENSSSCG00000003361,ENSSSCG00000025912,ENSSSCG00000013936,ENSSSCG00000004623,ENSSSCG00000006652,ENSSSCG00000029652,ENSSSCG00000004163	PIK3R1|ZMAT1|CD44|TNFRSF1A|CREB3|FIS1|CASP12|ERCC6|EP300|-|-|URI1|NDUFA13|BCL2L10|MCL1|TMBIM6|BCLAF1|
GO:0045263	proton-transporting ATP synthase complex, coupling factor F(o)	cellular_component	0.0079756	0.39001	3	2367	14	19209	ENSSSCG00000018081,ENSSSCG00000018080,ENSSSCG00000015973	ATP6|ATP8|ATP5G3|
GO:0006754	ATP biosynthetic process	biological_process	0.0080155	0.39001	5	2367	30	19209	ENSSSCG00000000405,ENSSSCG00000018081,ENSSSCG00000018080,ENSSSCG00000015973,ENSSSCG00000013431	ATP5B|ATP6|ATP8|ATP5G3|ATP5D|
GO:0005685	U1 snRNP	cellular_component	0.0080161	0.39001	4	2367	17	19209	ENSSSCG00000016509,ENSSSCG00000017555,ENSSSCG00000023792,ENSSSCG00000002998	-|LUC7L3|SNRNP70|SNRPA|
GO:0034968	histone lysine methylation	biological_process	0.0080205	0.39001	10	2367	71	19209	ENSSSCG00000008516,ENSSSCG00000014044,ENSSSCG00000011332,ENSSSCG00000012403,ENSSSCG00000009395,ENSSSCG00000009157,ENSSSCG00000001061,ENSSSCG00000006508,ENSSSCG00000008221,ENSSSCG00000029082	DPY30|NSD1|SETD2|OGT|SETDB2|TET2|JARID2|-|KDM3A|KMT2E|
GO:0071837	HMG box domain binding	molecular_function	0.0080425	0.39001	3	2367	10	19209	ENSSSCG00000014149,ENSSSCG00000017376,ENSSSCG00000013320	MEF2C|MEOX1|PAX6|
GO:0001046	core promoter sequence-specific DNA binding	molecular_function	0.0080759	0.3905	9	2367	65	19209	ENSSSCG00000002266,ENSSSCG00000000403,ENSSSCG00000017376,ENSSSCG00000013320,ENSSSCG00000000068,ENSSSCG00000014149,ENSSSCG00000008909,ENSSSCG00000014044,ENSSSCG00000006655	CHD2|BAZ2A|MEOX1|PAX6|EP300|MEF2C|-|NSD1|CIART|
GO:0060544	regulation of necroptosis	biological_process	0.0082754	0.39899	3	2367	9	19209	ENSSSCG00000002003,ENSSSCG00000023589,ENSSSCG00000015790	-|-|SLC25A4|
GO:0032608	interferon-beta production	biological_process	0.0084675	0.40708	5	2367	27	19209	ENSSSCG00000014349,ENSSSCG00000007143,ENSSSCG00000002525,ENSSSCG00000008388,ENSSSCG00000022725	TMEM173|MAVS|TRAF3|REL|FLOT1|
GO:0008630	intrinsic apoptotic signaling pathway in response to DNA damage	biological_process	0.0085338	0.40908	9	2367	75	19209	ENSSSCG00000003361,ENSSSCG00000000068,ENSSSCG00000026733,ENSSSCG00000010391,ENSSSCG00000021964,ENSSSCG00000004623,ENSSSCG00000000708,ENSSSCG00000006652,ENSSSCG00000013297	-|EP300|-|ERCC6|PIK3R1|BCL2L10|TNFRSF1A|MCL1|CD44|
GO:0048260	positive regulation of receptor-mediated endocytosis	biological_process	0.0088432	0.4227	5	2367	23	19209	ENSSSCG00000004166,ENSSSCG00000000361,ENSSSCG00000012727,ENSSSCG00000011199,ENSSSCG00000025243	AHI1|CD63|FMR1|TBC1D5|SGIP1|
GO:0046292	formaldehyde metabolic process	biological_process	0.008914	0.42487	2	2367	3	19209	ENSSSCG00000009185,ENSSSCG00000008221	ADH5|KDM3A|
GO:0036002	pre-mRNA binding	molecular_function	0.0090463	0.42995	4	2367	17	19209	ENSSSCG00000013021,ENSSSCG00000012556,ENSSSCG00000007362,ENSSSCG00000000068	SF1|RBM41|SRSF6|EP300|
GO:0051489	regulation of filopodium assembly	biological_process	0.0092021	0.43611	5	2367	24	19209	ENSSSCG00000010965,ENSSSCG00000008439,ENSSSCG00000006894,ENSSSCG00000003493,ENSSSCG00000012727	CCL21|RHOQ|FNBP1L|CAPZB|FMR1|
GO:0030132	clathrin coat of coated pit	cellular_component	0.0092525	0.43725	3	2367	7	19209	ENSSSCG00000013857,ENSSSCG00000025243,ENSSSCG00000011199	EPS15L1|SGIP1|TBC1D5|
GO:0006986	response to unfolded protein	biological_process	0.0093292	0.43746	7	2367	49	19209	ENSSSCG00000000068,ENSSSCG00000017772,ENSSSCG00000014996,ENSSSCG00000021964,ENSSSCG00000002723,ENSSSCG00000007291,ENSSSCG00000005318	EP300|SDF2|CASP12|PIK3R1|AARS|EDEM2|CREB3|
GO:0006337	nucleosome disassembly	biological_process	0.0093356	0.43746	3	2367	10	19209	ENSSSCG00000030685,ENSSSCG00000003559,ENSSSCG00000017468	ARID2|-|-|
GO:0032986	protein-DNA complex disassembly	biological_process	0.0093356	0.43746	3	2367	10	19209	ENSSSCG00000017468,ENSSSCG00000030685,ENSSSCG00000003559	-|ARID2|-|
GO:0001228	RNA polymerase II transcription regulatory region sequence-specific DNA binding transcription factor activity involved in positive regulation of transcription	molecular_function	0.0093962	0.43907	19	2367	219	19209	ENSSSCG00000005063,ENSSSCG00000009196,ENSSSCG00000013320,ENSSSCG00000017376,ENSSSCG00000013028,ENSSSCG00000005190,ENSSSCG00000005604,ENSSSCG00000013439,ENSSSCG00000007477,ENSSSCG00000014149,ENSSSCG00000000068,ENSSSCG00000005318,ENSSSCG00000026006,ENSSSCG00000005730,ENSSSCG00000002755,ENSSSCG00000008388,ENSSSCG00000017125,ENSSSCG00000017046,ENSSSCG00000009440	OTX2|ATOH1|PAX6|MEOX1|ESRRA|NFIB|PBX3|ONECUT3|NFATC2|MEF2C|EP300|CREB3|KLF13|BARHL1|NFAT5|REL|FOXK2|-|ELF1|
GO:0048583	regulation of response to stimulus	biological_process	0.0095617	0.44555	140	2367	2208	19209	ENSSSCG00000014835,ENSSSCG00000011942,ENSSSCG00000023589,ENSSSCG00000015498,ENSSSCG00000006499,ENSSSCG00000000908,ENSSSCG00000014349,ENSSSCG00000012591,ENSSSCG00000016494,ENSSSCG00000025912,ENSSSCG00000012837,ENSSSCG00000004917,ENSSSCG00000009389,ENSSSCG00000028931,ENSSSCG00000029652,ENSSSCG00000009548,ENSSSCG00000008909,ENSSSCG00000011877,ENSSSCG00000006144,ENSSSCG00000005607,ENSSSCG00000003361,…	C2CD3|CD47|-|RC3H1|LAMTOR2|UBE2N|TMEM173|AMOT|BRAF|URI1|CHID1|MALT1|TRIM13|GDF7|TMBIM6|ANKRD10|-|CD86|C8orf59|RALGPS1|-|ERCC6|ZNF205|FRS2|ADGRG3|MTMR3|BCL2L10|SRSF6|ASXL1|CFD|BCLAF1|AHI1|KMT2D|ZCCHC11|FLOT1|CAPZB|OGT|AKT2|PAGR1|MED12|APOD|DDX60|BTK|G3BP1|NENF|RAB7A|AKAP3|TSPAN17|TRAF3IP2|-|ELF1|GPS2|HDAC1|TNFRSF1A|PSMB4|WAC|ACIN1|PPP3CB|UBE2V1|MEF2C|CD84|CD6|PSAP|TFRC|MCL1|CHCHD2|DDX39B|-|ARHGEF1…
GO:0002757	immune response-activating signal transduction	biological_process	0.0097405	0.4511	17	2367	178	19209	ENSSSCG00000014149,ENSSSCG00000009440,ENSSSCG00000002525,ENSSSCG00000023589,ENSSSCG00000007143,ENSSSCG00000015498,ENSSSCG00000000908,ENSSSCG00000022725,ENSSSCG00000010702,ENSSSCG00000007735,ENSSSCG00000011877,ENSSSCG00000007477,ENSSSCG00000004917,ENSSSCG00000016708,ENSSSCG00000009720,ENSSSCG00000012495,ENSSSCG00000029073	MEF2C|ELF1|TRAF3|-|MAVS|RC3H1|UBE2N|FLOT1|PLEKHA1|RABGEF1|CD86|NFATC2|MALT1|-|DDX60|BTK|CACNB4|
GO:0003725	double-stranded RNA binding	molecular_function	0.009816	0.4511	7	2367	43	19209	ENSSSCG00000011848,ENSSSCG00000028225,ENSSSCG00000028553,ENSSSCG00000013638,ENSSSCG00000016809,ENSSSCG00000012727,ENSSSCG00000009720	TFRC|DICER1|ILF2|ILF3|DROSHA|FMR1|DDX60|
GO:0017069	snRNA binding	molecular_function	0.0098184	0.4511	5	2367	27	19209	ENSSSCG00000023792,ENSSSCG00000002998,ENSSSCG00000015697,ENSSSCG00000001400,ENSSSCG00000012556	SNRNP70|SNRPA|CCNT2|DDX39B|RBM41|
GO:0070727	cellular macromolecule localization	biological_process	0.0098675	0.4511	73	2367	1037	19209	ENSSSCG00000005110,ENSSSCG00000013992,ENSSSCG00000015531,ENSSSCG00000010301,ENSSSCG00000000708,ENSSSCG00000025276,ENSSSCG00000002000,ENSSSCG00000003654,ENSSSCG00000021964,ENSSSCG00000016842,ENSSSCG00000007735,ENSSSCG00000024223,ENSSSCG00000015846,ENSSSCG00000005384,ENSSSCG00000013936,ENSSSCG00000001994,ENSSSCG00000004550,ENSSSCG00000005386,ENSSSCG00000010306,ENSSSCG00000014370,ENSSSCG00000010799,…	SYNE2|ARF3|-|PPP3CB|TNFRSF1A|-|IPO4|MACF1|PIK3R1|NIPBL|RABGEF1|ARHGEF16|RBPMS|SEC61B|NDUFA13|TINF2|OAZ2|STX17|SEC24C|TMCO6|COG7|TMED10|RAB8A|AKT2|FIS1|-|APC|KIAA0753|CCDC14|FLOT1|SAR1A|MAVS|TSPAN17|YWHAH|ARMCX3|HPS6|-|RAB7A|APOD|AP2M1|PAX6|AHI1|EXOSC10|VPS28|GOLGA4|-|VPS29|-|AMOT|CD63|BRAF|NIN|RHOQ|TMEM173|LAMTOR2|SPO11|VPS13A|SNUPN|AGER|C2CD3|AP1S1|-|-|CASC3|MORC3|CIZ1|KAT7|-|TAF3|TCF7L2|KPNA1|-…
GO:0008121	ubiquinol-cytochrome-c reductase activity	molecular_function	0.0098702	0.4511	2	2367	5	19209	ENSSSCG00000014289,ENSSSCG00000018094	UQCRQ|CYTB|
GO:0016679	oxidoreductase activity, acting on diphenols and related substances as donors	molecular_function	0.0098702	0.4511	2	2367	5	19209	ENSSSCG00000014289,ENSSSCG00000018094	UQCRQ|CYTB|
GO:0016681	oxidoreductase activity, acting on diphenols and related substances as donors, cytochrome as acceptor	molecular_function	0.0098702	0.4511	2	2367	5	19209	ENSSSCG00000018094,ENSSSCG00000014289	CYTB|UQCRQ|
GO:0000422	mitochondrion degradation	biological_process	0.009897	0.4511	6	2367	36	19209	ENSSSCG00000009940,ENSSSCG00000026569,ENSSSCG00000027757,ENSSSCG00000002707,ENSSSCG00000002655,ENSSSCG00000002502	USP30|-|FIS1|GABARAPL2|MAP1LC3B|ATG2B|
GO:0030031	cell projection assembly	biological_process	0.009939	0.45178	24	2367	246	19209	ENSSSCG00000003577,ENSSSCG00000008439,ENSSSCG00000006894,ENSSSCG00000003493,ENSSSCG00000009300,ENSSSCG00000017245,ENSSSCG00000013848,ENSSSCG00000010651,ENSSSCG00000014835,ENSSSCG00000002628,ENSSSCG00000024563,ENSSSCG00000014207,ENSSSCG00000016370,ENSSSCG00000025001,ENSSSCG00000012727,ENSSSCG00000008406,ENSSSCG00000004166,ENSSSCG00000029849,ENSSSCG00000010965,ENSSSCG00000016542,ENSSSCG00000016843,…	WASF2|RHOQ|FNBP1L|CAPZB|WASF3|CDC42EP4|RAB8A|ABLIM1|C2CD3|ICK|CEP83|APC|SEPT2|-|FMR1|CCDC88A|AHI1|S1PR1|CCL21|LRGUK|C5orf42|CEP162|-|CDC14A|
GO:0048048	embryonic eye morphogenesis	biological_process	0.010025	0.4534	5	2367	24	19209	ENSSSCG00000011025,ENSSSCG00000000493,ENSSSCG00000003559,ENSSSCG00000026733,ENSSSCG00000013320	-|FRS2|-|-|PAX6|
GO:0031623	receptor internalization	biological_process	0.010029	0.4534	7	2367	45	19209	ENSSSCG00000009834,ENSSSCG00000011848,ENSSSCG00000011199,ENSSSCG00000012727,ENSSSCG00000000361,ENSSSCG00000022725,ENSSSCG00000004166	ATXN2|TFRC|TBC1D5|FMR1|CD63|FLOT1|AHI1|
GO:0005746	mitochondrial respiratory chain	cellular_component	0.010068	0.45395	7	2367	62	19209	ENSSSCG00000024144,ENSSSCG00000013936,ENSSSCG00000018065,ENSSSCG00000018084,ENSSSCG00000018087,ENSSSCG00000018075,ENSSSCG00000018091	NDUFS7|NDUFA13|ND1|ND3|ND4|COX1|ND5|
GO:0045321	leukocyte activation	biological_process	0.010244	0.46022	34	2367	453	19209	ENSSSCG00000015883,ENSSSCG00000011877,ENSSSCG00000011201,ENSSSCG00000007477,ENSSSCG00000010965,ENSSSCG00000004917,ENSSSCG00000016494,ENSSSCG00000012640,ENSSSCG00000015498,ENSSSCG00000011942,ENSSSCG00000027675,ENSSSCG00000015093,ENSSSCG00000001437,ENSSSCG00000007735,ENSSSCG00000011049,ENSSSCG00000010141,ENSSSCG00000029082,ENSSSCG00000006381,ENSSSCG00000028884,ENSSSCG00000013111,ENSSSCG00000002814,…	MARCH7|CD86|SATB1|NFATC2|CCL21|MALT1|BRAF|-|RC3H1|CD47|FOXP1|CD3D|AGER|RABGEF1|DCLRE1C|ZP4|KMT2E|CD84|IFN-OMEGA-2|CD6|ADGRG3|TFRC|CHD7|DROSHA|EP300|MEF2C|PPP3CB|SLAMF6|DDOST|VTCN1|-|CD244|THBS1|PIK3R1|
GO:0031076	embryonic camera-type eye development	biological_process	0.010263	0.46022	5	2367	25	19209	ENSSSCG00000003559,ENSSSCG00000000493,ENSSSCG00000011025,ENSSSCG00000026733,ENSSSCG00000013320	-|FRS2|-|-|PAX6|
GO:0033148	positive regulation of intracellular estrogen receptor signaling pathway	biological_process	0.01045	0.46734	3	2367	8	19209	ENSSSCG00000022996,ENSSSCG00000014878,ENSSSCG00000000191	PAGR1|PAK1|KMT2D|
GO:1901409	positive regulation of phosphorylation of RNA polymerase II C-terminal domain	biological_process	0.010768	0.47908	3	2367	9	19209	ENSSSCG00000029352,ENSSSCG00000029493,ENSSSCG00000015697	CCNL1|-|CCNT2|
GO:0006368	transcription elongation from RNA polymerase II promoter	biological_process	0.010769	0.47908	6	2367	39	19209	ENSSSCG00000025440,ENSSSCG00000010801,ENSSSCG00000011332,ENSSSCG00000026607,ENSSSCG00000013904,ENSSSCG00000022227	TCEB3|-|SETD2|-|-|BRD4|
GO:0045005	maintenance of fidelity involved in DNA-dependent DNA replication	biological_process	0.010813	0.47971	4	2367	15	19209	ENSSSCG00000004942,ENSSSCG00000008735,ENSSSCG00000030491,ENSSSCG00000012434	TIPIN|BOD1L1|ZNF830|-|
GO:0005839	proteasome core complex	cellular_component	0.010868	0.47971	4	2367	22	19209	ENSSSCG00000001468,ENSSSCG00000006830,ENSSSCG00000006623,ENSSSCG00000017913	PSMB9|PSMA5|PSMB4|PSMB6|
GO:0050794	regulation of cellular process	biological_process	0.01087	0.47971	430	2367	8309	19209	ENSSSCG00000025440,ENSSSCG00000005607,ENSSSCG00000017046,ENSSSCG00000006310,ENSSSCG00000022746,ENSSSCG00000026960,ENSSSCG00000011237,ENSSSCG00000020854,ENSSSCG00000004623,ENSSSCG00000007362,ENSSSCG00000007830,ENSSSCG00000011951,ENSSSCG00000007248,ENSSSCG00000027223,ENSSSCG00000006202,ENSSSCG00000029375,ENSSSCG00000000020,ENSSSCG00000000493,ENSSSCG00000003559,ENSSSCG00000002723,ENSSSCG00000030061,…	TCEB3|RALGPS1|-|POU2F1|OR8K5|ZNF280D|PDCD6IP|-|BCL2L10|SRSF6|RBBP6|NFKBIZ|ASXL1|THAP1|-|ZNF205|PHF21B|FRS2|-|AARS|-|PAX6|MORF4L2|AHI1|ARL15|ESRRA|GPR34|LAMTOR2|SEPT2|RC3H1|SMAD5|UBE2N|ILF2|PPP2CA|-|ZNF605|SMARCAD1|AMOT|UBP1|BRD2|ZNF704|-|GDF7|PBX3|KAT7|OR4K13|TSHZ2|MALT1|TRIM13|TAS2R41|-|-|-|NSD1|ANKRD10|-|TNFRSF1A|-|ACIN1|ZMYND8|-|ELF1|-|TCF7L1|-|IQCF1|ILF3|PPP3CB|DPY30|CNOT3|MCL1|CHCHD2|ARHGAP2…
GO:0050789	regulation of biological process	biological_process	0.011031	0.48554	454	2367	8787	19209	ENSSSCG00000008969,ENSSSCG00000010353,ENSSSCG00000011201,ENSSSCG00000001477,ENSSSCG00000023917,ENSSSCG00000012055,ENSSSCG00000004577,ENSSSCG00000023213,ENSSSCG00000006000,ENSSSCG00000017205,ENSSSCG00000012149,ENSSSCG00000028577,ENSSSCG00000005640,ENSSSCG00000008989,ENSSSCG00000007477,ENSSSCG00000010965,ENSSSCG00000025197,ENSSSCG00000008633,ENSSSCG00000002860,ENSSSCG00000009300,ENSSSCG00000015889,…	RCHY1|-|SATB1|RING1|-|MORC3|ICE2|-|TAF2|SAP30BP|RBBP7|-|CIZ1|CNOT6L|NFATC2|CCL21|OR11H7|PDIA6|PDCD5|WASF3|TANK|MSL3|CD44|SPAG8|AGER|ZMAT1|-|-|COX2|OTX2|SS18|ARPC4|ZP4|-|NFIB|ANXA6|CD34|EPHX2|DEPDC5|EP300|MECOM|IGBP1|HMGB2|CDC42EP4|CAPRIN2|SLC25A4|WASF2|SNRNP70|CDK4|ENO1|TGM1|SLAMF6|MAPKAPK5|KLF13|ZC3HAV1|EVX1|EN1|GDF9|YWHAH|-|RCAN2|-|PLEKHA1|TAB2|ATXN7|DOCK9|CACNB4|ZHX2|GLUD1|-|SGIP1|-|-|DCP1B|RA…
GO:0035967	cellular response to topologically incorrect protein	biological_process	0.011101	0.48734	7	2367	51	19209	ENSSSCG00000005318,ENSSSCG00000002723,ENSSSCG00000021964,ENSSSCG00000007291,ENSSSCG00000014996,ENSSSCG00000017772,ENSSSCG00000000068	CREB3|AARS|PIK3R1|EDEM2|CASP12|SDF2|EP300|
GO:0034046	poly(G) RNA binding	molecular_function	0.011164	0.48881	2	2367	3	19209	ENSSSCG00000013124,ENSSSCG00000012727	PATL1|FMR1|
GO:0015030	Cajal body	cellular_component	0.01133	0.49479	5	2367	30	19209	ENSSSCG00000015588,ENSSSCG00000023304,ENSSSCG00000004577,ENSSSCG00000003205,ENSSSCG00000026959	ANGEL2|SRRM2|ICE2|-|NPAT|
GO:0050778	positive regulation of immune response	biological_process	0.011487	0.50033	22	2367	256	19209	ENSSSCG00000013418,ENSSSCG00000011877,ENSSSCG00000007735,ENSSSCG00000010141,ENSSSCG00000010702,ENSSSCG00000009720,ENSSSCG00000016708,ENSSSCG00000012495,ENSSSCG00000029073,ENSSSCG00000004917,ENSSSCG00000007477,ENSSSCG00000014149,ENSSSCG00000003524,ENSSSCG00000014349,ENSSSCG00000022725,ENSSSCG00000000908,ENSSSCG00000015498,ENSSSCG00000006382,ENSSSCG00000002525,ENSSSCG00000007143,ENSSSCG00000023589,…	CFD|CD86|RABGEF1|ZP4|PLEKHA1|DDX60|-|BTK|CACNB4|MALT1|NFATC2|MEF2C|C1QA|TMEM173|FLOT1|UBE2N|RC3H1|SLAMF6|TRAF3|MAVS|-|ELF1|
GO:0010464	regulation of mesenchymal cell proliferation	biological_process	0.011518	0.50039	5	2367	24	19209	ENSSSCG00000011025,ENSSSCG00000027675,ENSSSCG00000016639,ENSSSCG00000005190,ENSSSCG00000026722	-|FOXP1|FOXP2|NFIB|PHF14|
GO:0033173	calcineurin-NFAT signaling cascade	biological_process	0.011672	0.50574	4	2367	15	19209	ENSSSCG00000007477,ENSSSCG00000010301,ENSSSCG00000002755,ENSSSCG00000001716	NFATC2|PPP3CB|NFAT5|RCAN2|
GO:0032891	negative regulation of organic acid transport	biological_process	0.011789	0.50951	2	2367	3	19209	ENSSSCG00000004789,ENSSSCG00000002989	THBS1|AKT2|
GO:0045814	negative regulation of gene expression, epigenetic	biological_process	0.011867	0.51152	8	2367	69	19209	ENSSSCG00000008592,ENSSSCG00000029413,ENSSSCG00000012114,ENSSSCG00000008516,ENSSSCG00000012534,ENSSSCG00000003559,ENSSSCG00000029450,ENSSSCG00000012329	-|DNMT3A|MSL3|DPY30|MORF4L2|-|HDAC1|PHF8|
GO:0050776	regulation of immune response	biological_process	0.01238	0.52955	29	2367	370	19209	ENSSSCG00000007735,ENSSSCG00000013418,ENSSSCG00000011877,ENSSSCG00000010702,ENSSSCG00000010141,ENSSSCG00000016708,ENSSSCG00000009720,ENSSSCG00000012495,ENSSSCG00000029073,ENSSSCG00000007477,ENSSSCG00000006381,ENSSSCG00000011848,ENSSSCG00000004917,ENSSSCG00000009886,ENSSSCG00000014149,ENSSSCG00000012640,ENSSSCG00000003524,ENSSSCG00000014349,ENSSSCG00000010301,ENSSSCG00000015498,ENSSSCG00000006382,…	RABGEF1|CFD|CD86|PLEKHA1|ZP4|-|DDX60|BTK|CACNB4|NFATC2|CD84|TFRC|MALT1|TRAFD1|MEF2C|-|C1QA|TMEM173|PPP3CB|RC3H1|SLAMF6|PSMB4|FLOT1|UBE2N|AGER|ELF1|TRAF3|-|MAVS|
GO:0031958	corticosteroid receptor signaling pathway	biological_process	0.012389	0.52955	3	2367	9	19209	ENSSSCG00000003559,ENSSSCG00000010035,ENSSSCG00000008909	-|YWHAH|-|
GO:0042921	glucocorticoid receptor signaling pathway	biological_process	0.012389	0.52955	3	2367	9	19209	ENSSSCG00000010035,ENSSSCG00000008909,ENSSSCG00000003559	YWHAH|-|-|
GO:0071539	protein localization to centrosome	biological_process	0.012412	0.52955	3	2367	9	19209	ENSSSCG00000014835,ENSSSCG00000025349,ENSSSCG00000017890	C2CD3|CCDC14|KIAA0753|
GO:0006275	regulation of DNA replication	biological_process	0.0125	0.53038	11	2367	92	19209	ENSSSCG00000012434,ENSSSCG00000004942,ENSSSCG00000004753,ENSSSCG00000005640,ENSSSCG00000007830,ENSSSCG00000003700,ENSSSCG00000001994,ENSSSCG00000009890,ENSSSCG00000008406,ENSSSCG00000030491,ENSSSCG00000010605	-|TIPIN|INO80|CIZ1|RBBP6|ESCO1|TINF2|MAPKAPK5|CCDC88A|ZNF830|OBFC1|
GO:0004298	threonine-type endopeptidase activity	molecular_function	0.012527	0.53038	4	2367	23	19209	ENSSSCG00000001468,ENSSSCG00000006830,ENSSSCG00000006623,ENSSSCG00000017913	PSMB9|PSMA5|PSMB4|PSMB6|
GO:0070003	threonine-type peptidase activity	molecular_function	0.012527	0.53038	4	2367	23	19209	ENSSSCG00000001468,ENSSSCG00000006830,ENSSSCG00000006623,ENSSSCG00000017913	PSMB9|PSMA5|PSMB4|PSMB6|
GO:0097300	programmed necrotic cell death	biological_process	0.012562	0.53054	4	2367	19	19209	ENSSSCG00000015790,ENSSSCG00000002003,ENSSSCG00000004636,ENSSSCG00000023589	SLC25A4|-|TRPM7|-|
GO:0004910	interleukin-1, Type II, blocking receptor activity	molecular_function	0.012602	0.53089	2	2367	3	19209	ENSSSCG00000028331,ENSSSCG00000008163	IL1R2|IL1R2|
GO:0051090	regulation of sequence-specific DNA binding transcription factor activity	biological_process	0.012878	0.54113	20	2367	225	19209	ENSSSCG00000000068,ENSSSCG00000026733,ENSSSCG00000030632,ENSSSCG00000012640,ENSSSCG00000000908,ENSSSCG00000001437,ENSSSCG00000007907,ENSSSCG00000002525,ENSSSCG00000003859,ENSSSCG00000007143,ENSSSCG00000012825,ENSSSCG00000008909,ENSSSCG00000002437,ENSSSCG00000029137,ENSSSCG00000011127,ENSSSCG00000010638,ENSSSCG00000006567,ENSSSCG00000009389,ENSSSCG00000004917,ENSSSCG00000002814	EP300|-|UBE2V1|-|UBE2N|AGER|USP7|TRAF3|ZCCHC11|MAVS|IKBKG|-|RPS6KA5|-|TAF3|TCF7L2|CRTC2|TRIM13|MALT1|ADGRG3|
GO:0042110	T cell activation	biological_process	0.012948	0.54127	23	2367	288	19209	ENSSSCG00000006374,ENSSSCG00000015093,ENSSSCG00000001437,ENSSSCG00000011942,ENSSSCG00000011025,ENSSSCG00000027675,ENSSSCG00000006731,ENSSSCG00000006382,ENSSSCG00000003505,ENSSSCG00000015498,ENSSSCG00000010301,ENSSSCG00000016494,ENSSSCG00000016809,ENSSSCG00000006231,ENSSSCG00000011848,ENSSSCG00000004917,ENSSSCG00000010965,ENSSSCG00000028884,ENSSSCG00000013111,ENSSSCG00000010141,ENSSSCG00000011201,…	CD244|CD3D|AGER|CD47|-|FOXP1|VTCN1|SLAMF6|DDOST|RC3H1|PPP3CB|BRAF|DROSHA|CHD7|TFRC|MALT1|CCL21|IFN-OMEGA-2|CD6|ZP4|SATB1|CD86|MARCH7|
GO:0031269	pseudopodium assembly	biological_process	0.0131	0.54127	3	2367	11	19209	ENSSSCG00000017245,ENSSSCG00000014207,ENSSSCG00000010965	CDC42EP4|APC|CCL21|
GO:0033004	negative regulation of mast cell activation	biological_process	0.013104	0.54127	2	2367	3	19209	ENSSSCG00000006381,ENSSSCG00000007735	CD84|RABGEF1|
GO:0033007	negative regulation of mast cell activation involved in immune response	biological_process	0.013104	0.54127	2	2367	3	19209	ENSSSCG00000007735,ENSSSCG00000006381	RABGEF1|CD84|
GO:0043305	negative regulation of mast cell degranulation	biological_process	0.013104	0.54127	2	2367	3	19209	ENSSSCG00000006381,ENSSSCG00000007735	CD84|RABGEF1|
GO:0050657	nucleic acid transport	biological_process	0.013141	0.54127	8	2367	65	19209	ENSSSCG00000026607,ENSSSCG00000011332,ENSSSCG00000002023,ENSSSCG00000022866,ENSSSCG00000001877,ENSSSCG00000022725,ENSSSCG00000001400,ENSSSCG00000000039	-|SETD2|PABPN1|NXF1|SNUPN|FLOT1|DDX39B|POLDIP3|
GO:0050658	RNA transport	biological_process	0.013141	0.54127	8	2367	65	19209	ENSSSCG00000022866,ENSSSCG00000002023,ENSSSCG00000011332,ENSSSCG00000026607,ENSSSCG00000000039,ENSSSCG00000022725,ENSSSCG00000001400,ENSSSCG00000001877	NXF1|PABPN1|SETD2|-|POLDIP3|FLOT1|DDX39B|SNUPN|
GO:0051236	establishment of RNA localization	biological_process	0.013141	0.54127	8	2367	65	19209	ENSSSCG00000026607,ENSSSCG00000011332,ENSSSCG00000022866,ENSSSCG00000002023,ENSSSCG00000001877,ENSSSCG00000022725,ENSSSCG00000001400,ENSSSCG00000000039	-|SETD2|NXF1|PABPN1|SNUPN|FLOT1|DDX39B|POLDIP3|
GO:0031497	chromatin assembly	biological_process	0.013288	0.54601	9	2367	93	19209	ENSSSCG00000004438,ENSSSCG00000002000,ENSSSCG00000011591,ENSSSCG00000008070,ENSSSCG00000010316,ENSSSCG00000009704,ENSSSCG00000007924,ENSSSCG00000001471,ENSSSCG00000028815	TSPYL1|IPO4|-|CENPP|KAT6B|HMGB2|-|BRD2|-|
GO:0051246	regulation of protein metabolic process	biological_process	0.013362	0.54688	88	2367	1316	19209	ENSSSCG00000008969,ENSSSCG00000017430,ENSSSCG00000014044,ENSSSCG00000005998,ENSSSCG00000028931,ENSSSCG00000010965,ENSSSCG00000023205,ENSSSCG00000010638,ENSSSCG00000004917,ENSSSCG00000026733,ENSSSCG00000016494,ENSSSCG00000015697,ENSSSCG00000006499,ENSSSCG00000013297,ENSSSCG00000000908,ENSSSCG00000001437,ENSSSCG00000014835,ENSSSCG00000014298,ENSSSCG00000001061,ENSSSCG00000004589,ENSSSCG00000023589,…	RCHY1|EIF1|NSD1|DEPTOR|GDF7|CCL21|-|TCF7L2|MALT1|-|BRAF|CCNT2|LAMTOR2|CD44|UBE2N|AGER|C2CD3|PPP2CA|JARID2|RNF111|-|-|PAX6|PSMD2|GABARAPL2|-|TLK2|ZP4|VPS28|RAD50|EEF2|FRS2|EP300|-|IGBP1|ERCC6|CAPRIN2|MAPKAPK5|UPF3B|GDF9|CDK12|UNK|TAB2|RAB7A|-|WEE2|KDM3A|AGTR1|APOD|-|AKT2|OGT|-|FMR1|USP37|AATF|APC|FLOT1|CCDC88A|USP45|GUF1|TRAF3|MAVS|BRD4|NIPBL|TAB1|PAXBP1|RABGEF1|RPS6KA5|RBPMS|CNOT3|USP30|OAZ2|NDUF…
GO:0071010	prespliceosome	cellular_component	0.013375	0.54688	4	2367	19	19209	ENSSSCG00000017555,ENSSSCG00000016509,ENSSSCG00000023792,ENSSSCG00000010002	LUC7L3|-|SNRNP70|-|
GO:0070577	histone acetyl-lysine binding	molecular_function	0.013792	0.56255	3	2367	8	19209	ENSSSCG00000027342,ENSSSCG00000022227,ENSSSCG00000001471	BAZ1B|BRD4|BRD2|
GO:0007010	cytoskeleton organization	biological_process	0.014078	0.57199	59	2367	798	19209	ENSSSCG00000016426,ENSSSCG00000006864,ENSSSCG00000015902,ENSSSCG00000003768,ENSSSCG00000010965,ENSSSCG00000029849,ENSSSCG00000025598,ENSSSCG00000011493,ENSSSCG00000009326,ENSSSCG00000007108,ENSSSCG00000004106,ENSSSCG00000020702,ENSSSCG00000005678,ENSSSCG00000012700,ENSSSCG00000008406,ENSSSCG00000025095,ENSSSCG00000014207,ENSSSCG00000007609,ENSSSCG00000012161,ENSSSCG00000027675,ENSSSCG00000014835,…	-|CDC14A|-|NEXN|CCL21|S1PR1|-|ATXN7|KATNAL1|KIZ|-|SENP6|NTMT1|MAP7D3|CCDC88A|-|APC|ARPC1A|MAP7D2|FOXP1|C2CD3|WASF3|-|BRAF|AMOT|CAPZB|NEBL|ARPC5|-|INO80|NIN|-|RHOQ|DIAPH2|HAUS7|LRGUK|MYPN|ATAT1|-|PAX6|ARPC4|SS18|SPAST|RNF4|PIK3R1|TRPM7|ZFHX3|PAK1|ABLIM1|ME
GO:0090230	regulation of centromere complex assembly	biological_process	0.014105	0.57199	2	2367	4	19209	ENSSSCG00000008690,ENSSSCG00000020702	RNF4|SENP6|
GO:0005905	coated pit	cellular_component	0.014127	0.57199	5	2367	24	19209	ENSSSCG00000013857,ENSSSCG00000011199,ENSSSCG00000025243,ENSSSCG00000011848,ENSSSCG00000024604	EPS15L1|TBC1D5|SGIP1|TFRC|ATAT1|
GO:0008170	N-methyltransferase activity	molecular_function	0.014327	0.57872	9	2367	70	19209	ENSSSCG00000011332,ENSSSCG00000024532,ENSSSCG00000009395,ENSSSCG00000008516,ENSSSCG00000023324,ENSSSCG00000014044,ENSSSCG00000006508,ENSSSCG00000029082,ENSSSCG00000015820	SETD2|DIMT1|SETDB2|DPY30|-|NSD1|-|KMT2E|WHSC1L1|
GO:0032481	positive regulation of type I interferon production	biological_process	0.014594	0.58807	4	2367	22	19209	ENSSSCG00000022725,ENSSSCG00000007143,ENSSSCG00000016512,ENSSSCG00000014349	FLOT1|MAVS|ZC3HAV1|TMEM173|
GO:0006098	pentose-phosphate shunt	biological_process	0.014666	0.58953	3	2367	12	19209	ENSSSCG00000012847,ENSSSCG00000016152,ENSSSCG00000008207	TALDO1|-|RPIA|
GO:0001106	RNA polymerase II transcription corepressor activity	molecular_function	0.014852	0.59558	4	2367	17	19209	ENSSSCG00000017779,ENSSSCG00000025912,ENSSSCG00000029450,ENSSSCG00000014416	PHF12|URI1|HDAC1|TCERG1|
GO:0009048	dosage compensation by inactivation of X chromosome	biological_process	0.014975	0.59806	2	2367	4	19209	ENSSSCG00000017430,ENSSSCG00000003412	EIF1|EXOSC10|
GO:0006323	DNA packaging	biological_process	0.014986	0.59806	11	2367	119	19209	ENSSSCG00000002000,ENSSSCG00000002034,ENSSSCG00000004438,ENSSSCG00000005404,ENSSSCG00000011591,ENSSSCG00000008070,ENSSSCG00000010316,ENSSSCG00000009704,ENSSSCG00000001471,ENSSSCG00000007924,ENSSSCG00000028815	IPO4|ACIN1|TSPYL1|-|-|CENPP|KAT6B|HMGB2|BRD2|-|-|
GO:0016427	tRNA (cytosine) methyltransferase activity	molecular_function	0.015089	0.59934	2	2367	4	19209	ENSSSCG00000021309,ENSSSCG00000022704	TRDMT1|-|
GO:0016428	tRNA (cytosine-5-)-methyltransferase activity	molecular_function	0.015089	0.59934	2	2367	4	19209	ENSSSCG00000021309,ENSSSCG00000022704	TRDMT1|-|
GO:0032946	positive regulation of mononuclear cell proliferation	biological_process	0.015355	0.60566	9	2367	80	19209	ENSSSCG00000010141,ENSSSCG00000011877,ENSSSCG00000014149,ENSSSCG00000006374,ENSSSCG00000011848,ENSSSCG00000007477,ENSSSCG00000013111,ENSSSCG00000001437,ENSSSCG00000006731	ZP4|CD86|MEF2C|CD244|TFRC|NFATC2|CD6|AGER|VTCN1|
GO:0050671	positive regulation of lymphocyte proliferation	biological_process	0.015355	0.60566	9	2367	80	19209	ENSSSCG00000011877,ENSSSCG00000014149,ENSSSCG00000010141,ENSSSCG00000006731,ENSSSCG00000011848,ENSSSCG00000006374,ENSSSCG00000013111,ENSSSCG00000007477,ENSSSCG00000001437	CD86|MEF2C|ZP4|VTCN1|TFRC|CD244|CD6|NFATC2|AGER|
GO:0048478	replication fork protection	biological_process	0.015358	0.60566	2	2367	4	19209	ENSSSCG00000004942,ENSSSCG00000030491	TIPIN|ZNF830|
GO:0043631	RNA polyadenylation	biological_process	0.015609	0.61413	5	2367	27	19209	ENSSSCG00000000490,ENSSSCG00000014114,ENSSSCG00000002426,ENSSSCG00000014901,ENSSSCG00000002505	-|PAPD4|ZC3H14|PCF11|PAPOLA|
GO:0033145	positive regulation of intracellular steroid hormone receptor signaling pathway	biological_process	0.015805	0.62038	3	2367	9	19209	ENSSSCG00000022996,ENSSSCG00000000191,ENSSSCG00000014878	PAGR1|KMT2D|PAK1|
GO:0019058	viral infectious cycle	biological_process	0.016089	0.62905	12	2367	132	19209	ENSSSCG00000015697,ENSSSCG00000011615,ENSSSCG00000000068,ENSSSCG00000013638,ENSSSCG00000029450,ENSSSCG00000007143,ENSSSCG00000014177,ENSSSCG00000009389,ENSSSCG00000016512,ENSSSCG00000011120,ENSSSCG00000007702,ENSSSCG00000012727	CCNT2|RAB7A|EP300|ILF3|HDAC1|MAVS|CHD1|TRIM13|ZC3HAV1|USP6NL|FKBP6|FMR1|
GO:0006406	mRNA export from nucleus	biological_process	0.016127	0.62905	6	2367	40	19209	ENSSSCG00000026607,ENSSSCG00000011332,ENSSSCG00000001400,ENSSSCG00000000039,ENSSSCG00000002023,ENSSSCG00000022866	-|SETD2|DDX39B|POLDIP3|PABPN1|NXF1|
GO:0043122	regulation of I-kappaB kinase/NF-kappaB cascade	biological_process	0.016174	0.62905	14	2367	145	19209	ENSSSCG00000010965,ENSSSCG00000009389,ENSSSCG00000007143,ENSSSCG00000004917,ENSSSCG00000022227,ENSSSCG00000000708,ENSSSCG00000008388,ENSSSCG00000000908,ENSSSCG00000004110,ENSSSCG00000015889,ENSSSCG00000002003,ENSSSCG00000004420,ENSSSCG00000012825,ENSSSCG00000030632	CCL21|TRIM13|MAVS|MALT1|BRD4|TNFRSF1A|REL|UBE2N|TAB2|TANK|-|TRAF3IP2|IKBKG|UBE2V1|
GO:0010603	regulation of cytoplasmic mRNA processing body assembly	biological_process	0.016177	0.62905	3	2367	9	19209	ENSSSCG00000009834,ENSSSCG00000008989,ENSSSCG00000009319	ATXN2|CNOT6L|PAN3|
GO:0031268	pseudopodium organization	biological_process	0.016381	0.63552	3	2367	12	19209	ENSSSCG00000010965,ENSSSCG00000014207,ENSSSCG00000017245	CCL21|APC|CDC42EP4|
GO:0033160	positive regulation of protein import into nucleus, translocation	biological_process	0.016499	0.63859	2	2367	4	19209	ENSSSCG00000007143,ENSSSCG00000014349	MAVS|TMEM173|
GO:0022605	oogenesis stage	biological_process	0.016582	0.63939	2	2367	5	19209	ENSSSCG00000014288,ENSSSCG00000030491	GDF9|ZNF830|
GO:0035145	exon-exon junction complex	cellular_component	0.016596	0.63939	3	2367	12	19209	ENSSSCG00000012617,ENSSSCG00000022828,ENSSSCG00000017477	UPF3B|PNN|CASC3|
GO:0034613	cellular protein localization	biological_process	0.016656	0.6402	71	2367	1029	19209	ENSSSCG00000024437,ENSSSCG00000025145,ENSSSCG00000009823,ENSSSCG00000017712,ENSSSCG00000011243,ENSSSCG00000005904,ENSSSCG00000004166,ENSSSCG00000013320,ENSSSCG00000021145,ENSSSCG00000014835,ENSSSCG00000001437,ENSSSCG00000001877,ENSSSCG00000005282,ENSSSCG00000007502,ENSSSCG00000006499,ENSSSCG00000014349,ENSSSCG00000005022,ENSSSCG00000008439,ENSSSCG00000000361,ENSSSCG00000016494,ENSSSCG00000012591,…	AP2M1|-|VPS29|-|GOLGA4|VPS28|AHI1|PAX6|AP1S1|C2CD3|AGER|SNUPN|VPS13A|SPO11|LAMTOR2|TMEM173|NIN|RHOQ|CD63|BRAF|AMOT|PAN3|KPNA1|-|TAF3|TCF7L2|-|KAT7|CIZ1|MORC3|-|-|PIK3R1|MACF1|IPO4|-|TNFRSF1A|PPP3CB|-|ARF3|SYNE2|TMED10|COG7|TMCO6|STX17|SEC24C|TINF2|NDUFA13|OAZ2|SEC61B|RBPMS|ARHGEF16|RABGEF1|NIPBL|SAR1A|MAVS|FLOT1|CCDC14|KIAA0753|APC|-|FIS1|AKT2|RAB8A|APOD|-|RAB7A|HPS6|ARMCX3|YWHAH|TSPAN17|
GO:0003727	single-stranded RNA binding	molecular_function	0.016717	0.6402	6	2367	40	19209	ENSSSCG00000022866,ENSSSCG00000012727,ENSSSCG00000009720,ENSSSCG00000002426,ENSSSCG00000015846,ENSSSCG00000013124	NXF1|FMR1|DDX60|ZC3H14|RBPMS|PATL1|
GO:0001221	transcription cofactor binding	molecular_function	0.016803	0.6402	3	2367	9	19209	ENSSSCG00000015697,ENSSSCG00000017779,ENSSSCG00000008728	CCNT2|PHF12|ZBTB49|
GO:0050792	regulation of viral process	biological_process	0.016807	0.6402	10	2367	92	19209	ENSSSCG00000013638,ENSSSCG00000000068,ENSSSCG00000011615,ENSSSCG00000007702,ENSSSCG00000012727,ENSSSCG00000016512,ENSSSCG00000014177,ENSSSCG00000009389,ENSSSCG00000007143,ENSSSCG00000029450	ILF3|EP300|RAB7A|FKBP6|FMR1|ZC3HAV1|CHD1|TRIM13|MAVS|HDAC1|
GO:0008334	histone mRNA metabolic process	biological_process	0.016809	0.6402	3	2367	11	19209	ENSSSCG00000003205,ENSSSCG00000014114,ENSSSCG00000003412	-|PAPD4|EXOSC10|
GO:0016892	endoribonuclease activity, producing 3'-phosphomonoesters	molecular_function	0.017026	0.64661	2	2367	4	19209	ENSSSCG00000004024,ENSSSCG00000011580	-|TSEN2|
GO:0019321	pentose metabolic process	biological_process	0.017055	0.64661	3	2367	10	19209	ENSSSCG00000016152,ENSSSCG00000008207,ENSSSCG00000003158	-|RPIA|DHDH|
GO:0051052	regulation of DNA metabolic process	biological_process	0.017151	0.64876	18	2367	190	19209	ENSSSCG00000004753,ENSSSCG00000001075,ENSSSCG00000009193,ENSSSCG00000008406,ENSSSCG00000000908,ENSSSCG00000009890,ENSSSCG00000014126,ENSSSCG00000005640,ENSSSCG00000004942,ENSSSCG00000012434,ENSSSCG00000011848,ENSSSCG00000010605,ENSSSCG00000030491,ENSSSCG00000014280,ENSSSCG00000001994,ENSSSCG00000003700,ENSSSCG00000011591,ENSSSCG00000007830	INO80|DEK|SMARCAD1|CCDC88A|UBE2N|MAPKAPK5|MSH3|CIZ1|TIPIN|-|TFRC|OBFC1|ZNF830|RAD50|TINF2|ESCO1|-|RBBP6|
GO:0016591	DNA-directed RNA polymerase II, holoenzyme	cellular_component	0.017249	0.651	10	2367	91	19209	ENSSSCG00000011127,ENSSSCG00000012250,ENSSSCG00000025912,ENSSSCG00000010801,ENSSSCG00000030291,ENSSSCG00000030617,ENSSSCG00000006000,ENSSSCG00000005090,ENSSSCG00000006903,ENSSSCG00000027115	TAF3|MED14|URI1|-|RPRD2|-|TAF2|-|RPAP2|-|
GO:0044728	DNA methylation or demethylation	biological_process	0.017474	0.65801	7	2367	45	19209	ENSSSCG00000029082,ENSSSCG00000007702,ENSSSCG00000006562,ENSSSCG00000011591,ENSSSCG00000009157,ENSSSCG00000007907,ENSSSCG00000029413	KMT2E|FKBP6|GATAD2B|-|TET2|USP7|DNMT3A|
GO:0016973	poly(A)+ mRNA export from nucleus	biological_process	0.018004	0.67645	3	2367	12	19209	ENSSSCG00000002023,ENSSSCG00000000039,ENSSSCG00000022866	PABPN1|POLDIP3|NXF1|
GO:0051457	maintenance of protein location in nucleus	biological_process	0.018117	0.67915	3	2367	11	19209	ENSSSCG00000011127,ENSSSCG00000012055,ENSSSCG00000005640	TAF3|MORC3|CIZ1|
GO:0050686	negative regulation of mRNA processing	biological_process	0.018174	0.67977	4	2367	22	19209	ENSSSCG00000002034,ENSSSCG00000007362,ENSSSCG00000002426,ENSSSCG00000003588	ACIN1|SRSF6|ZC3H14|SRSF4|
GO:0051091	positive regulation of sequence-specific DNA binding transcription factor activity	biological_process	0.01822	0.67998	14	2367	140	19209	ENSSSCG00000004917,ENSSSCG00000007143,ENSSSCG00000009389,ENSSSCG00000006567,ENSSSCG00000001437,ENSSSCG00000000908,ENSSSCG00000029137,ENSSSCG00000002437,ENSSSCG00000012640,ENSSSCG00000030632,ENSSSCG00000012825,ENSSSCG00000008909,ENSSSCG00000000068,ENSSSCG00000026733	MALT1|MAVS|TRIM13|CRTC2|AGER|UBE2N|-|RPS6KA5|-|UBE2V1|IKBKG|-|EP300|-|
GO:0004525	ribonuclease III activity	molecular_function	0.018364	0.6838	2	2367	4	19209	ENSSSCG00000016809,ENSSSCG00000028225	DROSHA|DICER1|
GO:0046649	lymphocyte activation	biological_process	0.018508	0.68503	29	2367	393	19209	ENSSSCG00000011877,ENSSSCG00000011201,ENSSSCG00000015883,ENSSSCG00000010141,ENSSSCG00000011049,ENSSSCG00000011848,ENSSSCG00000004917,ENSSSCG00000002814,ENSSSCG00000006231,ENSSSCG00000013111,ENSSSCG00000028884,ENSSSCG00000007477,ENSSSCG00000010965,ENSSSCG00000016494,ENSSSCG00000014149,ENSSSCG00000016809,ENSSSCG00000000068,ENSSSCG00000010301,ENSSSCG00000006731,ENSSSCG00000015498,ENSSSCG00000003505,…	CD86|SATB1|MARCH7|ZP4|DCLRE1C|TFRC|MALT1|ADGRG3|CHD7|CD6|IFN-OMEGA-2|NFATC2|CCL21|BRAF|MEF2C|DROSHA|EP300|PPP3CB|VTCN1|RC3H1|DDOST|SLAMF6|CD244|PIK3R1|-|CD47|FOXP1|CD3D|AGER|
GO:0030032	lamellipodium assembly	biological_process	0.01851	0.68503	6	2367	36	19209	ENSSSCG00000003493,ENSSSCG00000029849,ENSSSCG00000009300,ENSSSCG00000008406,ENSSSCG00000003577,ENSSSCG00000010651	CAPZB|S1PR1|WASF3|CCDC88A|WASF2|ABLIM1|
GO:1900015	regulation of cytokine production involved in inflammatory response	biological_process	0.01852	0.68503	3	2367	13	19209	ENSSSCG00000013111,ENSSSCG00000011831,ENSSSCG00000012837	CD6|APOD|CHID1|
GO:1901522	positive regulation of transcription from RNA polymerase II promoter involved in cellular response to chemical stimulus	biological_process	0.018698	0.6901	2	2367	4	19209	ENSSSCG00000005318,ENSSSCG00000000068	CREB3|EP300|
GO:0006369	termination of RNA polymerase II transcription	biological_process	0.01887	0.69492	2	2367	4	19209	ENSSSCG00000005724,ENSSSCG00000014901	SETX|PCF11|
GO:0070775	H3 histone acetyltransferase complex	cellular_component	0.019115	0.69934	2	2367	4	19209	ENSSSCG00000010316,ENSSSCG00000007023	KAT6B|KAT6A|
GO:0070776	MOZ/MORF histone acetyltransferase complex	cellular_component	0.019115	0.69934	2	2367	4	19209	ENSSSCG00000010316,ENSSSCG00000007023	KAT6B|KAT6A|
GO:0006984	ER-nucleus signaling pathway	biological_process	0.019116	0.69934	7	2367	55	19209	ENSSSCG00000000068,ENSSSCG00000017772,ENSSSCG00000014996,ENSSSCG00000021964,ENSSSCG00000007291,ENSSSCG00000002723,ENSSSCG00000005318	EP300|SDF2|CASP12|PIK3R1|EDEM2|AARS|CREB3|
GO:0005667	transcription factor complex	cellular_component	0.019191	0.7003	18	2367	203	19209	ENSSSCG00000008909,ENSSSCG00000027115,ENSSSCG00000006646,ENSSSCG00000006000,ENSSSCG00000005604,ENSSSCG00000011127,ENSSSCG00000010638,ENSSSCG00000013439,ENSSSCG00000007477,ENSSSCG00000000068,ENSSSCG00000003361,ENSSSCG00000005090,ENSSSCG00000025092,ENSSSCG00000014319,ENSSSCG00000004393,ENSSSCG00000002752,ENSSSCG00000008241,ENSSSCG00000011025	-|-|-|TAF2|PBX3|TAF3|TCF7L2|ONECUT3|NFATC2|EP300|-|-|CDK4|SMAD5|GTF3C6|ZFHX3|TCF7L1|-|
GO:0035966	response to topologically incorrect protein	biological_process	0.019227	0.7003	7	2367	56	19209	ENSSSCG00000000068,ENSSSCG00000017772,ENSSSCG00000014996,ENSSSCG00000005318,ENSSSCG00000002723,ENSSSCG00000021964,ENSSSCG00000007291	EP300|SDF2|CASP12|CREB3|AARS|PIK3R1|EDEM2|
GO:0051247	positive regulation of protein metabolic process	biological_process	0.019386	0.70456	55	2367	791	19209	ENSSSCG00000015697,ENSSSCG00000002989,ENSSSCG00000012403,ENSSSCG00000016494,ENSSSCG00000026733,ENSSSCG00000001061,ENSSSCG00000004589,ENSSSCG00000007143,ENSSSCG00000023589,ENSSSCG00000029493,ENSSSCG00000001437,ENSSSCG00000008807,ENSSSCG00000014298,ENSSSCG00000000908,ENSSSCG00000008406,ENSSSCG00000022725,ENSSSCG00000012727,ENSSSCG00000006499,ENSSSCG00000013297,ENSSSCG00000014207,ENSSSCG00000004110,…	CCNT2|AKT2|OGT|BRAF|-|JARID2|RNF111|MAVS|-|-|AGER|GUF1|PPP2CA|UBE2N|CCDC88A|FLOT1|FMR1|LAMTOR2|CD44|APC|TAB2|-|RAB7A|RCHY1|MALT1|-|CCL21|TCF7L2|-|AGTR1|GDF7|CAPRIN2|ERCC6|GDF9|THBS1|PAK1|UPF3B|TNFRSF1A|CCNL1|RBPMS|ZP4|RPS6KA5|VPS28|TAB1|NIPBL|PAXBP1|-|IFN-OMEGA-2|-|FRS2|NDUFA13|OAZ2|RAD50|-|EEF2|
GO:0031498	chromatin disassembly	biological_process	0.01949	0.70681	3	2367	12	19209	ENSSSCG00000017468,ENSSSCG00000003559,ENSSSCG00000030685	-|-|ARID2|
GO:0034080	CENP-A containing nucleosome assembly at centromere	biological_process	0.019594	0.70905	2	2367	4	19209	ENSSSCG00000008070,ENSSSCG00000028815	CENPP|-|
GO:0030619	U1 snRNA binding	molecular_function	0.019657	0.70979	2	2367	5	19209	ENSSSCG00000002998,ENSSSCG00000023792	SNRPA|SNRNP70|
GO:0007249	I-kappaB kinase/NF-kappaB cascade	biological_process	0.019797	0.71193	15	2367	162	19209	ENSSSCG00000004110,ENSSSCG00000002003,ENSSSCG00000015889,ENSSSCG00000004420,ENSSSCG00000012825,ENSSSCG00000030632,ENSSSCG00000010965,ENSSSCG00000009389,ENSSSCG00000007143,ENSSSCG00000022227,ENSSSCG00000004917,ENSSSCG00000000708,ENSSSCG00000008388,ENSSSCG00000010548,ENSSSCG00000000908	TAB2|-|TANK|TRAF3IP2|IKBKG|UBE2V1|CCL21|TRIM13|MAVS|BRD4|MALT1|TNFRSF1A|REL|CHUK|UBE2N|
GO:0010939	regulation of necrotic cell death	biological_process	0.019827	0.71193	3	2367	12	19209	ENSSSCG00000015790,ENSSSCG00000002003,ENSSSCG00000023589	SLC25A4|-|-|
GO:0048025	negative regulation of mRNA splicing, via spliceosome	biological_process	0.019864	0.71193	3	2367	14	19209	ENSSSCG00000003588,ENSSSCG00000002034,ENSSSCG00000007362	SRSF4|ACIN1|SRSF6|
GO:0001047	core promoter binding	molecular_function	0.019887	0.71193	11	2367	103	19209	ENSSSCG00000008909,ENSSSCG00000014149,ENSSSCG00000000068,ENSSSCG00000017376,ENSSSCG00000013320,ENSSSCG00000006655,ENSSSCG00000014044,ENSSSCG00000000403,ENSSSCG00000008221,ENSSSCG00000002266,ENSSSCG00000029450	-|MEF2C|EP300|MEOX1|PAX6|CIART|NSD1|BAZ2A|KDM3A|CHD2|HDAC1|
GO:0004652	polynucleotide adenylyltransferase activity	molecular_function	0.019993	0.71417	2	2367	4	19209	ENSSSCG00000002505,ENSSSCG00000014114	PAPOLA|PAPD4|
GO:0034976	response to endoplasmic reticulum stress	biological_process	0.020187	0.71911	11	2367	107	19209	ENSSSCG00000022725,ENSSSCG00000021964,ENSSSCG00000002723,ENSSSCG00000017772,ENSSSCG00000015842,ENSSSCG00000008633,ENSSSCG00000000068,ENSSSCG00000005318,ENSSSCG00000007291,ENSSSCG00000014996,ENSSSCG00000029652	FLOT1|PIK3R1|AARS|SDF2|PPP2CB|PDIA6|EP300|CREB3|EDEM2|CASP12|TMBIM6|
GO:0000290	deadenylation-dependent decapping of nuclear-transcribed mRNA	biological_process	0.020217	0.71911	3	2367	10	19209	ENSSSCG00000013124,ENSSSCG00000009319,ENSSSCG00000023976	PATL1|PAN3|DCP1B|
GO:0008408	3'-5' exonuclease activity	molecular_function	0.020463	0.72488	7	2367	50	19209	ENSSSCG00000002434,ENSSSCG00000008989,ENSSSCG00000028785,ENSSSCG00000003412,ENSSSCG00000022240,ENSSSCG00000009319,ENSSSCG00000014280	NRDE2|CNOT6L|-|EXOSC10|-|PAN3|RAD50|
GO:0007049	cell cycle	biological_process	0.020466	0.72488	62	2367	896	19209	ENSSSCG00000009395,ENSSSCG00000010108,ENSSSCG00000009193,ENSSSCG00000028785,ENSSSCG00000005090,ENSSSCG00000004753,ENSSSCG00000015697,ENSSSCG00000030186,ENSSSCG00000016370,ENSSSCG00000017693,ENSSSCG00000016194,ENSSSCG00000014207,ENSSSCG00000007502,ENSSSCG00000025095,ENSSSCG00000015318,ENSSSCG00000014835,ENSSSCG00000022227,ENSSSCG00000029493,ENSSSCG00000012434,ENSSSCG00000008909,ENSSSCG00000005678,…	SETDB2|-|SMARCAD1|-|-|INO80|CCNT2|-|SEPT2|AATF|USP37|APC|SPO11|-|-|C2CD3|BRD4|-|-|-|NTMT1|SENP6|-|KIZ|TAF2|WEE2|ANGEL2|MSH3|ZBTB49|NPAT|ESCO1|CDC14A|TCF7L2|-|MECOM|-|PDCD6IP|MKI67|TGM1|CDK4|CCNL1|WAC|MACF1|PAK1|GDF9|THBS1|RNF4|-|PAX6|NIPBL|VPS51|TIPIN|BTG4|FOXN3|PHF8|FKBP6|-|-|ZNF830|DDX39B|THAP1|HAUS7|
GO:0000421	autophagic vacuole membrane	cellular_component	0.02053	0.72559	3	2367	13	19209	ENSSSCG00000005386,ENSSSCG00000002707,ENSSSCG00000002655	STX17|GABARAPL2|MAP1LC3B|
GO:0070665	positive regulation of leukocyte proliferation	biological_process	0.020677	0.72924	9	2367	84	19209	ENSSSCG00000013111,ENSSSCG00000007477,ENSSSCG00000001437,ENSSSCG00000011848,ENSSSCG00000006374,ENSSSCG00000006731,ENSSSCG00000010141,ENSSSCG00000011877,ENSSSCG00000014149	CD6|NFATC2|AGER|TFRC|CD244|VTCN1|ZP4|CD86|MEF2C|
GO:0006740	NADPH regeneration	biological_process	0.020909	0.73586	3	2367	13	19209	ENSSSCG00000016152,ENSSSCG00000012847,ENSSSCG00000008207	-|TALDO1|RPIA|
GO:0035710	CD4-positive, alpha-beta T cell activation	biological_process	0.021018	0.73814	6	2367	42	19209	ENSSSCG00000027675,ENSSSCG00000001437,ENSSSCG00000016494,ENSSSCG00000011201,ENSSSCG00000006382,ENSSSCG00000015498	FOXP1|AGER|BRAF|SATB1|SLAMF6|RC3H1|
GO:0016235	aggresome	cellular_component	0.0211	0.73948	4	2367	21	19209	ENSSSCG00000016696,ENSSSCG00000025675,ENSSSCG00000005110,ENSSSCG00000011743	EVX1|EEF2|SYNE2|MECOM|
GO:0002768	immune response-regulating cell surface receptor signaling pathway	biological_process	0.021357	0.74692	11	2367	108	19209	ENSSSCG00000007477,ENSSSCG00000009440,ENSSSCG00000004917,ENSSSCG00000029073,ENSSSCG00000015498,ENSSSCG00000012495,ENSSSCG00000000908,ENSSSCG00000010702,ENSSSCG00000012640,ENSSSCG00000007735,ENSSSCG00000014149	NFATC2|ELF1|MALT1|CACNB4|RC3H1|BTK|UBE2N|PLEKHA1|-|RABGEF1|MEF2C|
GO:0070265	necrotic cell death	biological_process	0.021538	0.75166	4	2367	22	19209	ENSSSCG00000023589,ENSSSCG00000002003,ENSSSCG00000004636,ENSSSCG00000015790	-|-|TRPM7|SLC25A4|
GO:0035327	transcriptionally active chromatin	cellular_component	0.021669	0.75466	3	2367	11	19209	ENSSSCG00000004577,ENSSSCG00000014291,ENSSSCG00000003412	ICE2|AFF4|EXOSC10|
GO:0035521	monoubiquitinated histone deubiquitination	biological_process	0.021896	0.75883	2	2367	4	19209	ENSSSCG00000007248,ENSSSCG00000003830	ASXL1|MYSM1|
GO:0035522	monoubiquitinated histone H2A deubiquitination	biological_process	0.021896	0.75883	2	2367	4	19209	ENSSSCG00000003830,ENSSSCG00000007248	MYSM1|ASXL1|
GO:0060501	positive regulation of epithelial cell proliferation involved in lung morphogenesis	biological_process	0.021925	0.75883	2	2367	4	19209	ENSSSCG00000007362,ENSSSCG00000016639	SRSF6|FOXP2|
GO:0033129	positive regulation of histone phosphorylation	biological_process	0.02199	0.75948	2	2367	5	19209	ENSSSCG00000002437,ENSSSCG00000012727	RPS6KA5|FMR1|
GO:0031058	positive regulation of histone modification	biological_process	0.022101	0.76153	7	2367	52	19209	ENSSSCG00000012727,ENSSSCG00000016842,ENSSSCG00000012037,ENSSSCG00000012403,ENSSSCG00000000908,ENSSSCG00000001061,ENSSSCG00000002437	FMR1|NIPBL|PAXBP1|OGT|UBE2N|JARID2|RPS6KA5|
GO:0045807	positive regulation of endocytosis	biological_process	0.022149	0.76153	8	2367	65	19209	ENSSSCG00000011942,ENSSSCG00000025243,ENSSSCG00000012727,ENSSSCG00000022725,ENSSSCG00000011199,ENSSSCG00000005904,ENSSSCG00000004166,ENSSSCG00000000361	CD47|SGIP1|FMR1|FLOT1|TBC1D5|VPS28|AHI1|CD63|
GO:0019646	aerobic electron transport chain	biological_process	0.022186	0.76153	1	2367	1	19209	ENSSSCG00000018082	COX3|
GO:0018076	N-terminal peptidyl-lysine acetylation	biological_process	0.022554	0.77118	2	2367	4	19209	ENSSSCG00000007951,ENSSSCG00000000068	CREBBP|EP300|
GO:0004540	ribonuclease activity	molecular_function	0.022579	0.77118	8	2367	67	19209	ENSSSCG00000011580,ENSSSCG00000004024,ENSSSCG00000008989,ENSSSCG00000009319,ENSSSCG00000016809,ENSSSCG00000002434,ENSSSCG00000028225,ENSSSCG00000003412	TSEN2|-|CNOT6L|PAN3|DROSHA|NRDE2|DICER1|EXOSC10|
GO:0042098	T cell proliferation	biological_process	0.022606	0.77118	11	2367	110	19209	ENSSSCG00000010141,ENSSSCG00000011877,ENSSSCG00000011201,ENSSSCG00000015883,ENSSSCG00000004917,ENSSSCG00000011848,ENSSSCG00000006374,ENSSSCG00000013111,ENSSSCG00000001437,ENSSSCG00000006731,ENSSSCG00000015498	ZP4|CD86|SATB1|MARCH7|MALT1|TFRC|CD244|CD6|AGER|VTCN1|RC3H1|
GO:0009987	cellular process	biological_process	0.023009	0.78196	685	2367	13549	19209	ENSSSCG00000016708,ENSSSCG00000007240,ENSSSCG00000006049,ENSSSCG00000025473,ENSSSCG00000014538,ENSSSCG00000012250,ENSSSCG00000023043,ENSSSCG00000023998,ENSSSCG00000000728,ENSSSCG00000009007,ENSSSCG00000024117,ENSSSCG00000009196,ENSSSCG00000026569,ENSSSCG00000008298,ENSSSCG00000005904,ENSSSCG00000027734,ENSSSCG00000016639,ENSSSCG00000012617,ENSSSCG00000012378,ENSSSCG00000014073,ENSSSCG00000000490,…	-|-|SLC25A32|PIGM|MGAT1|MED14|BCL2L13|PSMD2|PARP11|-|-|ATOH1|-|-|VPS28|TNRC6C|FOXP2|UPF3B|PDZD11|HEXB|-|ICK|DROSHA|KDM6A|ZMYM4|-|COX1|-|PSMA5|PAN3|-|DEPTOR|SLC25A14|-|-|MLLT10|FOXR1|JARID2|RNF111|-|IL1R2|-|CASP12|-|-|-|CCNT2|RSL1D1|-|SPOCD1|SEC24C|-|DIAPH
GO:0042795	snRNA transcription from RNA polymerase II promoter	biological_process	0.02308	0.78196	2	2367	5	19209	ENSSSCG00000004577,ENSSSCG00000013904	ICE2|-|
GO:0042667	auditory receptor cell fate specification	biological_process	0.023241	0.78196	1	2367	1	19209	ENSSSCG00000009196	ATOH1|
GO:0045609	positive regulation of auditory receptor cell differentiation	biological_process	0.023241	0.78196	1	2367	1	19209	ENSSSCG00000009196	ATOH1|
GO:0045633	positive regulation of mechanoreceptor differentiation	biological_process	0.023241	0.78196	1	2367	1	19209	ENSSSCG00000009196	ATOH1|
GO:2000982	positive regulation of inner ear receptor cell differentiation	biological_process	0.023241	0.78196	1	2367	1	19209	ENSSSCG00000009196	ATOH1|
GO:1900037	regulation of cellular response to hypoxia	biological_process	0.023387	0.78196	2	2367	6	19209	ENSSSCG00000015622,ENSSSCG00000007743	CD34|CHCHD2|
GO:0030018	Z disc	cellular_component	0.023397	0.78196	7	2367	51	19209	ENSSSCG00000010301,ENSSSCG00000003768,ENSSSCG00000029311,ENSSSCG00000025095,ENSSSCG00000003493,ENSSSCG00000005110,ENSSSCG00000011090	PPP3CB|NEXN|MYPN|-|CAPZB|SYNE2|NEBL|
GO:0035759	mesangial cell-matrix adhesion	biological_process	0.023437	0.78196	1	2367	1	19209	ENSSSCG00000010965	CCL21|
GO:2000527	regulation of myeloid dendritic cell chemotaxis	biological_process	0.023437	0.78196	1	2367	1	19209	ENSSSCG00000010965	CCL21|
GO:2000529	positive regulation of myeloid dendritic cell chemotaxis	biological_process	0.023437	0.78196	1	2367	1	19209	ENSSSCG00000010965	CCL21|
GO:0003245	cardiac muscle tissue growth involved in heart morphogenesis	biological_process	0.023569	0.78479	1	2367	1	19209	ENSSSCG00000029849	S1PR1|
GO:0051099	positive regulation of binding	biological_process	0.023623	0.78502	9	2367	81	19209	ENSSSCG00000022725,ENSSSCG00000025842,ENSSSCG00000010638,ENSSSCG00000014149,ENSSSCG00000009704,ENSSSCG00000000068,ENSSSCG00000026733,ENSSSCG00000022611,ENSSSCG00000014349	FLOT1|SPAG8|TCF7L2|MEF2C|HMGB2|EP300|-|CAPRIN2|TMEM173|
GO:0019083	viral transcription	biological_process	0.023996	0.79582	5	2367	31	19209	ENSSSCG00000000068,ENSSSCG00000009389,ENSSSCG00000014177,ENSSSCG00000015697,ENSSSCG00000029450	EP300|TRIM13|CHD1|CCNT2|HDAC1|
GO:0005813	centrosome	cellular_component	0.024169	0.79663	30	2367	364	19209	ENSSSCG00000012396,ENSSSCG00000012767,ENSSSCG00000006864,ENSSSCG00000011580,ENSSSCG00000021579,ENSSSCG00000006202,ENSSSCG00000004289,ENSSSCG00000007108,ENSSSCG00000007279,ENSSSCG00000012700,ENSSSCG00000003362,ENSSSCG00000004166,ENSSSCG00000014835,ENSSSCG00000015206,ENSSSCG00000015318,ENSSSCG00000022725,ENSSSCG00000025349,ENSSSCG00000025095,ENSSSCG00000024563,ENSSSCG00000014207,ENSSSCG00000017890,…	MED12|HAUS7|CDC14A|TSEN2|-|-|CEP162|KIZ|DYNLRB1|MAP7D3|-|AHI1|C2CD3|CCDC15|-|FLOT1|CCDC14|-|CEP83|APC|KIAA0753|-|AATF|-|-|CAPRIN2|NIN|RAB8A|-|-|
GO:0032184	SUMO polymer binding	molecular_function	0.024229	0.79663	2	2367	5	19209	ENSSSCG00000008690,ENSSSCG00000004589	RNF4|RNF111|
GO:0051028	mRNA transport	biological_process	0.024233	0.79663	6	2367	44	19209	ENSSSCG00000026607,ENSSSCG00000000039,ENSSSCG00000002023,ENSSSCG00000022866,ENSSSCG00000011332,ENSSSCG00000001400	-|POLDIP3|PABPN1|NXF1|SETD2|DDX39B|
GO:0006305	DNA alkylation	biological_process	0.024401	0.79663	6	2367	36	19209	ENSSSCG00000007907,ENSSSCG00000029413,ENSSSCG00000011591,ENSSSCG00000006562,ENSSSCG00000007702,ENSSSCG00000029082	USP7|DNMT3A|-|GATAD2B|FKBP6|KMT2E|
GO:0006306	DNA methylation	biological_process	0.024401	0.79663	6	2367	36	19209	ENSSSCG00000029082,ENSSSCG00000011591,ENSSSCG00000006562,ENSSSCG00000007702,ENSSSCG00000029413,ENSSSCG00000007907	KMT2E|-|GATAD2B|FKBP6|DNMT3A|USP7|
GO:0046847	filopodium assembly	biological_process	0.024419	0.79663	5	2367	30	19209	ENSSSCG00000008439,ENSSSCG00000010965,ENSSSCG00000006894,ENSSSCG00000003493,ENSSSCG00000012727	RHOQ|CCL21|FNBP1L|CAPZB|FMR1|
GO:0043968	histone H2A acetylation	biological_process	0.024435	0.79663	3	2367	12	19209	ENSSSCG00000012534,ENSSSCG00000012114,ENSSSCG00000028018	MORF4L2|MSL3|EP400|
GO:0061470	T follicular helper cell differentiation	biological_process	0.024439	0.79663	2	2367	4	19209	ENSSSCG00000015498,ENSSSCG00000027675	RC3H1|FOXP1|
GO:0010499	proteasomal ubiquitin-independent protein catabolic process	biological_process	0.024492	0.79663	4	2367	27	19209	ENSSSCG00000001468,ENSSSCG00000006830,ENSSSCG00000006623,ENSSSCG00000017913	PSMB9|PSMA5|PSMB4|PSMB6|
GO:0030904	retromer complex	cellular_component	0.024498	0.79663	4	2367	21	19209	ENSSSCG00000011615,ENSSSCG00000025145,ENSSSCG00000011199,ENSSSCG00000009823	RAB7A|-|TBC1D5|VPS29|
GO:0008168	methyltransferase activity	molecular_function	0.024722	0.80237	16	2367	183	19209	ENSSSCG00000024532,ENSSSCG00000021309,ENSSSCG00000005678,ENSSSCG00000014044,ENSSSCG00000029413,ENSSSCG00000006508,ENSSSCG00000029082,ENSSSCG00000022704,ENSSSCG00000023548,ENSSSCG00000011332,ENSSSCG00000009395,ENSSSCG00000008516,ENSSSCG00000023324,ENSSSCG00000004103,ENSSSCG00000000191,ENSSSCG00000015820	DIMT1|TRDMT1|NTMT1|NSD1|DNMT3A|-|KMT2E|-|-|SETD2|SETDB2|DPY30|-|PCMT1|KMT2D|WHSC1L1|
GO:0009206	purine ribonucleoside triphosphate biosynthetic process	biological_process	0.024953	0.80829	5	2367	39	19209	ENSSSCG00000000405,ENSSSCG00000018081,ENSSSCG00000018080,ENSSSCG00000015973,ENSSSCG00000013431	ATP5B|ATP6|ATP8|ATP5G3|ATP5D|
GO:0008104	protein localization	biological_process	0.025139	0.81203	89	2367	1370	19209	ENSSSCG00000021347,ENSSSCG00000012591,ENSSSCG00000000361,ENSSSCG00000016494,ENSSSCG00000005022,ENSSSCG00000008439,ENSSSCG00000014349,ENSSSCG00000016370,ENSSSCG00000006499,ENSSSCG00000007502,ENSSSCG00000005282,ENSSSCG00000001437,ENSSSCG00000001877,ENSSSCG00000014835,ENSSSCG00000021145,ENSSSCG00000003438,ENSSSCG00000012434,ENSSSCG00000012055,ENSSSCG00000029652,ENSSSCG00000005640,ENSSSCG00000017553,…	-|AMOT|CD63|BRAF|NIN|RHOQ|TMEM173|SEPT2|LAMTOR2|SPO11|VPS13A|AGER|SNUPN|C2CD3|AP1S1|-|-|MORC3|TMBIM6|CIZ1|KAT7|-|TAF3|TCF7L2|KPNA1|-|PAN3|AP2M1|VTCN1|PDZD11|PAX6|UNC119B|AHI1|-|VPS28|GOLGA4|-|VPS29|CD34|-|RAB8A|AKT2|FIS1|-|KIAA0753|APC|CCDC14|FLOT1|FOXP1|
GO:0030118	clathrin coat	cellular_component	0.025166	0.81203	5	2367	28	19209	ENSSSCG00000011199,ENSSSCG00000025243,ENSSSCG00000024437,ENSSSCG00000013857,ENSSSCG00000017712	TBC1D5|SGIP1|AP2M1|EPS15L1|-|
GO:0002697	regulation of immune effector process	biological_process	0.025496	0.8211	19	2367	233	19209	ENSSSCG00000006381,ENSSSCG00000004917,ENSSSCG00000011848,ENSSSCG00000009720,ENSSSCG00000029652,ENSSSCG00000007735,ENSSSCG00000004420,ENSSSCG00000027675,ENSSSCG00000006144,ENSSSCG00000001437,ENSSSCG00000007143,ENSSSCG00000006374,ENSSSCG00000002525,ENSSSCG00000015498,ENSSSCG00000006382,ENSSSCG00000002034,ENSSSCG00000014349,ENSSSCG00000012640,ENSSSCG00000010301	CD84|MALT1|TFRC|DDX60|TMBIM6|RABGEF1|TRAF3IP2|FOXP1|C8orf59|AGER|MAVS|CD244|TRAF3|RC3H1|SLAMF6|ACIN1|TMEM173|-|PPP3CB|
GO:0060916	mesenchymal cell proliferation involved in lung development	biological_process	0.025582	0.82226	2	2367	4	19209	ENSSSCG00000005190,ENSSSCG00000026722	NFIB|PHF14|
GO:2001242	regulation of intrinsic apoptotic signaling pathway	biological_process	0.02566	0.82292	9	2367	92	19209	ENSSSCG00000005318,ENSSSCG00000029652,ENSSSCG00000027757,ENSSSCG00000004163,ENSSSCG00000025912,ENSSSCG00000013936,ENSSSCG00000006652,ENSSSCG00000013297,ENSSSCG00000004623	CREB3|TMBIM6|FIS1|BCLAF1|URI1|NDUFA13|MCL1|CD44|BCL2L10|
GO:0007292	female gamete generation	biological_process	0.025701	0.82292	8	2367	68	19209	ENSSSCG00000016489,ENSSSCG00000027552,ENSSSCG00000014288,ENSSSCG00000014073,ENSSSCG00000012474,ENSSSCG00000021579,ENSSSCG00000030491,ENSSSCG00000007502	WEE2|-|GDF9|HEXB|DIAPH2|-|ZNF830|SPO11|
GO:0048701	embryonic cranial skeleton morphogenesis	biological_process	0.025962	0.82968	5	2367	32	19209	ENSSSCG00000012396,ENSSSCG00000016842,ENSSSCG00000011332,ENSSSCG00000014149,ENSSSCG00000006561	MED12|NIPBL|SETD2|MEF2C|SLC39A1|
GO:0035064	methylated histone residue binding	molecular_function	0.02602	0.82971	5	2367	31	19209	ENSSSCG00000012329,ENSSSCG00000012727,ENSSSCG00000002127,ENSSSCG00000014177,ENSSSCG00000012114	PHF8|FMR1|CHD8|CHD1|MSL3|
GO:0005743	mitochondrial inner membrane	cellular_component	0.026062	0.82971	19	2367	251	19209	ENSSSCG00000013431,ENSSSCG00000018065,ENSSSCG00000018081,ENSSSCG00000018078,ENSSSCG00000027891,ENSSSCG00000018091,ENSSSCG00000018080,ENSSSCG00000001057,ENSSSCG00000018084,ENSSSCG00000013936,ENSSSCG00000010368,ENSSSCG00000018082,ENSSSCG00000018075,ENSSSCG00000015790,ENSSSCG00000018087,ENSSSCG00000024144,ENSSSCG00000014289,ENSSSCG00000000405,ENSSSCG00000025276	ATP5D|ND1|ATP6|COX2|-|ND5|ATP8|MCUR1|ND3|NDUFA13|GLUD1|COX3|COX1|SLC25A4|ND4|NDUFS7|UQCRQ|ATP5B|-|
GO:0065007	biological regulation	biological_process	0.02632	0.83509	474	2367	9270	19209	ENSSSCG00000028896,ENSSSCG00000004589,ENSSSCG00000001061,ENSSSCG00000015101,ENSSSCG00000015318,ENSSSCG00000005282,ENSSSCG00000011085,ENSSSCG00000028663,ENSSSCG00000001814,ENSSSCG00000015697,ENSSSCG00000021894,ENSSSCG00000012640,ENSSSCG00000009060,ENSSSCG00000014996,ENSSSCG00000011332,ENSSSCG00000000361,ENSSSCG00000026733,ENSSSCG00000010108,ENSSSCG00000028331,ENSSSCG00000025229,ENSSSCG00000003443,…	-|RNF111|JARID2|FOXR1|-|VPS13A|MLLT10|RBM25|-|CCNT2|-|-|-|CASP12|SETD2|CD63|-|-|IL1R2|-|-|-|PAN3|-|TCF7L2|COX1|DEPTOR|ICK|-|HEXB|PDZD11|UPF3B|PHF14|-|FOXP2|MED15|-|UBN2|-|TRAFD1|PPP6R3|KDM6A|ZMYM4|DROSHA|BCL2L13|CRTC2|CHD7|MED14|ATXN2|RAD50|-|EEF2|-|FOXN3
GO:0010571	positive regulation of nuclear cell cycle DNA replication	biological_process	0.026331	0.83509	2	2367	4	19209	ENSSSCG00000004753,ENSSSCG00000012434	INO80|-|
GO:0006957	complement activation, alternative pathway	biological_process	0.02662	0.84265	1	2367	1	19209	ENSSSCG00000013418	CFD|
GO:0051651	maintenance of location in cell	biological_process	0.026878	0.84922	11	2367	103	19209	ENSSSCG00000005110,ENSSSCG00000003438,ENSSSCG00000005640,ENSSSCG00000005022,ENSSSCG00000012055,ENSSSCG00000015531,ENSSSCG00000004106,ENSSSCG00000005282,ENSSSCG00000014207,ENSSSCG00000011074,ENSSSCG00000011127	SYNE2|-|CIZ1|NIN|MORC3|-|-|VPS13A|APC|ARHGAP21|TAF3|
GO:0006304	DNA modification	biological_process	0.026972	0.85055	7	2367	51	19209	ENSSSCG00000009157,ENSSSCG00000029413,ENSSSCG00000007907,ENSSSCG00000029082,ENSSSCG00000007702,ENSSSCG00000011591,ENSSSCG00000006562	TET2|DNMT3A|USP7|KMT2E|FKBP6|-|GATAD2B|
GO:0033119	negative regulation of RNA splicing	biological_process	0.027271	0.85794	3	2367	15	19209	ENSSSCG00000003588,ENSSSCG00000007362,ENSSSCG00000002034	SRSF4|SRSF6|ACIN1|
GO:0045727	positive regulation of translation	biological_process	0.027309	0.85794	6	2367	48	19209	ENSSSCG00000025675,ENSSSCG00000012617,ENSSSCG00000012727,ENSSSCG00000004789,ENSSSCG00000008807,ENSSSCG00000014229	EEF2|UPF3B|FMR1|THBS1|GUF1|-|
GO:0016592	mediator complex	cellular_component	0.027399	0.85915	5	2367	36	19209	ENSSSCG00000010107,ENSSSCG00000017919,ENSSSCG00000012250,ENSSSCG00000012396,ENSSSCG00000009864	MED15|MED11|MED14|MED12|-|
GO:0046933	proton-transporting ATP synthase activity, rotational mechanism	molecular_function	0.027625	0.86308	2	2367	7	19209	ENSSSCG00000000405,ENSSSCG00000013431	ATP5B|ATP5D|
GO:0030422	production of siRNA involved in RNA interference	biological_process	0.027628	0.86308	2	2367	5	19209	ENSSSCG00000028225,ENSSSCG00000016809	DICER1|DROSHA|
GO:1902115	regulation of organelle assembly	biological_process	0.02774	0.86364	9	2367	74	19209	ENSSSCG00000008989,ENSSSCG00000009834,ENSSSCG00000009994,ENSSSCG00000009319,ENSSSCG00000008690,ENSSSCG00000007240,ENSSSCG00000011615,ENSSSCG00000020702,ENSSSCG00000014149	CNOT6L|ATXN2|MTMR3|PAN3|RNF4|-|RAB7A|SENP6|MEF2C|
GO:0031492	nucleosomal DNA binding	molecular_function	0.027756	0.86364	4	2367	24	19209	ENSSSCG00000029450,ENSSSCG00000006562,ENSSSCG00000011591,ENSSSCG00000017468	HDAC1|GATAD2B|-|-|
GO:0031105	septin complex	cellular_component	0.027871	0.86364	2	2367	4	19209	ENSSSCG00000012619,ENSSSCG00000016370	SEPT6|SEPT2|
GO:0035257	nuclear hormone receptor binding	molecular_function	0.027985	0.86364	10	2367	92	19209	ENSSSCG00000008221,ENSSSCG00000007248,ENSSSCG00000007284,ENSSSCG00000012396,ENSSSCG00000010638,ENSSSCG00000022996,ENSSSCG00000000068,ENSSSCG00000010035,ENSSSCG00000003443,ENSSSCG00000014044	KDM3A|ASXL1|NCOA6|MED12|TCF7L2|PAGR1|EP300|YWHAH|-|NSD1|
GO:0010463	mesenchymal cell proliferation	biological_process	0.028005	0.86364	5	2367	31	19209	ENSSSCG00000026722,ENSSSCG00000005190,ENSSSCG00000016639,ENSSSCG00000027675,ENSSSCG00000011025	PHF14|NFIB|FOXP2|FOXP1|-|
GO:0032944	regulation of mononuclear cell proliferation	biological_process	0.028008	0.86364	11	2367	117	19209	ENSSSCG00000010141,ENSSSCG00000015883,ENSSSCG00000014149,ENSSSCG00000011877,ENSSSCG00000001437,ENSSSCG00000013111,ENSSSCG00000007477,ENSSSCG00000006374,ENSSSCG00000011848,ENSSSCG00000015498,ENSSSCG00000006731	ZP4|MARCH7|MEF2C|CD86|AGER|CD6|NFATC2|CD244|TFRC|RC3H1|VTCN1|
GO:0050670	regulation of lymphocyte proliferation	biological_process	0.028008	0.86364	11	2367	117	19209	ENSSSCG00000011877,ENSSSCG00000014149,ENSSSCG00000015883,ENSSSCG00000010141,ENSSSCG00000006731,ENSSSCG00000015498,ENSSSCG00000011848,ENSSSCG00000006374,ENSSSCG00000013111,ENSSSCG00000007477,ENSSSCG00000001437	CD86|MEF2C|MARCH7|ZP4|VTCN1|RC3H1|TFRC|CD244|CD6|NFATC2|AGER|
GO:0035686	sperm fibrous sheath	cellular_component	0.028264	0.86901	2	2367	6	19209	ENSSSCG00000003711,ENSSSCG00000000720	-|AKAP3|
GO:0006049	UDP-N-acetylglucosamine catabolic process	biological_process	0.028339	0.86901	1	2367	1	19209	ENSSSCG00000014538	MGAT1|
GO:0009227	nucleotide-sugar catabolic process	biological_process	0.028339	0.86901	1	2367	1	19209	ENSSSCG00000014538	MGAT1|
GO:0009880	embryonic pattern specification	biological_process	0.028418	0.86984	5	2367	32	19209	ENSSSCG00000014835,ENSSSCG00000000493,ENSSSCG00000017376,ENSSSCG00000004977,ENSSSCG00000012262	C2CD3|FRS2|MEOX1|-|KDM6A|
GO:0031365	N-terminal protein amino acid modification	biological_process	0.028558	0.87125	4	2367	23	19209	ENSSSCG00000005678,ENSSSCG00000012791,ENSSSCG00000007951,ENSSSCG00000000068	NTMT1|NAA10|CREBBP|EP300|
GO:0003714	transcription corepressor activity	molecular_function	0.02861	0.87125	11	2367	103	19209	ENSSSCG00000025912,ENSSSCG00000029450,ENSSSCG00000017940,ENSSSCG00000007248,ENSSSCG00000021586,ENSSSCG00000026959,ENSSSCG00000014416,ENSSSCG00000017779,ENSSSCG00000005984,ENSSSCG00000026733,ENSSSCG00000004977	URI1|HDAC1|GPS2|ASXL1|ZHX2|NPAT|TCERG1|PHF12|ZHX1|-|-|
GO:0070461	SAGA-type complex	cellular_component	0.028621	0.87125	5	2367	35	19209	ENSSSCG00000006000,ENSSSCG00000011493,ENSSSCG00000026607,ENSSSCG00000015859,ENSSSCG00000009359	TAF2|ATXN7|-|SAP130|-|
GO:0001726	ruffle	cellular_component	0.028846	0.87651	9	2367	75	19209	ENSSSCG00000002989,ENSSSCG00000012591,ENSSSCG00000010702,ENSSSCG00000003577,ENSSSCG00000015318,ENSSSCG00000003654,ENSSSCG00000014207,ENSSSCG00000004636,ENSSSCG00000014878	AKT2|AMOT|PLEKHA1|WASF2|-|MACF1|APC|TRPM7|PAK1|
GO:0006476	protein deacetylation	biological_process	0.029049	0.87844	7	2367	54	19209	ENSSSCG00000000068,ENSSSCG00000016842,ENSSSCG00000009193,ENSSSCG00000015368,ENSSSCG00000012534,ENSSSCG00000012114,ENSSSCG00000029450	EP300|NIPBL|SMARCAD1|HDAC9|MORF4L2|MSL3|HDAC1|
GO:0030122	AP-2 adaptor complex	cellular_component	0.029067	0.87844	2	2367	4	19209	ENSSSCG00000025243,ENSSSCG00000011199	SGIP1|TBC1D5|
GO:0030128	clathrin coat of endocytic vesicle	cellular_component	0.029067	0.87844	2	2367	4	19209	ENSSSCG00000025243,ENSSSCG00000011199	SGIP1|TBC1D5|
GO:0042102	positive regulation of T cell proliferation	biological_process	0.02913	0.87874	7	2367	62	19209	ENSSSCG00000006374,ENSSSCG00000011848,ENSSSCG00000010141,ENSSSCG00000013111,ENSSSCG00000001437,ENSSSCG00000011877,ENSSSCG00000006731	CD244|TFRC|ZP4|CD6|AGER|CD86|VTCN1|
GO:0004791	thioredoxin-disulfide reductase activity	molecular_function	0.029184	0.87878	2	2367	5	19209	ENSSSCG00000000843,ENSSSCG00000029052	TXNRD1|TXNDC2|
GO:0007030	Golgi organization	biological_process	0.029405	0.88357	9	2367	77	19209	ENSSSCG00000030402,ENSSSCG00000027973,ENSSSCG00000010799,ENSSSCG00000002382,ENSSSCG00000028192,ENSSSCG00000011120,ENSSSCG00000011074,ENSSSCG00000005386,ENSSSCG00000023738	-|-|COG7|TMED10|DNAJC28|USP6NL|ARHGAP21|STX17|-|
GO:0016796	exonuclease activity, active with either ribo- or deoxyribonucleic acids and producing 5'-phosphomonoesters	molecular_function	0.029449	0.88357	6	2367	44	19209	ENSSSCG00000003412,ENSSSCG00000009319,ENSSSCG00000002434,ENSSSCG00000028785,ENSSSCG00000008989,ENSSSCG00000011049	EXOSC10|PAN3|NRDE2|-|CNOT6L|DCLRE1C|
GO:0010836	negative regulation of protein ADP-ribosylation	biological_process	0.029946	0.89582	1	2367	1	19209	ENSSSCG00000001994	TINF2|
GO:0016234	inclusion body	cellular_component	0.029964	0.89582	6	2367	44	19209	ENSSSCG00000016696,ENSSSCG00000025675,ENSSSCG00000011743,ENSSSCG00000002023,ENSSSCG00000005110,ENSSSCG00000022866	EVX1|EEF2|MECOM|PABPN1|SYNE2|NXF1|
GO:0032206	positive regulation of telomere maintenance	biological_process	0.030161	0.90007	5	2367	32	19209	ENSSSCG00000001994,ENSSSCG00000014280,ENSSSCG00000009890,ENSSSCG00000012434,ENSSSCG00000010605	TINF2|RAD50|MAPKAPK5|-|OBFC1|
GO:0009966	regulation of signal transduction	biological_process	0.030304	0.90273	105	2367	1655	19209	ENSSSCG00000014051,ENSSSCG00000004420,ENSSSCG00000012825,ENSSSCG00000001716,ENSSSCG00000017504,ENSSSCG00000004110,ENSSSCG00000017079,ENSSSCG00000015597,ENSSSCG00000004106,ENSSSCG00000010702,ENSSSCG00000011615,ENSSSCG00000000720,ENSSSCG00000011493,ENSSSCG00000009720,ENSSSCG00000006891,ENSSSCG00000009833,ENSSSCG00000011831,ENSSSCG00000012396,ENSSSCG00000021917,ENSSSCG00000008475,ENSSSCG00000003493,…	TSPAN17|TRAF3IP2|IKBKG|RCAN2|CDK12|TAB2|G3BP1|NENF|-|PLEKHA1|RAB7A|AKAP3|ATXN7|DDX60|GCLM|SH2B3|APOD|MED12|HIPK4|-|CAPZB|OGT|PAGR1|FIS1|CREB3|NFAT5|APC|CHD8|FLOT1|KMT2D|ZCCHC11|BRD4|MAVS|TAB1|RABGEF1|SDF2|-|ARHGEF16|-|RBPMS|CCL1|MCL1|NDUFA13|-|IFN-OMEGA-2|PSAP|UBE2V1|MEF2C|TNFRSF1A|REL|GPS2|ELF1|-|PAK1|HDAC1|PIK3R1|THBS1|-|TMBIM6|DEPTOR|ANKRD10|GDF7|-|CCL21|TCF7L2|URI1|MALT1|TRIM13|PDCD5|AMOT|-|B…
GO:0070569	uridylyltransferase activity	molecular_function	0.030405	0.90414	2	2367	5	19209	ENSSSCG00000010952,ENSSSCG00000003859	ZCCHC6|ZCCHC11|
GO:0009145	purine nucleoside triphosphate biosynthetic process	biological_process	0.030561	0.90715	5	2367	40	19209	ENSSSCG00000015973,ENSSSCG00000018080,ENSSSCG00000013431,ENSSSCG00000018081,ENSSSCG00000000405	ATP5G3|ATP8|ATP5D|ATP6|ATP5B|
GO:0002534	cytokine production involved in inflammatory response	biological_process	0.030873	0.9148	3	2367	15	19209	ENSSSCG00000013111,ENSSSCG00000012837,ENSSSCG00000011831	CD6|CHID1|APOD|
GO:2000344	positive regulation of acrosome reaction	biological_process	0.031001	0.91694	2	2367	6	19209	ENSSSCG00000010141,ENSSSCG00000029827	ZP4|IQCF1|
GO:0031401	positive regulation of protein modification process	biological_process	0.031074	0.91719	44	2367	624	19209	ENSSSCG00000000708,ENSSSCG00000029352,ENSSSCG00000014288,ENSSSCG00000004789,ENSSSCG00000014878,ENSSSCG00000010391,ENSSSCG00000022611,ENSSSCG00000014280,ENSSSCG00000029137,ENSSSCG00000000493,ENSSSCG00000028884,ENSSSCG00000022852,ENSSSCG00000016842,ENSSSCG00000000087,ENSSSCG00000012037,ENSSSCG00000015846,ENSSSCG00000010141,ENSSSCG00000002437,ENSSSCG00000008406,ENSSSCG00000000908,ENSSSCG00000022725,…	TNFRSF1A|CCNL1|GDF9|THBS1|PAK1|ERCC6|CAPRIN2|RAD50|-|FRS2|IFN-OMEGA-2|-|NIPBL|TAB1|PAXBP1|RBPMS|ZP4|RPS6KA5|CCDC88A|UBE2N|FLOT1|LAMTOR2|CD44|FMR1|JARID2|RNF111|-|MAVS|-|AGER|PPP2CA|AKT2|OGT|BRAF|-|CCNT2|GDF7|MALT1|-|CCL21|-|RCHY1|TAB2|-|
GO:0034116	positive regulation of heterotypic cell-cell adhesion	biological_process	0.031119	0.91719	2	2367	5	19209	ENSSSCG00000013297,ENSSSCG00000022725	CD44|FLOT1|
GO:0000775	chromosome, centromeric region	cellular_component	0.031286	0.92049	11	2367	106	19209	ENSSSCG00000014207,ENSSSCG00000025095,ENSSSCG00000014298,ENSSSCG00000008070,ENSSSCG00000012434,ENSSSCG00000013005,ENSSSCG00000029413,ENSSSCG00000026302,ENSSSCG00000028815,ENSSSCG00000027342,ENSSSCG00000012491	APC|-|PPP2CA|CENPP|-|VPS51|DNMT3A|MKI67|-|BAZ1B|CENPI|
GO:0048534	hematopoietic or lymphoid organ development	biological_process	0.031411	0.92252	37	2367	533	19209	ENSSSCG00000021964,ENSSSCG00000011025,ENSSSCG00000002034,ENSSSCG00000026006,ENSSSCG00000006382,ENSSSCG00000010301,ENSSSCG00000015480,ENSSSCG00000003577,ENSSSCG00000014149,ENSSSCG00000016809,ENSSSCG00000016769,ENSSSCG00000000068,ENSSSCG00000015622,ENSSSCG00000011848,ENSSSCG00000002814,ENSSSCG00000006231,ENSSSCG00000028884,ENSSSCG00000025675,ENSSSCG00000029082,ENSSSCG00000007023,ENSSSCG00000011049,…	PIK3R1|-|ACIN1|KLF13|SLAMF6|PPP3CB|PRRC2C|WASF2|MEF2C|DROSHA|CDK13|EP300|CD34|TFRC|ADGRG3|CHD7|IFN-OMEGA-2|EEF2|KMT2E|KAT6A|DCLRE1C|TET2|JARID2|FOXP1|AGER|CD3D|-|NCOA6|RC3H1|BRAF|OGT|MALT1|SH2B3|CACNB4|CHD2|PAPD4|SATB1|
GO:0051641	cellular localization	biological_process	0.031624	0.92717	120	2367	1919	19209	ENSSSCG00000007502,ENSSSCG00000025001,ENSSSCG00000006499,ENSSSCG00000005282,ENSSSCG00000014835,ENSSSCG00000001877,ENSSSCG00000001437,ENSSSCG00000021145,ENSSSCG00000012591,ENSSSCG00000000361,ENSSSCG00000016494,ENSSSCG00000011332,ENSSSCG00000014349,ENSSSCG00000017795,ENSSSCG00000005022,ENSSSCG00000008439,ENSSSCG00000012640,ENSSSCG00000011199,ENSSSCG00000023738,ENSSSCG00000017553,ENSSSCG00000010965,…	SPO11|-|LAMTOR2|VPS13A|C2CD3|SNUPN|AGER|AP1S1|AMOT|CD63|BRAF|SETD2|TMEM173|NSRP1|NIN|RHOQ|-|TBC1D5|-|KAT7|CCL21|TAF3|TCF7L2|PAN3|MALT1|KPNA1|-|-|-|PABPN1|CASC3|-|TMBIM6|MORC3|-|ATOX1|SLC25A14|CIZ1|VTCN1|PDZD11|GDF9|ICK|AP2M1|FNBP1L|GOLGA4|SLC25A32|-|ZNF205|-|CD34|CHD7|VPS29|PAX6|AHI1|-|VPS28|EXOSC10|ZP4|KIAA0753|APC|CEP83|USP6NL|FLOT1|-|CCDC14|FOXP1|MAVS|SAR1A|AKT2|RAB8A|FIS1|-|GLUD1|DNAJC28|APOD…
GO:0032526	response to retinoic acid	biological_process	0.031687	0.92737	6	2367	44	19209	ENSSSCG00000013936,ENSSSCG00000007248,ENSSSCG00000005724,ENSSSCG00000012403,ENSSSCG00000029082,ENSSSCG00000004977	NDUFA13|ASXL1|SETX|OGT|KMT2E|-|
GO:0030131	clathrin adaptor complex	cellular_component	0.032029	0.93573	4	2367	20	19209	ENSSSCG00000025243,ENSSSCG00000011199,ENSSSCG00000024437,ENSSSCG00000017712	SGIP1|TBC1D5|AP2M1|-|
GO:0035631	CD40 receptor complex	cellular_component	0.032156	0.93781	2	2367	6	19209	ENSSSCG00000002003,ENSSSCG00000002525	-|TRAF3|
GO:0002318	myeloid progenitor cell differentiation	biological_process	0.032287	0.93897	2	2367	5	19209	ENSSSCG00000009157,ENSSSCG00000016494	TET2|BRAF|
GO:0061014	positive regulation of mRNA catabolic process	biological_process	0.032308	0.93897	3	2367	15	19209	ENSSSCG00000015498,ENSSSCG00000027734,ENSSSCG00000016512	RC3H1|TNRC6C|ZC3HAV1|
GO:0021521	ventral spinal cord interneuron specification	biological_process	0.032602	0.94421	2	2367	6	19209	ENSSSCG00000016696,ENSSSCG00000013320	EVX1|PAX6|
GO:0060573	cell fate specification involved in pattern specification	biological_process	0.032602	0.94421	2	2367	6	19209	ENSSSCG00000013320,ENSSSCG00000016696	PAX6|EVX1|
GO:0005849	mRNA cleavage factor complex	cellular_component	0.032792	0.94606	3	2367	14	19209	ENSSSCG00000013083,ENSSSCG00000014901,ENSSSCG00000000490	CPSF7|PCF11|-|
GO:0048703	embryonic viscerocranium morphogenesis	biological_process	0.032806	0.94606	2	2367	5	19209	ENSSSCG00000016842,ENSSSCG00000014149	NIPBL|MEF2C|
GO:0001205	RNA polymerase II distal enhancer sequence-specific DNA binding transcription factor activity involved in positive regulation of transcription	molecular_function	0.03288	0.94606	3	2367	15	19209	ENSSSCG00000014149,ENSSSCG00000005604,ENSSSCG00000008388	MEF2C|PBX3|REL|
GO:0070663	regulation of leukocyte proliferation	biological_process	0.03293	0.94606	11	2367	121	19209	ENSSSCG00000001437,ENSSSCG00000013111,ENSSSCG00000007477,ENSSSCG00000006374,ENSSSCG00000011848,ENSSSCG00000015498,ENSSSCG00000006731,ENSSSCG00000010141,ENSSSCG00000015883,ENSSSCG00000014149,ENSSSCG00000011877	AGER|CD6|NFATC2|CD244|TFRC|RC3H1|VTCN1|ZP4|MARCH7|MEF2C|CD86|
GO:0043368	positive T cell selection	biological_process	0.033006	0.94606	3	2367	15	19209	ENSSSCG00000015093,ENSSSCG00000016494,ENSSSCG00000006382	CD3D|BRAF|SLAMF6|
GO:0031904	endosome lumen	cellular_component	0.033108	0.94606	1	2367	1	19209	ENSSSCG00000000361	CD63|
GO:0042129	regulation of T cell proliferation	biological_process	0.033137	0.94606	9	2367	91	19209	ENSSSCG00000006731,ENSSSCG00000015498,ENSSSCG00000011848,ENSSSCG00000006374,ENSSSCG00000001437,ENSSSCG00000013111,ENSSSCG00000011877,ENSSSCG00000015883,ENSSSCG00000010141	VTCN1|RC3H1|TFRC|CD244|AGER|CD6|CD86|MARCH7|ZP4|
GO:0006950	response to stress	biological_process	0.03323	0.94606	125	2367	2084	19209	ENSSSCG00000014878,ENSSSCG00000007907,ENSSSCG00000017940,ENSSSCG00000021964,ENSSSCG00000004789,ENSSSCG00000008388,ENSSSCG00000000708,ENSSSCG00000008517,ENSSSCG00000011013,ENSSSCG00000006623,ENSSSCG00000002034,ENSSSCG00000027342,ENSSSCG00000001075,ENSSSCG00000030632,ENSSSCG00000014149,ENSSSCG00000028884,ENSSSCG00000009185,ENSSSCG00000013111,ENSSSCG00000006652,ENSSSCG00000023984,ENSSSCG00000007743,…	PAK1|USP7|GPS2|PIK3R1|THBS1|REL|TNFRSF1A|SPAST|WAC|PSMB4|ACIN1|BAZ1B|DEK|UBE2V1|MEF2C|IFN-OMEGA-2|ADH5|CD6|MCL1|RSL1D1|CHCHD2|ZNF830|-|DDX39B|TIPIN|RBPMS|MAP1LC3B|CCL1|NIPBL|VCP|RABGEF1|SDF2|USP45|TRAF3|BRD4|MAVS|FMR1|AATF|NCOA6|APC|FLOT1|EDEM2|-|INO80|ATG2B|CREB3|APOD|-|DDX60|CHD2|BTK|GCLM|HPS6|BOD1L1|PLEKHA1|RAB7A|-|MSH3|TRAF3IP2|IKBKG|TXNDC2|C8orf59|SLAMF6|MAPKAPK5|EP300|MECOM|DROSHA|-|DEPDC5|…
GO:0002429	immune response-activating cell surface receptor signaling pathway	biological_process	0.033297	0.94606	10	2367	102	19209	ENSSSCG00000010702,ENSSSCG00000007735,ENSSSCG00000014149,ENSSSCG00000009440,ENSSSCG00000007477,ENSSSCG00000004917,ENSSSCG00000029073,ENSSSCG00000015498,ENSSSCG00000012495,ENSSSCG00000000908	PLEKHA1|RABGEF1|MEF2C|ELF1|NFATC2|MALT1|CACNB4|RC3H1|BTK|UBE2N|
GO:0021509	roof plate formation	biological_process	0.033346	0.94606	1	2367	1	19209	ENSSSCG00000028931	GDF7|
GO:2001049	regulation of tendon cell differentiation	biological_process	0.033346	0.94606	1	2367	1	19209	ENSSSCG00000028931	GDF7|
GO:2001051	positive regulation of tendon cell differentiation	biological_process	0.033346	0.94606	1	2367	1	19209	ENSSSCG00000028931	GDF7|
GO:0002520	immune system development	biological_process	0.033438	0.94706	39	2367	567	19209	ENSSSCG00000015883,ENSSSCG00000011201,ENSSSCG00000014126,ENSSSCG00000014114,ENSSSCG00000029073,ENSSSCG00000002266,ENSSSCG00000009833,ENSSSCG00000004917,ENSSSCG00000016494,ENSSSCG00000012403,ENSSSCG00000015498,ENSSSCG00000007284,ENSSSCG00000015318,ENSSSCG00000027675,ENSSSCG00000001437,ENSSSCG00000015093,ENSSSCG00000009157,ENSSSCG00000001061,ENSSSCG00000011049,ENSSSCG00000007023,ENSSSCG00000029082,…	MARCH7|SATB1|MSH3|PAPD4|CACNB4|CHD2|SH2B3|MALT1|BRAF|OGT|RC3H1|NCOA6|-|FOXP1|AGER|CD3D|TET2|JARID2|DCLRE1C|KAT6A|KMT2E|EEF2|IFN-OMEGA-2|TFRC|ADGRG3|CD34|CHD7|DROSHA|CDK13|EP300|MEF2C|PRRC2C|WASF2|PPP3CB|SLAMF6|ACIN1|KLF13|-|PIK3R1|
GO:0032507	maintenance of protein location in cell	biological_process	0.03371	0.94952	10	2367	94	19209	ENSSSCG00000004106,ENSSSCG00000015531,ENSSSCG00000005022,ENSSSCG00000012055,ENSSSCG00000005640,ENSSSCG00000003438,ENSSSCG00000005110,ENSSSCG00000011127,ENSSSCG00000014207,ENSSSCG00000005282	-|-|NIN|MORC3|CIZ1|-|SYNE2|TAF3|APC|VPS13A|
GO:0001555	oocyte growth	biological_process	0.03374	0.94952	1	2367	1	19209	ENSSSCG00000014288	GDF9|
GO:2000870	regulation of progesterone secretion	biological_process	0.03374	0.94952	1	2367	1	19209	ENSSSCG00000014288	GDF9|
GO:0000118	histone deacetylase complex	cellular_component	0.033853	0.94952	6	2367	41	19209	ENSSSCG00000023974,ENSSSCG00000011743,ENSSSCG00000006562,ENSSSCG00000029450,ENSSSCG00000012149,ENSSSCG00000017779	PHF21A|MECOM|GATAD2B|HDAC1|RBBP7|PHF12|
GO:2000036	regulation of stem cell maintenance	biological_process	0.033888	0.94952	3	2367	13	19209	ENSSSCG00000003264,ENSSSCG00000004977,ENSSSCG00000008221	CNOT3|-|KDM3A|
GO:1901799	negative regulation of proteasomal protein catabolic process	biological_process	0.033926	0.94952	4	2367	24	19209	ENSSSCG00000026569,ENSSSCG00000002707,ENSSSCG00000017301,ENSSSCG00000011013	-|GABARAPL2|TLK2|WAC|
GO:0030097	hemopoiesis	biological_process	0.034092	0.94952	35	2367	499	19209	ENSSSCG00000025675,ENSSSCG00000029082,ENSSSCG00000006231,ENSSSCG00000015622,ENSSSCG00000011848,ENSSSCG00000002814,ENSSSCG00000028884,ENSSSCG00000007023,ENSSSCG00000011049,ENSSSCG00000026006,ENSSSCG00000002034,ENSSSCG00000006382,ENSSSCG00000021964,ENSSSCG00000011025,ENSSSCG00000014149,ENSSSCG00000000068,ENSSSCG00000016809,ENSSSCG00000016769,ENSSSCG00000010301,ENSSSCG00000003577,ENSSSCG00000015480,…	EEF2|KMT2E|CHD7|CD34|TFRC|ADGRG3|IFN-OMEGA-2|KAT6A|DCLRE1C|KLF13|ACIN1|SLAMF6|PIK3R1|-|MEF2C|EP300|DROSHA|CDK13|PPP3CB|WASF2|PRRC2C|SH2B3|CHD2|MALT1|SATB1|PAPD4|-|RC3H1|NCOA6|TET2|CD3D|AGER|FOXP1|OGT|BRAF|
GO:0071103	DNA conformation change	biological_process	0.034168	0.94952	13	2367	158	19209	ENSSSCG00000005404,ENSSSCG00000011591,ENSSSCG00000002000,ENSSSCG00000002034,ENSSSCG00000004438,ENSSSCG00000014280,ENSSSCG00000010316,ENSSSCG00000008070,ENSSSCG00000009704,ENSSSCG00000028815,ENSSSCG00000021989,ENSSSCG00000001471,ENSSSCG00000007924	-|-|IPO4|ACIN1|TSPYL1|RAD50|KAT6B|CENPP|HMGB2|-|PURA|BRD2|-|
GO:0035690	cellular response to drug	biological_process	0.034263	0.94952	5	2367	36	19209	ENSSSCG00000016494,ENSSSCG00000025095,ENSSSCG00000014149,ENSSSCG00000011848,ENSSSCG00000010301	BRAF|-|MEF2C|TFRC|PPP3CB|
GO:0016741	transferase activity, transferring one-carbon groups	molecular_function	0.03434	0.94952	16	2367	191	19209	ENSSSCG00000009395,ENSSSCG00000011332,ENSSSCG00000004103,ENSSSCG00000008516,ENSSSCG00000023324,ENSSSCG00000000191,ENSSSCG00000015820,ENSSSCG00000024532,ENSSSCG00000029413,ENSSSCG00000014044,ENSSSCG00000005678,ENSSSCG00000021309,ENSSSCG00000023548,ENSSSCG00000022704,ENSSSCG00000029082,ENSSSCG00000006508	SETDB2|SETD2|PCMT1|DPY30|-|KMT2D|WHSC1L1|DIMT1|DNMT3A|NSD1|NTMT1|TRDMT1|-|-|KMT2E|-|
GO:0016572	histone phosphorylation	biological_process	0.034399	0.94952	4	2367	26	19209	ENSSSCG00000002437,ENSSSCG00000021917,ENSSSCG00000027342,ENSSSCG00000012727	RPS6KA5|HIPK4|BAZ1B|FMR1|
GO:0033261	regulation of S phase	biological_process	0.034414	0.94952	2	2367	5	19209	ENSSSCG00000012434,ENSSSCG00000004753	-|INO80|
GO:0033262	regulation of nuclear cell cycle DNA replication	biological_process	0.034414	0.94952	2	2367	5	19209	ENSSSCG00000012434,ENSSSCG00000004753	-|INO80|
GO:0051320	S phase	biological_process	0.034414	0.94952	2	2367	5	19209	ENSSSCG00000012434,ENSSSCG00000004753	-|INO80|
GO:0034314	Arp2/3 complex-mediated actin nucleation	biological_process	0.034548	0.94952	4	2367	25	19209	ENSSSCG00000007609,ENSSSCG00000016426,ENSSSCG00000011552,ENSSSCG00000015560	ARPC1A|-|ARPC4|ARPC5|
GO:0042993	positive regulation of transcription factor import into nucleus	biological_process	0.034704	0.94952	4	2367	26	19209	ENSSSCG00000014349,ENSSSCG00000010301,ENSSSCG00000021964,ENSSSCG00000007143	TMEM173|PPP3CB|PIK3R1|MAVS|
GO:0060900	embryonic camera-type eye formation	biological_process	0.034721	0.94952	2	2367	6	19209	ENSSSCG00000003559,ENSSSCG00000000493	-|FRS2|
GO:0010726	positive regulation of hydrogen peroxide metabolic process	biological_process	0.034757	0.94952	1	2367	1	19209	ENSSSCG00000029375	ZNF205|
GO:0010729	positive regulation of hydrogen peroxide biosynthetic process	biological_process	0.034757	0.94952	1	2367	1	19209	ENSSSCG00000029375	ZNF205|
GO:0070646	protein modification by small protein removal	biological_process	0.034766	0.94952	12	2367	121	19209	ENSSSCG00000014967,ENSSSCG00000020702,ENSSSCG00000003830,ENSSSCG00000026607,ENSSSCG00000011493,ENSSSCG00000016194,ENSSSCG00000007594,ENSSSCG00000009940,ENSSSCG00000009042,ENSSSCG00000007248,ENSSSCG00000004351,ENSSSCG00000007907	FAM76B|SENP6|MYSM1|-|ATXN7|USP37|-|USP30|OTUD4|ASXL1|USP45|USP7|
GO:0008637	apoptotic mitochondrial changes	biological_process	0.034769	0.94952	7	2367	67	19209	ENSSSCG00000027757,ENSSSCG00000029375,ENSSSCG00000015790,ENSSSCG00000006652,ENSSSCG00000002860,ENSSSCG00000015842,ENSSSCG00000006891	FIS1|ZNF205|SLC25A4|MCL1|PDCD5|PPP2CB|GCLM|
GO:0032648	regulation of interferon-beta production	biological_process	0.034777	0.94952	4	2367	26	19209	ENSSSCG00000002525,ENSSSCG00000007143,ENSSSCG00000008388,ENSSSCG00000022725	TRAF3|MAVS|REL|FLOT1|
GO:0045737	positive regulation of cyclin-dependent protein kinase activity	biological_process	0.035536	0.96569	4	2367	24	19209	ENSSSCG00000014288,ENSSSCG00000015697,ENSSSCG00000029493,ENSSSCG00000029352	GDF9|CCNT2|-|CCNL1|
GO:0003881	CDP-diacylglycerol-inositol 3-phosphatidyltransferase activity	molecular_function	0.035551	0.96569	1	2367	1	19209	ENSSSCG00000027629	CDIPT|
GO:0051491	positive regulation of filopodium assembly	biological_process	0.035584	0.96569	3	2367	13	19209	ENSSSCG00000008439,ENSSSCG00000010965,ENSSSCG00000006894	RHOQ|CCL21|FNBP1L|
GO:0007549	dosage compensation	biological_process	0.035601	0.96569	2	2367	6	19209	ENSSSCG00000017430,ENSSSCG00000003412	EIF1|EXOSC10|
GO:0072201	negative regulation of mesenchymal cell proliferation	biological_process	0.035818	0.96973	2	2367	6	19209	ENSSSCG00000026722,ENSSSCG00000005190	PHF14|NFIB|
GO:0004693	cyclin-dependent protein serine/threonine kinase activity	molecular_function	0.035873	0.96973	2	2367	6	19209	ENSSSCG00000015318,ENSSSCG00000025092	-|CDK4|
GO:0035458	cellular response to interferon-beta	biological_process	0.035924	0.96973	2	2367	7	19209	ENSSSCG00000013936,ENSSSCG00000014349	NDUFA13|TMEM173|
GO:0005168	neurotrophin TRKA receptor binding	molecular_function	0.036282	0.97707	2	2367	5	19209	ENSSSCG00000021964,ENSSSCG00000000493	PIK3R1|FRS2|
GO:0016559	peroxisome fission	biological_process	0.036502	0.97707	2	2367	8	19209	ENSSSCG00000006686,ENSSSCG00000027757	PEX11B|FIS1|
GO:0001553	luteinization	biological_process	0.036604	0.97707	2	2367	6	19209	ENSSSCG00000010702,ENSSSCG00000014288	PLEKHA1|GDF9|
GO:0003408	optic cup formation involved in camera-type eye development	biological_process	0.03662	0.97707	1	2367	1	19209	ENSSSCG00000003559	-|
GO:0009201	ribonucleoside triphosphate biosynthetic process	biological_process	0.036656	0.97707	5	2367	42	19209	ENSSSCG00000018081,ENSSSCG00000000405,ENSSSCG00000013431,ENSSSCG00000015973,ENSSSCG00000018080	ATP6|ATP5B|ATP5D|ATP5G3|ATP8|
GO:0007015	actin filament organization	biological_process	0.036685	0.97707	19	2367	229	19209	ENSSSCG00000011552,ENSSSCG00000004106,ENSSSCG00000025598,ENSSSCG00000024151,ENSSSCG00000012474,ENSSSCG00000010965,ENSSSCG00000015902,ENSSSCG00000016426,ENSSSCG00000015560,ENSSSCG00000003577,ENSSSCG00000008826,ENSSSCG00000017245,ENSSSCG00000016494,ENSSSCG00000027552,ENSSSCG00000011090,ENSSSCG00000003493,ENSSSCG00000021964,ENSSSCG00000014878,ENSSSCG00000007609	ARPC4|-|-|-|DIAPH2|CCL21|-|-|ARPC5|WASF2|-|CDC42EP4|BRAF|-|NEBL|CAPZB|PIK3R1|PAK1|ARPC1A|
GO:0070086	ubiquitin-dependent endocytosis	biological_process	0.036724	0.97707	1	2367	1	19209	ENSSSCG00000005904	VPS28|
GO:2000395	regulation of ubiquitin-dependent endocytosis	biological_process	0.036724	0.97707	1	2367	1	19209	ENSSSCG00000005904	VPS28|
GO:2000397	positive regulation of ubiquitin-dependent endocytosis	biological_process	0.036724	0.97707	1	2367	1	19209	ENSSSCG00000005904	VPS28|
GO:0048752	semicircular canal morphogenesis	biological_process	0.037248	0.98943	2	2367	5	19209	ENSSSCG00000006231,ENSSSCG00000011025	CHD7|-|
GO:0032268	regulation of cellular protein metabolic process	biological_process	0.037364	0.99096	78	2367	1203	19209	ENSSSCG00000028931,ENSSSCG00000023205,ENSSSCG00000010965,ENSSSCG00000004917,ENSSSCG00000017430,ENSSSCG00000008969,ENSSSCG00000005998,ENSSSCG00000014044,ENSSSCG00000006499,ENSSSCG00000013297,ENSSSCG00000000908,ENSSSCG00000001437,ENSSSCG00000014298,ENSSSCG00000004589,ENSSSCG00000001061,ENSSSCG00000023589,ENSSSCG00000029493,ENSSSCG00000026733,ENSSSCG00000016494,ENSSSCG00000015697,ENSSSCG00000014280,…	GDF7|-|CCL21|MALT1|EIF1|RCHY1|DEPTOR|NSD1|LAMTOR2|CD44|UBE2N|AGER|PPP2CA|RNF111|JARID2|-|-|-|BRAF|CCNT2|RAD50|EEF2|FRS2|PAX6|GABARAPL2|-|TLK2|ZP4|VPS28|UPF3B|MAPKAPK5|GDF9|EP300|-|IGBP1|ERCC6|CAPRIN2|KDM3A|AGTR1|-|CDK12|UNK|TAB2|-|WEE2|FMR1|USP37|APC|CCDC88A|FLOT1|USP45|GUF1|BRD4|MAVS|AKT2|OGT|-|CNOT3|USP30|TINF2|-|-|-|IFN-OMEGA-2|TAB1|NIPBL|PAXBP1|RABGEF1|RPS6KA5|RBPMS|CCNL1|TNFRSF1A|WAC|USP7|PA…
GO:0000395	mRNA 5'-splice site recognition	biological_process	0.037537	0.99395	2	2367	6	19209	ENSSSCG00000009744,ENSSSCG00000005183	SFSWAP|PSIP1|
GO:0015680	intracellular copper ion transport	biological_process	0.03786	1	1	2367	1	19209	ENSSSCG00000026414	ATOX1|
GO:0071478	cellular response to radiation	biological_process	0.038083	1	9	2367	83	19209	ENSSSCG00000021964,ENSSSCG00000003361,ENSSSCG00000000068,ENSSSCG00000016842,ENSSSCG00000008909,ENSSSCG00000017301,ENSSSCG00000015889,ENSSSCG00000007951,ENSSSCG00000004753	PIK3R1|-|EP300|NIPBL|-|TLK2|TANK|CREBBP|INO80|
GO:0043570	maintenance of DNA repeat elements	biological_process	0.038198	1	2	2367	5	19209	ENSSSCG00000010638,ENSSSCG00000014126	TCF7L2|MSH3|
GO:0008565	protein transporter activity	molecular_function	0.038213	1	10	2367	99	19209	ENSSSCG00000002000,ENSSSCG00000017712,ENSSSCG00000023738,ENSSSCG00000025276,ENSSSCG00000028475,ENSSSCG00000009823,ENSSSCG00000011848,ENSSSCG00000021145,ENSSSCG00000014370,ENSSSCG00000001877	IPO4|-|-|-|KPNA1|VPS29|TFRC|AP1S1|TMCO6|SNUPN|
GO:0043981	histone H4-K5 acetylation	biological_process	0.038318	1	3	2367	13	19209	ENSSSCG00000017310,ENSSSCG00000017553,ENSSSCG00000012403	KANSL1|KAT7|OGT|
GO:0043982	histone H4-K8 acetylation	biological_process	0.038318	1	3	2367	13	19209	ENSSSCG00000017553,ENSSSCG00000017310,ENSSSCG00000012403	KAT7|KANSL1|OGT|
GO:0030041	actin filament polymerization	biological_process	0.038598	1	11	2367	115	19209	ENSSSCG00000025598,ENSSSCG00000003493,ENSSSCG00000024151,ENSSSCG00000017245,ENSSSCG00000004106,ENSSSCG00000015560,ENSSSCG00000011552,ENSSSCG00000007609,ENSSSCG00000016426,ENSSSCG00000010965,ENSSSCG00000015902	-|CAPZB|-|CDC42EP4|-|ARPC5|ARPC4|ARPC1A|-|CCL21|-|
GO:0000306	extrinsic to vacuolar membrane	cellular_component	0.038656	1	1	2367	1	19209	ENSSSCG00000011615	RAB7A|
GO:0007174	epidermal growth factor catabolic process	biological_process	0.038656	1	1	2367	1	19209	ENSSSCG00000011615	RAB7A|
GO:0032419	extrinsic to lysosome membrane	cellular_component	0.038656	1	1	2367	1	19209	ENSSSCG00000011615	RAB7A|
GO:1900040	regulation of interleukin-2 secretion	biological_process	0.038874	1	2	2367	6	19209	ENSSSCG00000006731,ENSSSCG00000015622	VTCN1|CD34|
GO:0042732	D-xylose metabolic process	biological_process	0.038881	1	1	2367	1	19209	ENSSSCG00000003158	DHDH|
GO:0042843	D-xylose catabolic process	biological_process	0.038881	1	1	2367	1	19209	ENSSSCG00000003158	DHDH|
GO:0047115	trans-1,2-dihydrobenzene-1,2-diol dehydrogenase activity	molecular_function	0.038881	1	1	2367	1	19209	ENSSSCG00000003158	DHDH|
GO:0047837	D-xylose 1-dehydrogenase (NADP+) activity	molecular_function	0.038881	1	1	2367	1	19209	ENSSSCG00000003158	DHDH|
GO:0015450	P-P-bond-hydrolysis-driven protein transmembrane transporter activity	molecular_function	0.039065	1	2	2367	7	19209	ENSSSCG00000025276,ENSSSCG00000011848	-|TFRC|
GO:0016575	histone deacetylation	biological_process	0.039126	1	6	2367	45	19209	ENSSSCG00000015368,ENSSSCG00000012534,ENSSSCG00000016842,ENSSSCG00000009193,ENSSSCG00000012114,ENSSSCG00000029450	HDAC9|MORF4L2|NIPBL|SMARCAD1|MSL3|HDAC1|
GO:0016581	NuRD complex	cellular_component	0.039429	1	3	2367	13	19209	ENSSSCG00000006562,ENSSSCG00000029450,ENSSSCG00000012149	GATAD2B|HDAC1|RBBP7|
GO:0090545	CHD-type complex	cellular_component	0.039429	1	3	2367	13	19209	ENSSSCG00000006562,ENSSSCG00000012149,ENSSSCG00000029450	GATAD2B|RBBP7|HDAC1|
GO:0010927	cellular component assembly involved in morphogenesis	biological_process	0.039459	1	17	2367	178	19209	ENSSSCG00000029311,ENSSSCG00000004166,ENSSSCG00000004289,ENSSSCG00000021579,ENSSSCG00000006864,ENSSSCG00000016843,ENSSSCG00000011090,ENSSSCG00000014149,ENSSSCG00000013848,ENSSSCG00000006894,ENSSSCG00000025001,ENSSSCG00000016370,ENSSSCG00000024563,ENSSSCG00000010651,ENSSSCG00000014835,ENSSSCG00000027675,ENSSSCG00000002628	MYPN|AHI1|CEP162|-|CDC14A|C5orf42|NEBL|MEF2C|RAB8A|FNBP1L|-|SEPT2|CEP83|ABLIM1|C2CD3|FOXP1|ICK|
GO:0032943	mononuclear cell proliferation	biological_process	0.039462	1	15	2367	191	19209	ENSSSCG00000015883,ENSSSCG00000011877,ENSSSCG00000011201,ENSSSCG00000014149,ENSSSCG00000010141,ENSSSCG00000015498,ENSSSCG00000006382,ENSSSCG00000006731,ENSSSCG00000028884,ENSSSCG00000013111,ENSSSCG00000007477,ENSSSCG00000001437,ENSSSCG00000011848,ENSSSCG00000004917,ENSSSCG00000006374	MARCH7|CD86|SATB1|MEF2C|ZP4|RC3H1|SLAMF6|VTCN1|IFN-OMEGA-2|CD6|NFATC2|AGER|TFRC|MALT1|CD244|
GO:0046651	lymphocyte proliferation	biological_process	0.039462	1	15	2367	191	19209	ENSSSCG00000015883,ENSSSCG00000014149,ENSSSCG00000011201,ENSSSCG00000011877,ENSSSCG00000010141,ENSSSCG00000015498,ENSSSCG00000006382,ENSSSCG00000006731,ENSSSCG00000001437,ENSSSCG00000013111,ENSSSCG00000028884,ENSSSCG00000007477,ENSSSCG00000011848,ENSSSCG00000006374,ENSSSCG00000004917	MARCH7|MEF2C|SATB1|CD86|ZP4|RC3H1|SLAMF6|VTCN1|AGER|CD6|IFN-OMEGA-2|NFATC2|TFRC|CD244|MALT1|
GO:0031047	gene silencing by RNA	biological_process	0.039768	1	5	2367	34	19209	ENSSSCG00000028225,ENSSSCG00000027734,ENSSSCG00000012727,ENSSSCG00000007702,ENSSSCG00000016809	DICER1|TNRC6C|FMR1|FKBP6|DROSHA|
GO:0030669	clathrin-coated endocytic vesicle membrane	cellular_component	0.04006	1	2	2367	5	19209	ENSSSCG00000025243,ENSSSCG00000011199	SGIP1|TBC1D5|
GO:0019788	NEDD8 ligase activity	molecular_function	0.040072	1	1	2367	1	19209	ENSSSCG00000029774	RNF7|
GO:0043224	nuclear SCF ubiquitin ligase complex	cellular_component	0.040072	1	1	2367	1	19209	ENSSSCG00000029774	RNF7|
GO:0046975	histone methyltransferase activity (H3-K36 specific)	molecular_function	0.040076	1	2	2367	5	19209	ENSSSCG00000011332,ENSSSCG00000014044	SETD2|NSD1|
GO:0035438	cyclic-di-GMP binding	molecular_function	0.040147	1	1	2367	1	19209	ENSSSCG00000014349	TMEM173|
GO:0061507	cyclic-GMP-AMP binding	molecular_function	0.040147	1	1	2367	1	19209	ENSSSCG00000014349	TMEM173|
GO:2001234	negative regulation of apoptotic signaling pathway	biological_process	0.040214	1	11	2367	118	19209	ENSSSCG00000009704,ENSSSCG00000012382,ENSSSCG00000005318,ENSSSCG00000029652,ENSSSCG00000013936,ENSSSCG00000006891,ENSSSCG00000004623,ENSSSCG00000006652,ENSSSCG00000013297,ENSSSCG00000025912,ENSSSCG00000010638	HMGB2|IGBP1|CREB3|TMBIM6|NDUFA13|GCLM|BCL2L10|MCL1|CD44|URI1|TCF7L2|
GO:0061013	regulation of mRNA catabolic process	biological_process	0.040264	1	3	2367	16	19209	ENSSSCG00000015498,ENSSSCG00000016512,ENSSSCG00000027734	RC3H1|ZC3HAV1|TNRC6C|
GO:0004801	sedoheptulose-7-phosphate:D-glyceraldehyde-3-phosphate glyceronetransferase activity	molecular_function	0.040424	1	1	2367	1	19209	ENSSSCG00000012847	TALDO1|
GO:0004527	exonuclease activity	molecular_function	0.04073	1	8	2367	70	19209	ENSSSCG00000008989,ENSSSCG00000009319,ENSSSCG00000014280,ENSSSCG00000011049,ENSSSCG00000028785,ENSSSCG00000002434,ENSSSCG00000003412,ENSSSCG00000022240	CNOT6L|PAN3|RAD50|DCLRE1C|-|NRDE2|EXOSC10|-|
GO:0000076	DNA replication checkpoint	biological_process	0.040906	1	2	2367	8	19209	ENSSSCG00000030491,ENSSSCG00000004942	ZNF830|TIPIN|
GO:0018011	N-terminal peptidyl-alanine methylation	biological_process	0.041061	1	1	2367	1	19209	ENSSSCG00000005678	NTMT1|
GO:0018012	N-terminal peptidyl-alanine trimethylation	biological_process	0.041061	1	1	2367	1	19209	ENSSSCG00000005678	NTMT1|
GO:0018016	N-terminal peptidyl-proline dimethylation	biological_process	0.041061	1	1	2367	1	19209	ENSSSCG00000005678	NTMT1|
GO:0018194	peptidyl-alanine modification	biological_process	0.041061	1	1	2367	1	19209	ENSSSCG00000005678	NTMT1|
GO:0035568	N-terminal peptidyl-proline methylation	biological_process	0.041061	1	1	2367	1	19209	ENSSSCG00000005678	NTMT1|
GO:0035570	N-terminal peptidyl-serine methylation	biological_process	0.041061	1	1	2367	1	19209	ENSSSCG00000005678	NTMT1|
GO:0035572	N-terminal peptidyl-serine dimethylation	biological_process	0.041061	1	1	2367	1	19209	ENSSSCG00000005678	NTMT1|
GO:0035573	N-terminal peptidyl-serine trimethylation	biological_process	0.041061	1	1	2367	1	19209	ENSSSCG00000005678	NTMT1|
GO:0019402	galactitol metabolic process	biological_process	0.041069	1	1	2367	1	19209	ENSSSCG00000017203	GALK1|
GO:0072091	regulation of stem cell proliferation	biological_process	0.041138	1	7	2367	60	19209	ENSSSCG00000027675,ENSSSCG00000011025,ENSSSCG00000013320,ENSSSCG00000016639,ENSSSCG00000009704,ENSSSCG00000005190,ENSSSCG00000026722	FOXP1|-|PAX6|FOXP2|HMGB2|NFIB|PHF14|
GO:0006474	N-terminal protein amino acid acetylation	biological_process	0.041152	1	3	2367	15	19209	ENSSSCG00000007951,ENSSSCG00000012791,ENSSSCG00000000068	CREBBP|NAA10|EP300|
GO:0030017	sarcomere	cellular_component	0.041492	1	9	2367	85	19209	ENSSSCG00000018005,ENSSSCG00000010301,ENSSSCG00000013992,ENSSSCG00000029311,ENSSSCG00000003493,ENSSSCG00000005110,ENSSSCG00000011090,ENSSSCG00000003768,ENSSSCG00000025095	MYH1|PPP3CB|ARF3|MYPN|CAPZB|SYNE2|NEBL|NEXN|-|
GO:0048261	negative regulation of receptor-mediated endocytosis	biological_process	0.041586	1	2	2367	6	19209	ENSSSCG00000007735,ENSSSCG00000009834	RABGEF1|ATXN2|
GO:0032890	regulation of organic acid transport	biological_process	0.041615	1	3	2367	13	19209	ENSSSCG00000002989,ENSSSCG00000016370,ENSSSCG00000004789	AKT2|SEPT2|THBS1|
GO:0035614	snRNA stem-loop binding	molecular_function	0.041715	1	1	2367	1	19209	ENSSSCG00000002998	SNRPA|
GO:0045131	pre-mRNA branch point binding	molecular_function	0.041897	1	1	2367	1	19209	ENSSSCG00000013021	SF1|
GO:0019799	tubulin N-acetyltransferase activity	molecular_function	0.041902	1	1	2367	1	19209	ENSSSCG00000024604	ATAT1|
GO:0071929	alpha-tubulin acetylation	biological_process	0.041902	1	1	2367	1	19209	ENSSSCG00000024604	ATAT1|
GO:0006713	glucocorticoid catabolic process	biological_process	0.041961	1	1	2367	1	19209	ENSSSCG00000010035	YWHAH|
GO:0033036	macromolecule localization	biological_process	0.04216	1	101	2367	1615	19209	ENSSSCG00000023984,ENSSSCG00000001994,ENSSSCG00000013936,ENSSSCG00000004550,ENSSSCG00000001400,ENSSSCG00000005386,ENSSSCG00000010306,ENSSSCG00000014370,ENSSSCG00000010799,ENSSSCG00000002382,ENSSSCG00000011848,ENSSSCG00000016842,ENSSSCG00000007735,ENSSSCG00000022866,ENSSSCG00000024223,ENSSSCG00000015846,ENSSSCG00000005384,ENSSSCG00000000039,ENSSSCG00000000708,ENSSSCG00000025276,ENSSSCG00000002000,…	RSL1D1|TINF2|NDUFA13|OAZ2|DDX39B|STX17|SEC24C|TMCO6|COG7|TMED10|TFRC|NIPBL|RABGEF1|NXF1|ARHGEF16|RBPMS|SEC61B|POLDIP3|TNFRSF1A|-|IPO4|MACF1|PIK3R1|-|THBS1|CD244|SYNE2|ARF3|-|-|PPP3CB|APOD|YWHAH|TSPAN17|TRAF3IP2|ARMCX3|HPS6|PLEKHA1|-|RAB7A|AKAP3|APC|KIAA0753|CCDC14|FLOT1|FOXP1|SEC61A1|SAR1A|MAVS|AKT2|RAB8A|FIS1|-|GOLGA4|-|VPS29|CD34|-|PAX6|UNC119B|AHI1|-|EXOSC10|VPS28|-|VTCN1|HEXB|PDZD11|GDF9|AP2M…
GO:0016514	SWI/SNF complex	cellular_component	0.042182	1	3	2367	14	19209	ENSSSCG00000011340,ENSSSCG00000017468,ENSSSCG00000003559	-|-|-|
GO:0004651	polynucleotide 5'-phosphatase activity	molecular_function	0.042224	1	1	2367	1	19209	ENSSSCG00000008298	-|
GO:0048016	inositol phosphate-mediated signaling	biological_process	0.042301	1	4	2367	22	19209	ENSSSCG00000010301,ENSSSCG00000007477,ENSSSCG00000001716,ENSSSCG00000002755	PPP3CB|NFATC2|RCAN2|NFAT5|
GO:0043301	negative regulation of leukocyte degranulation	biological_process	0.042513	1	2	2367	5	19209	ENSSSCG00000007735,ENSSSCG00000006381	RABGEF1|CD84|
GO:0042127	regulation of cell proliferation	biological_process	0.042528	1	56	2367	869	19209	ENSSSCG00000012640,ENSSSCG00000021646,ENSSSCG00000003417,ENSSSCG00000016494,ENSSSCG00000002860,ENSSSCG00000026733,ENSSSCG00000003443,ENSSSCG00000000191,ENSSSCG00000001061,ENSSSCG00000001437,ENSSSCG00000011942,ENSSSCG00000027675,ENSSSCG00000008406,ENSSSCG00000015318,ENSSSCG00000015498,ENSSSCG00000012480,ENSSSCG00000014207,ENSSSCG00000012055,ENSSSCG00000021989,ENSSSCG00000011877,ENSSSCG00000029849,…	-|KLF9|DISP3|BRAF|PDCD5|-|-|KMT2D|JARID2|AGER|CD47|FOXP1|CCDC88A|-|RC3H1|TNMD|APC|MORC3|PURA|CD86|S1PR1|MARCH7|APOD|TCF7L2|CNOT6L|NFATC2|ZBTB49|BTK|TGM1|CDK4|MEF2C|HMGB2|HDAC1|GDF9|ARID2|CD244|THBS1|-|PAK1|VTCN1|KLF13|PHF14|SMARCA1|FOXP2|ZP4|TIPIN|-|PAX6|
GO:0010494	cytoplasmic stress granule	cellular_component	0.042564	1	4	2367	24	19209	ENSSSCG00000015498,ENSSSCG00000015846,ENSSSCG00000017079,ENSSSCG00000009834	RC3H1|RBPMS|G3BP1|ATXN2|
GO:0002694	regulation of leukocyte activation	biological_process	0.042645	1	19	2367	248	19209	ENSSSCG00000014149,ENSSSCG00000016809,ENSSSCG00000012640,ENSSSCG00000006731,ENSSSCG00000015498,ENSSSCG00000006374,ENSSSCG00000004789,ENSSSCG00000011025,ENSSSCG00000011942,ENSSSCG00000001437,ENSSSCG00000011877,ENSSSCG00000007735,ENSSSCG00000015883,ENSSSCG00000010141,ENSSSCG00000004917,ENSSSCG00000011848,ENSSSCG00000006381,ENSSSCG00000013111,ENSSSCG00000007477	MEF2C|DROSHA|-|VTCN1|RC3H1|CD244|THBS1|-|CD47|AGER|CD86|RABGEF1|MARCH7|ZP4|MALT1|TFRC|CD84|CD6|NFATC2|
GO:0033143	regulation of intracellular steroid hormone receptor signaling pathway	biological_process	0.042985	1	6	2367	47	19209	ENSSSCG00000000068,ENSSSCG00000022996,ENSSSCG00000008909,ENSSSCG00000014878,ENSSSCG00000029450,ENSSSCG00000000191	EP300|PAGR1|-|PAK1|HDAC1|KMT2D|
GO:0071612	IP-10 production	biological_process	0.043007	1	1	2367	1	19209	ENSSSCG00000007143	MAVS|
GO:0071658	regulation of IP-10 production	biological_process	0.043007	1	1	2367	1	19209	ENSSSCG00000007143	MAVS|
GO:0071660	positive regulation of IP-10 production	biological_process	0.043007	1	1	2367	1	19209	ENSSSCG00000007143	MAVS|
GO:0022900	electron transport chain	biological_process	0.043056	1	6	2367	58	19209	ENSSSCG00000018082,ENSSSCG00000018078,ENSSSCG00000018087,ENSSSCG00000018094,ENSSSCG00000018091,ENSSSCG00000016893	COX3|COX2|ND4|CYTB|ND5|-|
GO:0032156	septin cytoskeleton	cellular_component	0.043081	1	2	2367	5	19209	ENSSSCG00000012619,ENSSSCG00000016370	SEPT6|SEPT2|
GO:0032270	positive regulation of cellular protein metabolic process	biological_process	0.043086	1	49	2367	725	19209	ENSSSCG00000028884,ENSSSCG00000000493,ENSSSCG00000022852,ENSSSCG00000014229,ENSSSCG00000025675,ENSSSCG00000029137,ENSSSCG00000014280,ENSSSCG00000010141,ENSSSCG00000015846,ENSSSCG00000002437,ENSSSCG00000012037,ENSSSCG00000016842,ENSSSCG00000000087,ENSSSCG00000014878,ENSSSCG00000004789,ENSSSCG00000014288,ENSSSCG00000029352,ENSSSCG00000000708,ENSSSCG00000012617,ENSSSCG00000022611,ENSSSCG00000010391,…	IFN-OMEGA-2|FRS2|-|-|EEF2|-|RAD50|ZP4|RBPMS|RPS6KA5|PAXBP1|NIPBL|TAB1|PAK1|THBS1|GDF9|CCNL1|TNFRSF1A|UPF3B|CAPRIN2|ERCC6|CCL21|-|MALT1|-|GDF7|AGTR1|-|TAB2|RCHY1|GUF1|PPP2CA|AGER|MAVS|-|-|JARID2|RNF111|CD44|LAMTOR2|FMR1|UBE2N|CCDC88A|FLOT1|CCNT2|-|BRAF|AKT2|OGT|
GO:0006405	RNA export from nucleus	biological_process	0.043156	1	6	2367	53	19209	ENSSSCG00000011332,ENSSSCG00000001400,ENSSSCG00000002023,ENSSSCG00000000039,ENSSSCG00000022866,ENSSSCG00000026607	SETD2|DDX39B|PABPN1|POLDIP3|NXF1|-|
GO:0035601	protein deacylation	biological_process	0.04333	1	7	2367	60	19209	ENSSSCG00000012114,ENSSSCG00000029450,ENSSSCG00000009193,ENSSSCG00000000068,ENSSSCG00000016842,ENSSSCG00000012534,ENSSSCG00000015368	MSL3|HDAC1|SMARCAD1|EP300|NIPBL|MORF4L2|HDAC9|
GO:0070528	protein kinase C signaling cascade	biological_process	0.043408	1	3	2367	18	19209	ENSSSCG00000010141,ENSSSCG00000003493,ENSSSCG00000022725	ZP4|CAPZB|FLOT1|
GO:0070566	adenylyltransferase activity	molecular_function	0.043527	1	3	2367	15	19209	ENSSSCG00000014114,ENSSSCG00000002505,ENSSSCG00000011529	PAPD4|PAPOLA|TRNT1|
GO:0035226	glutamate-cysteine ligase catalytic subunit binding	molecular_function	0.043567	1	1	2367	1	19209	ENSSSCG00000006891	GCLM|
GO:0035227	regulation of glutamate-cysteine ligase activity	biological_process	0.043567	1	1	2367	1	19209	ENSSSCG00000006891	GCLM|
GO:0035229	positive regulation of glutamate-cysteine ligase activity	biological_process	0.043567	1	1	2367	1	19209	ENSSSCG00000006891	GCLM|
GO:0018467	formaldehyde dehydrogenase activity	molecular_function	0.043736	1	1	2367	1	19209	ENSSSCG00000009185	ADH5|
GO:0051903	S-(hydroxymethyl)glutathione dehydrogenase activity	molecular_function	0.043736	1	1	2367	1	19209	ENSSSCG00000009185	ADH5|
GO:0031056	regulation of histone modification	biological_process	0.043804	1	9	2367	84	19209	ENSSSCG00000012403,ENSSSCG00000012037,ENSSSCG00000016842,ENSSSCG00000002437,ENSSSCG00000014044,ENSSSCG00000000908,ENSSSCG00000008221,ENSSSCG00000012727,ENSSSCG00000001061	OGT|PAXBP1|NIPBL|RPS6KA5|NSD1|UBE2N|KDM3A|FMR1|JARID2|
GO:0048665	neuron fate specification	biological_process	0.044772	1	3	2367	22	19209	ENSSSCG00000016696,ENSSSCG00000009196,ENSSSCG00000013320	EVX1|ATOH1|PAX6|
GO:0035770	ribonucleoprotein granule	cellular_component	0.044833	1	9	2367	88	19209	ENSSSCG00000008909,ENSSSCG00000015846,ENSSSCG00000017079,ENSSSCG00000003264,ENSSSCG00000015498,ENSSSCG00000009319,ENSSSCG00000023976,ENSSSCG00000013124,ENSSSCG00000009834	-|RBPMS|G3BP1|CNOT3|RC3H1|PAN3|DCP1B|PATL1|ATXN2|
GO:0001934	positive regulation of protein phosphorylation	biological_process	0.044851	1	36	2367	513	19209	ENSSSCG00000000087,ENSSSCG00000002437,ENSSSCG00000010141,ENSSSCG00000015846,ENSSSCG00000014280,ENSSSCG00000029137,ENSSSCG00000022852,ENSSSCG00000028884,ENSSSCG00000000493,ENSSSCG00000010391,ENSSSCG00000022611,ENSSSCG00000029352,ENSSSCG00000000708,ENSSSCG00000014878,ENSSSCG00000014288,ENSSSCG00000004789,ENSSSCG00000004110,ENSSSCG00000004106,ENSSSCG00000028931,ENSSSCG00000010965,ENSSSCG00000023205,…	TAB1|RPS6KA5|ZP4|RBPMS|RAD50|-|-|IFN-OMEGA-2|FRS2|ERCC6|CAPRIN2|CCNL1|TNFRSF1A|PAK1|GDF9|THBS1|TAB2|-|GDF7|CCL21|-|MALT1|-|-|AKT2|BRAF|CCNT2|FMR1|LAMTOR2|CD44|CCDC88A|FLOT1|AGER|PPP2CA|-|MAVS|
GO:0033178	proton-transporting two-sector ATPase complex, catalytic domain	cellular_component	0.045063	1	3	2367	16	19209	ENSSSCG00000000405,ENSSSCG00000010957,ENSSSCG00000013431	ATP5B|-|ATP5D|
GO:0033897	ribonuclease T2 activity	molecular_function	0.045084	1	1	2367	1	19209	ENSSSCG00000004024	-|
GO:0030117	membrane coat	cellular_component	0.04517	1	8	2367	70	19209	ENSSSCG00000011199,ENSSSCG00000024437,ENSSSCG00000025243,ENSSSCG00000021145,ENSSSCG00000013392,ENSSSCG00000013857,ENSSSCG00000010306,ENSSSCG00000017712	TBC1D5|AP2M1|SGIP1|AP1S1|-|EPS15L1|SEC24C|-|
GO:0048475	coated membrane	cellular_component	0.04517	1	8	2367	70	19209	ENSSSCG00000011199,ENSSSCG00000024437,ENSSSCG00000010306,ENSSSCG00000017712,ENSSSCG00000021145,ENSSSCG00000025243,ENSSSCG00000013392,ENSSSCG00000013857	TBC1D5|AP2M1|SEC24C|-|AP1S1|SGIP1|-|EPS15L1|
GO:0006283	transcription-coupled nucleotide-excision repair	biological_process	0.045279	1	2	2367	6	19209	ENSSSCG00000010391,ENSSSCG00000007907	ERCC6|USP7|
GO:0002605	negative regulation of dendritic cell antigen processing and presentation	biological_process	0.045398	1	1	2367	1	19209	ENSSSCG00000004789	THBS1|
GO:0010754	negative regulation of cGMP-mediated signaling	biological_process	0.045398	1	1	2367	1	19209	ENSSSCG00000004789	THBS1|
GO:0070051	fibrinogen binding	molecular_function	0.045398	1	1	2367	1	19209	ENSSSCG00000004789	THBS1|
GO:0045010	actin nucleation	biological_process	0.045415	1	5	2367	37	19209	ENSSSCG00000007609,ENSSSCG00000024151,ENSSSCG00000016426,ENSSSCG00000011552,ENSSSCG00000015560	ARPC1A|-|-|ARPC4|ARPC5|
GO:0070933	histone H4 deacetylation	biological_process	0.045473	1	2	2367	6	19209	ENSSSCG00000009193,ENSSSCG00000029450	SMARCAD1|HDAC1|
GO:1902275	regulation of chromatin organization	biological_process	0.045515	1	10	2367	97	19209	ENSSSCG00000014044,ENSSSCG00000002437,ENSSSCG00000017301,ENSSSCG00000012037,ENSSSCG00000016842,ENSSSCG00000012403,ENSSSCG00000001061,ENSSSCG00000012727,ENSSSCG00000000908,ENSSSCG00000008221	NSD1|RPS6KA5|TLK2|PAXBP1|NIPBL|OGT|JARID2|FMR1|UBE2N|KDM3A|
GO:0017177	glucosidase II complex	cellular_component	0.045727	1	1	2367	1	19209	ENSSSCG00000030653	GANAB|
GO:0031519	PcG protein complex	cellular_component	0.045759	1	5	2367	35	19209	ENSSSCG00000001477,ENSSSCG00000030467,ENSSSCG00000001061,ENSSSCG00000012149,ENSSSCG00000007248	RING1|PHC3|JARID2|RBBP7|ASXL1|
GO:1900193	regulation of oocyte maturation	biological_process	0.045782	1	2	2367	8	19209	ENSSSCG00000014288,ENSSSCG00000016489	GDF9|WEE2|
GO:0033643	host cell part	cellular_component	0.045802	1	2	2367	7	19209	ENSSSCG00000010525,ENSSSCG00000012727	-|FMR1|
GO:0097472	cyclin-dependent protein kinase activity	molecular_function	0.045919	1	2	2367	7	19209	ENSSSCG00000015318,ENSSSCG00000025092	-|CDK4|
GO:0030532	small nuclear ribonucleoprotein complex	cellular_component	0.04592	1	6	2367	55	19209	ENSSSCG00000002998,ENSSSCG00000023792,ENSSSCG00000010002,ENSSSCG00000001400,ENSSSCG00000017555,ENSSSCG00000016509	SNRPA|SNRNP70|-|DDX39B|LUC7L3|-|
GO:0001530	lipopolysaccharide binding	molecular_function	0.046228	1	3	2367	16	19209	ENSSSCG00000013111,ENSSSCG00000006623,ENSSSCG00000016809	CD6|PSMB4|DROSHA|
GO:0035520	monoubiquitinated protein deubiquitination	biological_process	0.046322	1	2	2367	6	19209	ENSSSCG00000003830,ENSSSCG00000007248	MYSM1|ASXL1|
GO:0034114	regulation of heterotypic cell-cell adhesion	biological_process	0.046349	1	2	2367	7	19209	ENSSSCG00000022725,ENSSSCG00000013297	FLOT1|CD44|
GO:0070587	regulation of cell-cell adhesion involved in gastrulation	biological_process	0.046349	1	2	2367	7	19209	ENSSSCG00000013297,ENSSSCG00000022725	CD44|FLOT1|
GO:0008520	L-ascorbate:sodium symporter activity	molecular_function	0.046506	1	1	2367	1	19209	ENSSSCG00000026423	SLC23A1|
GO:0070904	transepithelial L-ascorbic acid transport	biological_process	0.046506	1	1	2367	1	19209	ENSSSCG00000026423	SLC23A1|
GO:0030682	evasion or tolerance of host defense response	biological_process	0.047104	1	1	2367	1	19209	ENSSSCG00000011831	APOD|
GO:0034439	lipoprotein lipid oxidation	biological_process	0.047104	1	1	2367	1	19209	ENSSSCG00000011831	APOD|
GO:0051807	evasion or tolerance of defense response of other organism involved in symbiotic interaction	biological_process	0.047104	1	1	2367	1	19209	ENSSSCG00000011831	APOD|
GO:0060587	regulation of lipoprotein lipid oxidation	biological_process	0.047104	1	1	2367	1	19209	ENSSSCG00000011831	APOD|
GO:0060588	negative regulation of lipoprotein lipid oxidation	biological_process	0.047104	1	1	2367	1	19209	ENSSSCG00000011831	APOD|
GO:2000405	negative regulation of T cell migration	biological_process	0.047104	1	1	2367	1	19209	ENSSSCG00000011831	APOD|
GO:0045786	negative regulation of cell cycle	biological_process	0.047168	1	14	2367	172	19209	ENSSSCG00000025092,ENSSSCG00000015588,ENSSSCG00000016489,ENSSSCG00000015020,ENSSSCG00000004106,ENSSSCG00000010108,ENSSSCG00000004789,ENSSSCG00000010638,ENSSSCG00000015318,ENSSSCG00000003654,ENSSSCG00000001400,ENSSSCG00000006864,ENSSSCG00000008728,ENSSSCG00000014207	CDK4|ANGEL2|WEE2|BTG4|-|-|THBS1|TCF7L2|-|MACF1|DDX39B|CDC14A|ZBTB49|APC|
GO:0009411	response to UV	biological_process	0.047176	1	8	2367	75	19209	ENSSSCG00000021964,ENSSSCG00000008475,ENSSSCG00000004753,ENSSSCG00000007951,ENSSSCG00000004942,ENSSSCG00000010391,ENSSSCG00000000068,ENSSSCG00000003361	PIK3R1|-|INO80|CREBBP|TIPIN|ERCC6|EP300|-|
GO:0060872	semicircular canal development	biological_process	0.047398	1	2	2367	6	19209	ENSSSCG00000011025,ENSSSCG00000006231	-|CHD7|
GO:1902065	response to L-glutamate	biological_process	0.047793	1	1	2367	1	19209	ENSSSCG00000029652	TMBIM6|
GO:0050851	antigen receptor-mediated signaling pathway	biological_process	0.047983	1	9	2367	94	19209	ENSSSCG00000004917,ENSSSCG00000007477,ENSSSCG00000009440,ENSSSCG00000000908,ENSSSCG00000029073,ENSSSCG00000012495,ENSSSCG00000015498,ENSSSCG00000010702,ENSSSCG00000014149	MALT1|NFATC2|ELF1|UBE2N|CACNB4|BTK|RC3H1|PLEKHA1|MEF2C|
GO:0003241	growth involved in heart morphogenesis	biological_process	0.048001	1	1	2367	2	19209	ENSSSCG00000029849	S1PR1|
GO:0090316	positive regulation of intracellular protein transport	biological_process	0.048026	1	9	2367	92	19209	ENSSSCG00000010638,ENSSSCG00000021964,ENSSSCG00000007143,ENSSSCG00000004550,ENSSSCG00000027757,ENSSSCG00000014349,ENSSSCG00000015846,ENSSSCG00000010301,ENSSSCG00000002989	TCF7L2|PIK3R1|MAVS|OAZ2|FIS1|TMEM173|RBPMS|PPP3CB|AKT2|
GO:0035176	social behavior	biological_process	0.048164	1	4	2367	24	19209	ENSSSCG00000005282,ENSSSCG00000010300,ENSSSCG00000015715,ENSSSCG00000010301	VPS13A|MSS51|EN1|PPP3CB|
GO:0051703	intraspecies interaction between organisms	biological_process	0.048164	1	4	2367	24	19209	ENSSSCG00000015715,ENSSSCG00000010301,ENSSSCG00000005282,ENSSSCG00000010300	EN1|PPP3CB|VPS13A|MSS51|
GO:0040016	embryonic cleavage	biological_process	0.048301	1	2	2367	7	19209	ENSSSCG00000017693,ENSSSCG00000014288	AATF|GDF9|
GO:0043331	response to dsRNA	biological_process	0.048847	1	7	2367	77	19209	ENSSSCG00000022725,ENSSSCG00000016809,ENSSSCG00000028225,ENSSSCG00000007143,ENSSSCG00000016512,ENSSSCG00000014349,ENSSSCG00000028884	FLOT1|DROSHA|DICER1|MAVS|ZC3HAV1|TMEM173|IFN-OMEGA-2|
GO:0019080	viral genome expression	biological_process	0.049124	1	5	2367	38	19209	ENSSSCG00000014177,ENSSSCG00000009389,ENSSSCG00000029450,ENSSSCG00000015697,ENSSSCG00000000068	CHD1|TRIM13|HDAC1|CCNT2|EP300|
GO:0043903	regulation of symbiosis, encompassing mutualism through parasitism	biological_process	0.049179	1	10	2367	111	19209	ENSSSCG00000011615,ENSSSCG00000013638,ENSSSCG00000000068,ENSSSCG00000016512,ENSSSCG00000014177,ENSSSCG00000009389,ENSSSCG00000007143,ENSSSCG00000029450,ENSSSCG00000007702,ENSSSCG00000012727	RAB7A|ILF3|EP300|ZC3HAV1|CHD1|TRIM13|MAVS|HDAC1|FKBP6|FMR1|
GO:0000983	RNA polymerase II core promoter sequence-specific DNA binding transcription factor activity	molecular_function	0.049775	1	2	2367	7	19209	ENSSSCG00000006000,ENSSSCG00000014149	TAF2|MEF2C|
GO:0021539	subthalamus development	biological_process	0.049826	1	4	2367	29	19209	ENSSSCG00000010035,ENSSSCG00000025349,ENSSSCG00000014289,ENSSSCG00000011858	YWHAH|CCDC14|UQCRQ|ZNF148|
GO:0031674	I band	cellular_component	0.049921	1	7	2367	60	19209	ENSSSCG00000010301,ENSSSCG00000003768,ENSSSCG00000029311,ENSSSCG00000025095,ENSSSCG00000005110,ENSSSCG00000003493,ENSSSCG00000011090	PPP3CB|NEXN|MYPN|-|SYNE2|CAPZB|NEBL|
GO:0050863	regulation of T cell activation	biological_process	0.049973	1	13	2367	159	19209	ENSSSCG00000015498,ENSSSCG00000006731,ENSSSCG00000011942,ENSSSCG00000011025,ENSSSCG00000013111,ENSSSCG00000001437,ENSSSCG00000011848,ENSSSCG00000004917,ENSSSCG00000006374,ENSSSCG00000015883,ENSSSCG00000016809,ENSSSCG00000011877,ENSSSCG00000010141	RC3H1|VTCN1|CD47|-|CD6|AGER|TFRC|MALT1|CD244|MARCH7|DROSHA|CD86|ZP4|
GO:0002634	regulation of germinal center formation	biological_process	0.050374	1	2	2367	7	19209	ENSSSCG00000014149,ENSSSCG00000015498	MEF2C|RC3H1|
GO:0061072	iris morphogenesis	biological_process	0.050669	1	2	2367	7	19209	ENSSSCG00000026733,ENSSSCG00000013320	-|PAX6|
GO:0045736	negative regulation of cyclin-dependent protein serine/threonine kinase activity	biological_process	0.050939	1	3	2367	18	19209	ENSSSCG00000014207,ENSSSCG00000016489,ENSSSCG00000004106	APC|WEE2|-|
GO:0097229	sperm end piece	cellular_component	0.051278	1	1	2367	1	19209	ENSSSCG00000003711	-|
GO:0031996	thioesterase binding	molecular_function	0.051298	1	2	2367	8	19209	ENSSSCG00000002525,ENSSSCG00000012767	TRAF3|HAUS7|
GO:0042668	auditory receptor cell fate determination	biological_process	0.051306	1	1	2367	2	19209	ENSSSCG00000009196	ATOH1|
GO:0071605	monocyte chemotactic protein-1 production	biological_process	0.051877	1	2	2367	8	19209	ENSSSCG00000001437,ENSSSCG00000011831	AGER|APOD|
GO:0071637	regulation of monocyte chemotactic protein-1 production	biological_process	0.051877	1	2	2367	8	19209	ENSSSCG00000001437,ENSSSCG00000011831	AGER|APOD|
GO:0001546	preantral ovarian follicle growth	biological_process	0.052088	1	1	2367	2	19209	ENSSSCG00000030491	ZNF830|
GO:0048162	multi-layer follicle stage	biological_process	0.052088	1	1	2367	2	19209	ENSSSCG00000030491	ZNF830|
GO:0000792	heterochromatin	cellular_component	0.052226	1	6	2367	51	19209	ENSSSCG00000011201,ENSSSCG00000012434,ENSSSCG00000009193,ENSSSCG00000027342,ENSSSCG00000001477,ENSSSCG00000029413	SATB1|-|SMARCAD1|BAZ1B|RING1|DNMT3A|
GO:0007220	Notch receptor processing	biological_process	0.052263	1	2	2367	7	19209	ENSSSCG00000028297,ENSSSCG00000024330	APH1A|-|
GO:0043367	CD4-positive, alpha-beta T cell differentiation	biological_process	0.052416	1	5	2367	39	19209	ENSSSCG00000015498,ENSSSCG00000006382,ENSSSCG00000016494,ENSSSCG00000011201,ENSSSCG00000027675	RC3H1|SLAMF6|BRAF|SATB1|FOXP1|
GO:0006378	mRNA polyadenylation	biological_process	0.052486	1	4	2367	26	19209	ENSSSCG00000002426,ENSSSCG00000014901,ENSSSCG00000002505,ENSSSCG00000000490	ZC3H14|PCF11|PAPOLA|-|
GO:0071557	histone H3-K27 demethylation	biological_process	0.05256	1	2	2367	6	19209	ENSSSCG00000012262,ENSSSCG00000012329	KDM6A|PHF8|
GO:0071558	histone demethylase activity (H3-K27 specific)	molecular_function	0.05256	1	2	2367	6	19209	ENSSSCG00000012262,ENSSSCG00000012329	KDM6A|PHF8|
GO:0042384	cilium assembly	biological_process	0.052613	1	13	2367	129	19209	ENSSSCG00000024563,ENSSSCG00000004289,ENSSSCG00000016370,ENSSSCG00000025001,ENSSSCG00000021579,ENSSSCG00000006864,ENSSSCG00000010651,ENSSSCG00000014835,ENSSSCG00000016843,ENSSSCG00000002628,ENSSSCG00000004166,ENSSSCG00000013848,ENSSSCG00000006894	CEP83|CEP162|SEPT2|-|-|CDC14A|ABLIM1|C2CD3|C5orf42|ICK|AHI1|RAB8A|FNBP1L|
GO:0043596	nuclear replication fork	cellular_component	0.052739	1	4	2367	26	19209	ENSSSCG00000009193,ENSSSCG00000021989,ENSSSCG00000027342,ENSSSCG00000022240	SMARCAD1|PURA|BAZ1B|-|
GO:0071565	nBAF complex	cellular_component	0.05281	1	2	2367	8	19209	ENSSSCG00000003559,ENSSSCG00000017468	-|-|
GO:0033006	regulation of mast cell activation involved in immune response	biological_process	0.052942	1	3	2367	17	19209	ENSSSCG00000012640,ENSSSCG00000006381,ENSSSCG00000007735	-|CD84|RABGEF1|
GO:0043304	regulation of mast cell degranulation	biological_process	0.052942	1	3	2367	17	19209	ENSSSCG00000007735,ENSSSCG00000006381,ENSSSCG00000012640	RABGEF1|CD84|-|
GO:0003322	pancreatic A cell development	biological_process	0.052983	1	1	2367	1	19209	ENSSSCG00000013320	PAX6|
GO:0021905	forebrain-midbrain boundary formation	biological_process	0.052983	1	1	2367	1	19209	ENSSSCG00000013320	PAX6|
GO:0021917	somatic motor neuron fate commitment	biological_process	0.052983	1	1	2367	1	19209	ENSSSCG00000013320	PAX6|
GO:0021918	regulation of transcription from RNA polymerase II promoter involved in somatic motor neuron fate commitment	biological_process	0.052983	1	1	2367	1	19209	ENSSSCG00000013320	PAX6|
GO:0070661	leukocyte proliferation	biological_process	0.053065	1	15	2367	199	19209	ENSSSCG00000015883,ENSSSCG00000011877,ENSSSCG00000014149,ENSSSCG00000011201,ENSSSCG00000010141,ENSSSCG00000006382,ENSSSCG00000015498,ENSSSCG00000006731,ENSSSCG00000007477,ENSSSCG00000028884,ENSSSCG00000013111,ENSSSCG00000001437,ENSSSCG00000011848,ENSSSCG00000004917,ENSSSCG00000006374	MARCH7|CD86|MEF2C|SATB1|ZP4|SLAMF6|RC3H1|VTCN1|NFATC2|IFN-OMEGA-2|CD6|AGER|TFRC|MALT1|CD244|
GO:0097157	pre-mRNA intronic binding	molecular_function	0.053145	1	2	2367	7	19209	ENSSSCG00000012556,ENSSSCG00000000068	RBM41|EP300|
GO:0071889	14-3-3 protein binding	molecular_function	0.053377	1	2	2367	6	19209	ENSSSCG00000000955,ENSSSCG00000025095	TBC1D22A|-|
GO:0010521	telomerase inhibitor activity	molecular_function	0.053467	1	2	2367	7	19209	ENSSSCG00000010605,ENSSSCG00000001994	OBFC1|TINF2|
GO:0030854	positive regulation of granulocyte differentiation	biological_process	0.053773	1	2	2367	6	19209	ENSSSCG00000012403,ENSSSCG00000029082	OGT|KMT2E|
GO:0034763	negative regulation of transmembrane transport	biological_process	0.053796	1	3	2367	18	19209	ENSSSCG00000004550,ENSSSCG00000002989,ENSSSCG00000004789	OAZ2|AKT2|THBS1|
GO:1900101	regulation of endoplasmic reticulum unfolded protein response	biological_process	0.053943	1	2	2367	8	19209	ENSSSCG00000021964,ENSSSCG00000017772	PIK3R1|SDF2|
GO:0001223	transcription coactivator binding	molecular_function	0.053982	1	2	2367	6	19209	ENSSSCG00000008728,ENSSSCG00000015697	ZBTB49|CCNT2|
GO:0010286	heat acclimation	biological_process	0.054068	1	1	2367	1	19209	ENSSSCG00000012149	RBBP7|
GO:0070370	cellular heat acclimation	biological_process	0.054068	1	1	2367	1	19209	ENSSSCG00000012149	RBBP7|
GO:0032786	positive regulation of DNA-dependent transcription, elongation	biological_process	0.054106	1	3	2367	16	19209	ENSSSCG00000022227,ENSSSCG00000001400,ENSSSCG00000010391	BRD4|DDX39B|ERCC6|
GO:0008219	cell death	biological_process	0.054441	1	69	2367	1115	19209	ENSSSCG00000006891,ENSSSCG00000008475,ENSSSCG00000004420,ENSSSCG00000004106,ENSSSCG00000017693,ENSSSCG00000014207,ENSSSCG00000005730,ENSSSCG00000002127,ENSSSCG00000002525,ENSSSCG00000012403,ENSSSCG00000027757,ENSSSCG00000005318,ENSSSCG00000006652,ENSSSCG00000023984,ENSSSCG00000013936,ENSSSCG00000030491,ENSSSCG00000011395,ENSSSCG00000000708,ENSSSCG00000002034,ENSSSCG00000014878,ENSSSCG00000021964,…	GCLM|-|TRAF3IP2|-|AATF|APC|BARHL1|CHD8|TRAF3|OGT|FIS1|CREB3|MCL1|RSL1D1|NDUFA13|ZNF830|RBM5|TNFRSF1A|ACIN1|PAK1|PIK3R1|THBS1|MEF2C|DDX47|GDF7|CCL21|TCF7L2|URI1|TRIM13|MALT1|PPP2CB|SETX|DEPTOR|TMBIM6|SAP30BP|RBM25|CD44|ZMAT1|-|-|PDCD5|-|BRAF|CASP12|DICER1|SRSF6|BCL2L10|-|-|ANXA6|ZNF205|FRS2|BCL2L13|AARS|CD34|ATOH1|AHI1|BCLAF1|TRPM7|GDF9|EN1|MECOM|EP300|-|HMGB2|IGBP1|ERCC6|SLC25A4|-|
GO:0016265	death	biological_process	0.054441	1	69	2367	1115	19209	ENSSSCG00000014149,ENSSSCG00000029643,ENSSSCG00000002034,ENSSSCG00000000708,ENSSSCG00000021964,ENSSSCG00000004789,ENSSSCG00000014878,ENSSSCG00000013936,ENSSSCG00000030491,ENSSSCG00000006652,ENSSSCG00000023984,ENSSSCG00000011395,ENSSSCG00000012403,ENSSSCG00000005318,ENSSSCG00000027757,ENSSSCG00000002127,ENSSSCG00000017693,ENSSSCG00000005730,ENSSSCG00000014207,ENSSSCG00000002525,ENSSSCG00000004420,…	MEF2C|DDX47|ACIN1|TNFRSF1A|PIK3R1|THBS1|PAK1|NDUFA13|ZNF830|MCL1|RSL1D1|RBM5|OGT|CREB3|FIS1|CHD8|AATF|BARHL1|APC|TRAF3|TRAF3IP2|-|GCLM|-|HMGB2|IGBP1|ERCC6|MECOM|EP300|-|-|SLC25A4|GDF9|TRPM7|EN1|ATOH1|AHI1|BCLAF1|-|-|SRSF6|BCL2L10|AARS|BCL2L13|CD34|ANXA6|ZNF205|FRS2|BRAF|PDCD5|-|-|DICER1|CASP12|RBM25|CD44|-|ZMAT1|SETX|PPP2CB|SAP30BP|TMBIM6|DEPTOR|GDF7|URI1|MALT1|TRIM13|CCL21|TCF7L2|
GO:0043984	histone H4-K16 acetylation	biological_process	0.054534	1	3	2367	15	19209	ENSSSCG00000012114,ENSSSCG00000012403,ENSSSCG00000017310	MSL3|OGT|KANSL1|
GO:0071044	histone mRNA catabolic process	biological_process	0.054619	1	2	2367	7	19209	ENSSSCG00000003412,ENSSSCG00000014114	EXOSC10|PAPD4|
GO:0015630	microtubule cytoskeleton	cellular_component	0.054924	1	50	2367	707	19209	ENSSSCG00000012617,ENSSSCG00000003654,ENSSSCG00000002628,ENSSSCG00000015206,ENSSSCG00000017245,ENSSSCG00000012382,ENSSSCG00000011776,ENSSSCG00000022611,ENSSSCG00000015531,ENSSSCG00000021579,ENSSSCG00000011580,ENSSSCG00000006202,ENSSSCG00000004289,ENSSSCG00000016542,ENSSSCG00000012767,ENSSSCG00000024604,ENSSSCG00000003362,ENSSSCG00000004166,ENSSSCG00000013028,ENSSSCG00000003716,ENSSSCG00000025095,…	UPF3B|MACF1|ICK|CCDC15|CDC42EP4|IGBP1|YEATS2|CAPRIN2|-|-|TSEN2|-|CEP162|LRGUK|HAUS7|ATAT1|-|AHI1|ESRRA|SS18|-|CCDC14|FLOT1|-|-|AATF|-|MAP7D2|APC|KIAA0753|CEP83|C2CD3|RAB8A|-|-|-|-|NIN|CDC14A|SRPRB|MED12|-|IKBKG|ATXN7|ANXA11|MAP7D3|DYNLRB1|KIZ|KATNAL1|-|
GO:0050681	androgen receptor binding	molecular_function	0.054932	1	3	2367	17	19209	ENSSSCG00000000068,ENSSSCG00000008221,ENSSSCG00000014044	EP300|KDM3A|NSD1|
GO:0001078	RNA polymerase II core promoter proximal region sequence-specific DNA binding transcription factor activity involved in negative regulation of transcription	molecular_function	0.055153	1	7	2367	68	19209	ENSSSCG00000007477,ENSSSCG00000007951,ENSSSCG00000011858,ENSSSCG00000013028,ENSSSCG00000015715,ENSSSCG00000008392,ENSSSCG00000016639	NFATC2|CREBBP|ZNF148|ESRRA|EN1|BCL11A|FOXP2|
GO:0042327	positive regulation of phosphorylation	biological_process	0.055215	1	36	2367	521	19209	ENSSSCG00000022725,ENSSSCG00000008406,ENSSSCG00000013297,ENSSSCG00000006499,ENSSSCG00000012727,ENSSSCG00000029493,ENSSSCG00000007143,ENSSSCG00000001437,ENSSSCG00000014298,ENSSSCG00000002989,ENSSSCG00000016494,ENSSSCG00000026733,ENSSSCG00000015697,ENSSSCG00000028931,ENSSSCG00000008475,ENSSSCG00000004917,ENSSSCG00000010965,ENSSSCG00000023205,ENSSSCG00000004110,ENSSSCG00000004106,ENSSSCG00000029352,…	FLOT1|CCDC88A|CD44|LAMTOR2|FMR1|-|MAVS|AGER|PPP2CA|AKT2|BRAF|-|CCNT2|GDF7|-|MALT1|CCL21|-|TAB2|-|CCNL1|TNFRSF1A|GDF9|THBS1|PAK1|ERCC6|CAPRIN2|RAD50|-|-|IFN-OMEGA-2|FRS2|TAB1|ZP4|RPS6KA5|RBPMS|
GO:0019783	small conjugating protein-specific protease activity	molecular_function	0.055349	1	9	2367	86	19209	ENSSSCG00000016194,ENSSSCG00000009042,ENSSSCG00000009940,ENSSSCG00000004351,ENSSSCG00000007907,ENSSSCG00000014967,ENSSSCG00000015889,ENSSSCG00000020702,ENSSSCG00000003830	USP37|OTUD4|USP30|USP45|USP7|FAM76B|TANK|SENP6|MYSM1|
GO:0042482	positive regulation of odontogenesis	biological_process	0.055413	1	1	2367	1	19209	ENSSSCG00000015622	CD34|
GO:0043199	sulfate binding	molecular_function	0.055413	1	1	2367	1	19209	ENSSSCG00000015622	CD34|
GO:0071971	extracellular vesicular exosome assembly	biological_process	0.055413	1	1	2367	1	19209	ENSSSCG00000015622	CD34|
GO:0072011	glomerular endothelium development	biological_process	0.055413	1	1	2367	1	19209	ENSSSCG00000015622	CD34|
GO:0072209	metanephric mesangial cell differentiation	biological_process	0.055413	1	1	2367	1	19209	ENSSSCG00000015622	CD34|
GO:0072223	metanephric glomerular mesangium development	biological_process	0.055413	1	1	2367	1	19209	ENSSSCG00000015622	CD34|
GO:0072254	metanephric glomerular mesangial cell differentiation	biological_process	0.055413	1	1	2367	1	19209	ENSSSCG00000015622	CD34|
GO:1900035	negative regulation of cellular response to heat	biological_process	0.055413	1	1	2367	1	19209	ENSSSCG00000015622	CD34|
GO:0035038	female pronucleus assembly	biological_process	0.055477	1	1	2367	1	19209	ENSSSCG00000016489	WEE2|
GO:0000428	DNA-directed RNA polymerase complex	cellular_component	0.055491	1	10	2367	112	19209	ENSSSCG00000030617,ENSSSCG00000005090,ENSSSCG00000006000,ENSSSCG00000006903,ENSSSCG00000027115,ENSSSCG00000011127,ENSSSCG00000025912,ENSSSCG00000012250,ENSSSCG00000010801,ENSSSCG00000030291	-|-|TAF2|RPAP2|-|TAF3|URI1|MED14|-|RPRD2|
GO:0055029	nuclear DNA-directed RNA polymerase complex	cellular_component	0.055491	1	10	2367	112	19209	ENSSSCG00000030291,ENSSSCG00000010801,ENSSSCG00000012250,ENSSSCG00000025912,ENSSSCG00000011127,ENSSSCG00000027115,ENSSSCG00000006903,ENSSSCG00000006000,ENSSSCG00000005090,ENSSSCG00000030617	RPRD2|-|MED14|URI1|TAF3|-|RPAP2|TAF2|-|-|
GO:0005815	microtubule organizing center	cellular_component	0.055518	1	32	2367	421	19209	ENSSSCG00000012767,ENSSSCG00000021579,ENSSSCG00000011580,ENSSSCG00000006202,ENSSSCG00000004289,ENSSSCG00000003362,ENSSSCG00000004166,ENSSSCG00000002628,ENSSSCG00000015206,ENSSSCG00000012617,ENSSSCG00000015531,ENSSSCG00000022611,ENSSSCG00000012396,ENSSSCG00000006864,ENSSSCG00000007108,ENSSSCG00000012700,ENSSSCG00000007279,ENSSSCG00000014835,ENSSSCG00000022725,ENSSSCG00000015318,ENSSSCG00000025349,…	HAUS7|-|TSEN2|-|CEP162|-|AHI1|ICK|CCDC15|UPF3B|-|CAPRIN2|MED12|CDC14A|KIZ|MAP7D3|DYNLRB1|C2CD3|FLOT1|-|CCDC14|-|APC|KIAA0753|CEP83|AATF|-|-|NIN|RAB8A|-|-|
GO:0031399	regulation of protein modification process	biological_process	0.055521	1	60	2367	925	19209	ENSSSCG00000001994,ENSSSCG00000014280,ENSSSCG00000029137,ENSSSCG00000000493,ENSSSCG00000028884,ENSSSCG00000022852,ENSSSCG00000000087,ENSSSCG00000013320,ENSSSCG00000016842,ENSSSCG00000012037,ENSSSCG00000007735,ENSSSCG00000002437,ENSSSCG00000010141,ENSSSCG00000015846,ENSSSCG00000005904,ENSSSCG00000000708,ENSSSCG00000029352,ENSSSCG00000014878,ENSSSCG00000014288,ENSSSCG00000008690,ENSSSCG00000004789,…	TINF2|RAD50|-|FRS2|IFN-OMEGA-2|-|TAB1|PAX6|NIPBL|PAXBP1|RABGEF1|RPS6KA5|ZP4|RBPMS|VPS28|TNFRSF1A|CCNL1|PAK1|GDF9|RNF4|THBS1|EP300|-|IGBP1|ERCC6|CAPRIN2|GDF7|KDM3A|CCL21|-|-|MALT1|RCHY1|CDK12|TAB2|DEPTOR|NSD1|-|WEE2|LAMTOR2|CD44|FMR1|APC|FLOT1|UBE2N|CCDC88A|AGER|PPP2CA|RNF111|JARID2|-|BRD4|MAVS|-|-|OGT|AKT2|BRAF|-|CCNT2|
GO:0031349	positive regulation of defense response	biological_process	0.055544	1	12	2367	147	19209	ENSSSCG00000009720,ENSSSCG00000000708,ENSSSCG00000006382,ENSSSCG00000022725,ENSSSCG00000011942,ENSSSCG00000023589,ENSSSCG00000007143,ENSSSCG00000002525,ENSSSCG00000011877,ENSSSCG00000008909,ENSSSCG00000014149,ENSSSCG00000014349	DDX60|TNFRSF1A|SLAMF6|FLOT1|CD47|-|MAVS|TRAF3|CD86|-|MEF2C|TMEM173|
GO:0070586	cell-cell adhesion involved in gastrulation	biological_process	0.056187	1	2	2367	8	19209	ENSSSCG00000022725,ENSSSCG00000013297	FLOT1|CD44|
GO:0030838	positive regulation of actin filament polymerization	biological_process	0.056549	1	7	2367	66	19209	ENSSSCG00000007609,ENSSSCG00000024151,ENSSSCG00000017245,ENSSSCG00000016426,ENSSSCG00000010965,ENSSSCG00000011552,ENSSSCG00000015560	ARPC1A|-|CDC42EP4|-|CCL21|ARPC4|ARPC5|
GO:0016579	protein deubiquitination	biological_process	0.056883	1	10	2367	102	19209	ENSSSCG00000007248,ENSSSCG00000016194,ENSSSCG00000007594,ENSSSCG00000009940,ENSSSCG00000009042,ENSSSCG00000004351,ENSSSCG00000007907,ENSSSCG00000011493,ENSSSCG00000026607,ENSSSCG00000003830	ASXL1|USP37|-|USP30|OTUD4|USP45|USP7|ATXN7|-|MYSM1|
GO:0030586	[methionine synthase] reductase activity	molecular_function	0.057044	1	1	2367	1	19209	ENSSSCG00000017100	MTRR|
GO:0043418	homocysteine catabolic process	biological_process	0.057044	1	1	2367	1	19209	ENSSSCG00000017100	MTRR|
GO:0050444	aquacobalamin reductase (NADPH) activity	molecular_function	0.057044	1	1	2367	1	19209	ENSSSCG00000017100	MTRR|
GO:0004397	histidine ammonia-lyase activity	molecular_function	0.057158	1	1	2367	1	19209	ENSSSCG00000000892	HAL|
GO:0015942	formate metabolic process	biological_process	0.057158	1	1	2367	1	19209	ENSSSCG00000000892	HAL|
GO:0019557	histidine catabolic process to glutamate and formate	biological_process	0.057158	1	1	2367	1	19209	ENSSSCG00000000892	HAL|
GO:0019538	protein metabolic process	biological_process	0.057423	1	225	2367	3969	19209	ENSSSCG00000014052,ENSSSCG00000028931,ENSSSCG00000017553,ENSSSCG00000003768,ENSSSCG00000004917,ENSSSCG00000009389,ENSSSCG00000017430,ENSSSCG00000015842,ENSSSCG00000008909,ENSSSCG00000014044,ENSSSCG00000006499,ENSSSCG00000017878,ENSSSCG00000000908,ENSSSCG00000014298,ENSSSCG00000014835,ENSSSCG00000009885,ENSSSCG00000029493,ENSSSCG00000023589,ENSSSCG00000009193,ENSSSCG00000016494,ENSSSCG00000007830,…	EIF4E1B|GDF7|KAT7|NEXN|MALT1|TRIM13|EIF1|PPP2CB|-|NSD1|LAMTOR2|UBE2G1|UBE2N|PPP2CA|C2CD3|-|-|-|SMARCAD1|BRAF|RBBP6|FKBP6|ASXL1|KMT2E|FRS2|APH1A|AARS|MTMR3|PAX6|CFD|MORF4L2|GABARAPL2|KAT6A|TLK2|TCEB3|DDOST|BGN|-|SPCS3|ERCC6|DR1|MYSM1|BTK|ESCO1|KDM3A|CDC14A|-|RPL3|APOD|NTMT1|RAB7A|MRPS15|AATF|-|CCDC88A|FLOT1|USP45|GUF1|TET2|PPIG|OGT|AKT2|EIF4E3|PCMT1|-|PHF8|CNOT3|USP30|TINF2|LTN1|-|-|PTP4A2|PTPRD|R…
GO:0003309	type B pancreatic cell differentiation	biological_process	0.05754	1	3	2367	17	19209	ENSSSCG00000015318,ENSSSCG00000008909,ENSSSCG00000013320	-|-|PAX6|
GO:0043990	histone H2A-S1 phosphorylation	biological_process	0.05757	1	1	2367	1	19209	ENSSSCG00000002437	RPS6KA5|
GO:0060046	regulation of acrosome reaction	biological_process	0.05761	1	2	2367	8	19209	ENSSSCG00000010141,ENSSSCG00000029827	ZP4|IQCF1|
GO:0017053	transcriptional repressor complex	cellular_component	0.057686	1	6	2367	52	19209	ENSSSCG00000017940,ENSSSCG00000017779,ENSSSCG00000012149,ENSSSCG00000029450,ENSSSCG00000006562,ENSSSCG00000017468	GPS2|PHF12|RBBP7|HDAC1|GATAD2B|-|
GO:0035508	positive regulation of myosin-light-chain-phosphatase activity	biological_process	0.057784	1	1	2367	1	19209	ENSSSCG00000025095	-|
GO:0001816	cytokine production	biological_process	0.057792	1	25	2367	357	19209	ENSSSCG00000014349,ENSSSCG00000022725,ENSSSCG00000006731,ENSSSCG00000002755,ENSSSCG00000008388,ENSSSCG00000006382,ENSSSCG00000003859,ENSSSCG00000006374,ENSSSCG00000004789,ENSSSCG00000007143,ENSSSCG00000002525,ENSSSCG00000021964,ENSSSCG00000009440,ENSSSCG00000027675,ENSSSCG00000001437,ENSSSCG00000016512,ENSSSCG00000007735,ENSSSCG00000009720,ENSSSCG00000015622,ENSSSCG00000004917,ENSSSCG00000011831,…	TMEM173|FLOT1|VTCN1|NFAT5|REL|SLAMF6|ZCCHC11|CD244|THBS1|MAVS|TRAF3|PIK3R1|ELF1|FOXP1|AGER|ZC3HAV1|RABGEF1|DDX60|CD34|MALT1|APOD|CHID1|CD6|CD84|NFATC2|
GO:0030880	RNA polymerase complex	cellular_component	0.057918	1	10	2367	113	19209	ENSSSCG00000030617,ENSSSCG00000005090,ENSSSCG00000006000,ENSSSCG00000006903,ENSSSCG00000027115,ENSSSCG00000011127,ENSSSCG00000025912,ENSSSCG00000012250,ENSSSCG00000030291,ENSSSCG00000010801	-|-|TAF2|RPAP2|-|TAF3|URI1|MED14|RPRD2|-|
GO:0048525	negative regulation of viral process	biological_process	0.058004	1	5	2367	45	19209	ENSSSCG00000013638,ENSSSCG00000016512,ENSSSCG00000007143,ENSSSCG00000009389,ENSSSCG00000029450	ILF3|ZC3HAV1|MAVS|TRIM13|HDAC1|
GO:0004129	cytochrome-c oxidase activity	molecular_function	0.058361	1	3	2367	27	19209	ENSSSCG00000018078,ENSSSCG00000018082,ENSSSCG00000018075	COX2|COX3|COX1|
GO:0016675	oxidoreductase activity, acting on a heme group of donors	molecular_function	0.058361	1	3	2367	27	19209	ENSSSCG00000018075,ENSSSCG00000018082,ENSSSCG00000018078	COX1|COX3|COX2|
GO:0016676	oxidoreductase activity, acting on a heme group of donors, oxygen as acceptor	molecular_function	0.058361	1	3	2367	27	19209	ENSSSCG00000018075,ENSSSCG00000018078,ENSSSCG00000018082	COX1|COX2|COX3|
GO:0044786	cell cycle DNA replication	biological_process	0.058694	1	3	2367	15	19209	ENSSSCG00000004753,ENSSSCG00000030491,ENSSSCG00000012434	INO80|ZNF830|-|
GO:0071387	cellular response to cortisol stimulus	biological_process	0.058706	1	1	2367	1	19209	ENSSSCG00000021646	KLF9|
GO:0061015	snRNA import into nucleus	biological_process	0.058738	1	1	2367	1	19209	ENSSSCG00000001877	SNUPN|
GO:0043900	regulation of multi-organism process	biological_process	0.058814	1	17	2367	220	19209	ENSSSCG00000007702,ENSSSCG00000009720,ENSSSCG00000014177,ENSSSCG00000009389,ENSSSCG00000004420,ENSSSCG00000011615,ENSSSCG00000002034,ENSSSCG00000012727,ENSSSCG00000003859,ENSSSCG00000007143,ENSSSCG00000029450,ENSSSCG00000002525,ENSSSCG00000006144,ENSSSCG00000016512,ENSSSCG00000013638,ENSSSCG00000000068,ENSSSCG00000014349	FKBP6|DDX60|CHD1|TRIM13|TRAF3IP2|RAB7A|ACIN1|FMR1|ZCCHC11|MAVS|HDAC1|TRAF3|C8orf59|ZC3HAV1|ILF3|EP300|TMEM173|
GO:0045185	maintenance of protein location	biological_process	0.058914	1	10	2367	107	19209	ENSSSCG00000003438,ENSSSCG00000005110,ENSSSCG00000005640,ENSSSCG00000004106,ENSSSCG00000015531,ENSSSCG00000005022,ENSSSCG00000012055,ENSSSCG00000005282,ENSSSCG00000014207,ENSSSCG00000011127	-|SYNE2|CIZ1|-|-|NIN|MORC3|VPS13A|APC|TAF3|
GO:0045815	positive regulation of gene expression, epigenetic	biological_process	0.058989	1	3	2367	15	19209	ENSSSCG00000027342,ENSSSCG00000008592,ENSSSCG00000012329	BAZ1B|-|PHF8|
GO:0031371	ubiquitin conjugating enzyme complex	cellular_component	0.059011	1	2	2367	8	19209	ENSSSCG00000030632,ENSSSCG00000000908	UBE2V1|UBE2N|
GO:0034644	cellular response to UV	biological_process	0.059035	1	5	2367	38	19209	ENSSSCG00000004753,ENSSSCG00000021964,ENSSSCG00000007951,ENSSSCG00000003361,ENSSSCG00000000068	INO80|PIK3R1|CREBBP|-|EP300|
GO:0021903	rostrocaudal neural tube patterning	biological_process	0.059046	1	2	2367	9	19209	ENSSSCG00000013320,ENSSSCG00000015715	PAX6|EN1|
GO:0046982	protein heterodimerization activity	molecular_function	0.059172	1	20	2367	297	19209	ENSSSCG00000014149,ENSSSCG00000028310,ENSSSCG00000022240,ENSSSCG00000016639,ENSSSCG00000012727,ENSSSCG00000022725,ENSSSCG00000027675,ENSSSCG00000015093,ENSSSCG00000014073,ENSSSCG00000021964,ENSSSCG00000010035,ENSSSCG00000012825,ENSSSCG00000005984,ENSSSCG00000004623,ENSSSCG00000021586,ENSSSCG00000006652,ENSSSCG00000011695,ENSSSCG00000010548,ENSSSCG00000006891,ENSSSCG00000003711	MEF2C|DR1|-|FOXP2|FMR1|FLOT1|FOXP1|CD3D|HEXB|PIK3R1|YWHAH|IKBKG|ZHX1|BCL2L10|ZHX2|MCL1|AGTR1|CHUK|GCLM|-|
GO:0047485	protein N-terminus binding	molecular_function	0.059221	1	6	2367	51	19209	ENSSSCG00000029450,ENSSSCG00000023304,ENSSSCG00000017468,ENSSSCG00000010391,ENSSSCG00000016842,ENSSSCG00000026959	HDAC1|SRRM2|-|ERCC6|NIPBL|NPAT|
GO:0005684	U2-type spliceosomal complex	cellular_component	0.059224	1	4	2367	29	19209	ENSSSCG00000023792,ENSSSCG00000010002,ENSSSCG00000017555,ENSSSCG00000016509	SNRNP70|-|LUC7L3|-|
GO:0060579	ventral spinal cord interneuron fate commitment	biological_process	0.059363	1	2	2367	9	19209	ENSSSCG00000016696,ENSSSCG00000013320	EVX1|PAX6|
GO:0060581	cell fate commitment involved in pattern specification	biological_process	0.059363	1	2	2367	9	19209	ENSSSCG00000013320,ENSSSCG00000016696	PAX6|EVX1|
GO:0016246	RNA interference	biological_process	0.059387	1	2	2367	8	19209	ENSSSCG00000028225,ENSSSCG00000016809	DICER1|DROSHA|
GO:0008298	intracellular mRNA localization	biological_process	0.059401	1	2	2367	8	19209	ENSSSCG00000003412,ENSSSCG00000017477	EXOSC10|CASC3|
GO:0006260	DNA replication	biological_process	0.059431	1	17	2367	205	19209	ENSSSCG00000022240,ENSSSCG00000004753,ENSSSCG00000009890,ENSSSCG00000008406,ENSSSCG00000012434,ENSSSCG00000021989,ENSSSCG00000008735,ENSSSCG00000004942,ENSSSCG00000005640,ENSSSCG00000007830,ENSSSCG00000003700,ENSSSCG00000001994,ENSSSCG00000017553,ENSSSCG00000014280,ENSSSCG00000030491,ENSSSCG00000005190,ENSSSCG00000010605	-|INO80|MAPKAPK5|CCDC88A|-|PURA|BOD1L1|TIPIN|CIZ1|RBBP6|ESCO1|TINF2|KAT7|RAD50|ZNF830|NFIB|OBFC1|
GO:0010606	positive regulation of cytoplasmic mRNA processing body assembly	biological_process	0.059484	1	2	2367	6	19209	ENSSSCG00000009319,ENSSSCG00000008989	PAN3|CNOT6L|
GO:0002521	leukocyte differentiation	biological_process	0.05967	1	23	2367	327	19209	ENSSSCG00000014149,ENSSSCG00000012403,ENSSSCG00000016494,ENSSSCG00000000068,ENSSSCG00000016809,ENSSSCG00000010301,ENSSSCG00000002034,ENSSSCG00000015318,ENSSSCG00000015498,ENSSSCG00000006382,ENSSSCG00000021964,ENSSSCG00000015093,ENSSSCG00000001437,ENSSSCG00000011025,ENSSSCG00000027675,ENSSSCG00000011201,ENSSSCG00000011049,ENSSSCG00000029082,ENSSSCG00000006231,ENSSSCG00000011848,ENSSSCG00000002814,…	MEF2C|OGT|BRAF|EP300|DROSHA|PPP3CB|ACIN1|-|RC3H1|SLAMF6|PIK3R1|CD3D|AGER|-|FOXP1|SATB1|DCLRE1C|KMT2E|CHD7|TFRC|ADGRG3|MALT1|IFN-OMEGA-2|
GO:0019145	aminobutyraldehyde dehydrogenase activity	molecular_function	0.059729	1	1	2367	1	19209	ENSSSCG00000006324	ALDH9A1|
GO:0047105	4-trimethylammoniobutyraldehyde dehydrogenase activity	molecular_function	0.059729	1	1	2367	1	19209	ENSSSCG00000006324	ALDH9A1|
GO:0044036	cell wall macromolecule metabolic process	biological_process	0.059801	1	2	2367	8	19209	ENSSSCG00000017772,ENSSSCG00000008184	SDF2|LYG2|
GO:0071554	cell wall organization or biogenesis	biological_process	0.059801	1	2	2367	8	19209	ENSSSCG00000008184,ENSSSCG00000017772	LYG2|SDF2|
GO:0015631	tubulin binding	molecular_function	0.059862	1	18	2367	208	19209	ENSSSCG00000014207,ENSSSCG00000001071,ENSSSCG00000025001,ENSSSCG00000003654,ENSSSCG00000008406,ENSSSCG00000025842,ENSSSCG00000002525,ENSSSCG00000003493,ENSSSCG00000002860,ENSSSCG00000024156,ENSSSCG00000015531,ENSSSCG00000030186,ENSSSCG00000004753,ENSSSCG00000025243,ENSSSCG00000009326,ENSSSCG00000002707,ENSSSCG00000012700,ENSSSCG00000002655	APC|-|-|MACF1|CCDC88A|SPAG8|TRAF3|CAPZB|PDCD5|-|-|-|INO80|SGIP1|KATNAL1|GABARAPL2|MAP7D3|MAP1LC3B|
GO:0035456	response to interferon-beta	biological_process	0.05992	1	2	2367	9	19209	ENSSSCG00000013936,ENSSSCG00000014349	NDUFA13|TMEM173|
GO:0000275	mitochondrial proton-transporting ATP synthase complex, catalytic core F(1)	cellular_component	0.060037	1	1	2367	2	19209	ENSSSCG00000013431	ATP5D|
GO:0010452	histone H3-K36 methylation	biological_process	0.060277	1	2	2367	6	19209	ENSSSCG00000014044,ENSSSCG00000011332	NSD1|SETD2|
GO:0045920	negative regulation of exocytosis	biological_process	0.060294	1	3	2367	15	19209	ENSSSCG00000007735,ENSSSCG00000016494,ENSSSCG00000006381	RABGEF1|BRAF|CD84|
GO:0045655	regulation of monocyte differentiation	biological_process	0.060354	1	2	2367	9	19209	ENSSSCG00000015318,ENSSSCG00000002034	-|ACIN1|
GO:0035990	tendon cell differentiation	biological_process	0.060697	1	1	2367	2	19209	ENSSSCG00000028931	GDF7|
GO:0035992	tendon formation	biological_process	0.060697	1	1	2367	2	19209	ENSSSCG00000028931	GDF7|
GO:0006393	termination of mitochondrial transcription	biological_process	0.060751	1	1	2367	2	19209	ENSSSCG00000000165	MTERF2|
GO:0050673	epithelial cell proliferation	biological_process	0.060814	1	17	2367	212	19209	ENSSSCG00000027223,ENSSSCG00000005190,ENSSSCG00000021579,ENSSSCG00000001994,ENSSSCG00000007362,ENSSSCG00000015622,ENSSSCG00000000493,ENSSSCG00000013320,ENSSSCG00000015318,ENSSSCG00000016639,ENSSSCG00000012480,ENSSSCG00000004789,ENSSSCG00000027675,ENSSSCG00000014149,ENSSSCG00000001993,ENSSSCG00000026302,ENSSSCG00000021646	THAP1|NFIB|-|TINF2|SRSF6|CD34|FRS2|PAX6|-|FOXP2|TNMD|THBS1|FOXP1|MEF2C|TGM1|MKI67|KLF9|
GO:0097190	apoptotic signaling pathway	biological_process	0.060951	1	27	2367	389	19209	ENSSSCG00000012512,ENSSSCG00000021964,ENSSSCG00000004789,ENSSSCG00000000708,ENSSSCG00000013297,ENSSSCG00000029643,ENSSSCG00000027757,ENSSSCG00000014996,ENSSSCG00000005318,ENSSSCG00000000068,ENSSSCG00000026733,ENSSSCG00000002860,ENSSSCG00000003361,ENSSSCG00000009704,ENSSSCG00000010391,ENSSSCG00000012382,ENSSSCG00000017089,ENSSSCG00000029375,ENSSSCG00000010638,ENSSSCG00000025912,ENSSSCG00000004623,…	ZMAT1|PIK3R1|THBS1|TNFRSF1A|CD44|DDX47|FIS1|CASP12|CREB3|EP300|-|PDCD5|-|HMGB2|ERCC6|IGBP1|ANXA6|ZNF205|TCF7L2|URI1|BCL2L10|MCL1|GCLM|NDUFA13|TMBIM6|DEPTOR|BCLAF1|
GO:0032685	negative regulation of granulocyte macrophage colony-stimulating factor production	biological_process	0.061199	1	1	2367	1	19209	ENSSSCG00000006381	CD84|
GO:0032701	negative regulation of interleukin-18 production	biological_process	0.061199	1	1	2367	1	19209	ENSSSCG00000006381	CD84|
GO:0033570	transferrin transmembrane transporter activity	molecular_function	0.061624	1	1	2367	1	19209	ENSSSCG00000011848	TFRC|
GO:0097228	sperm principal piece	cellular_component	0.061881	1	3	2367	17	19209	ENSSSCG00000030186,ENSSSCG00000003711,ENSSSCG00000000720	-|-|AKAP3|
GO:0044313	protein K6-linked deubiquitination	biological_process	0.062212	1	1	2367	1	19209	ENSSSCG00000009940	USP30|
GO:0012501	programmed cell death	biological_process	0.062395	1	65	2367	1054	19209	ENSSSCG00000015715,ENSSSCG00000004636,ENSSSCG00000014288,ENSSSCG00000002003,ENSSSCG00000015790,ENSSSCG00000012382,ENSSSCG00000010391,ENSSSCG00000009704,ENSSSCG00000003361,ENSSSCG00000011743,ENSSSCG00000000068,ENSSSCG00000023043,ENSSSCG00000002723,ENSSSCG00000000493,ENSSSCG00000017089,ENSSSCG00000029375,ENSSSCG00000021579,ENSSSCG00000007240,ENSSSCG00000004623,ENSSSCG00000004166,ENSSSCG00000004163,…	EN1|TRPM7|GDF9|-|SLC25A4|IGBP1|ERCC6|HMGB2|-|MECOM|EP300|BCL2L13|AARS|FRS2|ANXA6|ZNF205|-|-|BCL2L10|AHI1|BCLAF1|ATOH1|-|ZMAT1|CD44|RBM25|DICER1|CASP12|BRAF|-|PDCD5|-|MALT1|URI1|TCF7L2|CCL21|GDF7|TMBIM6|DEPTOR|SETX|PPP2CB|THBS1|PIK3R1|PAK1|ACIN1|TNFRSF1A|DDX47|MEF2C|RBM5|ZNF830|NDUFA13|RSL1D1|MCL1|TRAF3|CHD8|APC|BARHL1|AATF|CREB3|FIS1|OGT|-|GCLM|-|TRAF3IP2|
GO:0031055	chromatin remodeling at centromere	biological_process	0.062547	1	2	2367	8	19209	ENSSSCG00000028815,ENSSSCG00000008070	-|CENPP|
GO:0030100	regulation of endocytosis	biological_process	0.062918	1	11	2367	120	19209	ENSSSCG00000007240,ENSSSCG00000022725,ENSSSCG00000012727,ENSSSCG00000025243,ENSSSCG00000011942,ENSSSCG00000009834,ENSSSCG00000004166,ENSSSCG00000000361,ENSSSCG00000007735,ENSSSCG00000011199,ENSSSCG00000005904	-|FLOT1|FMR1|SGIP1|CD47|ATXN2|AHI1|CD63|RABGEF1|TBC1D5|VPS28|
GO:0004751	ribose-5-phosphate isomerase activity	molecular_function	0.062994	1	1	2367	1	19209	ENSSSCG00000008207	RPIA|
GO:0031902	late endosome membrane	cellular_component	0.063019	1	4	2367	28	19209	ENSSSCG00000000361,ENSSSCG00000006499,ENSSSCG00000017089,ENSSSCG00000011615	CD63|LAMTOR2|ANXA6|RAB7A|
GO:0051427	hormone receptor binding	molecular_function	0.063155	1	10	2367	109	19209	ENSSSCG00000012396,ENSSSCG00000010638,ENSSSCG00000007248,ENSSSCG00000008221,ENSSSCG00000007284,ENSSSCG00000014044,ENSSSCG00000022996,ENSSSCG00000003443,ENSSSCG00000000068,ENSSSCG00000010035	MED12|TCF7L2|ASXL1|KDM3A|NCOA6|NSD1|PAGR1|-|EP300|YWHAH|
GO:0030224	monocyte differentiation	biological_process	0.06331	1	3	2367	18	19209	ENSSSCG00000015318,ENSSSCG00000002034,ENSSSCG00000014149	-|ACIN1|MEF2C|
GO:0046782	regulation of viral transcription	biological_process	0.063381	1	4	2367	28	19209	ENSSSCG00000000068,ENSSSCG00000029450,ENSSSCG00000014177,ENSSSCG00000009389	EP300|HDAC1|CHD1|TRIM13|
GO:0051560	mitochondrial calcium ion homeostasis	biological_process	0.063668	1	3	2367	15	19209	ENSSSCG00000017089,ENSSSCG00000027757,ENSSSCG00000001057	ANXA6|FIS1|MCUR1|
GO:0034470	ncRNA processing	biological_process	0.063724	1	17	2367	244	19209	ENSSSCG00000002723,ENSSSCG00000023548,ENSSSCG00000022704,ENSSSCG00000011580,ENSSSCG00000030617,ENSSSCG00000021309,ENSSSCG00000012334,ENSSSCG00000003412,ENSSSCG00000011529,ENSSSCG00000015611,ENSSSCG00000004394,ENSSSCG00000024532,ENSSSCG00000007046,ENSSSCG00000014372,ENSSSCG00000029643,ENSSSCG00000028225,ENSSSCG00000016809	AARS|-|-|TSEN2|-|TRDMT1|TSR2|EXOSC10|TRNT1|-|RPF2|DIMT1|TRMT6|-|DDX47|DICER1|DROSHA|
GO:0071479	cellular response to ionizing radiation	biological_process	0.063816	1	5	2367	39	19209	ENSSSCG00000016842,ENSSSCG00000008909,ENSSSCG00000017301,ENSSSCG00000004753,ENSSSCG00000015889	NIPBL|-|TLK2|INO80|TANK|
GO:0036037	CD8-positive, alpha-beta T cell activation	biological_process	0.063837	1	2	2367	9	19209	ENSSSCG00000011201,ENSSSCG00000006374	SATB1|CD244|
GO:0005575	cellular_component	cellular_component	0.064051	1	776	2367	15692	19209	ENSSSCG00000001716,ENSSSCG00000004106,ENSSSCG00000010573,ENSSSCG00000011493,ENSSSCG00000029073,ENSSSCG00000010368,ENSSSCG00000017071,ENSSSCG00000016970,ENSSSCG00000005996,ENSSSCG00000008475,ENSSSCG00000025243,ENSSSCG00000014490,ENSSSCG00000004897,ENSSSCG00000013848,ENSSSCG00000026266,ENSSSCG00000002502,ENSSSCG00000007291,ENSSSCG00000006562,ENSSSCG00000009473,ENSSSCG00000000405,ENSSSCG00000009967,…	RCAN2|-|HPS6|ATXN7|CACNB4|GLUD1|SAP30L|-|MRPL13|-|SGIP1|-|ZCCHC2|RAB8A|-|ATG2B|EDEM2|GATAD2B|MYCBP2|ATP5B|PITPNB|CENPP|SAR1A|-|LZTFL1|MTRR|TCAIM|CCL1|STX17|CHUK|OAZ2|TMCO6|RBM5|ZNF674|-|RNF7|ATP5G3|-|PAK1|-|CD244|-|RCHY1|-|DHDH|MLEC|PNN|PRADC1|ICE2|MORC3|TRDMT1|SAP30BP|RBBP7|-|PSMB6|-|PEX19|-|NFATC2|CCL21|-|PDCD5|GALK1|-|-|CD44|SPAG8|AGER|AP1S1|-|PARM1|COX2|ZC3H13|UNC119B|ZP4|GHITM|TSEN2|-|ANXA6|…
GO:0006878	cellular copper ion homeostasis	biological_process	0.064301	1	2	2367	9	19209	ENSSSCG00000026414,ENSSSCG00000013992	ATOX1|ARF3|
GO:0046631	alpha-beta T cell activation	biological_process	0.064308	1	7	2367	71	19209	ENSSSCG00000027675,ENSSSCG00000001437,ENSSSCG00000006374,ENSSSCG00000006382,ENSSSCG00000015498,ENSSSCG00000016494,ENSSSCG00000011201	FOXP1|AGER|CD244|SLAMF6|RC3H1|BRAF|SATB1|
GO:0008061	chitin binding	molecular_function	0.064509	1	2	2367	9	19209	ENSSSCG00000012480,ENSSSCG00000012837	TNMD|CHID1|
GO:0070688	MLL5-L complex	cellular_component	0.064522	1	2	2367	8	19209	ENSSSCG00000029082,ENSSSCG00000012403	KMT2E|OGT|
GO:0045945	positive regulation of transcription from RNA polymerase III promoter	biological_process	0.064588	1	2	2367	7	19209	ENSSSCG00000004577,ENSSSCG00000002127	ICE2|CHD8|
GO:0071300	cellular response to retinoic acid	biological_process	0.06475	1	4	2367	25	19209	ENSSSCG00000029082,ENSSSCG00000005724,ENSSSCG00000013936,ENSSSCG00000012403	KMT2E|SETX|NDUFA13|OGT|
GO:0002068	glandular epithelial cell development	biological_process	0.064776	1	3	2367	18	19209	ENSSSCG00000015318,ENSSSCG00000008909,ENSSSCG00000013320	-|-|PAX6|
GO:0033327	Leydig cell differentiation	biological_process	0.064934	1	2	2367	8	19209	ENSSSCG00000013021,ENSSSCG00000010702	SF1|PLEKHA1|
GO:0071613	granzyme B production	biological_process	0.06507	1	1	2367	1	19209	ENSSSCG00000006374	CD244|
GO:0071661	regulation of granzyme B production	biological_process	0.06507	1	1	2367	1	19209	ENSSSCG00000006374	CD244|
GO:0071663	positive regulation of granzyme B production	biological_process	0.06507	1	1	2367	1	19209	ENSSSCG00000006374	CD244|
GO:2000566	positive regulation of CD8-positive, alpha-beta T cell proliferation	biological_process	0.06507	1	1	2367	1	19209	ENSSSCG00000006374	CD244|
GO:2001187	positive regulation of CD8-positive, alpha-beta T cell activation	biological_process	0.06507	1	1	2367	1	19209	ENSSSCG00000006374	CD244|
GO:0000301	retrograde transport, vesicle recycling within Golgi	biological_process	0.065233	1	3	2367	18	19209	ENSSSCG00000028192,ENSSSCG00000027973,ENSSSCG00000011243	DNAJC28|-|GOLGA4|
GO:0015002	heme-copper terminal oxidase activity	molecular_function	0.065266	1	3	2367	28	19209	ENSSSCG00000018082,ENSSSCG00000018078,ENSSSCG00000018075	COX3|COX2|COX1|
GO:0000185	activation of MAPKKK activity	biological_process	0.065317	1	2	2367	9	19209	ENSSSCG00000008475,ENSSSCG00000000087	-|TAB1|
GO:0016032	viral process	biological_process	0.065511	1	13	2367	176	19209	ENSSSCG00000001400,ENSSSCG00000011120,ENSSSCG00000007702,ENSSSCG00000012727,ENSSSCG00000014177,ENSSSCG00000009389,ENSSSCG00000007143,ENSSSCG00000029450,ENSSSCG00000016512,ENSSSCG00000013638,ENSSSCG00000000068,ENSSSCG00000015697,ENSSSCG00000011615	DDX39B|USP6NL|FKBP6|FMR1|CHD1|TRIM13|MAVS|HDAC1|ZC3HAV1|ILF3|EP300|CCNT2|RAB7A|
GO:0043292	contractile fiber	cellular_component	0.065893	1	10	2367	107	19209	ENSSSCG00000003768,ENSSSCG00000025095,ENSSSCG00000018005,ENSSSCG00000010301,ENSSSCG00000001075,ENSSSCG00000003493,ENSSSCG00000011090,ENSSSCG00000005110,ENSSSCG00000013992,ENSSSCG00000029311	NEXN|-|MYH1|PPP3CB|DEK|CAPZB|NEBL|SYNE2|ARF3|MYPN|
GO:0030901	midbrain development	biological_process	0.065976	1	4	2367	30	19209	ENSSSCG00000028931,ENSSSCG00000005730,ENSSSCG00000015715,ENSSSCG00000014289	GDF7|BARHL1|EN1|UQCRQ|
GO:0004043	L-aminoadipate-semialdehyde dehydrogenase activity	molecular_function	0.066047	1	1	2367	1	19209	ENSSSCG00000014247	ALDH7A1|
GO:0033365	protein localization to organelle	biological_process	0.066239	1	32	2367	466	19209	ENSSSCG00000017553,ENSSSCG00000011831,ENSSSCG00000028475,ENSSSCG00000011127,ENSSSCG00000003438,ENSSSCG00000012434,ENSSSCG00000005640,ENSSSCG00000012055,ENSSSCG00000011615,ENSSSCG00000025349,ENSSSCG00000005282,ENSSSCG00000017890,ENSSSCG00000007502,ENSSSCG00000007143,ENSSSCG00000001877,ENSSSCG00000014835,ENSSSCG00000027757,ENSSSCG00000014349,ENSSSCG00000001994,ENSSSCG00000013936,ENSSSCG00000011243,…	KAT7|APOD|KPNA1|TAF3|-|-|CIZ1|MORC3|RAB7A|CCDC14|VPS13A|KIAA0753|SPO11|MAVS|SNUPN|C2CD3|FIS1|TMEM173|TINF2|NDUFA13|GOLGA4|TMCO6|COG7|PAX6|RBPMS|SEC61B|VPS28|IPO4|-|PIK3R1|SYNE2|PPP3CB|
GO:0070970	interleukin-2 secretion	biological_process	0.066644	1	2	2367	8	19209	ENSSSCG00000015622,ENSSSCG00000006731	CD34|VTCN1|
GO:0035883	enteroendocrine cell differentiation	biological_process	0.066678	1	3	2367	19	19209	ENSSSCG00000008909,ENSSSCG00000015318,ENSSSCG00000013320	-|-|PAX6|
GO:0005844	polysome	cellular_component	0.066757	1	4	2367	30	19209	ENSSSCG00000012727,ENSSSCG00000017201,ENSSSCG00000025675,ENSSSCG00000009834	FMR1|UNK|EEF2|ATXN2|
GO:0031936	negative regulation of chromatin silencing	biological_process	0.06685	1	2	2367	7	19209	ENSSSCG00000008592,ENSSSCG00000012329	-|PHF8|
GO:0002699	positive regulation of immune effector process	biological_process	0.066907	1	8	2367	88	19209	ENSSSCG00000007735,ENSSSCG00000012640,ENSSSCG00000006382,ENSSSCG00000027675,ENSSSCG00000006381,ENSSSCG00000004917,ENSSSCG00000011848,ENSSSCG00000006374	RABGEF1|-|SLAMF6|FOXP1|CD84|MALT1|TFRC|CD244|
GO:0031347	regulation of defense response	biological_process	0.067003	1	24	2367	347	19209	ENSSSCG00000004420,ENSSSCG00000007735,ENSSSCG00000011877,ENSSSCG00000008909,ENSSSCG00000009720,ENSSSCG00000013111,ENSSSCG00000012837,ENSSSCG00000011831,ENSSSCG00000016809,ENSSSCG00000009886,ENSSSCG00000014149,ENSSSCG00000014349,ENSSSCG00000006382,ENSSSCG00000000708,ENSSSCG00000022725,ENSSSCG00000006623,ENSSSCG00000002034,ENSSSCG00000011942,ENSSSCG00000001437,ENSSSCG00000006144,ENSSSCG00000022227,…	TRAF3IP2|RABGEF1|CD86|-|DDX60|CD6|CHID1|APOD|DROSHA|TRAFD1|MEF2C|TMEM173|SLAMF6|TNFRSF1A|FLOT1|PSMB4|ACIN1|CD47|AGER|C8orf59|BRD4|-|MAVS|TRAF3|
GO:0033644	host cell membrane	cellular_component	0.067231	1	1	2367	1	19209	ENSSSCG00000010525	-|
GO:0044218	other organism cell membrane	cellular_component	0.067231	1	1	2367	1	19209	ENSSSCG00000010525	-|
GO:0044221	host cell synapse	cellular_component	0.067231	1	1	2367	1	19209	ENSSSCG00000010525	-|
GO:0044231	host cell presynaptic membrane	cellular_component	0.067231	1	1	2367	1	19209	ENSSSCG00000010525	-|
GO:0044279	other organism membrane	cellular_component	0.067231	1	1	2367	1	19209	ENSSSCG00000010525	-|
GO:0072556	other organism presynaptic membrane	cellular_component	0.067231	1	1	2367	1	19209	ENSSSCG00000010525	-|
GO:0044548	S100 protein binding	molecular_function	0.067473	1	2	2367	8	19209	ENSSSCG00000010331,ENSSSCG00000001437	ANXA11|AGER|
GO:0033120	positive regulation of RNA splicing	biological_process	0.067489	1	3	2367	19	19209	ENSSSCG00000005724,ENSSSCG00000021964,ENSSSCG00000023792	SETX|PIK3R1|SNRNP70|
GO:0002376	immune system process	biological_process	0.067633	1	82	2367	1424	19209	ENSSSCG00000006231,ENSSSCG00000015622,ENSSSCG00000002814,ENSSSCG00000029082,ENSSSCG00000007240,ENSSSCG00000025675,ENSSSCG00000016708,ENSSSCG00000007023,ENSSSCG00000010141,ENSSSCG00000024616,ENSSSCG00000011049,ENSSSCG00000013418,ENSSSCG00000009007,ENSSSCG00000006144,ENSSSCG00000026006,ENSSSCG00000006731,ENSSSCG00000003505,ENSSSCG00000006382,ENSSSCG00000003577,ENSSSCG00000009886,ENSSSCG00000009704,…	CHD7|CD34|ADGRG3|KMT2E|-|EEF2|-|KAT6A|ZP4|-|DCLRE1C|CFD|-|C8orf59|KLF13|VTCN1|DDOST|SLAMF6|WASF2|TRAFD1|HMGB2|TMEM131|EP300|DROSHA|MALT1|TRIM13|CCL21|NFATC2|TMBIM6|SATB1|S1PR1|CD86|JARID2|-|AGER|ILF2|CD47|-|UBE2N|RC3H1|-|TMEM173|BRAF|TFRC|IFN-OMEGA-2|CD84|CD6|CCL1|RABGEF1|PIK3R1|CD244|THBS1|ELF1|-|PSMB4|ACIN1|REL|PPP3CB|PRRC2C|MEF2C|CDK13|APOD|SH2B3|BTK|DDX60|CHD2|CACNB4|PAPD4|MSH3|PLEKHA1|MARCH7…
GO:0030488	tRNA methylation	biological_process	0.067734	1	3	2367	23	19209	ENSSSCG00000007046,ENSSSCG00000021309,ENSSSCG00000022704	TRMT6|TRDMT1|-|
GO:0004353	glutamate dehydrogenase [NAD(P)+] activity	molecular_function	0.067752	1	1	2367	1	19209	ENSSSCG00000010368	GLUD1|
GO:0016639	oxidoreductase activity, acting on the CH-NH2 group of donors, NAD or NADP as acceptor	molecular_function	0.067752	1	1	2367	1	19209	ENSSSCG00000010368	GLUD1|
GO:0033168	conversion of ds siRNA to ss siRNA involved in RNA interference	biological_process	0.068569	1	1	2367	1	19209	ENSSSCG00000028225	DICER1|
GO:0019827	stem cell maintenance	biological_process	0.068613	1	9	2367	92	19209	ENSSSCG00000008221,ENSSSCG00000003264,ENSSSCG00000021586,ENSSSCG00000012396,ENSSSCG00000012250,ENSSSCG00000016494,ENSSSCG00000004977,ENSSSCG00000016842,ENSSSCG00000003716	KDM3A|CNOT3|ZHX2|MED12|MED14|BRAF|-|NIPBL|SS18|
GO:0018995	host	cellular_component	0.068867	1	2	2367	8	19209	ENSSSCG00000012727,ENSSSCG00000010525	FMR1|-|
GO:0043657	host cell	cellular_component	0.068867	1	2	2367	8	19209	ENSSSCG00000010525,ENSSSCG00000012727	-|FMR1|
GO:2001200	positive regulation of dendritic cell differentiation	biological_process	0.068967	1	1	2367	2	19209	ENSSSCG00000001437	AGER|
GO:0035871	protein K11-linked deubiquitination	biological_process	0.069025	1	2	2367	9	19209	ENSSSCG00000009940,ENSSSCG00000016194	USP30|USP37|
GO:0000060	protein import into nucleus, translocation	biological_process	0.069048	1	4	2367	32	19209	ENSSSCG00000002000,ENSSSCG00000014349,ENSSSCG00000005384,ENSSSCG00000007143	IPO4|TMEM173|SEC61B|MAVS|
GO:0044378	non-sequence-specific DNA binding, bending	molecular_function	0.069055	1	1	2367	2	19209	ENSSSCG00000009704	HMGB2|
GO:0000175	3'-5'-exoribonuclease activity	molecular_function	0.069209	1	4	2367	27	19209	ENSSSCG00000003412,ENSSSCG00000009319,ENSSSCG00000002434,ENSSSCG00000008989	EXOSC10|PAN3|NRDE2|CNOT6L|
GO:0004532	exoribonuclease activity	molecular_function	0.069209	1	4	2367	27	19209	ENSSSCG00000009319,ENSSSCG00000003412,ENSSSCG00000008989,ENSSSCG00000002434	PAN3|EXOSC10|CNOT6L|NRDE2|
GO:0016896	exoribonuclease activity, producing 5'-phosphomonoesters	molecular_function	0.069209	1	4	2367	27	19209	ENSSSCG00000002434,ENSSSCG00000008989,ENSSSCG00000003412,ENSSSCG00000009319	NRDE2|CNOT6L|EXOSC10|PAN3|
GO:0035258	steroid hormone receptor binding	molecular_function	0.06925	1	5	2367	41	19209	ENSSSCG00000014044,ENSSSCG00000008221,ENSSSCG00000022996,ENSSSCG00000000068,ENSSSCG00000010035	NSD1|KDM3A|PAGR1|EP300|YWHAH|
GO:0032427	GBD domain binding	molecular_function	0.069261	1	1	2367	1	19209	ENSSSCG00000008439	RHOQ|
GO:0030888	regulation of B cell proliferation	biological_process	0.069275	1	4	2367	32	19209	ENSSSCG00000015498,ENSSSCG00000014149,ENSSSCG00000007477,ENSSSCG00000011848	RC3H1|MEF2C|NFATC2|TFRC|
GO:0019034	viral replication complex	cellular_component	0.069278	1	1	2367	1	19209	ENSSSCG00000012727	FMR1|
GO:0042025	host cell nucleus	cellular_component	0.069278	1	1	2367	1	19209	ENSSSCG00000012727	FMR1|
GO:0044094	host cell nuclear part	cellular_component	0.069278	1	1	2367	1	19209	ENSSSCG00000012727	FMR1|
GO:1901254	positive regulation of egress of virus within host cell	biological_process	0.069278	1	1	2367	1	19209	ENSSSCG00000012727	FMR1|
GO:0051775	response to redox state	biological_process	0.069326	1	2	2367	8	19209	ENSSSCG00000009185,ENSSSCG00000008909	ADH5|-|
GO:0044449	contractile fiber part	cellular_component	0.069422	1	9	2367	92	19209	ENSSSCG00000025095,ENSSSCG00000003768,ENSSSCG00000013992,ENSSSCG00000029311,ENSSSCG00000003493,ENSSSCG00000005110,ENSSSCG00000011090,ENSSSCG00000018005,ENSSSCG00000010301	-|NEXN|ARF3|MYPN|CAPZB|SYNE2|NEBL|MYH1|PPP3CB|
GO:0016668	oxidoreductase activity, acting on a sulfur group of donors, NAD(P) as acceptor	molecular_function	0.069584	1	2	2367	8	19209	ENSSSCG00000029052,ENSSSCG00000000843	TXNDC2|TXNRD1|
GO:0022402	cell cycle process	biological_process	0.069605	1	46	2367	685	19209	ENSSSCG00000003654,ENSSSCG00000011013,ENSSSCG00000008690,ENSSSCG00000004789,ENSSSCG00000003361,ENSSSCG00000026302,ENSSSCG00000011237,ENSSSCG00000025092,ENSSSCG00000005404,ENSSSCG00000007702,ENSSSCG00000012329,ENSSSCG00000030491,ENSSSCG00000006202,ENSSSCG00000001400,ENSSSCG00000012767,ENSSSCG00000013005,ENSSSCG00000013320,ENSSSCG00000016842,ENSSSCG00000004942,ENSSSCG00000002429,ENSSSCG00000014207,…	MACF1|WAC|RNF4|THBS1|-|MKI67|PDCD6IP|CDK4|-|FKBP6|PHF8|ZNF830|-|DDX39B|HAUS7|VPS51|PAX6|NIPBL|TIPIN|FOXN3|APC|SPO11|USP37|-|C2CD3|BRD4|SMARCAD1|SETDB2|-|-|-|INO80|ESCO1|ZBTB49|NPAT|CDC14A|TCF7L2|-|-|-|KIZ|SENP6|NTMT1|WEE2|TAF2|MSH3|
GO:0035195	gene silencing by miRNA	biological_process	0.069792	1	4	2367	28	19209	ENSSSCG00000016809,ENSSSCG00000012727,ENSSSCG00000027734,ENSSSCG00000028225	DROSHA|FMR1|TNRC6C|DICER1|
GO:0008049	male courtship behavior	biological_process	0.069885	1	1	2367	1	19209	ENSSSCG00000014073	HEXB|
GO:0043921	modulation by host of viral transcription	biological_process	0.070075	1	3	2367	18	19209	ENSSSCG00000000068,ENSSSCG00000014177,ENSSSCG00000029450	EP300|CHD1|HDAC1|
GO:0052312	modulation of transcription in other organism involved in symbiotic interaction	biological_process	0.070075	1	3	2367	18	19209	ENSSSCG00000000068,ENSSSCG00000014177,ENSSSCG00000029450	EP300|CHD1|HDAC1|
GO:0052472	modulation by host of symbiont transcription	biological_process	0.070075	1	3	2367	18	19209	ENSSSCG00000014177,ENSSSCG00000029450,ENSSSCG00000000068	CHD1|HDAC1|EP300|
GO:0048536	spleen development	biological_process	0.070151	1	4	2367	32	19209	ENSSSCG00000009157,ENSSSCG00000001061,ENSSSCG00000015498,ENSSSCG00000029073	TET2|JARID2|RC3H1|CACNB4|
GO:0010212	response to ionizing radiation	biological_process	0.070177	1	9	2367	91	19209	ENSSSCG00000009389,ENSSSCG00000008909,ENSSSCG00000010391,ENSSSCG00000016842,ENSSSCG00000003361,ENSSSCG00000015889,ENSSSCG00000017301,ENSSSCG00000004753,ENSSSCG00000011049	TRIM13|-|ERCC6|NIPBL|-|TANK|TLK2|INO80|DCLRE1C|
GO:0070888	E-box binding	molecular_function	0.070189	1	3	2367	21	19209	ENSSSCG00000006655,ENSSSCG00000011025,ENSSSCG00000008909	CIART|-|-|
GO:0044764	multi-organism cellular process	biological_process	0.070414	1	13	2367	178	19209	ENSSSCG00000015697,ENSSSCG00000011615,ENSSSCG00000013638,ENSSSCG00000000068,ENSSSCG00000007143,ENSSSCG00000014177,ENSSSCG00000009389,ENSSSCG00000029450,ENSSSCG00000016512,ENSSSCG00000001400,ENSSSCG00000012727,ENSSSCG00000007702,ENSSSCG00000011120	CCNT2|RAB7A|ILF3|EP300|MAVS|CHD1|TRIM13|HDAC1|ZC3HAV1|DDX39B|FMR1|FKBP6|USP6NL|
GO:0033169	histone H3-K9 demethylation	biological_process	0.070541	1	2	2367	7	19209	ENSSSCG00000012329,ENSSSCG00000008221	PHF8|KDM3A|
GO:0070555	response to interleukin-1	biological_process	0.071559	1	6	2367	61	19209	ENSSSCG00000010965,ENSSSCG00000017720,ENSSSCG00000015889,ENSSSCG00000002437,ENSSSCG00000015498,ENSSSCG00000012382	CCL21|CCL1|TANK|RPS6KA5|RC3H1|IGBP1|
GO:0001596	angiotensin type I receptor activity	molecular_function	0.071802	1	1	2367	1	19209	ENSSSCG00000011695	AGTR1|
GO:0005167	neurotrophin TRK receptor binding	molecular_function	0.071887	1	2	2367	7	19209	ENSSSCG00000021964,ENSSSCG00000000493	PIK3R1|FRS2|
GO:0051639	actin filament network formation	biological_process	0.072061	1	2	2367	7	19209	ENSSSCG00000025598,ENSSSCG00000015902	-|-|
GO:0038061	NIK/NF-kappaB cascade	biological_process	0.072146	1	4	2367	31	19209	ENSSSCG00000015498,ENSSSCG00000008388,ENSSSCG00000002814,ENSSSCG00000004917	RC3H1|REL|ADGRG3|MALT1|
GO:0046961	proton-transporting ATPase activity, rotational mechanism	molecular_function	0.072149	1	3	2367	19	19209	ENSSSCG00000013431,ENSSSCG00000010957,ENSSSCG00000000405	ATP5D|-|ATP5B|
GO:0031871	proteinase activated receptor binding	molecular_function	0.07221	1	1	2367	1	19209	ENSSSCG00000011237	PDCD6IP|
GO:0009142	nucleoside triphosphate biosynthetic process	biological_process	0.072261	1	5	2367	48	19209	ENSSSCG00000013431,ENSSSCG00000018080,ENSSSCG00000015973,ENSSSCG00000000405,ENSSSCG00000018081	ATP5D|ATP8|ATP5G3|ATP5B|ATP6|
GO:0050680	negative regulation of epithelial cell proliferation	biological_process	0.072374	1	8	2367	80	19209	ENSSSCG00000004789,ENSSSCG00000012480,ENSSSCG00000015318,ENSSSCG00000005190,ENSSSCG00000001994,ENSSSCG00000021646,ENSSSCG00000013320,ENSSSCG00000014149	THBS1|TNMD|-|NFIB|TINF2|KLF9|PAX6|MEF2C|
GO:0007417	central nervous system development	biological_process	0.072664	1	34	2367	487	19209	ENSSSCG00000011831,ENSSSCG00000012396,ENSSSCG00000028931,ENSSSCG00000005604,ENSSSCG00000010035,ENSSSCG00000012434,ENSSSCG00000029849,ENSSSCG00000001437,ENSSSCG00000027675,ENSSSCG00000014835,ENSSSCG00000014289,ENSSSCG00000005730,ENSSSCG00000025349,ENSSSCG00000002127,ENSSSCG00000011332,ENSSSCG00000009300,ENSSSCG00000000493,ENSSSCG00000003559,ENSSSCG00000002723,ENSSSCG00000016843,ENSSSCG00000006231,…	APOD|MED12|GDF7|PBX3|YWHAH|-|S1PR1|AGER|FOXP1|C2CD3|UQCRQ|BARHL1|CCDC14|CHD8|SETD2|WASF3|FRS2|-|AARS|C5orf42|CHD7|NFIB|PAX6|NIPBL|ATAT1|ATOH1|AHI1|EVX1|-|ZNF148|EN1|SMARCA1|FOXP2|SLC23A1|
GO:0035845	photoreceptor cell outer segment organization	biological_process	0.072733	1	2	2367	7	19209	ENSSSCG00000024725,ENSSSCG00000004166	C2orf71|AHI1|
GO:1902268	negative regulation of polyamine transmembrane transport	biological_process	0.072878	1	1	2367	2	19209	ENSSSCG00000004550	OAZ2|
GO:0016768	spermine synthase activity	molecular_function	0.072879	1	1	2367	1	19209	ENSSSCG00000012166	SMS|
GO:0005955	calcineurin complex	cellular_component	0.073311	1	1	2367	1	19209	ENSSSCG00000010301	PPP3CB|
GO:0039506	modulation by virus of host molecular function	biological_process	0.073355	1	1	2367	1	19209	ENSSSCG00000016512	ZC3HAV1|
GO:0039507	suppression by virus of host molecular function	biological_process	0.073355	1	1	2367	1	19209	ENSSSCG00000016512	ZC3HAV1|
GO:0052055	modulation by symbiont of host molecular function	biological_process	0.073355	1	1	2367	1	19209	ENSSSCG00000016512	ZC3HAV1|
GO:0052056	negative regulation by symbiont of host molecular function	biological_process	0.073355	1	1	2367	1	19209	ENSSSCG00000016512	ZC3HAV1|
GO:0010561	negative regulation of glycoprotein biosynthetic process	biological_process	0.073519	1	2	2367	8	19209	ENSSSCG00000017693,ENSSSCG00000001994	AATF|TINF2|
GO:0046293	formaldehyde biosynthetic process	biological_process	0.073565	1	1	2367	1	19209	ENSSSCG00000008221	KDM3A|
GO:0042634	regulation of hair cycle	biological_process	0.07376	1	3	2367	18	19209	ENSSSCG00000016842,ENSSSCG00000008909,ENSSSCG00000003830	NIPBL|-|MYSM1|
GO:0021757	caudate nucleus development	biological_process	0.073783	1	1	2367	1	19209	ENSSSCG00000016639	FOXP2|
GO:0021758	putamen development	biological_process	0.073783	1	1	2367	1	19209	ENSSSCG00000016639	FOXP2|
GO:1900234	regulation of Kit signaling pathway	biological_process	0.074031	1	1	2367	1	19209	ENSSSCG00000007735	RABGEF1|
GO:1900235	negative regulation of Kit signaling pathway	biological_process	0.074031	1	1	2367	1	19209	ENSSSCG00000007735	RABGEF1|
GO:0001075	RNA polymerase II core promoter sequence-specific DNA binding transcription factor activity involved in preinitiation complex assembly	molecular_function	0.074057	1	1	2367	1	19209	ENSSSCG00000006000	TAF2|
GO:0001129	TBP-class protein binding RNA polymerase II transcription factor activity involved in preinitiation complex assembly	molecular_function	0.074057	1	1	2367	1	19209	ENSSSCG00000006000	TAF2|
GO:0001132	TBP-class protein binding RNA polymerase II transcription factor activity	molecular_function	0.074057	1	1	2367	1	19209	ENSSSCG00000006000	TAF2|
GO:0005940	septin ring	cellular_component	0.074266	1	1	2367	1	19209	ENSSSCG00000012619	SEPT6|
GO:0032173	septin collar	cellular_component	0.074266	1	1	2367	1	19209	ENSSSCG00000012619	SEPT6|
GO:0030846	termination of RNA polymerase II transcription, poly(A)-coupled	biological_process	0.074287	1	1	2367	1	19209	ENSSSCG00000005724	SETX|
GO:0031554	regulation of DNA-dependent transcription, termination	biological_process	0.074287	1	1	2367	1	19209	ENSSSCG00000005724	SETX|
GO:0060566	positive regulation of DNA-dependent transcription, termination	biological_process	0.074287	1	1	2367	1	19209	ENSSSCG00000005724	SETX|
GO:2000804	regulation of termination of RNA polymerase II transcription, poly(A)-coupled	biological_process	0.074287	1	1	2367	1	19209	ENSSSCG00000005724	SETX|
GO:2000806	positive regulation of termination of RNA polymerase II transcription, poly(A)-coupled	biological_process	0.074287	1	1	2367	1	19209	ENSSSCG00000005724	SETX|
GO:0008187	poly-pyrimidine tract binding	molecular_function	0.074301	1	2	2367	8	19209	ENSSSCG00000013124,ENSSSCG00000012727	PATL1|FMR1|
GO:0008266	poly(U) RNA binding	molecular_function	0.074301	1	2	2367	8	19209	ENSSSCG00000013124,ENSSSCG00000012727	PATL1|FMR1|
GO:0001680	tRNA 3'-terminal CCA addition	biological_process	0.074304	1	1	2367	1	19209	ENSSSCG00000011529	TRNT1|
GO:0004810	tRNA adenylyltransferase activity	molecular_function	0.074304	1	1	2367	1	19209	ENSSSCG00000011529	TRNT1|
GO:0000729	DNA double-strand break processing	biological_process	0.074367	1	2	2367	8	19209	ENSSSCG00000009193,ENSSSCG00000000908	SMARCAD1|UBE2N|
GO:0009810	stilbene metabolic process	biological_process	0.074368	1	1	2367	1	19209	ENSSSCG00000009666	EPHX2|
GO:0046271	phenylpropanoid catabolic process	biological_process	0.074368	1	1	2367	1	19209	ENSSSCG00000009666	EPHX2|
GO:0046272	stilbene catabolic process	biological_process	0.074368	1	1	2367	1	19209	ENSSSCG00000009666	EPHX2|
GO:1900673	olefin metabolic process	biological_process	0.074368	1	1	2367	1	19209	ENSSSCG00000009666	EPHX2|
GO:0035800	ubiquitin-specific protease activator activity	molecular_function	0.074467	1	1	2367	1	19209	ENSSSCG00000015889	TANK|
GO:2000158	positive regulation of ubiquitin-specific protease activity	biological_process	0.074467	1	1	2367	1	19209	ENSSSCG00000015889	TANK|
GO:0043969	histone H2B acetylation	biological_process	0.07465	1	1	2367	1	19209	ENSSSCG00000000068	EP300|
GO:0072089	stem cell proliferation	biological_process	0.074654	1	9	2367	97	19209	ENSSSCG00000015622,ENSSSCG00000000493,ENSSSCG00000027675,ENSSSCG00000011025,ENSSSCG00000026722,ENSSSCG00000005190,ENSSSCG00000016639,ENSSSCG00000009704,ENSSSCG00000013320	CD34|FRS2|FOXP1|-|PHF14|NFIB|FOXP2|HMGB2|PAX6|
GO:0035198	miRNA binding	molecular_function	0.074666	1	2	2367	9	19209	ENSSSCG00000014149,ENSSSCG00000012727	MEF2C|FMR1|
GO:0071884	vitamin D receptor activator activity	molecular_function	0.074692	1	1	2367	1	19209	ENSSSCG00000027342	BAZ1B|
GO:0031252	cell leading edge	cellular_component	0.074714	1	16	2367	180	19209	ENSSSCG00000010702,ENSSSCG00000014207,ENSSSCG00000022725,ENSSSCG00000003654,ENSSSCG00000015318,ENSSSCG00000008406,ENSSSCG00000010651,ENSSSCG00000014878,ENSSSCG00000004636,ENSSSCG00000003493,ENSSSCG00000005110,ENSSSCG00000012591,ENSSSCG00000002989,ENSSSCG00000013992,ENSSSCG00000009300,ENSSSCG00000003577	PLEKHA1|APC|FLOT1|MACF1|-|CCDC88A|ABLIM1|PAK1|TRPM7|CAPZB|SYNE2|AMOT|AKT2|ARF3|WASF3|WASF2|
GO:0044450	microtubule organizing center part	cellular_component	0.074749	1	9	2367	90	19209	ENSSSCG00000025349,ENSSSCG00000022725,ENSSSCG00000017890,ENSSSCG00000004289,ENSSSCG00000024563,ENSSSCG00000014835,ENSSSCG00000003362,ENSSSCG00000004166,ENSSSCG00000005022	CCDC14|FLOT1|KIAA0753|CEP162|CEP83|C2CD3|-|AHI1|NIN|
GO:0035441	cell migration involved in vasculogenesis	biological_process	0.074876	1	1	2367	1	19209	ENSSSCG00000011332	SETD2|
GO:0097198	histone H3-K36 trimethylation	biological_process	0.074876	1	1	2367	1	19209	ENSSSCG00000011332	SETD2|
GO:0016340	calcium-dependent cell-matrix adhesion	biological_process	0.075034	1	1	2367	1	19209	ENSSSCG00000004636	TRPM7|
GO:0071894	histone H2B conserved C-terminal lysine ubiquitination	biological_process	0.075041	1	1	2367	1	19209	ENSSSCG00000011013	WAC|
GO:0003138	primary heart field specification	biological_process	0.075072	1	1	2367	1	19209	ENSSSCG00000014149	MEF2C|
GO:0003172	sinoatrial valve development	biological_process	0.075072	1	1	2367	1	19209	ENSSSCG00000014149	MEF2C|
GO:0003185	sinoatrial valve morphogenesis	biological_process	0.075072	1	1	2367	1	19209	ENSSSCG00000014149	MEF2C|
GO:0060025	regulation of synaptic activity	biological_process	0.075072	1	1	2367	1	19209	ENSSSCG00000014149	MEF2C|
GO:2000987	positive regulation of behavioral fear response	biological_process	0.075072	1	1	2367	1	19209	ENSSSCG00000014149	MEF2C|
GO:0010728	regulation of hydrogen peroxide biosynthetic process	biological_process	0.075213	1	1	2367	2	19209	ENSSSCG00000029375	ZNF205|
GO:0005879	axonemal microtubule	cellular_component	0.075216	1	1	2367	1	19209	ENSSSCG00000004289	CEP162|
GO:0071691	cardiac muscle thin filament assembly	biological_process	0.075698	1	1	2367	1	19209	ENSSSCG00000011090	NEBL|
GO:0042771	intrinsic apoptotic signaling pathway in response to DNA damage by p53 class mediator	biological_process	0.075828	1	4	2367	32	19209	ENSSSCG00000026733,ENSSSCG00000000068,ENSSSCG00000013297,ENSSSCG00000003361	-|EP300|CD44|-|
GO:0008013	beta-catenin binding	molecular_function	0.075849	1	6	2367	52	19209	ENSSSCG00000002127,ENSSSCG00000000068,ENSSSCG00000014207,ENSSSCG00000012396,ENSSSCG00000008241,ENSSSCG00000010638	CHD8|EP300|APC|MED12|TCF7L1|TCF7L2|
GO:0019866	organelle inner membrane	cellular_component	0.076011	1	19	2367	279	19209	ENSSSCG00000025276,ENSSSCG00000000405,ENSSSCG00000014289,ENSSSCG00000018087,ENSSSCG00000024144,ENSSSCG00000015790,ENSSSCG00000018075,ENSSSCG00000018084,ENSSSCG00000013936,ENSSSCG00000018082,ENSSSCG00000010368,ENSSSCG00000001057,ENSSSCG00000018080,ENSSSCG00000018091,ENSSSCG00000018065,ENSSSCG00000018081,ENSSSCG00000027891,ENSSSCG00000018078,ENSSSCG00000013431	-|ATP5B|UQCRQ|ND4|NDUFS7|SLC25A4|COX1|ND3|NDUFA13|COX3|GLUD1|MCUR1|ATP8|ND5|ND1|ATP6|-|COX2|ATP5D|
GO:0035197	siRNA binding	molecular_function	0.07629	1	2	2367	8	19209	ENSSSCG00000028225,ENSSSCG00000012727	DICER1|FMR1|
GO:0048869	cellular developmental process	biological_process	0.076295	1	145	2367	2459	19209	ENSSSCG00000001993,ENSSSCG00000003577,ENSSSCG00000022611,ENSSSCG00000009704,ENSSSCG00000017245,ENSSSCG00000000068,ENSSSCG00000003627,ENSSSCG00000012262,ENSSSCG00000016809,ENSSSCG00000014288,ENSSSCG00000002628,ENSSSCG00000015715,ENSSSCG00000014073,ENSSSCG00000016696,ENSSSCG00000026006,ENSSSCG00000006382,ENSSSCG00000016639,ENSSSCG00000003716,ENSSSCG00000008409,ENSSSCG00000020716,ENSSSCG00000009196,…	TGM1|WASF2|CAPRIN2|HMGB2|CDC42EP4|EP300|ZMYM4|KDM6A|DROSHA|GDF9|ICK|EN1|HEXB|EVX1|KLF13|SLAMF6|FOXP2|SS18|-|UNC119B|ATOH1|OTX2|-|CHD7|MED14|CD34|-|NFIB|EEF2|-|SETD2|WASF3|CD63|-|-|JARID2|AGER|FOXR1|-|-|SATB1|TCF7L2|NFATC2|-|PRRC2C|PIK3R1|SMARCA1|NIPBL|IFN-OMEGA-2|RSL1D1|-|PLXNC1|FIS1|-|RAB8A|ATP5B|TNMD|NCOA6|FMR1|APC|CEP83|PAPD4|WEE2|HPS6|-|PLEKHA1|UNK|YWHAH|SH2B3|ZHX2|CACNB4|C2orf71|FNBP1L|FOXK2…
GO:0032116	SMC loading complex	cellular_component	0.076317	1	1	2367	1	19209	ENSSSCG00000016842	NIPBL|
GO:0006995	cellular response to nitrogen starvation	biological_process	0.076405	1	3	2367	19	19209	ENSSSCG00000002707,ENSSSCG00000002655,ENSSSCG00000002502	GABARAPL2|MAP1LC3B|ATG2B|
GO:0043562	cellular response to nitrogen levels	biological_process	0.076405	1	3	2367	19	19209	ENSSSCG00000002707,ENSSSCG00000002502,ENSSSCG00000002655	GABARAPL2|ATG2B|MAP1LC3B|
GO:0003226	right ventricular compact myocardium morphogenesis	biological_process	0.076435	1	1	2367	1	19209	ENSSSCG00000006231	CHD7|
GO:0021553	olfactory nerve development	biological_process	0.076435	1	1	2367	1	19209	ENSSSCG00000006231	CHD7|
GO:0000346	transcription export complex	cellular_component	0.076458	1	2	2367	9	19209	ENSSSCG00000022866,ENSSSCG00000001400	NXF1|DDX39B|
GO:0036019	endolysosome	cellular_component	0.076475	1	1	2367	1	19209	ENSSSCG00000026569	-|
GO:0036020	endolysosome membrane	cellular_component	0.076475	1	1	2367	1	19209	ENSSSCG00000026569	-|
GO:0002581	negative regulation of antigen processing and presentation of peptide or polysaccharide antigen via MHC class II	biological_process	0.076577	1	1	2367	2	19209	ENSSSCG00000004789	THBS1|
GO:0006211	5-methylcytosine catabolic process	biological_process	0.076654	1	1	2367	1	19209	ENSSSCG00000009157	TET2|
GO:0019857	5-methylcytosine metabolic process	biological_process	0.076654	1	1	2367	1	19209	ENSSSCG00000009157	TET2|
GO:0003016	respiratory system process	biological_process	0.076883	1	3	2367	19	19209	ENSSSCG00000005604,ENSSSCG00000012262,ENSSSCG00000009185	PBX3|KDM6A|ADH5|
GO:0010646	regulation of cell communication	biological_process	0.077127	1	113	2367	1866	19209	ENSSSCG00000014207,ENSSSCG00000002755,ENSSSCG00000002127,ENSSSCG00000022725,ENSSSCG00000003859,ENSSSCG00000007143,ENSSSCG00000022227,ENSSSCG00000000191,ENSSSCG00000003493,ENSSSCG00000022996,ENSSSCG00000012403,ENSSSCG00000027757,ENSSSCG00000005318,ENSSSCG00000009720,ENSSSCG00000010368,ENSSSCG00000006891,ENSSSCG00000009833,ENSSSCG00000008475,ENSSSCG00000012396,ENSSSCG00000011831,ENSSSCG00000021917,…	APC|NFAT5|CHD8|FLOT1|ZCCHC11|MAVS|BRD4|KMT2D|CAPZB|PAGR1|OGT|FIS1|CREB3|DDX60|GLUD1|GCLM|SH2B3|-|MED12|APOD|HIPK4|TRAF3IP2|TSPAN17|CDK12|IKBKG|RCAN2|RAB7A|-|PLEKHA1|G3BP1|TAB2|NENF|ATXN7|AKAP3|TNFRSF1A|REL|WAC|GPS2|ELF1|-|PAK1|THBS1|HDAC1|PIK3R1|MEF2C|UBE2V1|PPP3CB|MCL1|-|NDUFA13|IFN-OMEGA-2|PSAP|RABGEF1|TAB1|SDF2|ARHGEF16|-|CCL1|-|RBPMS|CD44|LAMTOR2|RC3H1|UBE2N|C2CD3|AGER|-|RNF111|AMOT|-|PDCD5|W…
GO:0032592	integral to mitochondrial membrane	cellular_component	0.077209	1	4	2367	34	19209	ENSSSCG00000012509,ENSSSCG00000025276,ENSSSCG00000027757,ENSSSCG00000001057	ARMCX3|-|FIS1|MCUR1|
GO:0050870	positive regulation of T cell activation	biological_process	0.077235	1	9	2367	105	19209	ENSSSCG00000006731,ENSSSCG00000006374,ENSSSCG00000011848,ENSSSCG00000004917,ENSSSCG00000001437,ENSSSCG00000011942,ENSSSCG00000013111,ENSSSCG00000011877,ENSSSCG00000010141	VTCN1|CD244|TFRC|MALT1|AGER|CD47|CD6|CD86|ZP4|
GO:0033768	SUMO-targeted ubiquitin ligase complex	cellular_component	0.077286	1	1	2367	2	19209	ENSSSCG00000008690	RNF4|
GO:0048408	epidermal growth factor binding	molecular_function	0.077357	1	1	2367	2	19209	ENSSSCG00000005384	SEC61B|
GO:0021778	oligodendrocyte cell fate specification	biological_process	0.077359	1	1	2367	2	19209	ENSSSCG00000013320	PAX6|
GO:0021779	oligodendrocyte cell fate commitment	biological_process	0.077359	1	1	2367	2	19209	ENSSSCG00000013320	PAX6|
GO:0021780	glial cell fate specification	biological_process	0.077359	1	1	2367	2	19209	ENSSSCG00000013320	PAX6|
GO:0033003	regulation of mast cell activation	biological_process	0.077391	1	3	2367	19	19209	ENSSSCG00000007735,ENSSSCG00000012640,ENSSSCG00000006381	RABGEF1|-|CD84|
GO:0017198	N-terminal peptidyl-serine acetylation	biological_process	0.077506	1	1	2367	2	19209	ENSSSCG00000012791	NAA10|
GO:0018002	N-terminal peptidyl-glutamic acid acetylation	biological_process	0.077506	1	1	2367	2	19209	ENSSSCG00000012791	NAA10|
GO:0030920	peptidyl-serine acetylation	biological_process	0.077506	1	1	2367	2	19209	ENSSSCG00000012791	NAA10|
GO:0060428	lung epithelium development	biological_process	0.077576	1	4	2367	29	19209	ENSSSCG00000027675,ENSSSCG00000016639,ENSSSCG00000007362,ENSSSCG00000005190	FOXP1|FOXP2|SRSF6|NFIB|
GO:0034212	peptide N-acetyltransferase activity	molecular_function	0.077848	1	2	2367	9	19209	ENSSSCG00000024604,ENSSSCG00000012791	ATAT1|NAA10|
GO:0008154	actin polymerization or depolymerization	biological_process	0.077882	1	11	2367	130	19209	ENSSSCG00000024151,ENSSSCG00000003493,ENSSSCG00000025598,ENSSSCG00000017245,ENSSSCG00000004106,ENSSSCG00000015560,ENSSSCG00000011552,ENSSSCG00000007609,ENSSSCG00000016426,ENSSSCG00000015902,ENSSSCG00000010965	-|CAPZB|-|CDC42EP4|-|ARPC5|ARPC4|ARPC1A|-|-|CCL21|
GO:0060290	transdifferentiation	biological_process	0.078029	1	1	2367	2	19209	ENSSSCG00000015622	CD34|
GO:1902236	negative regulation of intrinsic apoptotic signaling pathway in response to endoplasmic reticulum stress	biological_process	0.078107	1	2	2367	9	19209	ENSSSCG00000005318,ENSSSCG00000029652	CREB3|TMBIM6|
GO:0032435	negative regulation of proteasomal ubiquitin-dependent protein catabolic process	biological_process	0.078108	1	3	2367	19	19209	ENSSSCG00000011013,ENSSSCG00000026569,ENSSSCG00000017301	WAC|-|TLK2|
GO:0090090	negative regulation of canonical Wnt receptor signaling pathway	biological_process	0.0784	1	7	2367	66	19209	ENSSSCG00000014207,ENSSSCG00000009007,ENSSSCG00000002127,ENSSSCG00000017079,ENSSSCG00000010638,ENSSSCG00000004106,ENSSSCG00000029450	APC|-|CHD8|G3BP1|TCF7L2|-|HDAC1|
GO:0061511	centriole elongation	biological_process	0.078449	1	1	2367	1	19209	ENSSSCG00000014835	C2CD3|
GO:0042147	retrograde transport, endosome to Golgi	biological_process	0.078651	1	6	2367	56	19209	ENSSSCG00000013005,ENSSSCG00000011615,ENSSSCG00000021145,ENSSSCG00000025145,ENSSSCG00000011199,ENSSSCG00000009823	VPS51|RAB7A|AP1S1|-|TBC1D5|VPS29|
GO:0075733	intracellular transport of viral material	biological_process	0.07876	1	2	2367	9	19209	ENSSSCG00000001400,ENSSSCG00000012727	DDX39B|FMR1|
GO:0042288	MHC class I protein binding	molecular_function	0.078816	1	2	2367	11	19209	ENSSSCG00000006374,ENSSSCG00000000405	CD244|ATP5B|
GO:0050865	regulation of cell activation	biological_process	0.079159	1	19	2367	266	19209	ENSSSCG00000012640,ENSSSCG00000014149,ENSSSCG00000016809,ENSSSCG00000004789,ENSSSCG00000006374,ENSSSCG00000011942,ENSSSCG00000011025,ENSSSCG00000001437,ENSSSCG00000006731,ENSSSCG00000015498,ENSSSCG00000010141,ENSSSCG00000011877,ENSSSCG00000007735,ENSSSCG00000015883,ENSSSCG00000004917,ENSSSCG00000011848,ENSSSCG00000006381,ENSSSCG00000007477,ENSSSCG00000013111	-|MEF2C|DROSHA|THBS1|CD244|CD47|-|AGER|VTCN1|RC3H1|ZP4|CD86|RABGEF1|MARCH7|MALT1|TFRC|CD84|NFATC2|CD6|
GO:0019204	nucleotide phosphatase activity	molecular_function	0.079203	1	1	2367	2	19209	ENSSSCG00000008298	-|
GO:0043487	regulation of RNA stability	biological_process	0.079235	1	4	2367	32	19209	ENSSSCG00000008989,ENSSSCG00000015588,ENSSSCG00000002426,ENSSSCG00000015498	CNOT6L|ANGEL2|ZC3H14|RC3H1|
GO:0004769	steroid delta-isomerase activity	molecular_function	0.079435	1	1	2367	2	19209	ENSSSCG00000006719	HSD3B1|
GO:2000583	regulation of platelet-derived growth factor receptor-alpha signaling pathway	biological_process	0.079492	1	1	2367	1	19209	ENSSSCG00000026722	PHF14|
GO:2000584	negative regulation of platelet-derived growth factor receptor-alpha signaling pathway	biological_process	0.079492	1	1	2367	1	19209	ENSSSCG00000026722	PHF14|
GO:0033127	regulation of histone phosphorylation	biological_process	0.07951	1	2	2367	10	19209	ENSSSCG00000012727,ENSSSCG00000002437	FMR1|RPS6KA5|
GO:0035267	NuA4 histone acetyltransferase complex	cellular_component	0.079564	1	3	2367	19	19209	ENSSSCG00000012534,ENSSSCG00000028018,ENSSSCG00000012114	MORF4L2|EP400|MSL3|
GO:0043189	H4/H2A histone acetyltransferase complex	cellular_component	0.079564	1	3	2367	19	19209	ENSSSCG00000012534,ENSSSCG00000012114,ENSSSCG00000028018	MORF4L2|MSL3|EP400|
GO:0030860	regulation of polarized epithelial cell differentiation	biological_process	0.079686	1	1	2367	1	19209	ENSSSCG00000004166	AHI1|
GO:0030862	positive regulation of polarized epithelial cell differentiation	biological_process	0.079686	1	1	2367	1	19209	ENSSSCG00000004166	AHI1|
GO:0039007	pronephric nephron morphogenesis	biological_process	0.079686	1	1	2367	1	19209	ENSSSCG00000004166	AHI1|
GO:0039008	pronephric nephron tubule morphogenesis	biological_process	0.079686	1	1	2367	1	19209	ENSSSCG00000004166	AHI1|
GO:0039022	pronephric duct development	biological_process	0.079686	1	1	2367	1	19209	ENSSSCG00000004166	AHI1|
GO:0039023	pronephric duct morphogenesis	biological_process	0.079686	1	1	2367	1	19209	ENSSSCG00000004166	AHI1|
GO:0070121	Kupffer's vesicle development	biological_process	0.079686	1	1	2367	1	19209	ENSSSCG00000004166	AHI1|
GO:0042493	response to drug	biological_process	0.079743	1	12	2367	142	19209	ENSSSCG00000014149,ENSSSCG00000009704,ENSSSCG00000016494,ENSSSCG00000010301,ENSSSCG00000025092,ENSSSCG00000003716,ENSSSCG00000006891,ENSSSCG00000025095,ENSSSCG00000011831,ENSSSCG00000011848,ENSSSCG00000004789,ENSSSCG00000007477	MEF2C|HMGB2|BRAF|PPP3CB|CDK4|SS18|GCLM|-|APOD|TFRC|THBS1|NFATC2|
GO:0008250	oligosaccharyltransferase complex	cellular_component	0.079795	1	2	2367	9	19209	ENSSSCG00000007330,ENSSSCG00000009145	-|OSTC|
GO:0010642	negative regulation of platelet-derived growth factor receptor signaling pathway	biological_process	0.079866	1	2	2367	8	19209	ENSSSCG00000026722,ENSSSCG00000011831	PHF14|APOD|
GO:0010749	regulation of nitric oxide mediated signal transduction	biological_process	0.07993	1	1	2367	2	19209	ENSSSCG00000004789	THBS1|
GO:0010751	negative regulation of nitric oxide mediated signal transduction	biological_process	0.07993	1	1	2367	2	19209	ENSSSCG00000004789	THBS1|
GO:0006308	DNA catabolic process	biological_process	0.080014	1	4	2367	36	19209	ENSSSCG00000028225,ENSSSCG00000009193,ENSSSCG00000007502,ENSSSCG00000000908	DICER1|SMARCAD1|SPO11|UBE2N|
GO:0021912	regulation of transcription from RNA polymerase II promoter involved in spinal cord motor neuron fate specification	biological_process	0.080028	1	1	2367	2	19209	ENSSSCG00000013320	PAX6|
GO:0016441	posttranscriptional gene silencing	biological_process	0.080235	1	4	2367	30	19209	ENSSSCG00000012727,ENSSSCG00000016809,ENSSSCG00000028225,ENSSSCG00000027734	FMR1|DROSHA|DICER1|TNRC6C|
GO:0035194	posttranscriptional gene silencing by RNA	biological_process	0.080235	1	4	2367	30	19209	ENSSSCG00000016809,ENSSSCG00000012727,ENSSSCG00000028225,ENSSSCG00000027734	DROSHA|FMR1|DICER1|TNRC6C|
GO:0004908	interleukin-1 receptor activity	molecular_function	0.080268	1	2	2367	7	19209	ENSSSCG00000008163,ENSSSCG00000028331	IL1R2|IL1R2|
GO:0005669	transcription factor TFIID complex	cellular_component	0.080268	1	3	2367	21	19209	ENSSSCG00000006000,ENSSSCG00000011127,ENSSSCG00000027115	TAF2|TAF3|-|
GO:0002696	positive regulation of leukocyte activation	biological_process	0.080298	1	12	2367	154	19209	ENSSSCG00000010141,ENSSSCG00000014149,ENSSSCG00000011877,ENSSSCG00000004917,ENSSSCG00000011848,ENSSSCG00000006374,ENSSSCG00000004789,ENSSSCG00000001437,ENSSSCG00000007477,ENSSSCG00000013111,ENSSSCG00000011942,ENSSSCG00000006731	ZP4|MEF2C|CD86|MALT1|TFRC|CD244|THBS1|AGER|NFATC2|CD6|CD47|VTCN1|
GO:0051493	regulation of cytoskeleton organization	biological_process	0.080329	1	21	2367	282	19209	ENSSSCG00000003493,ENSSSCG00000016494,ENSSSCG00000017245,ENSSSCG00000014149,ENSSSCG00000011237,ENSSSCG00000003577,ENSSSCG00000015560,ENSSSCG00000007609,ENSSSCG00000014207,ENSSSCG00000008406,ENSSSCG00000014878,ENSSSCG00000008690,ENSSSCG00000021964,ENSSSCG00000024151,ENSSSCG00000024604,ENSSSCG00000004106,ENSSSCG00000020702,ENSSSCG00000011552,ENSSSCG00000016426,ENSSSCG00000003768,ENSSSCG00000010965	CAPZB|BRAF|CDC42EP4|MEF2C|PDCD6IP|WASF2|ARPC5|ARPC1A|APC|CCDC88A|PAK1|RNF4|PIK3R1|-|ATAT1|-|SENP6|ARPC4|-|NEXN|CCL21|
GO:0043995	histone acetyltransferase activity (H4-K5 specific)	molecular_function	0.08068	1	2	2367	8	19209	ENSSSCG00000017310,ENSSSCG00000012403	KANSL1|OGT|
GO:0043996	histone acetyltransferase activity (H4-K8 specific)	molecular_function	0.08068	1	2	2367	8	19209	ENSSSCG00000017310,ENSSSCG00000012403	KANSL1|OGT|
GO:0046972	histone acetyltransferase activity (H4-K16 specific)	molecular_function	0.08068	1	2	2367	8	19209	ENSSSCG00000017310,ENSSSCG00000012403	KANSL1|OGT|
GO:0035692	macrophage migration inhibitory factor receptor complex	cellular_component	0.080688	1	1	2367	1	19209	ENSSSCG00000013297	CD44|
GO:0043330	response to exogenous dsRNA	biological_process	0.080842	1	5	2367	57	19209	ENSSSCG00000028884,ENSSSCG00000014349,ENSSSCG00000016512,ENSSSCG00000007143,ENSSSCG00000022725	IFN-OMEGA-2|TMEM173|ZC3HAV1|MAVS|FLOT1|
GO:0032956	regulation of actin cytoskeleton organization	biological_process	0.081075	1	15	2367	188	19209	ENSSSCG00000011552,ENSSSCG00000015560,ENSSSCG00000003577,ENSSSCG00000004106,ENSSSCG00000017245,ENSSSCG00000014149,ENSSSCG00000016494,ENSSSCG00000003493,ENSSSCG00000024151,ENSSSCG00000021964,ENSSSCG00000010965,ENSSSCG00000014878,ENSSSCG00000008406,ENSSSCG00000016426,ENSSSCG00000007609	ARPC4|ARPC5|WASF2|-|CDC42EP4|MEF2C|BRAF|CAPZB|-|PIK3R1|CCL21|PAK1|CCDC88A|-|ARPC1A|
GO:0010837	regulation of keratinocyte proliferation	biological_process	0.081101	1	3	2367	17	19209	ENSSSCG00000007362,ENSSSCG00000001993,ENSSSCG00000021646	SRSF6|TGM1|KLF9|
GO:0032587	ruffle membrane	cellular_component	0.081243	1	4	2367	30	19209	ENSSSCG00000003654,ENSSSCG00000002989,ENSSSCG00000014207,ENSSSCG00000010702	MACF1|AKT2|APC|PLEKHA1|
GO:0051382	kinetochore assembly	biological_process	0.081249	1	2	2367	9	19209	ENSSSCG00000008690,ENSSSCG00000020702	RNF4|SENP6|
GO:2000795	negative regulation of epithelial cell proliferation involved in lung morphogenesis	biological_process	0.081297	1	1	2367	1	19209	ENSSSCG00000005190	NFIB|
GO:0030029	actin filament-based process	biological_process	0.081301	1	31	2367	433	19209	ENSSSCG00000016426,ENSSSCG00000015902,ENSSSCG00000012474,ENSSSCG00000010965,ENSSSCG00000024151,ENSSSCG00000025598,ENSSSCG00000029311,ENSSSCG00000029849,ENSSSCG00000004106,ENSSSCG00000011552,ENSSSCG00000007609,ENSSSCG00000008406,ENSSSCG00000014878,ENSSSCG00000027675,ENSSSCG00000021964,ENSSSCG00000004636,ENSSSCG00000012591,ENSSSCG00000003493,ENSSSCG00000005110,ENSSSCG00000011090,ENSSSCG00000027552,…	-|-|DIAPH2|CCL21|-|-|MYPN|S1PR1|-|ARPC4|ARPC1A|CCDC88A|PAK1|FOXP1|PIK3R1|TRPM7|AMOT|CAPZB|SYNE2|NEBL|-|WASF3|BRAF|MEF2C|CDC42EP4|-|RHOQ|WASF2|-|FNBP1L|ARPC5|
GO:0032625	interleukin-21 production	biological_process	0.081328	1	1	2367	1	19209	ENSSSCG00000027675	FOXP1|
GO:0061140	lung secretory cell differentiation	biological_process	0.081328	1	1	2367	1	19209	ENSSSCG00000027675	FOXP1|
GO:0072619	interleukin-21 secretion	biological_process	0.081328	1	1	2367	1	19209	ENSSSCG00000027675	FOXP1|
GO:1901249	regulation of lung goblet cell differentiation	biological_process	0.081328	1	1	2367	1	19209	ENSSSCG00000027675	FOXP1|
GO:1901250	negative regulation of lung goblet cell differentiation	biological_process	0.081328	1	1	2367	1	19209	ENSSSCG00000027675	FOXP1|
GO:0016894	endonuclease activity, active with either ribo- or deoxyribonucleic acids and producing 3'-phosphomonoesters	molecular_function	0.081403	1	2	2367	10	19209	ENSSSCG00000004024,ENSSSCG00000011580	-|TSEN2|
GO:0046034	ATP metabolic process	biological_process	0.081552	1	5	2367	48	19209	ENSSSCG00000000405,ENSSSCG00000018081,ENSSSCG00000018080,ENSSSCG00000015973,ENSSSCG00000013431	ATP5B|ATP6|ATP8|ATP5G3|ATP5D|
GO:0043696	dedifferentiation	biological_process	0.081581	1	1	2367	1	19209	ENSSSCG00000015318	-|
GO:0043697	cell dedifferentiation	biological_process	0.081581	1	1	2367	1	19209	ENSSSCG00000015318	-|
GO:0010332	response to gamma radiation	biological_process	0.081625	1	4	2367	31	19209	ENSSSCG00000010391,ENSSSCG00000003361,ENSSSCG00000017301,ENSSSCG00000009389	ERCC6|-|TLK2|TRIM13|
GO:1900227	positive regulation of NLRP3 inflammasome complex assembly	biological_process	0.081862	1	1	2367	2	19209	ENSSSCG00000024604	ATAT1|
GO:0042987	amyloid precursor protein catabolic process	biological_process	0.081936	1	2	2367	9	19209	ENSSSCG00000028297,ENSSSCG00000002382	APH1A|TMED10|
GO:0051705	multi-organism behavior	biological_process	0.082044	1	5	2367	42	19209	ENSSSCG00000005282,ENSSSCG00000010300,ENSSSCG00000015715,ENSSSCG00000010301,ENSSSCG00000014073	VPS13A|MSS51|EN1|PPP3CB|HEXB|
GO:0007276	gamete generation	biological_process	0.082117	1	21	2367	288	19209	ENSSSCG00000008909,ENSSSCG00000024604,ENSSSCG00000012434,ENSSSCG00000016489,ENSSSCG00000029413,ENSSSCG00000010702,ENSSSCG00000009326,ENSSSCG00000008221,ENSSSCG00000021579,ENSSSCG00000030491,ENSSSCG00000007702,ENSSSCG00000014291,ENSSSCG00000016542,ENSSSCG00000012474,ENSSSCG00000009704,ENSSSCG00000027552,ENSSSCG00000029827,ENSSSCG00000007502,ENSSSCG00000014288,ENSSSCG00000011858,ENSSSCG00000014073	-|ATAT1|-|WEE2|DNMT3A|PLEKHA1|KATNAL1|KDM3A|-|ZNF830|FKBP6|AFF4|LRGUK|DIAPH2|HMGB2|-|IQCF1|SPO11|GDF9|ZNF148|HEXB|
GO:0030098	lymphocyte differentiation	biological_process	0.082212	1	16	2367	227	19209	ENSSSCG00000011201,ENSSSCG00000011049,ENSSSCG00000028884,ENSSSCG00000004917,ENSSSCG00000002814,ENSSSCG00000006231,ENSSSCG00000016809,ENSSSCG00000000068,ENSSSCG00000016494,ENSSSCG00000010301,ENSSSCG00000006382,ENSSSCG00000015498,ENSSSCG00000011025,ENSSSCG00000027675,ENSSSCG00000015093,ENSSSCG00000021964	SATB1|DCLRE1C|IFN-OMEGA-2|MALT1|ADGRG3|CHD7|DROSHA|EP300|BRAF|PPP3CB|SLAMF6|RC3H1|-|FOXP1|CD3D|PIK3R1|
GO:0043255	regulation of carbohydrate biosynthetic process	biological_process	0.082612	1	5	2367	46	19209	ENSSSCG00000009359,ENSSSCG00000030247,ENSSSCG00000006374,ENSSSCG00000012403,ENSSSCG00000002989	-|EPM2AIP1|CD244|OGT|AKT2|
GO:0014012	peripheral nervous system axon regeneration	biological_process	0.082728	1	1	2367	2	19209	ENSSSCG00000011831	APOD|
GO:0097223	sperm part	cellular_component	0.082774	1	8	2367	89	19209	ENSSSCG00000003711,ENSSSCG00000014073,ENSSSCG00000016542,ENSSSCG00000003493,ENSSSCG00000029827,ENSSSCG00000030186,ENSSSCG00000000720,ENSSSCG00000015664	-|HEXB|LRGUK|CAPZB|IQCF1|-|AKAP3|CD55|
GO:0004722	protein serine/threonine phosphatase activity	molecular_function	0.082887	1	5	2367	44	19209	ENSSSCG00000009994,ENSSSCG00000010301,ENSSSCG00000000087,ENSSSCG00000006903,ENSSSCG00000006864	MTMR3|PPP3CB|TAB1|RPAP2|CDC14A|
GO:0050856	regulation of T cell receptor signaling pathway	biological_process	0.082905	1	3	2367	19	19209	ENSSSCG00000015498,ENSSSCG00000009440,ENSSSCG00000004917	RC3H1|ELF1|MALT1|
GO:0021514	ventral spinal cord interneuron differentiation	biological_process	0.082994	1	2	2367	11	19209	ENSSSCG00000016696,ENSSSCG00000013320	EVX1|PAX6|
GO:0031305	integral to mitochondrial inner membrane	cellular_component	0.083103	1	2	2367	10	19209	ENSSSCG00000025276,ENSSSCG00000001057	-|MCUR1|
GO:0004386	helicase activity	molecular_function	0.083496	1	12	2367	145	19209	ENSSSCG00000002857,ENSSSCG00000008517,ENSSSCG00000014280,ENSSSCG00000002127,ENSSSCG00000001400,ENSSSCG00000025389,ENSSSCG00000024375,ENSSSCG00000005300,ENSSSCG00000029643,ENSSSCG00000009326,ENSSSCG00000004753,ENSSSCG00000028225	-|SPAST|RAD50|CHD8|DDX39B|-|-|VCP|DDX47|KATNAL1|INO80|DICER1|
GO:0043167	ion binding	molecular_function	0.083589	1	274	2367	4795	19209	ENSSSCG00000008221,ENSSSCG00000010300,ENSSSCG00000003205,ENSSSCG00000012495,ENSSSCG00000002266,ENSSSCG00000017043,ENSSSCG00000013021,ENSSSCG00000015883,ENSSSCG00000011615,ENSSSCG00000028876,ENSSSCG00000000191,ENSSSCG00000009157,ENSSSCG00000008807,ENSSSCG00000012403,ENSSSCG00000018005,ENSSSCG00000004753,ENSSSCG00000001400,ENSSSCG00000010329,ENSSSCG00000002857,ENSSSCG00000001865,ENSSSCG00000027041,…	KDM3A|MSS51|-|BTK|CHD2|RNF145|SF1|MARCH7|RAB7A|-|KMT2D|TET2|GUF1|OGT|MYH1|INO80|DDX39B|-|-|SCAPER|-|NLRP9|RNF215|-|-|RNF44|RPS6KA5|ZMYND8|-|-|ABLIM1|EPS15L1|-|PPP3CB|-|KAT7|TRIM13|TSHZ2|-|NSD1|UBE2N|UBE2G1|SPO11|RNF214|RC3H1|SEPT2|ZNF605|-|ILF2|SMARCAD1|DICER1|ZNF704|ZCCHC6|THAP1|RBBP6|-|AARS|VPS29|PHF21B|ZNF205|ESRRA|ARL15|-|-|ZNF280D|-|HIPK4|ENDOD1|EP400|KAT6B|-|CDK12|UNK|-|ZNF641|WEE2|MSH3|-|Z…
GO:0030036	actin cytoskeleton organization	biological_process	0.083669	1	29	2367	401	19209	ENSSSCG00000014149,ENSSSCG00000017245,ENSSSCG00000009300,ENSSSCG00000027552,ENSSSCG00000016494,ENSSSCG00000003493,ENSSSCG00000011090,ENSSSCG00000012591,ENSSSCG00000015560,ENSSSCG00000008439,ENSSSCG00000012640,ENSSSCG00000003577,ENSSSCG00000008826,ENSSSCG00000008406,ENSSSCG00000007609,ENSSSCG00000021964,ENSSSCG00000004636,ENSSSCG00000027675,ENSSSCG00000014878,ENSSSCG00000029849,ENSSSCG00000029311,…	MEF2C|CDC42EP4|WASF3|-|BRAF|CAPZB|NEBL|AMOT|ARPC5|RHOQ|-|WASF2|-|CCDC88A|ARPC1A|PIK3R1|TRPM7|FOXP1|PAK1|S1PR1|MYPN|-|-|ARPC4|-|-|DIAPH2|CCL21|-|
GO:0097136	Bcl-2 family protein complex	cellular_component	0.083724	1	1	2367	3	19209	ENSSSCG00000006652	MCL1|
GO:0004750	ribulose-phosphate 3-epimerase activity	molecular_function	0.083735	1	1	2367	2	19209	ENSSSCG00000016152	-|
GO:2000098	negative regulation of smooth muscle cell-matrix adhesion	biological_process	0.083816	1	1	2367	2	19209	ENSSSCG00000011831	APOD|
GO:0032298	positive regulation of DNA-dependent DNA replication initiation	biological_process	0.084016	1	1	2367	2	19209	ENSSSCG00000005640	CIZ1|
GO:0033177	proton-transporting two-sector ATPase complex, proton-transporting domain	cellular_component	0.084034	1	3	2367	24	19209	ENSSSCG00000018081,ENSSSCG00000015973,ENSSSCG00000018080	ATP6|ATP5G3|ATP8|
GO:0001817	regulation of cytokine production	biological_process	0.084434	1	22	2367	324	19209	ENSSSCG00000014349,ENSSSCG00000022725,ENSSSCG00000006731,ENSSSCG00000008388,ENSSSCG00000006382,ENSSSCG00000003859,ENSSSCG00000006374,ENSSSCG00000004789,ENSSSCG00000007143,ENSSSCG00000002525,ENSSSCG00000021964,ENSSSCG00000009440,ENSSSCG00000016512,ENSSSCG00000001437,ENSSSCG00000007735,ENSSSCG00000009720,ENSSSCG00000004917,ENSSSCG00000015622,ENSSSCG00000012837,ENSSSCG00000011831,ENSSSCG00000013111,…	TMEM173|FLOT1|VTCN1|REL|SLAMF6|ZCCHC11|CD244|THBS1|MAVS|TRAF3|PIK3R1|ELF1|ZC3HAV1|AGER|RABGEF1|DDX60|MALT1|CD34|CHID1|APOD|CD6|CD84|
GO:0071347	cellular response to interleukin-1	biological_process	0.084656	1	5	2367	52	19209	ENSSSCG00000002437,ENSSSCG00000015889,ENSSSCG00000017720,ENSSSCG00000010965,ENSSSCG00000015498	RPS6KA5|TANK|CCL1|CCL21|RC3H1|
GO:0005720	nuclear heterochromatin	cellular_component	0.084658	1	3	2367	20	19209	ENSSSCG00000011201,ENSSSCG00000001477,ENSSSCG00000029413	SATB1|RING1|DNMT3A|
GO:0070052	collagen V binding	molecular_function	0.084948	1	1	2367	2	19209	ENSSSCG00000004789	THBS1|
GO:0032422	purine-rich negative regulatory element binding	molecular_function	0.085036	1	1	2367	2	19209	ENSSSCG00000021989	PURA|
GO:0021510	spinal cord development	biological_process	0.085048	1	6	2367	63	19209	ENSSSCG00000016696,ENSSSCG00000027675,ENSSSCG00000012396,ENSSSCG00000013320,ENSSSCG00000028931,ENSSSCG00000005604	EVX1|FOXP1|MED12|PAX6|GDF7|PBX3|
GO:0030856	regulation of epithelial cell differentiation	biological_process	0.085238	1	7	2367	74	19209	ENSSSCG00000011025,ENSSSCG00000027675,ENSSSCG00000013320,ENSSSCG00000007362,ENSSSCG00000004166,ENSSSCG00000008909,ENSSSCG00000009196	-|FOXP1|PAX6|SRSF6|AHI1|-|ATOH1|
GO:0003690	double-stranded DNA binding	molecular_function	0.085492	1	7	2367	67	19209	ENSSSCG00000014126,ENSSSCG00000000165,ENSSSCG00000021989,ENSSSCG00000006090,ENSSSCG00000009704,ENSSSCG00000003361,ENSSSCG00000009720	MSH3|MTERF2|PURA|MTERF3|HMGB2|-|DDX60|
GO:2000104	negative regulation of DNA-dependent DNA replication	biological_process	0.085684	1	2	2367	8	19209	ENSSSCG00000004942,ENSSSCG00000030491	TIPIN|ZNF830|
GO:0035102	PRC1 complex	cellular_component	0.086108	1	2	2367	11	19209	ENSSSCG00000030467,ENSSSCG00000001477	PHC3|RING1|
GO:0046907	intracellular transport	biological_process	0.086486	1	72	2367	1157	19209	ENSSSCG00000006381,ENSSSCG00000010799,ENSSSCG00000001057,ENSSSCG00000014370,ENSSSCG00000002382,ENSSSCG00000011074,ENSSSCG00000001400,ENSSSCG00000010306,ENSSSCG00000005386,ENSSSCG00000013936,ENSSSCG00000004550,ENSSSCG00000015846,ENSSSCG00000005384,ENSSSCG00000013005,ENSSSCG00000007735,ENSSSCG00000022866,ENSSSCG00000027973,ENSSSCG00000021964,ENSSSCG00000025276,ENSSSCG00000000039,ENSSSCG00000003654,…	CD84|COG7|MCUR1|TMCO6|TMED10|ARHGAP21|DDX39B|SEC24C|STX17|NDUFA13|OAZ2|RBPMS|SEC61B|VPS51|RABGEF1|NXF1|-|PIK3R1|-|POLDIP3|MACF1|-|-|IPO4|-|DPY30|PPP3CB|ARF3|DNAJC28|APOD|RAB7A|YWHAH|MAVS|SAR1A|USP6NL|-|FIS1|-|AKT2|RAB8A|ZNF205|-|VPS29|CHD7|GOLGA4|-|SLC25A32|VPS28|ICK|AP2M1|CCL21|TCF7L2|MALT1|PAN3|-|KPNA1|-|-|ATOX1|SLC25A14|-|PABPN1|SNUPN|AP1S1|-|VPS13A|TMEM173|-|NSRP1|TBC1D5|CD63|SETD2|
GO:0006480	N-terminal protein amino acid methylation	biological_process	0.086593	1	1	2367	2	19209	ENSSSCG00000005678	NTMT1|
GO:0071885	N-terminal protein N-methyltransferase activity	molecular_function	0.086593	1	1	2367	2	19209	ENSSSCG00000005678	NTMT1|
GO:0051251	positive regulation of lymphocyte activation	biological_process	0.086779	1	11	2367	141	19209	ENSSSCG00000014149,ENSSSCG00000011877,ENSSSCG00000010141,ENSSSCG00000006731,ENSSSCG00000001437,ENSSSCG00000013111,ENSSSCG00000011942,ENSSSCG00000007477,ENSSSCG00000004917,ENSSSCG00000011848,ENSSSCG00000006374	MEF2C|CD86|ZP4|VTCN1|AGER|CD6|CD47|NFATC2|MALT1|TFRC|CD244|
GO:0060491	regulation of cell projection assembly	biological_process	0.086828	1	8	2367	84	19209	ENSSSCG00000006894,ENSSSCG00000003577,ENSSSCG00000008439,ENSSSCG00000017245,ENSSSCG00000003493,ENSSSCG00000010965,ENSSSCG00000012727,ENSSSCG00000014207	FNBP1L|WASF2|RHOQ|CDC42EP4|CAPZB|CCL21|FMR1|APC|
GO:0006026	aminoglycan catabolic process	biological_process	0.087039	1	3	2367	25	19209	ENSSSCG00000013297,ENSSSCG00000008184,ENSSSCG00000012837	CD44|LYG2|CHID1|
GO:0035120	post-embryonic appendage morphogenesis	biological_process	0.087636	1	1	2367	1	19209	ENSSSCG00000012434	-|
GO:0035127	post-embryonic limb morphogenesis	biological_process	0.087636	1	1	2367	1	19209	ENSSSCG00000012434	-|
GO:0035128	post-embryonic forelimb morphogenesis	biological_process	0.087636	1	1	2367	1	19209	ENSSSCG00000012434	-|
GO:0097393	telomeric RNA transcription	biological_process	0.087636	1	1	2367	1	19209	ENSSSCG00000012434	-|
GO:0097394	telomeric RNA transcription from RNA pol II promoter	biological_process	0.087636	1	1	2367	1	19209	ENSSSCG00000012434	-|
GO:1901580	regulation of telomeric RNA transcription from RNA pol II promoter	biological_process	0.087636	1	1	2367	1	19209	ENSSSCG00000012434	-|
GO:1901581	negative regulation of telomeric RNA transcription from RNA pol II promoter	biological_process	0.087636	1	1	2367	1	19209	ENSSSCG00000012434	-|
GO:0060281	regulation of oocyte development	biological_process	0.087711	1	2	2367	10	19209	ENSSSCG00000014288,ENSSSCG00000016489	GDF9|WEE2|
GO:0060271	cilium morphogenesis	biological_process	0.087857	1	14	2367	155	19209	ENSSSCG00000006894,ENSSSCG00000013848,ENSSSCG00000020716,ENSSSCG00000004166,ENSSSCG00000010651,ENSSSCG00000014835,ENSSSCG00000016843,ENSSSCG00000002628,ENSSSCG00000016370,ENSSSCG00000025001,ENSSSCG00000004289,ENSSSCG00000024563,ENSSSCG00000021579,ENSSSCG00000006864	FNBP1L|RAB8A|UNC119B|AHI1|ABLIM1|C2CD3|C5orf42|ICK|SEPT2|-|CEP162|CEP83|-|CDC14A|
GO:0032873	negative regulation of stress-activated MAPK cascade	biological_process	0.087881	1	3	2367	17	19209	ENSSSCG00000011743,ENSSSCG00000012382,ENSSSCG00000017940	MECOM|IGBP1|GPS2|
GO:0070303	negative regulation of stress-activated protein kinase signaling cascade	biological_process	0.087881	1	3	2367	17	19209	ENSSSCG00000011743,ENSSSCG00000012382,ENSSSCG00000017940	MECOM|IGBP1|GPS2|
GO:0044769	ATPase activity, coupled to transmembrane movement of ions, rotational mechanism	molecular_function	0.087935	1	3	2367	21	19209	ENSSSCG00000010957,ENSSSCG00000013431,ENSSSCG00000000405	-|ATP5D|ATP5B|
GO:2000727	positive regulation of cardiac muscle cell differentiation	biological_process	0.087943	1	2	2367	8	19209	ENSSSCG00000027675,ENSSSCG00000014149	FOXP1|MEF2C|
GO:0090398	cellular senescence	biological_process	0.088039	1	4	2367	33	19209	ENSSSCG00000009890,ENSSSCG00000015318,ENSSSCG00000023984,ENSSSCG00000007023	MAPKAPK5|-|RSL1D1|KAT6A|
GO:0061157	mRNA destabilization	biological_process	0.088236	1	2	2367	8	19209	ENSSSCG00000008989,ENSSSCG00000015498	CNOT6L|RC3H1|
GO:0010430	fatty acid omega-oxidation	biological_process	0.088442	1	1	2367	2	19209	ENSSSCG00000015803	CYP4V2|
GO:0071900	regulation of protein serine/threonine kinase activity	biological_process	0.088608	1	20	2367	274	19209	ENSSSCG00000015697,ENSSSCG00000005090,ENSSSCG00000010391,ENSSSCG00000003361,ENSSSCG00000004789,ENSSSCG00000029493,ENSSSCG00000014288,ENSSSCG00000014298,ENSSSCG00000014878,ENSSSCG00000001437,ENSSSCG00000014207,ENSSSCG00000029352,ENSSSCG00000016489,ENSSSCG00000004106,ENSSSCG00000017504,ENSSSCG00000000087,ENSSSCG00000008475,ENSSSCG00000004917,ENSSSCG00000000493,ENSSSCG00000023205	CCNT2|-|ERCC6|-|THBS1|-|GDF9|PPP2CA|PAK1|AGER|APC|CCNL1|WEE2|-|CDK12|TAB1|-|MALT1|FRS2|-|
GO:0048857	neural nucleus development	biological_process	0.088683	1	2	2367	11	19209	ENSSSCG00000016639,ENSSSCG00000005190	FOXP2|NFIB|
GO:0051128	regulation of cellular component organization	biological_process	0.08916	1	83	2367	1329	19209	ENSSSCG00000002860,ENSSSCG00000010108,ENSSSCG00000000361,ENSSSCG00000016494,ENSSSCG00000009300,ENSSSCG00000008439,ENSSSCG00000011199,ENSSSCG00000007609,ENSSSCG00000000908,ENSSSCG00000014298,ENSSSCG00000011942,ENSSSCG00000001061,ENSSSCG00000012434,ENSSSCG00000005724,ENSSSCG00000014044,ENSSSCG00000012149,ENSSSCG00000010638,ENSSSCG00000010965,ENSSSCG00000003768,ENSSSCG00000008989,ENSSSCG00000010605,…	PDCD5|-|CD63|BRAF|WASF3|RHOQ|TBC1D5|ARPC1A|UBE2N|PPP2CA|CD47|JARID2|-|SETX|NSD1|RBBP7|TCF7L2|CCL21|NEXN|CNOT6L|OBFC1|NFATC2|URI1|PAN3|ZMYM4|CDC42EP4|WASF2|CAPRIN2|PDCD6IP|ENO1|FNBP1L|MAPKAPK5|HEXB|GDF9|-|AHI1|BCLAF1|-|TLK2|ARPC4|VPS28|GOLGA4|RAD50|-|ZNF205|ATXN2|MTMR3|CAPZB|AKT2|OGT|FIS1|PLXNC1|INO80|ARPC5|FMR1|APC|CCDC88A|FLOT1|MAVS|YWHAH|SENP6|-|RAB7A|KDM3A|CDC14A|-|APOD|SGIP1|MEF2C|-|-|MACF1|P…
GO:0001787	natural killer cell proliferation	biological_process	0.089183	1	2	2367	9	19209	ENSSSCG00000006382,ENSSSCG00000006374	SLAMF6|CD244|
GO:2000467	positive regulation of glycogen (starch) synthase activity	biological_process	0.089877	1	1	2367	3	19209	ENSSSCG00000030247	EPM2AIP1|
GO:0072595	maintenance of protein localization in organelle	biological_process	0.089884	1	3	2367	20	19209	ENSSSCG00000005640,ENSSSCG00000012055,ENSSSCG00000011127	CIZ1|MORC3|TAF3|
GO:0034067	protein localization to Golgi apparatus	biological_process	0.089889	1	4	2367	33	19209	ENSSSCG00000003438,ENSSSCG00000011243,ENSSSCG00000005282,ENSSSCG00000010799	-|GOLGA4|VPS13A|COG7|
GO:0015931	nucleobase-containing compound transport	biological_process	0.089905	1	8	2367	94	19209	ENSSSCG00000011332,ENSSSCG00000022866,ENSSSCG00000002023,ENSSSCG00000026607,ENSSSCG00000001400,ENSSSCG00000022725,ENSSSCG00000000039,ENSSSCG00000001877	SETD2|NXF1|PABPN1|-|DDX39B|FLOT1|POLDIP3|SNUPN|
GO:0010676	positive regulation of cellular carbohydrate metabolic process	biological_process	0.090109	1	4	2367	33	19209	ENSSSCG00000002989,ENSSSCG00000030247,ENSSSCG00000009359,ENSSSCG00000006374	AKT2|EPM2AIP1|-|CD244|
GO:0001775	cell activation	biological_process	0.090196	1	34	2367	535	19209	ENSSSCG00000010141,ENSSSCG00000011049,ENSSSCG00000007735,ENSSSCG00000006231,ENSSSCG00000002814,ENSSSCG00000011848,ENSSSCG00000028884,ENSSSCG00000006381,ENSSSCG00000013111,ENSSSCG00000029082,ENSSSCG00000010301,ENSSSCG00000014149,ENSSSCG00000000068,ENSSSCG00000016809,ENSSSCG00000021964,ENSSSCG00000004789,ENSSSCG00000006374,ENSSSCG00000011025,ENSSSCG00000006731,ENSSSCG00000006382,ENSSSCG00000003505,…	ZP4|DCLRE1C|RABGEF1|CHD7|ADGRG3|TFRC|IFN-OMEGA-2|CD84|CD6|KMT2E|PPP3CB|MEF2C|EP300|DROSHA|PIK3R1|THBS1|CD244|-|VTCN1|SLAMF6|DDOST|SATB1|CD86|MARCH7|MALT1|CCL21|NFATC2|-|BRAF|CD3D|AGER|CD47|FOXP1|RC3H1|
GO:0045725	positive regulation of glycogen biosynthetic process	biological_process	0.090619	1	2	2367	11	19209	ENSSSCG00000030247,ENSSSCG00000002989	EPM2AIP1|AKT2|
[truncated: 4,836 more rows]

## Sheet: S8-2 trans_GO  (SR vs SC)
GO_accession	Description	Term_type	Over_represented_pValue	Corrected_pValue	CAD_item	CAD_list	Bg_item	Bg_list	Gene_names	Gene_description
[truncated: 5,941 more rows]

[truncated: 4 more sheets: S8-3 trans_GO  (SR vs SS), S8-4 trans_KEGG (SS vs SC), S8-5 trans_KEGG (SR vs SC), S8-6 trans_KEGG (SR vs SS)]
