# Supplementary material for: Analyses of long non-coding RNA and mRNA profiling in the spleen of diarrheic piglets caused by Clostridium perfringens type C
Source: PeerJ. 2018 Nov 30;6:e5997. doi: 10.7717/peerj.5997 (PMC6276591; doi:10.7717/peerj.5997)
Supplement: Supplemental Information 9 [file peerj-06-5997-s009.xlsx]

## Sheet: phenotype
	cis	phenotype	Paper
lncRNA	RSAD2	immune	miR-200 family promotes podocyte differentiation through repression of RSAD2
		antiviral activity	A unifying view of the broad-spectrum antiviral activity of RSAD2 (viperin) based on its radical-SAM chemistry
	trans	phenotype	Paper
	GADD45G	HPV infection	Identification of commonly regulated genes in HPV18-and HPV16-infected cervical cancer cells treated with the curcumin analogue 1,5-bis(2-hydroxyphenyl)-1,4-pentadiene-3-one
		immune	The molecular mechanisms that control function and death of effector CD4(+) T cells
	IL12A	immune	Dectin-1 activation unlocks IL12A expression and reveals the T(H)1 potency of neonatal dendritic cells
		Vibrio anguillarum infection	Molecular characterization and expression analysis of large yellow croaker (Larimichthys crocea) interleukin-12A, 16 and 34 after poly I:C and Vibrio anguillarum challenge
	IL17RA	infection	IL17A receptor (IL17RA) signaling is important for protection against oral infection with Listeria monocytogenes
		Autoimmune Encephalomyelitis	IL17/IL17RA as a Novel Signaling Axis Driving Mesenchymal Stem Cell Therapeutic Function in Experimental Autoimmune Encephalomyelitis
	IL17F	rheumatoid arthritis disease	Association of IL17A and IL17F genes with rheumatoid arthritis disease and the impact of genetic polymorphisms on response to treatment
	gene	phenotype
mRNA	CSF2RB	Ebola virus infection	In vivo Ebola virus infection leads to a strong innate response in circulating immune cells
		immune	Schizophrenia Susceptibility Genes Directly Implicated in the Life Cycles of Pathogens: Cytomegalovirus, Influenza, Herpes simplex, Rubella, and Toxoplasma gondii
	IL1R2	inflammation and immunity	Tuning inflammation and immunity by the negative regulators IL-1R2 and IL-1R8
		immune regualtion	IL-1 receptor 2 (IL-1R2) and its role in immune regulation
	CSF3R	immune	CSF3R T618I, ASXL1 G942 fs and STAT5B N642H trimutation co-contribute to a rare chronic neutrophilic leukaemia manifested by rapidly progressive leucocytosis, severe infections, persistent fever and deep venous thrombosis
		paediatric acute myeloid leukaemia	CSF3R mutations in paediatric acute myeloid leukaemia
		inflammation	Allogeneic activation is attenuated in a model of mouse lung perfused with magnesium-deficient blood
	CCL19	immune	Newcastle disease virus-like particles induce DC maturation through TLR4/NF-kappa B pathway and facilitate DC migration by CCR7-CCL19/CCL21 axis
			Human breast cancer-derived soluble factors facilitate CCL19-induced chemotaxis of human dendritic cells
		infection	HIV integration and the establishment of latency in CCL19-treated resting CD4(+) T cells require activation of NF-kappa B
	TNFSF10 (TRAIL)	Hepatitis B virus infection	Hepatitis B virus-triggered autophagy targets TNFRSF10B/death receptor 5 for degradation to limitTNFSF10/TRAIL response
		bronchial asthma	Haplotypes covering the TNFSF10 gene are associated with bronchial asthma
		HIV infection	Both HIV-Infected and Uninfected Cells Express TRAILshort, Which Confers TRAIL Resistance upon Bystander Cells within the Microenvironment
		inflammation	Trail-Mediated Suppression of T Cell Receptor Signaling Inhibits T Cell Activation and Inflammation in Experimental Autoimmune Encephalomyelitis
	LEPR	neutrophil mobilization	Leptin receptor q223r polymorphism influences neutrophil mobilization after Clostridium difficile infection
		infection	Role of Leptin Receptor (LEPR) Gene Polymorphisms and Haplotypes in Susceptibility to Hepatocellular Carcinoma in Subjects with Chronic Hepatitis B Virus Infection
	CD14	immune	Lipopolysaccharide (LPS)-binding protein stimulates CD14-dependent Toll-like receptor 4 internalization and LPS-induced TBK1-IKKϵ-IRF3 axis activation.
		inflammation	Changes in Expression of the Membrane Receptors CD14, MHC-II, SR-A, and TLR4 in Tissue-Specific Monocytes/Macrophages Following Porphyromonas gingivalis-LPS Stimulation
		bovine tuberculosis	CD14 gene polymorphisms associated with increased risk of bovine tuberculosis in Chinese Holstein cows
	C4BPA (APOR)	restricting HIV-1 replication	Transcriptional network predicts viral set point during acute HIV-1 infection
		inflammation	Escherichia coli infection induces distinct local and systemic transcriptome responses in the mammary gland
	NLRP3	inflammation	Linarin prevents LPS‑induced acute lung injury by suppressing oxidative stress and inflammation via inhibition of TXNIP/NLRP3 and NF‑kappaB pathways.
		immune	Activation of NLRP3 inflammasome in macrophages by mycoplasmal lipoproteins and lipopeptides
	CD11B	immune	Neutrophil-mediated Suppression of Influenza-induced Pathology Requires CD11b/CD18 (MAC-1)
		Lupus Nephritis	CD11b Activity Modulates Pathogenesis of Lupus Nephritis
		systemic lupus erythematosus	CD11b activation suppresses TLR-dependent inflammation and autoimmunity in systemic lupus erythematosus
	FN1	colorectal disease	Down-regulation of FN1 inhibits colorectal carcinogenesis by suppressing proliferation, migration, and invasion
		immune	NKp46 Receptor-Mediated Interferon-gamma Production by Natural Killer Cells Increases Fibronectin 1 to Alter Tumor Architecture and Control Metastasis
			High expression of Fibronectin 1 suppresses apoptosis through the NF-kappa B pathway and is associated with migration in nasopharyngeal carcinoma
	OAS2	infectious disease	Mx1, OAS1 and OAS2 polymorphisms are associated with the severity of liver disease in HIV/HCV-coinfected patients: A cross-sectional study
			Association between polymorphisms in OAS2 and CD209 genes and predisposition to chronic hepatitis C in Russian population
	MX1	virus infection	Porcine Mx1 Protein Inhibits Classical Swine Fever Virus Replication by Targeting Nonstructural Protein NS5B
		Mastitis	Genetic Variations of the Bovine MX1 and Their Association with Mastitis
	DDX58 (RIG-1/RIG-I)	immune	Mitophagy Enhances Oncolytic Measles Virus Replication by Mitigating DDX58/RIG-I-Like Receptor Signaling
		infection	Differential effects of donor and recipient IL28B and DDX58 SNPs on severity of HCV after liver transplantation
			RIG-1 and MDA-5 signaling pathways contribute to IFN-beta production and viral replication in porcine circovirus virus type 2-infected PK-15 cells in vitro
			RIG-I is a key antiviral interferon-stimulated gene against hepatitis E virus dispensable of interferon production
	MMP9	immune	Lysophosphatidic Acid Promotes Expression and Activation of Matrix Metalloproteinase 9 (MMP9) in THP-1 Cells via Toll-Like Receptor 4/Nuclear Factor-kappa B (TLR4/NF-kappa B) Signaling Pathway
			Matrix metalloproteinase-9 (MMP9) is involved in the TNF-alpha-induced fusion of human M13SV1-Cre breast epithelial cells and human MDA-MB-435-pFDR1 cancer cells

## Sheet: KEGG
KEGG	targets	mRNA
positive regulation of cytokine production involved in inflammatory respons	IL17F|IL17RA
defense response to Gram-positive bacterium	IL12A
Inflammatory bowel disease (IBD)	IL12A |IL17F
Cytokine-cytokine receptor interaction	IL12A|IL17RA	CSF2RB |IL1R2|CSF3R|CCL19|TNFSF10|LEPR|
Toll-like receptor signaling pathway	IL12A	CD14
MAPK signaling pathway	GADD45G	LEPR|IL1R2|CD14
Jak-STAT signaling pathway	IL12A	LEPR|CSF2RB|CSF3R|
Influenza A	RSAD2	OAS2|MX1|RSAD2|TNFSF10|DDX58|NLRP3|
NF-kappa B signaling pathway		ERC2|DDX58|CCL19|CD14|
Pertussis		CD14| |C4BPA|NLRP3| CD11B|
Amoebiasis		FN1| |CD14|IL1R2|CD11B|
Measles		OAS2||TNFSF10|DDX58|MX1|
TNF signaling pathway		MMP9
